# Supplementary material for: Docking for EP4R antagonists active against inflammatory pain
Source: Nat Commun. 2023 Dec 6;14:8067. doi: 10.1038/s41467-023-43506-6 (PMC10700596; doi:10.1038/s41467-023-43506-6)
Supplement: Supplementary file 4 — Supplementary Data 1 [file 41467_2023_43506_MOESM4_ESM.xlsx]

## Sheet: Compound summary
Compound	ZINC / Design ID	Enamine catalog ID	SMILES	% displacement of 3HPGE2 at 10 µM	PRESTO-Tango -logIC50	PRESTO-Tango IC50 (nM)	PRESTO-Tango Ki* (nM)	Arrestin-BRET -logIC50	Arrestin-BRET IC50 (nM)	Arrestin-BRET Ki* (nM)	cAMP Assay KB (nM)	Radiologand displacement Ki (nM)	Set
1	Z4361714991	Z4361714991	OC(=O)C1(CCC(CC1)C=2C=CC=CC2)N3C=C(CC=4C=CC(F)=CC4F)C=N3	-28.7									Virtual screen - anion library
2	Z3568717088	Z3568717088	CCC1=NC=C(CN(CC(=O)O)C(=O)OCC=2C=CC=NC2)S1	-23.1									Virtual screen - anion library
3	ZINC000263331275	Z2376929641	CC1CC(CN(C1)C(=O)C2(CC2)C=3C=CC=C(C3)C(F)(F)F)C(=O)O	-22.5									Virtual screen - ZINC15
4	Z3099532599	Z3099532599	OC(=O)C1CC(C1)NC(=O)N[C@@H]2CCC[C@@H]2N3C=CC=N3	-21.9									Virtual screen - anion library
5	ZINC000663026600	Z2607524342	OC(=O)CCC=1C=CC=C(NC(=O)C2=C(N=C3CCCCN23)C(F)(F)F)C1	-19									Virtual screen - ZINC15
6	ZINC000542504778	Z1664431939	NC(=O)C1=CC(=NN1C=2C=CC=CC2)C(=O)NC=3C=CC(CC(=O)O)=CC3	-18.8									Virtual screen - ZINC15
7	ZINC000860836796	Z2709815033	CC1(COC(=O)C=2C=CC(NS(=O)(=O)C)=NC2)CC1(F)Cl	-18.4									Virtual screen - ZINC15
8	ZINC000910474541	Z3011800643	CN([C@H]1C[C@H](C1)C(=O)O)C2=NC=3C=CC=C(F)C3S2	-18.4									Virtual screen - ZINC15
9	ZINC000263561357	Z2358779964	CC(CN(C)C1=NC(=CS1)C(F)(F)F)C(=O)O	-18.1									Virtual screen - ZINC15
10	Z4361714942	Z4361714942	COC=1C=CC(Cl)=CC1C(NC2=NC=C(S2)C(=O)O)C=3C=CC=CC3	-17.8									Virtual screen - anion library
11	ZINC000497371650	Z327276944	CC=1C=CC(=CC1)N2C(SCC3=NN=NN3)=NC=4C=CC=CC4C2=O	-17.6									Virtual screen - ZINC15
12	Z4361714971	Z4361714971	OC(=O)C1=CNC=2C(Cl)=CC(=CC2C1=O)C=3C=CC=4C=CC=CC4C3F	-17.1									Virtual screen - anion library
13	Z4361714807	Z4361714807	OC(=O)C1=CC=2NC(=CC2S1)C(=O)NCC=3C=C(Cl)C=C4CCOC43	-16.5									Virtual screen - anion library
14	Z3173140588	Z3173140588	CC1(CCN(C1)C(=O)C(O)C=2C=CC(Cl)=C(Br)C2)C(=O)O	-14.7									Virtual screen - anion library
15	ZINC000504525343	Z2066033387	OC(=O)CCC(CC=1C=CC=CC1)NS(=O)(=O)C2=CSC=3C=CC=CC23	-14.5									Virtual screen - ZINC15
16	Z3346998731	Z3346998731	CN(CC1=NC=CN1C2CC2)C=3N=CN=C4NC(=CC34)C(=O)O	-14.5									Virtual screen - anion library
17	ZINC000225484988	Z1609639756	CC(CN(C1CC1)C(=O)C=2C=CN(N2)C=3C=CC=CC3)C(=O)O	-14									Virtual screen - ZINC15
18	Z3509447575	Z3509447575	OC(C(=O)N[C@H]1C[C@@H](CCC(=O)O)C1)C=2C=CC(Cl)=CC2Cl	-13.7									Virtual screen - anion library
19	ZINC000262213292	Z1609641357	CC(CN(C1CC1)C(=O)CCC=2C=CC=3C=CC=CC3C2)C(=O)O	-13.2									Virtual screen - ZINC15
20	ZINC000497198662	Z327237262	C(SC1=NC(=C(O1)C=2C=CC=CC2)C=3C=CC=CC3)C4=NN=NN4	-12.7									Virtual screen - ZINC15
21	ZINC001334183377	Z2909439480	OC(=O)CCN(CC=1C=CC=CC1)C(=O)CC2(CC2)C(F)(F)F	-12.3									Virtual screen - ZINC15
22	Z4361715067	Z4361715067	COC=1C=CC(=CC1)C=2C=C(CS(=O)(=O)C3=NN=C(C)N3)ON2	-11.6									Virtual screen - anion library
23	ZINC000903547417	Z2996033161	CN(C=1C=CC=C(CC(=O)O)C1)S(=O)(=O)CC2CC=3C=CC=CC3C2	-11.1									Virtual screen - ZINC15
24	ZINC000909457087	Z2910716498	CC(CN(C1CC1)C(=O)C2=CC=3C(=NN(C)C3S2)C(F)F)C(=O)O	-10.7									Virtual screen - ZINC15
25	ZINC000263545353	Z2361508083	COC(C(=O)N(C(C)C(=O)O)C1CC1)C=2C=NN(C)C2	-10.6									Virtual screen - ZINC15
26	Z4361714903	Z4361714903	OC(=O)C1=CC=2CN(CCCC2S1)C(=O)C3CC43CCC=5C=CC=CC54	-10.6									Virtual screen - anion library
27	ZINC000757653839	Z1408078825	OC(=O)C=1C=C(NS(=O)(=O)C=2C=NC=3C=CSC3C2)C=CC1O	-10.4									Virtual screen - ZINC15
28	Z4361714920	Z4361714920	OC(=O)C1CCCC1NC(=O)C(SC=2C=CC(F)=CC2)C=3C=CC=CC3	-10.3									Virtual screen - anion library
29	ZINC000794758029	Z2066030284	OC(C(NS(=O)(=O)CCC=1C=CC=C(Cl)C1)C(=O)O)C=2C=CC=CC2	-10.2									Virtual screen - ZINC15
30	ZINC000548026888	Z1763610836	OC(=O)C1=CC=C(S1)C2CCCN2S(=O)(=O)C=3C=CC=CC3C4=CC=NO4	-10.1									Virtual screen - ZINC15
31	Z3173165225	Z3173165225	OC(=O)[C@H]1C[C@H](C1)C(=O)N(CC=2C=CSC2)C=3C=CC=CC3	-9.4									Virtual screen - anion library
32	Z4361715043	Z4361715043	O=C(NC=1C=CC=C(C1)N2N=NNC2=O)C3(CC3)C=4C=CC=CN4	-8.5									Virtual screen - anion library
33	ZINC001517349464	Z3173165225	OC(=O)[C@H]1C[C@H](C1)C(=O)N(CC=2C=CSC2)C=3C=CC=CC3	-8.1									Virtual screen - ZINC15
34	Z3173492189	Z3173492189	CC(NC(=O)C1CC2(CC(C2)C(=O)O)C1)C3=CC=C(S3)C(F)(F)F	-6.1									Virtual screen - anion library
35	ZINC000431445179	Z1869612635	CC(CN(CC=1C=CC=CC1)C(=O)COC=2C=CC(Cl)=C3C=CC=NC23)C(=O)O	-5.8									Virtual screen - ZINC15
36	ZINC000080510038	Z1323900764	CN(C(=O)CSC1=NN=C(S)S1)C=2C=CC=3C=CC=CC3C2	-5.8									Virtual screen - ZINC15
37	ZINC000176126532	Z1325064630	CC1=CC=C(CN(CC2=CC=CO2)C(=O)CSC3=NN=C(S)S3)S1	-5.2									Virtual screen - ZINC15
38	ZINC000906008553	Z2905170566	CC1(CC(CCO1)NS(=O)(=O)C2=CC=3C=C(Cl)C=CC3S2)C(=O)O	-5.2									Virtual screen - ZINC15
39	ZINC000169615872	Z55903622	OC(=O)CSC1=NC=2C=C(Cl)C=CC2N1CC=3C=CC=CC3	-4.9									Virtual screen - ZINC15
40	ZINC000659231184	Z2595743510	CN([C@H]1C[C@H](C1)C(=O)O)C(=O)C2CCCC2CC=3C=CC=CC3	-4									Virtual screen - ZINC15
41	Z3099273231	Z3099273231	OC(=O)[C@H]1CC[C@H](CNC(=O)NCC=2C=CC(=CC2)C(F)F)CC1	-3.4									Virtual screen - anion library
42	Z4361714783	Z4361714783	OC(=O)CC=1C=CC(C=C2C(=O)N3CCCC=4C=CC=C2C34)=CC1	-3.2									Virtual screen - anion library
43	ZINC000263294111	Z1869690862	CC(N(C1CC1)C(=O)CC=2C(C)=NN(CC(F)(F)F)C2C)C(=O)O	-2.6									Virtual screen - ZINC15
44	Z2874655239	Z2874655239	CN(C(=O)C=1C=C(C=C(C1)C(F)(F)F)N2CCCC2=O)C3=NN=NN3	-2.6									Virtual screen - anion library
45	Z3009633578	Z3009633578	CC=1C=CC=C(C1)C2(CC2)C(=O)NC3CCSC4(CC(C4)C(=O)O)C3	-1.8									Virtual screen - anion library
46	Z4361715008	Z4361715008	CN(C(=O)C=1N=C(C2CC2)N(N1)C=3C=CC=CC3Cl)C4=NN=NN4	-1.5									Virtual screen - anion library
47	ZINC000893158956	Z2971120156	CC(CN(C)C1=NC=2C(C)=CC=CC2S1)C3=NN=NN3	-1.1									Virtual screen - ZINC15
48	Z3510922586	Z3510922586	CN1N=C(C=C1CNC(=O)NC2CCC(CC2)C(=O)O)C=3C=CC=CC3	-0.1									Virtual screen - anion library
49	ZINC000578894044	Z2466866090	CC(N1CCN(CC1)C(=O)C(=O)O)C2=CN(N=N2)C=3C=CC=CC3	0.8									Virtual screen - ZINC15
50	Z1385366516	Z1385366516	CC(C1=NC(=NO1)C=2C=CC=C(C2)C(F)(F)F)S(=O)(=O)C3=NN=CN3	0.9									Virtual screen - anion library
51	ZINC000833265816	Z4174578823	OC(=O)CC=1C=CC(NC(=O)C=2C=NC=C(C2)C=3C=CC=CC3)=CC1	1									Virtual screen - ZINC15
52	Z1609470000	Z1609470000	COC=1C=CC=CC1CN(CC2=CC=CS2)C(=O)CC=3C=CC=C(C3)C(=O)O	1.2									Virtual screen - anion library
53	ZINC000387578385	Z1729976090	OC(=O)C=1C=C(NS(=O)(=O)C=2C=CC(Br)=CC2F)C=CC1O	2.8									Virtual screen - ZINC15
54	Z2656434171	Z2656434171	CC(NC(=O)C1(CC1)C=2C=C(C)C=C(C)C2)C3=NC=C(S3)C(=O)O	3.6									Virtual screen - anion library
55	ZINC000776636520	Z1738891208	OC(=O)CCC(CC=1C=CC=CC1)NS(=O)(=O)C=CC=2C=CC=CC2Cl	7.6									Virtual screen - ZINC15
56	Z4361714773	Z4361714773	OC(=O)C=1C=CC(=CC1O)C2=CC=C(C=C3CSC=4C=CC(F)=CC4C3=O)O2	7.9									Virtual screen - anion library
57	Z2983204404	Z2983204404	OC(=O)C1CC2(C1)CC(CCS2)NS(=O)(=O)C=CC=3C=CC(F)=CC3	9									Virtual screen - anion library
58	ZINC001263911881	Z3204464143	CC(SC=1C=CC=CC1Cl)C(=O)N2CCCC(CC3=NN=NN3)C2	10.8									Virtual screen - ZINC15
59	Z4361714909	Z4361714909	CCSC=1C=C(C=CC1NC(=O)C=2C=NN(C2)C=3C=CC=CC3F)C(=O)O	11.6	NA	NA	NA						Virtual screen - anion library
60	ZINC000736344181	Z2755708894	CC(C)(OC=1C=CC(F)=CC1)C(=O)N2CC(CC(=O)O)C=3C=CC=CC23	13.8									Virtual screen - ZINC15
61	ZINC000237978528	Z1609735036	OC(=O)CCC1CCCN(C1)C(=O)C2=NN(C=3CCCC23)C=4C=CC=CC4	15.1									Virtual screen - ZINC15
62	ZINC000373547885	Z1956737209	CN1C(=O)C(=CC=2C=CC=C(OCC(=O)O)C2)C=3C=C(Br)C=NC13	17.2	5.46	3510	702						Virtual screen - ZINC15
63	ZINC000354919126	Z1680371362	CCC=1C=CC(C(=O)NC=2C=CC=C(C2)C3=NN=NN3)=C(C)N1	19.3	NA	NA	NA						Virtual screen - ZINC15
64	Z1664425040	Z1664425040	CC=1C=CC(=CC1)N2N=C(C(=O)NC=3C=CC(CC(=O)O)=CC3)C=4CCCC42	20	NA	NA	NA						Virtual screen - anion library
65	ZINC000739642212	Z2755710279	OC(=O)CC1CN(C(=O)[C@@H]2C[C@@]32CCOC=4C=CC=CC43)C=5C=CC=CC15	24	5.29	5160	1032						Virtual screen - ZINC15
66	Z4361714899	Z4361714899	OC(=O)C1CCCC(CC1)NC(=O)C2=CSC(=C2)C3CCCCC3	25.6	5.43	3760	752	5.39	4050	810			Virtual screen - anion library
67	ZINC000786823916	Z1815900911	CN1N=NN=C1NCC(C(=O)OCC=2C=CC=CC2)C=3C=CC=CC3	31.5	NA	NA							Virtual screen - ZINC15
68	ZINC000431975755	Z1870131726	OC(=O)CC=1C=CC(NC(=O)C=2C=C(N=C3C=CC(F)=CC23)C4CC4)=CC1	31.8	4.96	>10,000							Virtual screen - ZINC15
69	ZINC001131170402	Z4174578618	CN(C(=O)C=1C=NN(C1C)C=2C=CC(Cl)=CC2)C3=NN=NN3	37.7	NA	NA							Virtual screen - ZINC15
70	Z1211720932	Z1211720932	O=C(NC=1C=CC=C(C1)C2=NN=NN2)C=3C=CC=C(COC=4C=CC(C#N)=CC4)C3	56.2	4.84	>10,000							Virtual screen - anion library
71	Z4361714947	Z4361714947	OC(=O)C1CCC2(CC(C2)NC=3N=CN=C4SC=5CCCCC5C34)CC1	62.9	6.07	850	170	6.046	899	180			Virtual screen - anion library
72	4947_7838	Z4647716479	OC(=O)C1CCC2(CC(C2)NC=3N=CN=C4SC=5C=CC=CC5C34)CC1		6.35	444	89	6.29	514	103			Analogs of 71
73	4947_7827	Z4647716459	OC(=O)C1CCC2(CC(C2)NC=3N=CN=C4NC=5C=CC=CC5C34)CC1		6.26	548	110	6.84	146	29			Analogs of 71
74	7827_0016	Z4875089799	OC(=O)C1CCC2(CC(C2)NC=3N=CN=C4NC=5C(F)=CC=CC5C34)CC1		6.52	302	60.4	7.1	78.9	15.6	16	366	Analogs of 71
75	7827_0009	Z4875089792	CN1C=2C=CC=CC2C=3C(NC4CC5(C4)CCC(CC5)C(=O)O)=NC=NC13		6.22	607	121	6.09	813	163			Analogs of 71
76	SG-0002	Z4877468173	CN(C1CC2(C1)CCC(CC2)C(=O)O)C=3N=CN=C4NC=5C=CC=CC5C34		5.93	1170	234						Analogs of 71
77	Z5090949977	Z5090949977	[Na+].[O-]C(=O)C1CCC2(CC(C2)NC=3N=CN=C4NC=5C(F)=CC=CC5C34)CC1		6.63	232	46						Analogs of 71
78	4899_525	Z4658412025	CC1=CC(C(=O)NC2CCCC(CC2)C(=O)O)=C(C)N1C=3C=CC=CC3		5.15	7085	1417						Analogs of 66
79	1757_0003	Z4906033303	CC1=CC(C(=O)N[C@@H]2CC[C@H](CCC2(F)F)C(=O)O)=C(C)N1C=3C=CC=CC3 |&1:7,10,r|		5.31	4944	989	6.78	159	31.8	300	926	Analogs of 66
80	1757_0002	Z4906033301	OC(=O)[C@@H]1CC[C@@H](NC(=O)C2=CNC(=C2)C=3C=CC=CC3)C(F)(F)CC1 |&1:3,6,r|		4.73	>10,000						1380	Analogs of 66
81	1757_0063	Z4909941677	CC1=CC(C(=O)NC2CCCC(CC2)C(=O)O)=C(C)N1C=3C=CC=4OCCOC4C3		4.45	>10,000						1175	Analogs of 66
82	Z4989072931	Z4989072931	CC1=CC(C(=O)N[C@@H]2CC[C@H](CCC2(F)F)C(=O)O)=C(C)N1C=3C=CC=CC3 |o1:7,10,r|		5.11	7677	1540	6.66	220	44	150	457	Analogs of 66
83	Z4989072932	Z4989072932	CC1=CC(C(=O)N[C@H]2CC[C@@H](CCC2(F)F)C(=O)O)=C(C)N1C=3C=CC=CC3 |o1:7,10,r|		unstable	>10,000		5.47	3390	678	> 10,000	>10,000	Analogs of 66
84	4947_7855	Z4647716483	OC(=O)C1CCC2(CC(C2)NC=3N=CN=C4C=5C=CC=CC5OC34)CC1		5.24	5730	1150						Analogs of 71
85	4947_7823	Z4647716437	OC(=O)C1CCC2(CC(C2)NC=3N=CN=C4SC(=CC34)C=5C=CC=CC5)CC1		3.11	>10,000							Analogs of 71
86	4947_2181	Z4647716308	CC1=CSC=2N=CN=C(NC3CC4(C3)CCC(CC4)C(=O)O)C12		5.1	7960	1590						Analogs of 71
87	4947_2944	Z4647716383	CC(C)C=1C=CC=2N=CN=C(NC3CC4(C3)CCC(CC4)C(=O)O)C2C1		4.71	>10,000							Analogs of 71
88	4947_199	Z3464746067	CC1=CC=2C(NC3CC4(C3)CCC(CC4)C(=O)O)=NC=NC2S1		3.15	>10,000							Analogs of 71
89	4947_7885	Z4647716494	OC(=O)C1CCC2(CC(C2)NC3=CC(=NC4=CC=NN34)C=5C=CC=CC5)CC1		NA	NA							Analogs of 71
90	4947_7809	Z4647716414	OC(=O)C1CCC2(CC(C2)NC=3N=C(N=C4C=CC=CC34)C(F)(F)F)CC1		5.41	3870	774						Analogs of 71
91	4947_7831	Z4647716465	OC(=O)C1CCC2(CC(C2)NC=3N=CN=C4SC=5CCCC5C34)CC1		5.39	4033	807						Analogs of 71
92	4947_245	Z4647738795	CC1CCC2=C(C1)SC=3N=CN=C(NC4CC5(C4)CCC(CC5)C(=O)O)C23		6.09	806	161						Analogs of 71
93	4947_2297	Z4647716322	CC=1N=C(NC2CC3(C2)CCC(CC3)C(=O)O)C=4C=C(SC4N1)C=5C=CC=CC5		5.13	7350	1470						Analogs of 71
94	4947_2331	Z3497039681	CC1=NC2=NC=NN2C(NC3CC4(C3)CCC(CC4)C(=O)O)=C1C		4.92	>10,000							Analogs of 71
95	4899_142	Z3375990541	CC1=CC(=CS1)C(=O)NC2CCCC(CC2)C(=O)O		NA	NA							Analogs of 66
96	4899_621	Z3509941015	CC1=CC(=NN1C=2C=CC=CC2)C(=O)NC3CCCC(CC3)C(=O)O		NA	NA							Analogs of 66
97	4899_58	Z3375990779	OC(=O)C1CCCC(CC1)NC(=O)C2=CSC(=C2)C(F)(F)F		NA	NA							Analogs of 66
98	4899_583	Z3509941223	OC(=O)C1CCCC(CC1)NC(=O)C2=NN(C=3CCCC23)C=4C=CC=CC4		5.69	2055	411						Analogs of 66
99	4899_320	Z3509937475	OC(=O)C1CCCC(CC1)NC(=O)C=2C=C3COCCN3C2		NA	NA							Analogs of 66
100	4899_1208	Z4658412042	OC(=O)C[C@@H]1CC[C@@H](C1)NC(=O)C2=CSC(=C2)C3CCCCC3 |&1:4,7,r|		5.74	1881	376						Analogs of 66
101	4899_566	Z3375989415	CC1=CC(C(=O)NC2CCCC(CC2)C(=O)O)=C(C)S1		NA	NA							Analogs of 66
102	4899_188	Z3509938323	OC(=O)C1CCCC(CC1)NC(=O)C2=COC(=N2)C3CCCCC3		NA	NA							Analogs of 66
103	4899_664	Z3509940713	CC(C)(C)C1=NC(=CS1)C(=O)NC2CCCC(CC2)C(=O)O		NA	NA							Analogs of 66
104	4899_533	Z3375989610	OC(=O)C1CCCC(CC1)NC(=O)C2=CC=3CCCC3S2		NA	NA							Analogs of 66
105	4899_896	Z4658411998	OC(=O)C1CCC(CC1)NC(=O)C2=CSC(=C2)C3CCCCC3		NA	NA							Analogs of 66
106	4899_242	Z4658412021	OC(=O)C1CCCC(CC1)NC(=O)C2=CSC(=N2)C3CCCCC3		4.63	>10,000							Analogs of 66
107	4899_455	Z4658412023	OC(=O)C1CCCC(CC1)NC(=O)C2=CSC(CC=3C=CC=CC3)=C2		4.64	>10,000							Analogs of 66
108	4899_735	Z4658412026	CC=1SC(=CC1C=2C=CC(F)=CC2)C(=O)NC3CCCC(CC3)C(=O)O		3.3	>10,000							Analogs of 66
109	4899_1507	Z4658412001	OC(=O)C1CCC2(CC(C2)NC(=O)C3=CSC(=C3)C4CCCCC4)CC1		4.99	>10,000							Analogs of 66
110	4899_1757	Z4658412048	OC(=O)[C@@H]1CC[C@@H](NC(=O)C2=CSC(=C2)C3CCCCC3)C(F)(F)CC1 |&1:3,6,r|		NA	NA							Analogs of 66
111	4899_1086	Z4658411999	CC1(CC(C1)NC(=O)C2=CSC(=C2)C3CCCCC3)C(=O)O		NA	NA							Analogs of 66
112	4899_678.4	Z3509940601	OC(=O)C1CCCC(CC1)NC(=O)C=2C=NN(C2)C3CCCCC3		NA	NA							Analogs of 66
113	1757_0012	Z4906033323	CC1=CC(C(=O)N[C@@H]2CC[C@H](CCC2(F)F)C(=O)O)=C(C)N1C=3C=CC=CC3F |&1:7,10,r|		4.96	>10,000							Analogs of 66
114	1757_0067	Z4909941681	CC1=CC(C(=O)NC2CCCC(CC2)C(=O)O)=C(C)N1C=3C=C(C)C=C(C)C3		NA	NA							Analogs of 66
115	1757_0059	Z4909941673	CC(C)C=1C=CC=C(C1)N2C(C)=CC(C(=O)NC3CCCC(CC3)C(=O)O)=C2C		NA	NA							Analogs of 66
116	1757_0056	Z4906031103	OC(=O)C1CCCC(CC1)NC(=O)C2=NN(C=3CCCC23)C=4C=CC(F)=CC4		4.76	>10,000							Analogs of 66
117	1757_0078	Z4909941692	COC=1C=CC=C(C1)N2C(C)=CC(C(=O)NC3CCCC(CC3)C(=O)O)=C2C		4.64	>10,000							Analogs of 66
118	1757_0048	Z4906033384	OC(=O)[C@@H]1CC[C@@H](NC(=O)C2=NN(C=3CCCC23)C=4C=CC=CC4F)C(F)(F)CC1 |&1:3,6,r|		5.42	3787	757						Analogs of 66
119	1757_0041	Z4906031088	CC1=CC(C(=O)NC2CCCC(CC2)C(=O)O)=C(C)N1C=3C=CC(F)=CC3		4.586	>10,000	647						Analogs of 66
120	1757_0054	Z4906031101	OC(=O)C1CCCC(CC1)NC(=O)C2=NN(C=3CCCC23)C=4C=CC=CC4F		NA	NA							Analogs of 66
121	1757_0049	Z4906034248	OC(=O)[C@@H]1CC[C@@H](NC(=O)C2=NN(C=3CCCC23)C=4C=CC=C(F)C4)C(F)(F)CC1 |&1:3,6,r|		6	1010	202						Analogs of 66
122	1757_0061	Z4909941675	CC(C)C=1C=CC(=CC1)N2C(C)=CC(C(=O)NC3CCCC(CC3)C(=O)O)=C2C		5.94	1147	229						Analogs of 66
123	1757_0055	Z4906031102	OC(=O)C1CCCC(CC1)NC(=O)C2=NN(C=3CCCC23)C=4C=CC=C(F)C4		5.83	1465	293						Analogs of 66
124	1757_0077	Z4909941691	COC=1C=CC(=CC1)N2C(C)=CC(C(=O)NC3CCCC(CC3)C(=O)O)=C2C		4.27	>10,000							Analogs of 66
125	1757_0004	Z4906033309	OC(=O)[C@@H]1CC[C@@H](NC(=O)C2=NN(C=3CCCC23)C=4C=CC=CC4)C(F)(F)CC1 |&1:3,6,r|		5.79	1640	328						Analogs of 66
126	1757_0040	Z4906031087	CC1=CC(C(=O)NC2CCCC(CC2)C(=O)O)=C(C)N1C=3C=CC=C(F)C3		unstable	>10,000							Analogs of 66
127	1757_0050	Z4906033390	OC(=O)[C@@H]1CC[C@@H](NC(=O)C2=NN(C=3CCCC23)C=4C=CC(F)=CC4)C(F)(F)CC1 |&1:3,6,r|		5.66	2170	434						Analogs of 66
128	1757_0011	Z4906033318	CC1=CC(C(=O)N[C@@H]2CC[C@H](CCC2(F)F)C(=O)O)=C(C)N1C=3C=CC=C(F)C3 |&1:7,10,r|		4.74	>10,000							Analogs of 66
129	1757_0039	Z4906031086	CC1=CC(C(=O)NC2CCCC(CC2)C(=O)O)=C(C)N1C=3C=CC=CC3F		3.32	>10,000							Analogs of 66
130	1757_0010	Z4906033314	CC1=CC(C(=O)N[C@@H]2CC[C@H](CCC2(F)F)C(=O)O)=C(C)N1C=3C=CC(F)=CC3 |&1:7,10,r|		NA	NA							Analogs of 66
131	1757_0058	Z4906031105	CN(C1CCCC(CC1)C(=O)O)C(=O)C2=NN(C=3CCCC23)C=4C=CC=CC4		5.73	1880	376						Analogs of 66
132	1757_0033	Z4906031080	CN(C1CCCC(CC1)C(=O)O)C(=O)C=2C=C(C)N(C2C)C=3C=CC=CC3		4.63	>10,000							Analogs of 66
133	7827_0004	Z4875089787	OC(=O)C1CCC2(CC(C2)NC=3N=CN=C4NC=5N=CC=CC5C34)CC1		5.96	1090	218						Analogs of 71
134	7827_0015	Z4875089798	OC(=O)C1CCC2(CC(C2)NC=3N=CN=C4NC=5C=C(F)C=CC5C34)CC1		6.69	203	41	6.81	155	31			Analogs of 71
135	7827_0018	Z4875089801	OC(=O)C1CCC2(CC(C2)NC=3N=CN=C4NC=5C=CC(Br)=CC5C34)CC1		7.04	91.5	18.3	6.87	136	27.2			Analogs of 71
	* Calculated using the Cheng Prusoff equation
