# Supplementary material for: Docking for EP4R antagonists active against inflammatory pain
Source: Nat Commun. 2023 Dec 6;14:8067. doi: 10.1038/s41467-023-43506-6 (PMC10700596; doi:10.1038/s41467-023-43506-6)
Supplement: Supplementary file 5 — Supplementary Data 2 [file 41467_2023_43506_MOESM5_ESM.xlsx]

## Sheet: KINOMEscan
Compound Name	DiscoveRx Gene Symbol	Entrez Gene Symbol	Percent Control	Compound Concentration (nM)
74	ABL1(E255K)-phosphorylated	ABL1	57	10000
74	ABL1(T315I)-phosphorylated	ABL1	82	10000
74	ABL1-nonphosphorylated	ABL1	67	10000
74	ABL1-phosphorylated	ABL1	63	10000
74	ACVR1B	ACVR1B	55	10000
74	ADCK3	CABC1	85	10000
74	AKT1	AKT1	100	10000
74	AKT2	AKT2	74	10000
74	ALK	ALK	14	10000
74	AURKA	AURKA	22	10000
74	AURKB	AURKB	8.2	10000
74	AXL	AXL	47	10000
74	BMPR2	BMPR2	0	10000
74	BRAF	BRAF	86	10000
74	BRAF(V600E)	BRAF	84	10000
74	BTK	BTK	67	10000
74	CDK11	CDK19	46	10000
74	CDK2	CDK2	96	10000
74	CDK3	CDK3	100	10000
74	CDK7	CDK7	62	10000
74	CDK9	CDK9	97	10000
74	CHEK1	CHEK1	100	10000
74	CSF1R	CSF1R	69	10000
74	CSNK1D	CSNK1D	3.2	10000
74	CSNK1G2	CSNK1G2	54	10000
74	DCAMKL1	DCLK1	78	10000
74	DYRK1B	DYRK1B	74	10000
74	EGFR	EGFR	96	10000
74	EGFR(L858R)	EGFR	84	10000
74	EPHA2	EPHA2	83	10000
74	ERBB2	ERBB2	49	10000
74	ERBB4	ERBB4	99	10000
74	ERK1	MAPK3	100	10000
74	FAK	PTK2	97	10000
74	FGFR2	FGFR2	71	10000
74	FGFR3	FGFR3	81	10000
74	FLT3	FLT3	26	10000
74	GSK3B	GSK3B	82	10000
74	IGF1R	IGF1R	100	10000
74	IKK-alpha	CHUK	42	10000
74	IKK-beta	IKBKB	3.2	10000
74	INSR	INSR	90	10000
74	JAK2(JH1domain-catalytic)	JAK2	0	10000
74	JAK3(JH1domain-catalytic)	JAK3	0.25	10000
74	JNK1	MAPK8	35	10000
74	JNK2	MAPK9	41	10000
74	JNK3	MAPK10	40	10000
74	KIT	KIT	75	10000
74	KIT(D816V)	KIT	76	10000
74	KIT(V559D,T670I)	KIT	56	10000
74	LKB1	STK11	97	10000
74	MAP3K4	MAP3K4	92	10000
74	MAPKAPK2	MAPKAPK2	98	10000
74	MARK3	MARK3	81	10000
74	MEK1	MAP2K1	24	10000
74	MEK2	MAP2K2	23	10000
74	MET	MET	100	10000
74	MKNK1	MKNK1	72	10000
74	MKNK2	MKNK2	62	10000
74	MLK1	MAP3K9	45	10000
74	p38-alpha	MAPK14	87	10000
74	p38-beta	MAPK11	79	10000
74	PAK1	PAK1	76	10000
74	PAK2	PAK2	66	10000
74	PAK4	PAK4	65	10000
74	PCTK1	CDK16	94	10000
74	PDGFRA	PDGFRA	35	10000
74	PDGFRB	PDGFRB	60	10000
74	PDPK1	PDPK1	64	10000
74	PIK3C2B	PIK3C2B	74	10000
74	PIK3CA	PIK3CA	64	10000
74	PIK3CG	PIK3CG	3.5	10000
74	PIM1	PIM1	72	10000
74	PIM2	PIM2	100	10000
74	PIM3	PIM3	53	10000
74	PKAC-alpha	PRKACA	99	10000
74	PLK1	PLK1	100	10000
74	PLK3	PLK3	97	10000
74	PLK4	PLK4	34	10000
74	PRKCE	PRKCE	57	10000
74	RAF1	RAF1	98	10000
74	RET	RET	5.9	10000
74	RIOK2	RIOK2	54	10000
74	ROCK2	ROCK2	59	10000
74	RSK2(Kin.Dom.1-N-terminal)	RPS6KA3	0.25	10000
74	SNARK	NUAK2	54	10000
74	SRC	SRC	88	10000
74	SRPK3	SRPK3	67	10000
74	TGFBR1	TGFBR1	54	10000
74	TIE2	TEK	81	10000
74	TRKA	NTRK1	11	10000
74	TSSK1B	TSSK1B	52	10000
74	TYK2(JH1domain-catalytic)	TYK2	0	10000
74	ULK2	ULK2	54	10000
74	VEGFR2	KDR	31	10000
74	YANK3	STK32C	62	10000
74	ZAP70	ZAP70	75	10000
