# Supplementary material for: Docking for EP4R antagonists active against inflammatory pain
Source: Nat Commun. 2023 Dec 6;14:8067. doi: 10.1038/s41467-023-43506-6 (PMC10700596; doi:10.1038/s41467-023-43506-6)
Supplement: Supplementary file 6 — Supplementary Data 3 [file 41467_2023_43506_MOESM6_ESM.zip]

Archive with 15 entries (14 files):
- MD-files/
- MD-files/posre.itp
- MD-files/EP4R_model_for_MD.pdb
- MD-files/Atomistic_system.top
- MD-files/posre_all.itp
- MD-files/backmapped-system.pdb
- MD-files/10ns_atomistic_simulation.pdb
- MD-files/Coarse-Grained_system.top
- MD-files/50ns_coarse-grained_simulation.pdb
- MD-files/Coarse-Grained_system.gro
- MD-files/Coarse-Grained_MD.mdp
- MD-files/Protein.itp
- MD-files/Atomistic_MD.mdp
- MD-files/Protein-atomistic.itp
- MD-files/xtal-prot-WT.pdb
