# Supplementary material for: Docking for EP4R antagonists active against inflammatory pain
Source: Nat Commun. 2023 Dec 6;14:8067. doi: 10.1038/s41467-023-43506-6 (PMC10700596; doi:10.1038/s41467-023-43506-6)
Supplement: Supplementary file 6 — Supplementary Data 3 [file 41467_2023_43506_MOESM6_ESM.zip › MD-files/posre.itp]

; In this topology include file, you will find position restraint
; entries for all the heavy atoms in your original pdb file.
; This means that all the protons which were added by pdb2gmx are
; not restrained.

[ position_restraints ]
; atom  type      fx      fy      fz
     1     1  1000  1000  1000
     5     1  1000  1000  1000
     7     1  1000  1000  1000
    10     1  1000  1000  1000
    11     1  1000  1000  1000
    12     1  1000  1000  1000
    15     1  1000  1000  1000
    16     1  1000  1000  1000
    17     1  1000  1000  1000
    19     1  1000  1000  1000
    21     1  1000  1000  1000
    24     1  1000  1000  1000
    26     1  1000  1000  1000
    27     1  1000  1000  1000
    28     1  1000  1000  1000
    29     1  1000  1000  1000
    32     1  1000  1000  1000
    34     1  1000  1000  1000
    37     1  1000  1000  1000
    40     1  1000  1000  1000
    41     1  1000  1000  1000
    42     1  1000  1000  1000
    44     1  1000  1000  1000
    46     1  1000  1000  1000
    48     1  1000  1000  1000
    52     1  1000  1000  1000
    56     1  1000  1000  1000
    57     1  1000  1000  1000
    58     1  1000  1000  1000
    60     1  1000  1000  1000
    62     1  1000  1000  1000
    64     1  1000  1000  1000
    66     1  1000  1000  1000
    70     1  1000  1000  1000
    71     1  1000  1000  1000
    72     1  1000  1000  1000
    74     1  1000  1000  1000
    76     1  1000  1000  1000
    78     1  1000  1000  1000
    82     1  1000  1000  1000
    85     1  1000  1000  1000
    89     1  1000  1000  1000
    90     1  1000  1000  1000
    91     1  1000  1000  1000
    92     1  1000  1000  1000
    95     1  1000  1000  1000
    97     1  1000  1000  1000
   100     1  1000  1000  1000
   103     1  1000  1000  1000
   104     1  1000  1000  1000
   105     1  1000  1000  1000
   107     1  1000  1000  1000
   109     1  1000  1000  1000
   113     1  1000  1000  1000
   114     1  1000  1000  1000
   115     1  1000  1000  1000
   117     1  1000  1000  1000
   119     1  1000  1000  1000
   121     1  1000  1000  1000
   125     1  1000  1000  1000
   129     1  1000  1000  1000
   130     1  1000  1000  1000
   131     1  1000  1000  1000
   133     1  1000  1000  1000
   135     1  1000  1000  1000
   138     1  1000  1000  1000
   141     1  1000  1000  1000
   142     1  1000  1000  1000
   146     1  1000  1000  1000
   147     1  1000  1000  1000
   148     1  1000  1000  1000
   150     1  1000  1000  1000
   152     1  1000  1000  1000
   155     1  1000  1000  1000
   156     1  1000  1000  1000
   158     1  1000  1000  1000
   160     1  1000  1000  1000
   162     1  1000  1000  1000
   164     1  1000  1000  1000
   166     1  1000  1000  1000
   167     1  1000  1000  1000
   168     1  1000  1000  1000
   170     1  1000  1000  1000
   172     1  1000  1000  1000
   174     1  1000  1000  1000
   178     1  1000  1000  1000
   181     1  1000  1000  1000
   185     1  1000  1000  1000
   186     1  1000  1000  1000
   187     1  1000  1000  1000
   189     1  1000  1000  1000
   191     1  1000  1000  1000
   194     1  1000  1000  1000
   195     1  1000  1000  1000
   197     1  1000  1000  1000
   199     1  1000  1000  1000
   201     1  1000  1000  1000
   203     1  1000  1000  1000
   205     1  1000  1000  1000
   206     1  1000  1000  1000
   207     1  1000  1000  1000
   209     1  1000  1000  1000
   212     1  1000  1000  1000
   213     1  1000  1000  1000
   214     1  1000  1000  1000
   216     1  1000  1000  1000
   218     1  1000  1000  1000
   220     1  1000  1000  1000
   224     1  1000  1000  1000
   228     1  1000  1000  1000
   229     1  1000  1000  1000
   230     1  1000  1000  1000
   232     1  1000  1000  1000
   234     1  1000  1000  1000
   236     1  1000  1000  1000
   240     1  1000  1000  1000
   244     1  1000  1000  1000
   245     1  1000  1000  1000
   246     1  1000  1000  1000
   248     1  1000  1000  1000
   251     1  1000  1000  1000
   252     1  1000  1000  1000
   253     1  1000  1000  1000
   255     1  1000  1000  1000
   257     1  1000  1000  1000
   260     1  1000  1000  1000
   261     1  1000  1000  1000
   262     1  1000  1000  1000
   265     1  1000  1000  1000
   266     1  1000  1000  1000
   267     1  1000  1000  1000
   269     1  1000  1000  1000
   271     1  1000  1000  1000
   274     1  1000  1000  1000
   276     1  1000  1000  1000
   280     1  1000  1000  1000
   284     1  1000  1000  1000
   285     1  1000  1000  1000
   286     1  1000  1000  1000
   288     1  1000  1000  1000
   290     1  1000  1000  1000
   292     1  1000  1000  1000
   296     1  1000  1000  1000
   300     1  1000  1000  1000
   301     1  1000  1000  1000
   302     1  1000  1000  1000
   304     1  1000  1000  1000
   306     1  1000  1000  1000
   310     1  1000  1000  1000
   311     1  1000  1000  1000
   312     1  1000  1000  1000
   314     1  1000  1000  1000
   316     1  1000  1000  1000
   318     1  1000  1000  1000
   322     1  1000  1000  1000
   325     1  1000  1000  1000
   329     1  1000  1000  1000
   330     1  1000  1000  1000
   331     1  1000  1000  1000
   333     1  1000  1000  1000
   335     1  1000  1000  1000
   337     1  1000  1000  1000
   341     1  1000  1000  1000
   345     1  1000  1000  1000
   346     1  1000  1000  1000
   347     1  1000  1000  1000
   349     1  1000  1000  1000
   351     1  1000  1000  1000
   353     1  1000  1000  1000
   357     1  1000  1000  1000
   361     1  1000  1000  1000
   362     1  1000  1000  1000
   363     1  1000  1000  1000
   365     1  1000  1000  1000
   367     1  1000  1000  1000
   370     1  1000  1000  1000
   372     1  1000  1000  1000
   376     1  1000  1000  1000
   380     1  1000  1000  1000
   381     1  1000  1000  1000
   382     1  1000  1000  1000
   384     1  1000  1000  1000
   386     1  1000  1000  1000
   389     1  1000  1000  1000
   391     1  1000  1000  1000
   392     1  1000  1000  1000
   393     1  1000  1000  1000
   395     1  1000  1000  1000
   397     1  1000  1000  1000
   400     1  1000  1000  1000
   403     1  1000  1000  1000
   406     1  1000  1000  1000
   409     1  1000  1000  1000
   413     1  1000  1000  1000
   414     1  1000  1000  1000
   415     1  1000  1000  1000
   417     1  1000  1000  1000
   419     1  1000  1000  1000
   422     1  1000  1000  1000
   424     1  1000  1000  1000
   425     1  1000  1000  1000
   426     1  1000  1000  1000
   428     1  1000  1000  1000
   430     1  1000  1000  1000
   433     1  1000  1000  1000
   436     1  1000  1000  1000
   439     1  1000  1000  1000
   441     1  1000  1000  1000
   442     1  1000  1000  1000
   445     1  1000  1000  1000
   448     1  1000  1000  1000
   449     1  1000  1000  1000
   450     1  1000  1000  1000
   452     1  1000  1000  1000
   454     1  1000  1000  1000
   457     1  1000  1000  1000
   460     1  1000  1000  1000
   463     1  1000  1000  1000
   466     1  1000  1000  1000
   470     1  1000  1000  1000
   471     1  1000  1000  1000
   472     1  1000  1000  1000
   474     1  1000  1000  1000
   476     1  1000  1000  1000
   479     1  1000  1000  1000
   482     1  1000  1000  1000
   483     1  1000  1000  1000
   484     1  1000  1000  1000
   485     1  1000  1000  1000
   486     1  1000  1000  1000
   487     1  1000  1000  1000
   489     1  1000  1000  1000
   491     1  1000  1000  1000
   494     1  1000  1000  1000
   497     1  1000  1000  1000
   498     1  1000  1000  1000
   499     1  1000  1000  1000
   502     1  1000  1000  1000
   503     1  1000  1000  1000
   504     1  1000  1000  1000
   506     1  1000  1000  1000
   508     1  1000  1000  1000
   511     1  1000  1000  1000
   514     1  1000  1000  1000
   517     1  1000  1000  1000
   520     1  1000  1000  1000
   524     1  1000  1000  1000
   525     1  1000  1000  1000
   526     1  1000  1000  1000
   528     1  1000  1000  1000
   530     1  1000  1000  1000
   533     1  1000  1000  1000
   536     1  1000  1000  1000
   537     1  1000  1000  1000
   538     1  1000  1000  1000
   539     1  1000  1000  1000
   540     1  1000  1000  1000
   541     1  1000  1000  1000
   543     1  1000  1000  1000
   545     1  1000  1000  1000
   547     1  1000  1000  1000
   549     1  1000  1000  1000
   553     1  1000  1000  1000
   554     1  1000  1000  1000
   555     1  1000  1000  1000
   557     1  1000  1000  1000
   559     1  1000  1000  1000
   561     1  1000  1000  1000
   563     1  1000  1000  1000
   567     1  1000  1000  1000
   568     1  1000  1000  1000
   569     1  1000  1000  1000
   571     1  1000  1000  1000
   573     1  1000  1000  1000
   576     1  1000  1000  1000
   577     1  1000  1000  1000
   579     1  1000  1000  1000
   581     1  1000  1000  1000
   583     1  1000  1000  1000
   585     1  1000  1000  1000
   587     1  1000  1000  1000
   588     1  1000  1000  1000
   589     1  1000  1000  1000
   591     1  1000  1000  1000
   593     1  1000  1000  1000
   596     1  1000  1000  1000
   597     1  1000  1000  1000
   599     1  1000  1000  1000
   601     1  1000  1000  1000
   602     1  1000  1000  1000
   604     1  1000  1000  1000
   606     1  1000  1000  1000
   608     1  1000  1000  1000
   609     1  1000  1000  1000
   610     1  1000  1000  1000
   612     1  1000  1000  1000
   614     1  1000  1000  1000
   616     1  1000  1000  1000
   618     1  1000  1000  1000
   622     1  1000  1000  1000
   623     1  1000  1000  1000
   624     1  1000  1000  1000
   626     1  1000  1000  1000
   628     1  1000  1000  1000
   631     1  1000  1000  1000
   633     1  1000  1000  1000
   637     1  1000  1000  1000
   641     1  1000  1000  1000
   642     1  1000  1000  1000
   643     1  1000  1000  1000
   645     1  1000  1000  1000
   647     1  1000  1000  1000
   649     1  1000  1000  1000
   653     1  1000  1000  1000
   657     1  1000  1000  1000
   658     1  1000  1000  1000
   659     1  1000  1000  1000
   661     1  1000  1000  1000
   663     1  1000  1000  1000
   666     1  1000  1000  1000
   668     1  1000  1000  1000
   669     1  1000  1000  1000
   670     1  1000  1000  1000
   672     1  1000  1000  1000
   675     1  1000  1000  1000
   676     1  1000  1000  1000
   677     1  1000  1000  1000
   679     1  1000  1000  1000
   681     1  1000  1000  1000
   684     1  1000  1000  1000
   686     1  1000  1000  1000
   690     1  1000  1000  1000
   694     1  1000  1000  1000
   695     1  1000  1000  1000
   696     1  1000  1000  1000
   698     1  1000  1000  1000
   700     1  1000  1000  1000
   704     1  1000  1000  1000
   705     1  1000  1000  1000
   706     1  1000  1000  1000
   708     1  1000  1000  1000
   710     1  1000  1000  1000
   712     1  1000  1000  1000
   716     1  1000  1000  1000
   720     1  1000  1000  1000
   721     1  1000  1000  1000
   722     1  1000  1000  1000
   724     1  1000  1000  1000
   726     1  1000  1000  1000
   728     1  1000  1000  1000
   730     1  1000  1000  1000
   734     1  1000  1000  1000
   735     1  1000  1000  1000
   736     1  1000  1000  1000
   738     1  1000  1000  1000
   740     1  1000  1000  1000
   743     1  1000  1000  1000
   744     1  1000  1000  1000
   745     1  1000  1000  1000
   746     1  1000  1000  1000
   747     1  1000  1000  1000
   748     1  1000  1000  1000
   750     1  1000  1000  1000
   752     1  1000  1000  1000
   755     1  1000  1000  1000
   757     1  1000  1000  1000
   761     1  1000  1000  1000
   765     1  1000  1000  1000
   766     1  1000  1000  1000
   767     1  1000  1000  1000
   769     1  1000  1000  1000
   771     1  1000  1000  1000
   774     1  1000  1000  1000
   776     1  1000  1000  1000
   780     1  1000  1000  1000
   784     1  1000  1000  1000
   785     1  1000  1000  1000
   786     1  1000  1000  1000
   788     1  1000  1000  1000
   791     1  1000  1000  1000
   792     1  1000  1000  1000
   793     1  1000  1000  1000
   795     1  1000  1000  1000
   797     1  1000  1000  1000
   799     1  1000  1000  1000
   801     1  1000  1000  1000
   805     1  1000  1000  1000
   806     1  1000  1000  1000
   807     1  1000  1000  1000
   809     1  1000  1000  1000
   811     1  1000  1000  1000
   814     1  1000  1000  1000
   816     1  1000  1000  1000
   820     1  1000  1000  1000
   824     1  1000  1000  1000
   825     1  1000  1000  1000
   826     1  1000  1000  1000
   828     1  1000  1000  1000
   830     1  1000  1000  1000
   833     1  1000  1000  1000
   835     1  1000  1000  1000
   839     1  1000  1000  1000
   843     1  1000  1000  1000
   844     1  1000  1000  1000
   845     1  1000  1000  1000
   847     1  1000  1000  1000
   849     1  1000  1000  1000
   851     1  1000  1000  1000
   855     1  1000  1000  1000
   859     1  1000  1000  1000
   860     1  1000  1000  1000
   861     1  1000  1000  1000
   863     1  1000  1000  1000
   865     1  1000  1000  1000
   868     1  1000  1000  1000
   870     1  1000  1000  1000
   871     1  1000  1000  1000
   872     1  1000  1000  1000
   873     1  1000  1000  1000
   876     1  1000  1000  1000
   878     1  1000  1000  1000
   881     1  1000  1000  1000
   884     1  1000  1000  1000
   885     1  1000  1000  1000
   886     1  1000  1000  1000
   888     1  1000  1000  1000
   890     1  1000  1000  1000
   892     1  1000  1000  1000
   896     1  1000  1000  1000
   900     1  1000  1000  1000
   901     1  1000  1000  1000
   902     1  1000  1000  1000
   904     1  1000  1000  1000
   906     1  1000  1000  1000
   908     1  1000  1000  1000
   910     1  1000  1000  1000
   914     1  1000  1000  1000
   915     1  1000  1000  1000
   916     1  1000  1000  1000
   918     1  1000  1000  1000
   920     1  1000  1000  1000
   922     1  1000  1000  1000
   926     1  1000  1000  1000
   929     1  1000  1000  1000
   933     1  1000  1000  1000
   934     1  1000  1000  1000
   935     1  1000  1000  1000
   937     1  1000  1000  1000
   939     1  1000  1000  1000
   943     1  1000  1000  1000
   944     1  1000  1000  1000
   945     1  1000  1000  1000
   947     1  1000  1000  1000
   949     1  1000  1000  1000
   951     1  1000  1000  1000
   953     1  1000  1000  1000
   957     1  1000  1000  1000
   958     1  1000  1000  1000
   959     1  1000  1000  1000
   961     1  1000  1000  1000
   963     1  1000  1000  1000
   966     1  1000  1000  1000
   967     1  1000  1000  1000
   969     1  1000  1000  1000
   971     1  1000  1000  1000
   972     1  1000  1000  1000
   974     1  1000  1000  1000
   976     1  1000  1000  1000
   978     1  1000  1000  1000
   979     1  1000  1000  1000
   980     1  1000  1000  1000
   982     1  1000  1000  1000
   984     1  1000  1000  1000
   987     1  1000  1000  1000
   990     1  1000  1000  1000
   991     1  1000  1000  1000
   995     1  1000  1000  1000
   996     1  1000  1000  1000
   997     1  1000  1000  1000
   999     1  1000  1000  1000
  1001     1  1000  1000  1000
  1004     1  1000  1000  1000
  1007     1  1000  1000  1000
  1010     1  1000  1000  1000
  1013     1  1000  1000  1000
  1017     1  1000  1000  1000
  1018     1  1000  1000  1000
  1019     1  1000  1000  1000
  1021     1  1000  1000  1000
  1024     1  1000  1000  1000
  1025     1  1000  1000  1000
  1026     1  1000  1000  1000
  1028     1  1000  1000  1000
  1030     1  1000  1000  1000
  1033     1  1000  1000  1000
  1036     1  1000  1000  1000
  1037     1  1000  1000  1000
  1038     1  1000  1000  1000
  1041     1  1000  1000  1000
  1042     1  1000  1000  1000
  1043     1  1000  1000  1000
  1045     1  1000  1000  1000
  1047     1  1000  1000  1000
  1050     1  1000  1000  1000
  1051     1  1000  1000  1000
  1053     1  1000  1000  1000
  1055     1  1000  1000  1000
  1056     1  1000  1000  1000
  1057     1  1000  1000  1000
  1059     1  1000  1000  1000
  1061     1  1000  1000  1000
  1063     1  1000  1000  1000
  1065     1  1000  1000  1000
  1066     1  1000  1000  1000
  1067     1  1000  1000  1000
  1068     1  1000  1000  1000
  1071     1  1000  1000  1000
  1073     1  1000  1000  1000
  1076     1  1000  1000  1000
  1079     1  1000  1000  1000
  1080     1  1000  1000  1000
  1081     1  1000  1000  1000
  1083     1  1000  1000  1000
  1086     1  1000  1000  1000
  1087     1  1000  1000  1000
  1088     1  1000  1000  1000
  1090     1  1000  1000  1000
  1093     1  1000  1000  1000
  1094     1  1000  1000  1000
  1095     1  1000  1000  1000
  1097     1  1000  1000  1000
  1099     1  1000  1000  1000
  1102     1  1000  1000  1000
  1105     1  1000  1000  1000
  1106     1  1000  1000  1000
  1107     1  1000  1000  1000
  1110     1  1000  1000  1000
  1111     1  1000  1000  1000
  1112     1  1000  1000  1000
  1113     1  1000  1000  1000
  1116     1  1000  1000  1000
  1118     1  1000  1000  1000
  1121     1  1000  1000  1000
  1124     1  1000  1000  1000
  1125     1  1000  1000  1000
  1126     1  1000  1000  1000
  1128     1  1000  1000  1000
  1130     1  1000  1000  1000
  1133     1  1000  1000  1000
  1135     1  1000  1000  1000
  1139     1  1000  1000  1000
  1143     1  1000  1000  1000
  1144     1  1000  1000  1000
  1145     1  1000  1000  1000
  1147     1  1000  1000  1000
  1149     1  1000  1000  1000
  1152     1  1000  1000  1000
  1153     1  1000  1000  1000
  1154     1  1000  1000  1000
  1155     1  1000  1000  1000
  1157     1  1000  1000  1000
  1159     1  1000  1000  1000
  1162     1  1000  1000  1000
  1165     1  1000  1000  1000
  1166     1  1000  1000  1000
  1167     1  1000  1000  1000
  1168     1  1000  1000  1000
  1169     1  1000  1000  1000
  1170     1  1000  1000  1000
  1172     1  1000  1000  1000
  1174     1  1000  1000  1000
  1177     1  1000  1000  1000
  1178     1  1000  1000  1000
  1180     1  1000  1000  1000
  1182     1  1000  1000  1000
  1183     1  1000  1000  1000
  1185     1  1000  1000  1000
  1187     1  1000  1000  1000
  1189     1  1000  1000  1000
  1190     1  1000  1000  1000
  1191     1  1000  1000  1000
  1193     1  1000  1000  1000
  1195     1  1000  1000  1000
  1198     1  1000  1000  1000
  1200     1  1000  1000  1000
  1201     1  1000  1000  1000
  1202     1  1000  1000  1000
  1204     1  1000  1000  1000
  1206     1  1000  1000  1000
  1208     1  1000  1000  1000
  1210     1  1000  1000  1000
  1214     1  1000  1000  1000
  1215     1  1000  1000  1000
  1216     1  1000  1000  1000
  1218     1  1000  1000  1000
  1220     1  1000  1000  1000
  1223     1  1000  1000  1000
  1224     1  1000  1000  1000
  1226     1  1000  1000  1000
  1228     1  1000  1000  1000
  1230     1  1000  1000  1000
  1232     1  1000  1000  1000
  1234     1  1000  1000  1000
  1235     1  1000  1000  1000
  1236     1  1000  1000  1000
  1238     1  1000  1000  1000
  1240     1  1000  1000  1000
  1242     1  1000  1000  1000
  1246     1  1000  1000  1000
  1249     1  1000  1000  1000
  1253     1  1000  1000  1000
  1254     1  1000  1000  1000
  1255     1  1000  1000  1000
  1257     1  1000  1000  1000
  1259     1  1000  1000  1000
  1262     1  1000  1000  1000
  1264     1  1000  1000  1000
  1268     1  1000  1000  1000
  1272     1  1000  1000  1000
  1273     1  1000  1000  1000
  1274     1  1000  1000  1000
  1276     1  1000  1000  1000
  1278     1  1000  1000  1000
  1281     1  1000  1000  1000
  1283     1  1000  1000  1000
  1287     1  1000  1000  1000
  1291     1  1000  1000  1000
  1292     1  1000  1000  1000
  1293     1  1000  1000  1000
  1295     1  1000  1000  1000
  1297     1  1000  1000  1000
  1300     1  1000  1000  1000
  1301     1  1000  1000  1000
  1303     1  1000  1000  1000
  1305     1  1000  1000  1000
  1307     1  1000  1000  1000
  1309     1  1000  1000  1000
  1311     1  1000  1000  1000
  1312     1  1000  1000  1000
  1313     1  1000  1000  1000
  1315     1  1000  1000  1000
  1317     1  1000  1000  1000
  1320     1  1000  1000  1000
  1321     1  1000  1000  1000
  1323     1  1000  1000  1000
  1325     1  1000  1000  1000
  1327     1  1000  1000  1000
  1329     1  1000  1000  1000
  1331     1  1000  1000  1000
  1332     1  1000  1000  1000
  1333     1  1000  1000  1000
  1335     1  1000  1000  1000
  1337     1  1000  1000  1000
  1340     1  1000  1000  1000
  1342     1  1000  1000  1000
  1343     1  1000  1000  1000
  1344     1  1000  1000  1000
  1346     1  1000  1000  1000
  1348     1  1000  1000  1000
  1351     1  1000  1000  1000
  1353     1  1000  1000  1000
  1357     1  1000  1000  1000
  1361     1  1000  1000  1000
  1362     1  1000  1000  1000
  1363     1  1000  1000  1000
  1365     1  1000  1000  1000
  1367     1  1000  1000  1000
  1370     1  1000  1000  1000
  1372     1  1000  1000  1000
  1373     1  1000  1000  1000
  1374     1  1000  1000  1000
  1376     1  1000  1000  1000
  1379     1  1000  1000  1000
  1380     1  1000  1000  1000
  1381     1  1000  1000  1000
  1383     1  1000  1000  1000
  1385     1  1000  1000  1000
  1388     1  1000  1000  1000
  1390     1  1000  1000  1000
  1394     1  1000  1000  1000
  1398     1  1000  1000  1000
  1399     1  1000  1000  1000
  1400     1  1000  1000  1000
  1402     1  1000  1000  1000
  1404     1  1000  1000  1000
  1407     1  1000  1000  1000
  1409     1  1000  1000  1000
  1410     1  1000  1000  1000
  1411     1  1000  1000  1000
  1413     1  1000  1000  1000
  1415     1  1000  1000  1000
  1417     1  1000  1000  1000
  1421     1  1000  1000  1000
  1424     1  1000  1000  1000
  1428     1  1000  1000  1000
  1429     1  1000  1000  1000
  1430     1  1000  1000  1000
  1432     1  1000  1000  1000
  1434     1  1000  1000  1000
  1436     1  1000  1000  1000
  1440     1  1000  1000  1000
  1443     1  1000  1000  1000
  1447     1  1000  1000  1000
  1448     1  1000  1000  1000
  1449     1  1000  1000  1000
  1451     1  1000  1000  1000
  1453     1  1000  1000  1000
  1456     1  1000  1000  1000
  1458     1  1000  1000  1000
  1459     1  1000  1000  1000
  1460     1  1000  1000  1000
  1462     1  1000  1000  1000
  1464     1  1000  1000  1000
  1468     1  1000  1000  1000
  1469     1  1000  1000  1000
  1470     1  1000  1000  1000
  1472     1  1000  1000  1000
  1474     1  1000  1000  1000
  1477     1  1000  1000  1000
  1480     1  1000  1000  1000
  1481     1  1000  1000  1000
  1485     1  1000  1000  1000
  1486     1  1000  1000  1000
  1487     1  1000  1000  1000
  1489     1  1000  1000  1000
  1491     1  1000  1000  1000
  1494     1  1000  1000  1000
  1496     1  1000  1000  1000
  1497     1  1000  1000  1000
  1498     1  1000  1000  1000
  1500     1  1000  1000  1000
  1502     1  1000  1000  1000
  1504     1  1000  1000  1000
  1508     1  1000  1000  1000
  1512     1  1000  1000  1000
  1513     1  1000  1000  1000
  1514     1  1000  1000  1000
  1516     1  1000  1000  1000
  1518     1  1000  1000  1000
  1521     1  1000  1000  1000
  1524     1  1000  1000  1000
  1525     1  1000  1000  1000
  1526     1  1000  1000  1000
  1527     1  1000  1000  1000
  1528     1  1000  1000  1000
  1529     1  1000  1000  1000
  1531     1  1000  1000  1000
  1533     1  1000  1000  1000
  1536     1  1000  1000  1000
  1539     1  1000  1000  1000
  1542     1  1000  1000  1000
  1544     1  1000  1000  1000
  1545     1  1000  1000  1000
  1548     1  1000  1000  1000
  1551     1  1000  1000  1000
  1552     1  1000  1000  1000
  1553     1  1000  1000  1000
  1555     1  1000  1000  1000
  1557     1  1000  1000  1000
  1560     1  1000  1000  1000
  1561     1  1000  1000  1000
  1563     1  1000  1000  1000
  1565     1  1000  1000  1000
  1566     1  1000  1000  1000
  1568     1  1000  1000  1000
  1570     1  1000  1000  1000
  1572     1  1000  1000  1000
  1573     1  1000  1000  1000
  1574     1  1000  1000  1000
  1576     1  1000  1000  1000
  1578     1  1000  1000  1000
  1581     1  1000  1000  1000
  1583     1  1000  1000  1000
  1587     1  1000  1000  1000
  1591     1  1000  1000  1000
  1592     1  1000  1000  1000
  1593     1  1000  1000  1000
  1595     1  1000  1000  1000
  1597     1  1000  1000  1000
  1601     1  1000  1000  1000
  1602     1  1000  1000  1000
  1603     1  1000  1000  1000
  1605     1  1000  1000  1000
  1607     1  1000  1000  1000
  1609     1  1000  1000  1000
  1613     1  1000  1000  1000
  1616     1  1000  1000  1000
  1620     1  1000  1000  1000
  1621     1  1000  1000  1000
  1622     1  1000  1000  1000
  1624     1  1000  1000  1000
  1626     1  1000  1000  1000
  1629     1  1000  1000  1000
  1630     1  1000  1000  1000
  1631     1  1000  1000  1000
  1634     1  1000  1000  1000
  1635     1  1000  1000  1000
  1636     1  1000  1000  1000
  1638     1  1000  1000  1000
  1640     1  1000  1000  1000
  1643     1  1000  1000  1000
  1644     1  1000  1000  1000
  1645     1  1000  1000  1000
  1647     1  1000  1000  1000
  1649     1  1000  1000  1000
  1651     1  1000  1000  1000
  1652     1  1000  1000  1000
  1653     1  1000  1000  1000
  1655     1  1000  1000  1000
  1657     1  1000  1000  1000
  1661     1  1000  1000  1000
  1662     1  1000  1000  1000
  1663     1  1000  1000  1000
  1665     1  1000  1000  1000
  1667     1  1000  1000  1000
  1670     1  1000  1000  1000
  1671     1  1000  1000  1000
  1673     1  1000  1000  1000
  1675     1  1000  1000  1000
  1676     1  1000  1000  1000
  1678     1  1000  1000  1000
  1680     1  1000  1000  1000
  1682     1  1000  1000  1000
  1683     1  1000  1000  1000
  1684     1  1000  1000  1000
  1686     1  1000  1000  1000
  1688     1  1000  1000  1000
  1691     1  1000  1000  1000
  1692     1  1000  1000  1000
  1694     1  1000  1000  1000
  1696     1  1000  1000  1000
  1698     1  1000  1000  1000
  1700     1  1000  1000  1000
  1702     1  1000  1000  1000
  1703     1  1000  1000  1000
  1704     1  1000  1000  1000
  1706     1  1000  1000  1000
  1708     1  1000  1000  1000
  1711     1  1000  1000  1000
  1712     1  1000  1000  1000
  1714     1  1000  1000  1000
  1716     1  1000  1000  1000
  1717     1  1000  1000  1000
  1719     1  1000  1000  1000
  1721     1  1000  1000  1000
  1723     1  1000  1000  1000
  1724     1  1000  1000  1000
  1725     1  1000  1000  1000
  1727     1  1000  1000  1000
  1729     1  1000  1000  1000
  1732     1  1000  1000  1000
  1734     1  1000  1000  1000
  1735     1  1000  1000  1000
  1736     1  1000  1000  1000
  1738     1  1000  1000  1000
  1740     1  1000  1000  1000
  1743     1  1000  1000  1000
  1744     1  1000  1000  1000
  1745     1  1000  1000  1000
  1747     1  1000  1000  1000
  1749     1  1000  1000  1000
  1751     1  1000  1000  1000
  1752     1  1000  1000  1000
  1753     1  1000  1000  1000
  1755     1  1000  1000  1000
  1757     1  1000  1000  1000
  1760     1  1000  1000  1000
  1761     1  1000  1000  1000
  1763     1  1000  1000  1000
  1765     1  1000  1000  1000
  1766     1  1000  1000  1000
  1768     1  1000  1000  1000
  1770     1  1000  1000  1000
  1772     1  1000  1000  1000
  1773     1  1000  1000  1000
  1774     1  1000  1000  1000
  1776     1  1000  1000  1000
  1778     1  1000  1000  1000
  1780     1  1000  1000  1000
  1784     1  1000  1000  1000
  1788     1  1000  1000  1000
  1789     1  1000  1000  1000
  1790     1  1000  1000  1000
  1792     1  1000  1000  1000
  1794     1  1000  1000  1000
  1797     1  1000  1000  1000
  1798     1  1000  1000  1000
  1799     1  1000  1000  1000
  1800     1  1000  1000  1000
  1801     1  1000  1000  1000
  1802     1  1000  1000  1000
  1804     1  1000  1000  1000
  1806     1  1000  1000  1000
  1809     1  1000  1000  1000
  1812     1  1000  1000  1000
  1815     1  1000  1000  1000
  1818     1  1000  1000  1000
  1822     1  1000  1000  1000
  1823     1  1000  1000  1000
  1824     1  1000  1000  1000
  1826     1  1000  1000  1000
  1828     1  1000  1000  1000
  1831     1  1000  1000  1000
  1834     1  1000  1000  1000
  1837     1  1000  1000  1000
  1839     1  1000  1000  1000
  1840     1  1000  1000  1000
  1843     1  1000  1000  1000
  1846     1  1000  1000  1000
  1847     1  1000  1000  1000
  1848     1  1000  1000  1000
  1850     1  1000  1000  1000
  1852     1  1000  1000  1000
  1855     1  1000  1000  1000
  1857     1  1000  1000  1000
  1861     1  1000  1000  1000
  1865     1  1000  1000  1000
  1866     1  1000  1000  1000
  1867     1  1000  1000  1000
  1869     1  1000  1000  1000
  1871     1  1000  1000  1000
  1875     1  1000  1000  1000
  1876     1  1000  1000  1000
  1877     1  1000  1000  1000
  1879     1  1000  1000  1000
  1882     1  1000  1000  1000
  1883     1  1000  1000  1000
  1884     1  1000  1000  1000
  1886     1  1000  1000  1000
  1888     1  1000  1000  1000
  1891     1  1000  1000  1000
  1893     1  1000  1000  1000
  1897     1  1000  1000  1000
  1901     1  1000  1000  1000
  1902     1  1000  1000  1000
  1903     1  1000  1000  1000
  1905     1  1000  1000  1000
  1907     1  1000  1000  1000
  1909     1  1000  1000  1000
  1911     1  1000  1000  1000
  1915     1  1000  1000  1000
  1916     1  1000  1000  1000
  1917     1  1000  1000  1000
  1919     1  1000  1000  1000
  1921     1  1000  1000  1000
  1924     1  1000  1000  1000
  1926     1  1000  1000  1000
  1930     1  1000  1000  1000
  1934     1  1000  1000  1000
  1935     1  1000  1000  1000
  1936     1  1000  1000  1000
  1938     1  1000  1000  1000
  1940     1  1000  1000  1000
  1943     1  1000  1000  1000
  1944     1  1000  1000  1000
  1946     1  1000  1000  1000
  1948     1  1000  1000  1000
  1950     1  1000  1000  1000
  1952     1  1000  1000  1000
  1954     1  1000  1000  1000
  1955     1  1000  1000  1000
  1956     1  1000  1000  1000
  1958     1  1000  1000  1000
  1960     1  1000  1000  1000
  1964     1  1000  1000  1000
  1965     1  1000  1000  1000
  1966     1  1000  1000  1000
  1968     1  1000  1000  1000
  1970     1  1000  1000  1000
  1972     1  1000  1000  1000
  1976     1  1000  1000  1000
  1980     1  1000  1000  1000
  1981     1  1000  1000  1000
  1982     1  1000  1000  1000
  1984     1  1000  1000  1000
  1986     1  1000  1000  1000
  1989     1  1000  1000  1000
  1990     1  1000  1000  1000
  1992     1  1000  1000  1000
  1994     1  1000  1000  1000
  1995     1  1000  1000  1000
  1997     1  1000  1000  1000
  1999     1  1000  1000  1000
  2001     1  1000  1000  1000
  2002     1  1000  1000  1000
  2003     1  1000  1000  1000
  2005     1  1000  1000  1000
  2007     1  1000  1000  1000
  2011     1  1000  1000  1000
  2012     1  1000  1000  1000
  2013     1  1000  1000  1000
  2015     1  1000  1000  1000
  2017     1  1000  1000  1000
  2020     1  1000  1000  1000
  2022     1  1000  1000  1000
  2023     1  1000  1000  1000
  2024     1  1000  1000  1000
  2026     1  1000  1000  1000
  2028     1  1000  1000  1000
  2031     1  1000  1000  1000
  2032     1  1000  1000  1000
  2033     1  1000  1000  1000
  2036     1  1000  1000  1000
  2037     1  1000  1000  1000
  2038     1  1000  1000  1000
  2040     1  1000  1000  1000
  2042     1  1000  1000  1000
  2044     1  1000  1000  1000
  2048     1  1000  1000  1000
  2052     1  1000  1000  1000
  2053     1  1000  1000  1000
  2054     1  1000  1000  1000
  2056     1  1000  1000  1000
  2058     1  1000  1000  1000
  2061     1  1000  1000  1000
  2063     1  1000  1000  1000
  2067     1  1000  1000  1000
  2071     1  1000  1000  1000
  2072     1  1000  1000  1000
  2073     1  1000  1000  1000
  2075     1  1000  1000  1000
  2077     1  1000  1000  1000
  2080     1  1000  1000  1000
  2081     1  1000  1000  1000
  2083     1  1000  1000  1000
  2085     1  1000  1000  1000
  2087     1  1000  1000  1000
  2089     1  1000  1000  1000
  2091     1  1000  1000  1000
  2092     1  1000  1000  1000
  2093     1  1000  1000  1000
  2095     1  1000  1000  1000
  2097     1  1000  1000  1000
  2100     1  1000  1000  1000
  2102     1  1000  1000  1000
  2103     1  1000  1000  1000
  2104     1  1000  1000  1000
  2106     1  1000  1000  1000
  2108     1  1000  1000  1000
  2112     1  1000  1000  1000
  2113     1  1000  1000  1000
  2114     1  1000  1000  1000
  2116     1  1000  1000  1000
  2118     1  1000  1000  1000
  2121     1  1000  1000  1000
  2123     1  1000  1000  1000
  2127     1  1000  1000  1000
  2131     1  1000  1000  1000
  2132     1  1000  1000  1000
  2133     1  1000  1000  1000
  2134     1  1000  1000  1000
  2137     1  1000  1000  1000
  2139     1  1000  1000  1000
  2142     1  1000  1000  1000
  2145     1  1000  1000  1000
  2146     1  1000  1000  1000
  2147     1  1000  1000  1000
  2149     1  1000  1000  1000
  2151     1  1000  1000  1000
  2154     1  1000  1000  1000
  2155     1  1000  1000  1000
  2156     1  1000  1000  1000
  2159     1  1000  1000  1000
  2160     1  1000  1000  1000
  2161     1  1000  1000  1000
  2163     1  1000  1000  1000
  2165     1  1000  1000  1000
  2168     1  1000  1000  1000
  2171     1  1000  1000  1000
  2172     1  1000  1000  1000
  2176     1  1000  1000  1000
  2177     1  1000  1000  1000
  2178     1  1000  1000  1000
  2180     1  1000  1000  1000
  2183     1  1000  1000  1000
  2184     1  1000  1000  1000
  2185     1  1000  1000  1000
  2187     1  1000  1000  1000
  2189     1  1000  1000  1000
  2192     1  1000  1000  1000
  2194     1  1000  1000  1000
  2198     1  1000  1000  1000
  2202     1  1000  1000  1000
  2203     1  1000  1000  1000
  2204     1  1000  1000  1000
  2206     1  1000  1000  1000
  2209     1  1000  1000  1000
  2210     1  1000  1000  1000
  2211     1  1000  1000  1000
  2213     1  1000  1000  1000
  2215     1  1000  1000  1000
  2218     1  1000  1000  1000
  2220     1  1000  1000  1000
  2221     1  1000  1000  1000
  2222     1  1000  1000  1000
  2224     1  1000  1000  1000
  2226     1  1000  1000  1000
  2229     1  1000  1000  1000
  2231     1  1000  1000  1000
  2232     1  1000  1000  1000
  2233     1  1000  1000  1000
  2235     1  1000  1000  1000
  2237     1  1000  1000  1000
  2240     1  1000  1000  1000
  2243     1  1000  1000  1000
  2246     1  1000  1000  1000
  2248     1  1000  1000  1000
  2249     1  1000  1000  1000
  2252     1  1000  1000  1000
  2255     1  1000  1000  1000
  2256     1  1000  1000  1000
  2257     1  1000  1000  1000
  2259     1  1000  1000  1000
  2261     1  1000  1000  1000
  2264     1  1000  1000  1000
  2266     1  1000  1000  1000
  2270     1  1000  1000  1000
  2274     1  1000  1000  1000
  2275     1  1000  1000  1000
  2276     1  1000  1000  1000
  2278     1  1000  1000  1000
  2280     1  1000  1000  1000
  2283     1  1000  1000  1000
  2286     1  1000  1000  1000
  2287     1  1000  1000  1000
  2288     1  1000  1000  1000
  2291     1  1000  1000  1000
  2292     1  1000  1000  1000
  2293     1  1000  1000  1000
  2295     1  1000  1000  1000
  2297     1  1000  1000  1000
  2300     1  1000  1000  1000
  2301     1  1000  1000  1000
  2303     1  1000  1000  1000
  2305     1  1000  1000  1000
  2306     1  1000  1000  1000
  2308     1  1000  1000  1000
  2310     1  1000  1000  1000
  2312     1  1000  1000  1000
  2313     1  1000  1000  1000
  2314     1  1000  1000  1000
  2315     1  1000  1000  1000
  2318     1  1000  1000  1000
  2320     1  1000  1000  1000
  2323     1  1000  1000  1000
  2326     1  1000  1000  1000
  2327     1  1000  1000  1000
  2328     1  1000  1000  1000
  2330     1  1000  1000  1000
  2332     1  1000  1000  1000
  2335     1  1000  1000  1000
  2336     1  1000  1000  1000
  2337     1  1000  1000  1000
  2338     1  1000  1000  1000
  2339     1  1000  1000  1000
  2340     1  1000  1000  1000
  2342     1  1000  1000  1000
  2344     1  1000  1000  1000
  2346     1  1000  1000  1000
  2348     1  1000  1000  1000
  2352     1  1000  1000  1000
  2353     1  1000  1000  1000
  2354     1  1000  1000  1000
  2356     1  1000  1000  1000
  2358     1  1000  1000  1000
  2361     1  1000  1000  1000
  2362     1  1000  1000  1000
  2364     1  1000  1000  1000
  2366     1  1000  1000  1000
  2367     1  1000  1000  1000
  2368     1  1000  1000  1000
  2370     1  1000  1000  1000
  2372     1  1000  1000  1000
  2374     1  1000  1000  1000
  2376     1  1000  1000  1000
  2377     1  1000  1000  1000
  2378     1  1000  1000  1000
  2380     1  1000  1000  1000
  2382     1  1000  1000  1000
  2385     1  1000  1000  1000
  2386     1  1000  1000  1000
  2387     1  1000  1000  1000
  2388     1  1000  1000  1000
  2390     1  1000  1000  1000
  2392     1  1000  1000  1000
  2395     1  1000  1000  1000
  2396     1  1000  1000  1000
  2398     1  1000  1000  1000
  2400     1  1000  1000  1000
  2402     1  1000  1000  1000
  2404     1  1000  1000  1000
  2406     1  1000  1000  1000
  2407     1  1000  1000  1000
  2408     1  1000  1000  1000
  2410     1  1000  1000  1000
  2412     1  1000  1000  1000
  2414     1  1000  1000  1000
  2418     1  1000  1000  1000
  2421     1  1000  1000  1000
  2425     1  1000  1000  1000
  2426     1  1000  1000  1000
  2427     1  1000  1000  1000
  2429     1  1000  1000  1000
  2431     1  1000  1000  1000
  2434     1  1000  1000  1000
  2435     1  1000  1000  1000
  2436     1  1000  1000  1000
  2437     1  1000  1000  1000
  2438     1  1000  1000  1000
  2439     1  1000  1000  1000
  2441     1  1000  1000  1000
  2443     1  1000  1000  1000
  2446     1  1000  1000  1000
  2447     1  1000  1000  1000
  2449     1  1000  1000  1000
  2451     1  1000  1000  1000
  2452     1  1000  1000  1000
  2453     1  1000  1000  1000
  2455     1  1000  1000  1000
  2457     1  1000  1000  1000
  2459     1  1000  1000  1000
  2461     1  1000  1000  1000
  2462     1  1000  1000  1000
  2463     1  1000  1000  1000
  2465     1  1000  1000  1000
  2467     1  1000  1000  1000
  2469     1  1000  1000  1000
  2471     1  1000  1000  1000
  2475     1  1000  1000  1000
  2476     1  1000  1000  1000
  2477     1  1000  1000  1000
  2479     1  1000  1000  1000
  2481     1  1000  1000  1000
  2483     1  1000  1000  1000
  2485     1  1000  1000  1000
  2489     1  1000  1000  1000
  2490     1  1000  1000  1000
  2491     1  1000  1000  1000
  2493     1  1000  1000  1000
  2495     1  1000  1000  1000
  2498     1  1000  1000  1000
  2499     1  1000  1000  1000
  2500     1  1000  1000  1000
  2503     1  1000  1000  1000
  2504     1  1000  1000  1000
  2505     1  1000  1000  1000
  2507     1  1000  1000  1000
  2509     1  1000  1000  1000
  2511     1  1000  1000  1000
  2515     1  1000  1000  1000
  2519     1  1000  1000  1000
  2520     1  1000  1000  1000
  2521     1  1000  1000  1000
  2523     1  1000  1000  1000
  2525     1  1000  1000  1000
  2527     1  1000  1000  1000
  2529     1  1000  1000  1000
  2533     1  1000  1000  1000
  2534     1  1000  1000  1000
  2535     1  1000  1000  1000
  2537     1  1000  1000  1000
  2539     1  1000  1000  1000
  2543     1  1000  1000  1000
  2544     1  1000  1000  1000
  2545     1  1000  1000  1000
  2547     1  1000  1000  1000
  2549     1  1000  1000  1000
  2552     1  1000  1000  1000
  2553     1  1000  1000  1000
  2554     1  1000  1000  1000
  2556     1  1000  1000  1000
  2558     1  1000  1000  1000
  2560     1  1000  1000  1000
  2561     1  1000  1000  1000
  2562     1  1000  1000  1000
  2564     1  1000  1000  1000
  2566     1  1000  1000  1000
  2570     1  1000  1000  1000
  2571     1  1000  1000  1000
  2572     1  1000  1000  1000
  2574     1  1000  1000  1000
  2576     1  1000  1000  1000
  2580     1  1000  1000  1000
  2581     1  1000  1000  1000
  2582     1  1000  1000  1000
  2584     1  1000  1000  1000
  2586     1  1000  1000  1000
  2589     1  1000  1000  1000
  2590     1  1000  1000  1000
  2592     1  1000  1000  1000
  2594     1  1000  1000  1000
  2595     1  1000  1000  1000
  2597     1  1000  1000  1000
  2599     1  1000  1000  1000
  2601     1  1000  1000  1000
  2602     1  1000  1000  1000
  2603     1  1000  1000  1000
  2605     1  1000  1000  1000
  2607     1  1000  1000  1000
  2610     1  1000  1000  1000
  2612     1  1000  1000  1000
  2613     1  1000  1000  1000
  2614     1  1000  1000  1000
  2616     1  1000  1000  1000
  2618     1  1000  1000  1000
  2621     1  1000  1000  1000
  2622     1  1000  1000  1000
  2624     1  1000  1000  1000
  2626     1  1000  1000  1000
  2627     1  1000  1000  1000
  2629     1  1000  1000  1000
  2631     1  1000  1000  1000
  2633     1  1000  1000  1000
  2634     1  1000  1000  1000
  2635     1  1000  1000  1000
  2637     1  1000  1000  1000
  2639     1  1000  1000  1000
  2642     1  1000  1000  1000
  2645     1  1000  1000  1000
  2646     1  1000  1000  1000
  2650     1  1000  1000  1000
  2651     1  1000  1000  1000
  2652     1  1000  1000  1000
  2654     1  1000  1000  1000
  2656     1  1000  1000  1000
  2659     1  1000  1000  1000
  2660     1  1000  1000  1000
  2662     1  1000  1000  1000
  2664     1  1000  1000  1000
  2665     1  1000  1000  1000
  2667     1  1000  1000  1000
  2669     1  1000  1000  1000
  2671     1  1000  1000  1000
  2672     1  1000  1000  1000
  2673     1  1000  1000  1000
  2675     1  1000  1000  1000
  2677     1  1000  1000  1000
  2681     1  1000  1000  1000
  2682     1  1000  1000  1000
  2683     1  1000  1000  1000
  2685     1  1000  1000  1000
  2688     1  1000  1000  1000
  2689     1  1000  1000  1000
  2690     1  1000  1000  1000
  2692     1  1000  1000  1000
  2694     1  1000  1000  1000
  2697     1  1000  1000  1000
  2698     1  1000  1000  1000
  2700     1  1000  1000  1000
  2702     1  1000  1000  1000
  2704     1  1000  1000  1000
  2706     1  1000  1000  1000
  2708     1  1000  1000  1000
  2709     1  1000  1000  1000
  2710     1  1000  1000  1000
  2712     1  1000  1000  1000
  2714     1  1000  1000  1000
  2717     1  1000  1000  1000
  2719     1  1000  1000  1000
  2720     1  1000  1000  1000
  2721     1  1000  1000  1000
  2723     1  1000  1000  1000
  2725     1  1000  1000  1000
  2728     1  1000  1000  1000
  2730     1  1000  1000  1000
  2731     1  1000  1000  1000
  2732     1  1000  1000  1000
  2734     1  1000  1000  1000
  2736     1  1000  1000  1000
  2739     1  1000  1000  1000
  2740     1  1000  1000  1000
  2742     1  1000  1000  1000
  2744     1  1000  1000  1000
  2746     1  1000  1000  1000
  2748     1  1000  1000  1000
  2750     1  1000  1000  1000
  2751     1  1000  1000  1000
  2752     1  1000  1000  1000
  2754     1  1000  1000  1000
  2756     1  1000  1000  1000
  2759     1  1000  1000  1000
  2761     1  1000  1000  1000
  2765     1  1000  1000  1000
  2769     1  1000  1000  1000
  2770     1  1000  1000  1000
  2771     1  1000  1000  1000
  2773     1  1000  1000  1000
  2775     1  1000  1000  1000
  2777     1  1000  1000  1000
  2781     1  1000  1000  1000
  2784     1  1000  1000  1000
  2788     1  1000  1000  1000
  2789     1  1000  1000  1000
  2790     1  1000  1000  1000
  2792     1  1000  1000  1000
  2794     1  1000  1000  1000
  2797     1  1000  1000  1000
  2799     1  1000  1000  1000
  2803     1  1000  1000  1000
  2807     1  1000  1000  1000
  2808     1  1000  1000  1000
  2809     1  1000  1000  1000
  2811     1  1000  1000  1000
  2813     1  1000  1000  1000
  2817     1  1000  1000  1000
  2818     1  1000  1000  1000
  2819     1  1000  1000  1000
  2821     1  1000  1000  1000
  2823     1  1000  1000  1000
  2825     1  1000  1000  1000
  2827     1  1000  1000  1000
  2831     1  1000  1000  1000
  2832     1  1000  1000  1000
  2833     1  1000  1000  1000
  2835     1  1000  1000  1000
  2837     1  1000  1000  1000
  2839     1  1000  1000  1000
  2843     1  1000  1000  1000
  2847     1  1000  1000  1000
  2848     1  1000  1000  1000
  2849     1  1000  1000  1000
  2851     1  1000  1000  1000
  2853     1  1000  1000  1000
  2856     1  1000  1000  1000
  2858     1  1000  1000  1000
  2862     1  1000  1000  1000
  2866     1  1000  1000  1000
  2867     1  1000  1000  1000
  2868     1  1000  1000  1000
  2870     1  1000  1000  1000
  2872     1  1000  1000  1000
  2875     1  1000  1000  1000
  2877     1  1000  1000  1000
  2878     1  1000  1000  1000
  2879     1  1000  1000  1000
  2881     1  1000  1000  1000
  2883     1  1000  1000  1000
  2886     1  1000  1000  1000
  2887     1  1000  1000  1000
  2888     1  1000  1000  1000
  2891     1  1000  1000  1000
  2892     1  1000  1000  1000
  2893     1  1000  1000  1000
  2895     1  1000  1000  1000
  2897     1  1000  1000  1000
  2899     1  1000  1000  1000
  2903     1  1000  1000  1000
  2907     1  1000  1000  1000
  2908     1  1000  1000  1000
  2909     1  1000  1000  1000
  2911     1  1000  1000  1000
  2913     1  1000  1000  1000
  2916     1  1000  1000  1000
  2918     1  1000  1000  1000
  2922     1  1000  1000  1000
  2926     1  1000  1000  1000
  2927     1  1000  1000  1000
  2928     1  1000  1000  1000
  2930     1  1000  1000  1000
  2932     1  1000  1000  1000
  2934     1  1000  1000  1000
  2938     1  1000  1000  1000
  2942     1  1000  1000  1000
  2943     1  1000  1000  1000
  2944     1  1000  1000  1000
  2946     1  1000  1000  1000
  2948     1  1000  1000  1000
  2951     1  1000  1000  1000
  2953     1  1000  1000  1000
  2954     1  1000  1000  1000
  2955     1  1000  1000  1000
  2957     1  1000  1000  1000
  2960     1  1000  1000  1000
  2961     1  1000  1000  1000
  2962     1  1000  1000  1000
  2964     1  1000  1000  1000
  2966     1  1000  1000  1000
  2970     1  1000  1000  1000
  2971     1  1000  1000  1000
  2972     1  1000  1000  1000
  2974     1  1000  1000  1000
  2976     1  1000  1000  1000
  2979     1  1000  1000  1000
  2981     1  1000  1000  1000
  2985     1  1000  1000  1000
  2989     1  1000  1000  1000
  2990     1  1000  1000  1000
  2991     1  1000  1000  1000
  2993     1  1000  1000  1000
  2995     1  1000  1000  1000
  2998     1  1000  1000  1000
  3000     1  1000  1000  1000
  3004     1  1000  1000  1000
  3008     1  1000  1000  1000
  3009     1  1000  1000  1000
  3010     1  1000  1000  1000
  3012     1  1000  1000  1000
  3014     1  1000  1000  1000
  3017     1  1000  1000  1000
  3020     1  1000  1000  1000
  3023     1  1000  1000  1000
  3025     1  1000  1000  1000
  3026     1  1000  1000  1000
  3029     1  1000  1000  1000
  3032     1  1000  1000  1000
  3033     1  1000  1000  1000
  3034     1  1000  1000  1000
  3036     1  1000  1000  1000
  3038     1  1000  1000  1000
  3041     1  1000  1000  1000
  3044     1  1000  1000  1000
  3045     1  1000  1000  1000
  3049     1  1000  1000  1000
  3050     1  1000  1000  1000
  3051     1  1000  1000  1000
  3053     1  1000  1000  1000
  3055     1  1000  1000  1000
  3058     1  1000  1000  1000
  3059     1  1000  1000  1000
  3060     1  1000  1000  1000
  3062     1  1000  1000  1000
  3064     1  1000  1000  1000
  3066     1  1000  1000  1000
  3067     1  1000  1000  1000
  3068     1  1000  1000  1000
  3070     1  1000  1000  1000
  3072     1  1000  1000  1000
  3075     1  1000  1000  1000
  3078     1  1000  1000  1000
  3081     1  1000  1000  1000
  3083     1  1000  1000  1000
  3084     1  1000  1000  1000
  3087     1  1000  1000  1000
  3090     1  1000  1000  1000
  3091     1  1000  1000  1000
  3092     1  1000  1000  1000
  3094     1  1000  1000  1000
  3096     1  1000  1000  1000
  3099     1  1000  1000  1000
  3102     1  1000  1000  1000
  3103     1  1000  1000  1000
  3104     1  1000  1000  1000
  3107     1  1000  1000  1000
  3108     1  1000  1000  1000
  3109     1  1000  1000  1000
  3111     1  1000  1000  1000
  3113     1  1000  1000  1000
  3115     1  1000  1000  1000
  3119     1  1000  1000  1000
  3122     1  1000  1000  1000
  3126     1  1000  1000  1000
  3127     1  1000  1000  1000
  3128     1  1000  1000  1000
  3130     1  1000  1000  1000
  3132     1  1000  1000  1000
  3136     1  1000  1000  1000
  3137     1  1000  1000  1000
  3138     1  1000  1000  1000
  3140     1  1000  1000  1000
  3143     1  1000  1000  1000
  3144     1  1000  1000  1000
  3145     1  1000  1000  1000
  3147     1  1000  1000  1000
  3149     1  1000  1000  1000
  3153     1  1000  1000  1000
  3154     1  1000  1000  1000
  3155     1  1000  1000  1000
  3157     1  1000  1000  1000
  3159     1  1000  1000  1000
  3162     1  1000  1000  1000
  3165     1  1000  1000  1000
  3166     1  1000  1000  1000
  3167     1  1000  1000  1000
  3168     1  1000  1000  1000
  3169     1  1000  1000  1000
  3170     1  1000  1000  1000
  3172     1  1000  1000  1000
  3174     1  1000  1000  1000
  3176     1  1000  1000  1000
  3180     1  1000  1000  1000
  3183     1  1000  1000  1000
  3187     1  1000  1000  1000
  3188     1  1000  1000  1000
  3189     1  1000  1000  1000
  3191     1  1000  1000  1000
  3193     1  1000  1000  1000
  3196     1  1000  1000  1000
  3199     1  1000  1000  1000
  3200     1  1000  1000  1000
  3201     1  1000  1000  1000
  3204     1  1000  1000  1000
  3205     1  1000  1000  1000
  3206     1  1000  1000  1000
  3208     1  1000  1000  1000
  3210     1  1000  1000  1000
  3213     1  1000  1000  1000
  3216     1  1000  1000  1000
  3217     1  1000  1000  1000
  3221     1  1000  1000  1000
  3222     1  1000  1000  1000
  3223     1  1000  1000  1000
  3225     1  1000  1000  1000
  3227     1  1000  1000  1000
  3229     1  1000  1000  1000
  3233     1  1000  1000  1000
  3237     1  1000  1000  1000
  3238     1  1000  1000  1000
  3239     1  1000  1000  1000
  3241     1  1000  1000  1000
  3243     1  1000  1000  1000
  3245     1  1000  1000  1000
  3249     1  1000  1000  1000
  3252     1  1000  1000  1000
  3256     1  1000  1000  1000
  3257     1  1000  1000  1000
  3258     1  1000  1000  1000
  3260     1  1000  1000  1000
  3262     1  1000  1000  1000
  3265     1  1000  1000  1000
  3267     1  1000  1000  1000
  3271     1  1000  1000  1000
  3275     1  1000  1000  1000
  3276     1  1000  1000  1000
  3277     1  1000  1000  1000
  3279     1  1000  1000  1000
  3281     1  1000  1000  1000
  3284     1  1000  1000  1000
  3286     1  1000  1000  1000
  3290     1  1000  1000  1000
  3294     1  1000  1000  1000
  3295     1  1000  1000  1000
  3296     1  1000  1000  1000
  3298     1  1000  1000  1000
  3300     1  1000  1000  1000
  3302     1  1000  1000  1000
  3306     1  1000  1000  1000
  3309     1  1000  1000  1000
  3313     1  1000  1000  1000
  3314     1  1000  1000  1000
  3315     1  1000  1000  1000
  3317     1  1000  1000  1000
  3319     1  1000  1000  1000
  3323     1  1000  1000  1000
  3324     1  1000  1000  1000
  3325     1  1000  1000  1000
  3327     1  1000  1000  1000
  3329     1  1000  1000  1000
  3331     1  1000  1000  1000
  3333     1  1000  1000  1000
  3337     1  1000  1000  1000
  3338     1  1000  1000  1000
  3339     1  1000  1000  1000
  3341     1  1000  1000  1000
  3343     1  1000  1000  1000
  3346     1  1000  1000  1000
  3348     1  1000  1000  1000
  3349     1  1000  1000  1000
  3350     1  1000  1000  1000
  3352     1  1000  1000  1000
  3354     1  1000  1000  1000
  3357     1  1000  1000  1000
  3359     1  1000  1000  1000
  3363     1  1000  1000  1000
  3367     1  1000  1000  1000
  3368     1  1000  1000  1000
  3369     1  1000  1000  1000
  3371     1  1000  1000  1000
  3373     1  1000  1000  1000
  3375     1  1000  1000  1000
  3379     1  1000  1000  1000
  3383     1  1000  1000  1000
  3384     1  1000  1000  1000
  3385     1  1000  1000  1000
  3387     1  1000  1000  1000
  3389     1  1000  1000  1000
  3391     1  1000  1000  1000
  3395     1  1000  1000  1000
  3399     1  1000  1000  1000
  3400     1  1000  1000  1000
  3401     1  1000  1000  1000
  3403     1  1000  1000  1000
  3405     1  1000  1000  1000
  3408     1  1000  1000  1000
  3410     1  1000  1000  1000
  3414     1  1000  1000  1000
  3418     1  1000  1000  1000
  3419     1  1000  1000  1000
  3420     1  1000  1000  1000
  3422     1  1000  1000  1000
  3424     1  1000  1000  1000
  3426     1  1000  1000  1000
  3430     1  1000  1000  1000
  3433     1  1000  1000  1000
  3437     1  1000  1000  1000
  3438     1  1000  1000  1000
  3439     1  1000  1000  1000
  3441     1  1000  1000  1000
  3443     1  1000  1000  1000
  3446     1  1000  1000  1000
  3448     1  1000  1000  1000
  3449     1  1000  1000  1000
  3450     1  1000  1000  1000
  3452     1  1000  1000  1000
  3454     1  1000  1000  1000
  3457     1  1000  1000  1000
  3459     1  1000  1000  1000
  3460     1  1000  1000  1000
  3461     1  1000  1000  1000
  3463     1  1000  1000  1000
  3465     1  1000  1000  1000
  3467     1  1000  1000  1000
  3471     1  1000  1000  1000
  3474     1  1000  1000  1000
  3478     1  1000  1000  1000
  3479     1  1000  1000  1000
  3480     1  1000  1000  1000
  3481     1  1000  1000  1000
  3484     1  1000  1000  1000
  3486     1  1000  1000  1000
  3489     1  1000  1000  1000
  3492     1  1000  1000  1000
  3493     1  1000  1000  1000
  3494     1  1000  1000  1000
  3496     1  1000  1000  1000
  3498     1  1000  1000  1000
  3501     1  1000  1000  1000
  3503     1  1000  1000  1000
  3507     1  1000  1000  1000
  3511     1  1000  1000  1000
  3512     1  1000  1000  1000
  3513     1  1000  1000  1000
  3515     1  1000  1000  1000
  3517     1  1000  1000  1000
  3519     1  1000  1000  1000
  3523     1  1000  1000  1000
  3527     1  1000  1000  1000
  3528     1  1000  1000  1000
  3529     1  1000  1000  1000
  3531     1  1000  1000  1000
  3533     1  1000  1000  1000
  3535     1  1000  1000  1000
  3539     1  1000  1000  1000
  3543     1  1000  1000  1000
  3544     1  1000  1000  1000
  3545     1  1000  1000  1000
  3547     1  1000  1000  1000
  3549     1  1000  1000  1000
  3552     1  1000  1000  1000
  3555     1  1000  1000  1000
  3558     1  1000  1000  1000
  3560     1  1000  1000  1000
  3561     1  1000  1000  1000
  3564     1  1000  1000  1000
  3567     1  1000  1000  1000
  3568     1  1000  1000  1000
  3569     1  1000  1000  1000
  3571     1  1000  1000  1000
  3573     1  1000  1000  1000
  3575     1  1000  1000  1000
  3579     1  1000  1000  1000
  3583     1  1000  1000  1000
  3584     1  1000  1000  1000
  3585     1  1000  1000  1000
  3587     1  1000  1000  1000
  3589     1  1000  1000  1000
  3592     1  1000  1000  1000
  3593     1  1000  1000  1000
  3595     1  1000  1000  1000
  3597     1  1000  1000  1000
  3599     1  1000  1000  1000
  3601     1  1000  1000  1000
  3603     1  1000  1000  1000
  3604     1  1000  1000  1000
  3605     1  1000  1000  1000
  3607     1  1000  1000  1000
  3609     1  1000  1000  1000
  3611     1  1000  1000  1000
  3615     1  1000  1000  1000
  3619     1  1000  1000  1000
  3620     1  1000  1000  1000
  3621     1  1000  1000  1000
  3623     1  1000  1000  1000
  3625     1  1000  1000  1000
  3628     1  1000  1000  1000
  3629     1  1000  1000  1000
  3630     1  1000  1000  1000
  3633     1  1000  1000  1000
  3634     1  1000  1000  1000
  3635     1  1000  1000  1000
  3637     1  1000  1000  1000
  3639     1  1000  1000  1000
  3642     1  1000  1000  1000
  3645     1  1000  1000  1000
  3646     1  1000  1000  1000
  3647     1  1000  1000  1000
  3650     1  1000  1000  1000
  3651     1  1000  1000  1000
  3652     1  1000  1000  1000
  3654     1  1000  1000  1000
  3656     1  1000  1000  1000
  3659     1  1000  1000  1000
  3661     1  1000  1000  1000
  3665     1  1000  1000  1000
  3669     1  1000  1000  1000
  3670     1  1000  1000  1000
  3671     1  1000  1000  1000
  3673     1  1000  1000  1000
  3675     1  1000  1000  1000
  3678     1  1000  1000  1000
  3679     1  1000  1000  1000
  3681     1  1000  1000  1000
  3683     1  1000  1000  1000
  3684     1  1000  1000  1000
  3686     1  1000  1000  1000
  3688     1  1000  1000  1000
  3690     1  1000  1000  1000
  3691     1  1000  1000  1000
  3692     1  1000  1000  1000
  3694     1  1000  1000  1000
  3696     1  1000  1000  1000
  3699     1  1000  1000  1000
  3702     1  1000  1000  1000
  3703     1  1000  1000  1000
  3704     1  1000  1000  1000
  3707     1  1000  1000  1000
  3708     1  1000  1000  1000
  3709     1  1000  1000  1000
  3710     1  1000  1000  1000
  3713     1  1000  1000  1000
  3715     1  1000  1000  1000
  3718     1  1000  1000  1000
  3721     1  1000  1000  1000
  3722     1  1000  1000  1000
  3723     1  1000  1000  1000
  3725     1  1000  1000  1000
  3727     1  1000  1000  1000
  3730     1  1000  1000  1000
  3732     1  1000  1000  1000
  3733     1  1000  1000  1000
  3734     1  1000  1000  1000
  3736     1  1000  1000  1000
  3738     1  1000  1000  1000
  3741     1  1000  1000  1000
  3743     1  1000  1000  1000
  3747     1  1000  1000  1000
  3751     1  1000  1000  1000
  3752     1  1000  1000  1000
  3753     1  1000  1000  1000
  3755     1  1000  1000  1000
  3757     1  1000  1000  1000
  3760     1  1000  1000  1000
  3763     1  1000  1000  1000
  3764     1  1000  1000  1000
  3765     1  1000  1000  1000
  3766     1  1000  1000  1000
  3767     1  1000  1000  1000
  3768     1  1000  1000  1000
  3770     1  1000  1000  1000
  3772     1  1000  1000  1000
  3775     1  1000  1000  1000
  3778     1  1000  1000  1000
  3781     1  1000  1000  1000
  3783     1  1000  1000  1000
  3784     1  1000  1000  1000
  3787     1  1000  1000  1000
  3790     1  1000  1000  1000
  3791     1  1000  1000  1000
  3792     1  1000  1000  1000
  3794     1  1000  1000  1000
  3796     1  1000  1000  1000
  3799     1  1000  1000  1000
  3802     1  1000  1000  1000
  3803     1  1000  1000  1000
  3804     1  1000  1000  1000
  3805     1  1000  1000  1000
  3806     1  1000  1000  1000
  3807     1  1000  1000  1000
  3809     1  1000  1000  1000
  3811     1  1000  1000  1000
  3813     1  1000  1000  1000
  3817     1  1000  1000  1000
  3821     1  1000  1000  1000
  3822     1  1000  1000  1000
  3823     1  1000  1000  1000
  3825     1  1000  1000  1000
  3827     1  1000  1000  1000
  3830     1  1000  1000  1000
  3832     1  1000  1000  1000
  3833     1  1000  1000  1000
  3834     1  1000  1000  1000
  3836     1  1000  1000  1000
  3838     1  1000  1000  1000
  3841     1  1000  1000  1000
  3844     1  1000  1000  1000
  3847     1  1000  1000  1000
  3850     1  1000  1000  1000
  3854     1  1000  1000  1000
  3855     1  1000  1000  1000
  3856     1  1000  1000  1000
  3858     1  1000  1000  1000
  3860     1  1000  1000  1000
  3863     1  1000  1000  1000
  3864     1  1000  1000  1000
  3865     1  1000  1000  1000
  3868     1  1000  1000  1000
  3869     1  1000  1000  1000
  3870     1  1000  1000  1000
  3871     1  1000  1000  1000
  3874     1  1000  1000  1000
  3876     1  1000  1000  1000
  3879     1  1000  1000  1000
  3882     1  1000  1000  1000
  3883     1  1000  1000  1000
  3884     1  1000  1000  1000
  3886     1  1000  1000  1000
  3888     1  1000  1000  1000
  3891     1  1000  1000  1000
  3892     1  1000  1000  1000
  3893     1  1000  1000  1000
  3894     1  1000  1000  1000
  3895     1  1000  1000  1000
  3896     1  1000  1000  1000
  3898     1  1000  1000  1000
  3900     1  1000  1000  1000
  3903     1  1000  1000  1000
  3905     1  1000  1000  1000
  3909     1  1000  1000  1000
  3913     1  1000  1000  1000
  3914     1  1000  1000  1000
  3915     1  1000  1000  1000
  3917     1  1000  1000  1000
  3919     1  1000  1000  1000
  3922     1  1000  1000  1000
  3925     1  1000  1000  1000
  3926     1  1000  1000  1000
  3927     1  1000  1000  1000
  3930     1  1000  1000  1000
  3931     1  1000  1000  1000
  3932     1  1000  1000  1000
  3934     1  1000  1000  1000
  3936     1  1000  1000  1000
  3940     1  1000  1000  1000
  3941     1  1000  1000  1000
  3942     1  1000  1000  1000
  3944     1  1000  1000  1000
  3946     1  1000  1000  1000
  3948     1  1000  1000  1000
  3952     1  1000  1000  1000
  3955     1  1000  1000  1000
  3959     1  1000  1000  1000
  3960     1  1000  1000  1000
  3961     1  1000  1000  1000
  3963     1  1000  1000  1000
  3965     1  1000  1000  1000
  3968     1  1000  1000  1000
  3971     1  1000  1000  1000
  3974     1  1000  1000  1000
  3976     1  1000  1000  1000
  3977     1  1000  1000  1000
  3980     1  1000  1000  1000
  3983     1  1000  1000  1000
  3984     1  1000  1000  1000
  3985     1  1000  1000  1000
  3987     1  1000  1000  1000
  3989     1  1000  1000  1000
  3991     1  1000  1000  1000
  3995     1  1000  1000  1000
  3998     1  1000  1000  1000
  4002     1  1000  1000  1000
  4003     1  1000  1000  1000
  4004     1  1000  1000  1000
  4006     1  1000  1000  1000
  4008     1  1000  1000  1000
  4012     1  1000  1000  1000
  4013     1  1000  1000  1000
  4014     1  1000  1000  1000
  4016     1  1000  1000  1000
  4018     1  1000  1000  1000
  4021     1  1000  1000  1000
  4023     1  1000  1000  1000
  4024     1  1000  1000  1000
  4025     1  1000  1000  1000
  4027     1  1000  1000  1000
  4029     1  1000  1000  1000
  4031     1  1000  1000  1000
  4035     1  1000  1000  1000
  4039     1  1000  1000  1000
  4040     1  1000  1000  1000
  4041     1  1000  1000  1000
  4043     1  1000  1000  1000
  4045     1  1000  1000  1000
  4048     1  1000  1000  1000
  4049     1  1000  1000  1000
  4050     1  1000  1000  1000
  4053     1  1000  1000  1000
  4054     1  1000  1000  1000
  4055     1  1000  1000  1000
  4056     1  1000  1000  1000
  4059     1  1000  1000  1000
  4061     1  1000  1000  1000
  4064     1  1000  1000  1000
  4067     1  1000  1000  1000
  4068     1  1000  1000  1000
  4069     1  1000  1000  1000
  4071     1  1000  1000  1000
  4073     1  1000  1000  1000
  4075     1  1000  1000  1000
  4079     1  1000  1000  1000
  4082     1  1000  1000  1000
  4086     1  1000  1000  1000
  4087     1  1000  1000  1000
  4088     1  1000  1000  1000
  4090     1  1000  1000  1000
  4092     1  1000  1000  1000
  4095     1  1000  1000  1000
  4097     1  1000  1000  1000
  4101     1  1000  1000  1000
  4105     1  1000  1000  1000
  4106     1  1000  1000  1000
  4107     1  1000  1000  1000
  4109     1  1000  1000  1000
  4111     1  1000  1000  1000
  4114     1  1000  1000  1000
  4115     1  1000  1000  1000
  4116     1  1000  1000  1000
  4117     1  1000  1000  1000
  4118     1  1000  1000  1000
  4119     1  1000  1000  1000
  4120     1  1000  1000  1000
  4123     1  1000  1000  1000
  4125     1  1000  1000  1000
  4128     1  1000  1000  1000
  4131     1  1000  1000  1000
  4132     1  1000  1000  1000
  4133     1  1000  1000  1000
  4135     1  1000  1000  1000
  4137     1  1000  1000  1000
  4140     1  1000  1000  1000
  4141     1  1000  1000  1000
  4143     1  1000  1000  1000
  4145     1  1000  1000  1000
  4146     1  1000  1000  1000
  4147     1  1000  1000  1000
  4149     1  1000  1000  1000
  4151     1  1000  1000  1000
  4153     1  1000  1000  1000
  4155     1  1000  1000  1000
  4156     1  1000  1000  1000
  4157     1  1000  1000  1000
  4159     1  1000  1000  1000
  4161     1  1000  1000  1000
  4163     1  1000  1000  1000
  4167     1  1000  1000  1000
  4170     1  1000  1000  1000
  4174     1  1000  1000  1000
  4175     1  1000  1000  1000
  4176     1  1000  1000  1000
  4178     1  1000  1000  1000
  4180     1  1000  1000  1000
  4183     1  1000  1000  1000
  4184     1  1000  1000  1000
  4186     1  1000  1000  1000
  4188     1  1000  1000  1000
  4189     1  1000  1000  1000
  4191     1  1000  1000  1000
  4193     1  1000  1000  1000
  4195     1  1000  1000  1000
  4196     1  1000  1000  1000
  4197     1  1000  1000  1000
  4199     1  1000  1000  1000
  4201     1  1000  1000  1000
  4203     1  1000  1000  1000
  4207     1  1000  1000  1000
  4210     1  1000  1000  1000
  4214     1  1000  1000  1000
  4215     1  1000  1000  1000
  4216     1  1000  1000  1000
  4218     1  1000  1000  1000
  4220     1  1000  1000  1000
  4223     1  1000  1000  1000
  4225     1  1000  1000  1000
  4229     1  1000  1000  1000
  4233     1  1000  1000  1000
  4234     1  1000  1000  1000
  4235     1  1000  1000  1000
  4237     1  1000  1000  1000
  4239     1  1000  1000  1000
  4242     1  1000  1000  1000
  4244     1  1000  1000  1000
  4248     1  1000  1000  1000
  4252     1  1000  1000  1000
  4253     1  1000  1000  1000
  4254     1  1000  1000  1000
  4256     1  1000  1000  1000
  4258     1  1000  1000  1000
  4261     1  1000  1000  1000
  4264     1  1000  1000  1000
  4267     1  1000  1000  1000
  4269     1  1000  1000  1000
  4270     1  1000  1000  1000
  4273     1  1000  1000  1000
  4276     1  1000  1000  1000
  4277     1  1000  1000  1000
  4278     1  1000  1000  1000
  4280     1  1000  1000  1000
  4282     1  1000  1000  1000
  4285     1  1000  1000  1000
  4288     1  1000  1000  1000
  4291     1  1000  1000  1000
  4294     1  1000  1000  1000
  4298     1  1000  1000  1000
  4299     1  1000  1000  1000
  4300     1  1000  1000  1000
  4302     1  1000  1000  1000
  4304     1  1000  1000  1000
  4306     1  1000  1000  1000
  4308     1  1000  1000  1000
  4312     1  1000  1000  1000
  4313     1  1000  1000  1000
  4314     1  1000  1000  1000
  4316     1  1000  1000  1000
  4318     1  1000  1000  1000
  4320     1  1000  1000  1000
  4324     1  1000  1000  1000
  4328     1  1000  1000  1000
  4329     1  1000  1000  1000
  4330     1  1000  1000  1000
  4332     1  1000  1000  1000
  4334     1  1000  1000  1000
  4337     1  1000  1000  1000
  4339     1  1000  1000  1000
  4343     1  1000  1000  1000
  4347     1  1000  1000  1000
  4348     1  1000  1000  1000
  4349     1  1000  1000  1000
  4351     1  1000  1000  1000
  4353     1  1000  1000  1000
  4356     1  1000  1000  1000
  4358     1  1000  1000  1000
  4359     1  1000  1000  1000
  4360     1  1000  1000  1000
  4362     1  1000  1000  1000
  4364     1  1000  1000  1000
  4367     1  1000  1000  1000
  4370     1  1000  1000  1000
  4373     1  1000  1000  1000
  4376     1  1000  1000  1000
  4380     1  1000  1000  1000
  4381     1  1000  1000  1000
  4382     1  1000  1000  1000
  4384     1  1000  1000  1000
  4386     1  1000  1000  1000
  4390     1  1000  1000  1000
  4391     1  1000  1000  1000
  4392     1  1000  1000  1000
  4394     1  1000  1000  1000
  4396     1  1000  1000  1000
  4398     1  1000  1000  1000
  4402     1  1000  1000  1000
  4405     1  1000  1000  1000
  4409     1  1000  1000  1000
  4410     1  1000  1000  1000
  4411     1  1000  1000  1000
  4413     1  1000  1000  1000
  4415     1  1000  1000  1000
  4418     1  1000  1000  1000
  4421     1  1000  1000  1000
  4422     1  1000  1000  1000
  4423     1  1000  1000  1000
  4424     1  1000  1000  1000
  4425     1  1000  1000  1000
  4426     1  1000  1000  1000
  4428     1  1000  1000  1000
  4430     1  1000  1000  1000
  4433     1  1000  1000  1000
  4436     1  1000  1000  1000
  4439     1  1000  1000  1000
  4442     1  1000  1000  1000
  4446     1  1000  1000  1000
  4447     1  1000  1000  1000
  4448     1  1000  1000  1000
  4450     1  1000  1000  1000
  4452     1  1000  1000  1000
  4454     1  1000  1000  1000
  4458     1  1000  1000  1000
  4461     1  1000  1000  1000
  4465     1  1000  1000  1000
  4466     1  1000  1000  1000
  4467     1  1000  1000  1000
  4469     1  1000  1000  1000
  4471     1  1000  1000  1000
  4474     1  1000  1000  1000
  4477     1  1000  1000  1000
  4480     1  1000  1000  1000
  4483     1  1000  1000  1000
  4487     1  1000  1000  1000
  4488     1  1000  1000  1000
  4489     1  1000  1000  1000
  4491     1  1000  1000  1000
  4493     1  1000  1000  1000
  4496     1  1000  1000  1000
  4498     1  1000  1000  1000
  4499     1  1000  1000  1000
  4500     1  1000  1000  1000
