# Supplementary material for: Docking for EP4R antagonists active against inflammatory pain
Source: Nat Commun. 2023 Dec 6;14:8067. doi: 10.1038/s41467-023-43506-6 (PMC10700596; doi:10.1038/s41467-023-43506-6)
Supplement: Supplementary file 6 — Supplementary Data 3 [file 41467_2023_43506_MOESM6_ESM.zip › MD-files/EP4R_model_for_MD.pdb]

ATOM      1  N   ASN A   1      52.405  73.634  68.766  1.00  0.00           N  
ATOM      2  H1  ASN A   1      51.999  74.032  69.588  1.00  0.00           H  
ATOM      3  H2  ASN A   1      52.408  72.640  68.840  1.00  0.00           H  
ATOM      4  H3  ASN A   1      53.342  73.968  68.668  1.00  0.00           H  
ATOM      5  CA  ASN A   1      51.622  74.025  67.596  1.00  0.00           C  
ATOM      6  HA  ASN A   1      50.714  73.635  67.755  1.00  0.00           H  
ATOM      7  CB  ASN A   1      51.532  75.554  67.500  1.00  0.00           C  
ATOM      8  HB1 ASN A   1      50.924  75.791  66.748  1.00  0.00           H  
ATOM      9  HB2 ASN A   1      51.161  75.918  68.354  1.00  0.00           H  
ATOM     10  CG  ASN A   1      52.887  76.211  67.255  1.00  0.00           C  
ATOM     11  OD1 ASN A   1      53.119  76.784  66.185  1.00  0.00           O  
ATOM     12  ND2 ASN A   1      53.771  76.123  68.232  1.00  0.00           N  
ATOM     13 1HD2 ASN A   1      53.541  75.655  69.081  1.00  0.00           H  
ATOM     14 2HD2 ASN A   1      54.675  76.538  68.127  1.00  0.00           H  
ATOM     15  C   ASN A   1      52.220  73.449  66.316  1.00  0.00           C  
ATOM     16  O   ASN A   1      51.486  73.078  65.403  1.00  0.00           O  
ATOM     17  N   SER A   2      53.546  73.359  66.267  1.00  0.00           N  
ATOM     18  HN  SER A   2      54.081  73.724  67.032  1.00  0.00           H  
ATOM     19  CA  SER A   2      54.254  72.766  65.145  1.00  0.00           C  
ATOM     20  HA  SER A   2      53.844  73.183  64.328  1.00  0.00           H  
ATOM     21  CB  SER A   2      55.753  73.099  65.202  1.00  0.00           C  
ATOM     22  HB1 SER A   2      56.154  72.750  66.047  1.00  0.00           H  
ATOM     23  HB2 SER A   2      56.233  72.709  64.412  1.00  0.00           H  
ATOM     24  OG  SER A   2      55.967  74.493  65.175  1.00  0.00           O  
ATOM     25  HG1 SER A   2      56.955  74.681  65.218  1.00  0.00           H  
ATOM     26  C   SER A   2      54.052  71.251  65.086  1.00  0.00           C  
ATOM     27  O   SER A   2      53.845  70.706  63.988  1.00  0.00           O  
ATOM     28  N   PRO A   3      54.113  70.534  66.216  1.00  0.00           N  
ATOM     29  CD  PRO A   3      54.654  70.898  67.538  1.00  0.00           C  
ATOM     30  HD1 PRO A   3      54.020  71.512  68.015  1.00  0.00           H  
ATOM     31  HD2 PRO A   3      55.539  71.341  67.448  1.00  0.00           H  
ATOM     32  CA  PRO A   3      53.761  69.096  66.174  1.00  0.00           C  
ATOM     33  HA  PRO A   3      54.411  68.593  65.604  1.00  0.00           H  
ATOM     34  CB  PRO A   3      53.755  68.712  67.652  1.00  0.00           C  
ATOM     35  HB1 PRO A   3      52.863  68.876  68.072  1.00  0.00           H  
ATOM     36  HB2 PRO A   3      54.005  67.745  67.780  1.00  0.00           H  
ATOM     37  CG  PRO A   3      54.771  69.583  68.252  1.00  0.00           C  
ATOM     38  HG1 PRO A   3      54.593  69.694  69.238  1.00  0.00           H  
ATOM     39  HG2 PRO A   3      55.683  69.195  68.130  1.00  0.00           H  
ATOM     40  C   PRO A   3      52.430  68.822  65.505  1.00  0.00           C  
ATOM     41  O   PRO A   3      52.347  67.951  64.630  1.00  0.00           O  
ATOM     42  N   VAL A   4      51.369  69.552  65.885  1.00  0.00           N  
ATOM     43  HN  VAL A   4      51.461  70.205  66.634  1.00  0.00           H  
ATOM     44  CA  VAL A   4      50.083  69.391  65.203  1.00  0.00           C  
ATOM     45  HA  VAL A   4      49.948  68.411  65.133  1.00  0.00           H  
ATOM     46  CB  VAL A   4      48.966  70.052  66.028  1.00  0.00           C  
ATOM     47  HB  VAL A   4      49.020  71.049  65.927  1.00  0.00           H  
ATOM     48  CG1 VAL A   4      47.599  69.607  65.537  1.00  0.00           C  
ATOM     49 1HG1 VAL A   4      46.888  70.051  66.087  1.00  0.00           H  
ATOM     50 2HG1 VAL A   4      47.489  69.872  64.576  1.00  0.00           H  
ATOM     51 3HG1 VAL A   4      47.523  68.611  65.621  1.00  0.00           H  
ATOM     52  CG2 VAL A   4      49.140  69.730  67.512  1.00  0.00           C  
ATOM     53 1HG2 VAL A   4      48.405  70.167  68.033  1.00  0.00           H  
ATOM     54 2HG2 VAL A   4      49.099  68.739  67.642  1.00  0.00           H  
ATOM     55 3HG2 VAL A   4      50.025  70.068  67.826  1.00  0.00           H  
ATOM     56  C   VAL A   4      50.133  69.969  63.790  1.00  0.00           C  
ATOM     57  O   VAL A   4      49.337  69.581  62.943  1.00  0.00           O  
ATOM     58  N   THR A   5      51.056  70.905  63.527  1.00  0.00           N  
ATOM     59  HN  THR A   5      51.698  71.185  64.249  1.00  0.00           H  
ATOM     60  CA  THR A   5      51.136  71.504  62.204  1.00  0.00           C  
ATOM     61  HA  THR A   5      50.194  71.741  61.959  1.00  0.00           H  
ATOM     62  CB  THR A   5      52.017  72.756  62.254  1.00  0.00           C  
ATOM     63  HB  THR A   5      52.944  72.514  62.541  1.00  0.00           H  
ATOM     64  OG1 THR A   5      51.497  73.668  63.236  1.00  0.00           O  
ATOM     65  HG1 THR A   5      52.076  74.486  63.275  1.00  0.00           H  
ATOM     66  CG2 THR A   5      52.052  73.458  60.907  1.00  0.00           C  
ATOM     67 1HG2 THR A   5      52.633  74.273  60.966  1.00  0.00           H  
ATOM     68 2HG2 THR A   5      52.419  72.834  60.218  1.00  0.00           H  
ATOM     69 3HG2 THR A   5      51.128  73.728  60.643  1.00  0.00           H  
ATOM     70  C   THR A   5      51.671  70.528  61.162  1.00  0.00           C  
ATOM     71  O   THR A   5      51.279  70.602  59.992  1.00  0.00           O  
ATOM     72  N   ILE A   6      52.538  69.599  61.564  1.00  0.00           N  
ATOM     73  HN  ILE A   6      52.794  69.556  62.531  1.00  0.00           H  
ATOM     74  CA  ILE A   6      53.114  68.643  60.620  1.00  0.00           C  
ATOM     75  HA  ILE A   6      53.561  69.208  59.918  1.00  0.00           H  
ATOM     76  CB  ILE A   6      54.173  67.756  61.297  1.00  0.00           C  
ATOM     77  HB  ILE A   6      53.764  67.283  62.076  1.00  0.00           H  
ATOM     78  CG2 ILE A   6      54.689  66.701  60.330  1.00  0.00           C  
ATOM     79 1HG2 ILE A   6      55.371  66.136  60.784  1.00  0.00           H  
ATOM     80 2HG2 ILE A   6      53.923  66.121  60.036  1.00  0.00           H  
ATOM     81 3HG2 ILE A   6      55.097  67.146  59.529  1.00  0.00           H  
ATOM     82  CG1 ILE A   6      55.332  68.617  61.818  1.00  0.00           C  
ATOM     83 1HG1 ILE A   6      55.741  69.110  61.042  1.00  0.00           H  
ATOM     84 2HG1 ILE A   6      54.970  69.276  62.470  1.00  0.00           H  
ATOM     85  CD  ILE A   6      56.428  67.822  62.490  1.00  0.00           C  
ATOM     86  HD1 ILE A   6      57.145  68.449  62.806  1.00  0.00           H  
ATOM     87  HD2 ILE A   6      56.051  67.338  63.284  1.00  0.00           H  
ATOM     88  HD3 ILE A   6      56.811  67.163  61.845  1.00  0.00           H  
ATOM     89  C   ILE A   6      52.018  67.808  59.953  1.00  0.00           C  
ATOM     90  O   ILE A   6      51.859  67.902  58.716  1.00  0.00           O  
ATOM     91  N   PRO A   7      51.238  66.985  60.678  1.00  0.00           N  
ATOM     92  CD  PRO A   7      51.051  66.922  62.143  1.00  0.00           C  
ATOM     93  HD1 PRO A   7      50.922  67.835  62.521  1.00  0.00           H  
ATOM     94  HD2 PRO A   7      51.838  66.481  62.577  1.00  0.00           H  
ATOM     95  CA  PRO A   7      50.270  66.124  59.982  1.00  0.00           C  
ATOM     96  HA  PRO A   7      50.717  65.649  59.228  1.00  0.00           H  
ATOM     97  CB  PRO A   7      49.752  65.219  61.112  1.00  0.00           C  
ATOM     98  HB1 PRO A   7      48.811  64.926  60.931  1.00  0.00           H  
ATOM     99  HB2 PRO A   7      50.340  64.417  61.237  1.00  0.00           H  
ATOM    100  CG  PRO A   7      49.800  66.086  62.295  1.00  0.00           C  
ATOM    101  HG1 PRO A   7      48.983  66.666  62.325  1.00  0.00           H  
ATOM    102  HG2 PRO A   7      49.841  65.522  63.120  1.00  0.00           H  
ATOM    103  C   PRO A   7      49.147  66.887  59.330  1.00  0.00           C  
ATOM    104  O   PRO A   7      48.463  66.331  58.461  1.00  0.00           O  
ATOM    105  N   ALA A   8      48.900  68.139  59.719  1.00  0.00           N  
ATOM    106  HN  ALA A   8      49.379  68.509  60.522  1.00  0.00           H  
ATOM    107  CA  ALA A   8      47.947  68.963  58.992  1.00  0.00           C  
ATOM    108  HA  ALA A   8      47.115  68.418  58.912  1.00  0.00           H  
ATOM    109  CB  ALA A   8      47.655  70.243  59.764  1.00  0.00           C  
ATOM    110  HB1 ALA A   8      46.995  70.805  59.246  1.00  0.00           H  
ATOM    111  HB2 ALA A   8      47.262  70.019  60.658  1.00  0.00           H  
ATOM    112  HB3 ALA A   8      48.503  70.762  59.890  1.00  0.00           H  
ATOM    113  C   ALA A   8      48.479  69.274  57.593  1.00  0.00           C  
ATOM    114  O   ALA A   8      47.730  69.202  56.612  1.00  0.00           O  
ATOM    115  N   VAL A   9      49.757  69.632  57.487  1.00  0.00           N  
ATOM    116  HN  VAL A   9      50.305  69.749  58.315  1.00  0.00           H  
ATOM    117  CA  VAL A   9      50.372  69.854  56.181  1.00  0.00           C  
ATOM    118  HA  VAL A   9      49.786  70.513  55.705  1.00  0.00           H  
ATOM    119  CB  VAL A   9      51.788  70.436  56.346  1.00  0.00           C  
ATOM    120  HB  VAL A   9      52.317  69.832  56.946  1.00  0.00           H  
ATOM    121  CG1 VAL A   9      52.493  70.511  55.002  1.00  0.00           C  
ATOM    122 1HG1 VAL A   9      53.416  70.890  55.134  1.00  0.00           H  
ATOM    123 2HG1 VAL A   9      52.570  69.589  54.609  1.00  0.00           H  
ATOM    124 3HG1 VAL A   9      51.972  71.096  54.389  1.00  0.00           H  
ATOM    125  CG2 VAL A   9      51.720  71.802  56.999  1.00  0.00           C  
ATOM    126 1HG2 VAL A   9      52.640  72.174  57.100  1.00  0.00           H  
ATOM    127 2HG2 VAL A   9      51.173  72.422  56.423  1.00  0.00           H  
ATOM    128 3HG2 VAL A   9      51.284  71.728  57.895  1.00  0.00           H  
ATOM    129  C   VAL A   9      50.380  68.553  55.380  1.00  0.00           C  
ATOM    130  O   VAL A   9      50.077  68.551  54.180  1.00  0.00           O  
ATOM    131  N   MET A  10      50.706  67.439  56.030  1.00  0.00           N  
ATOM    132  HN  MET A  10      50.991  67.478  56.992  1.00  0.00           H  
ATOM    133  CA  MET A  10      50.657  66.145  55.348  1.00  0.00           C  
ATOM    134  HA  MET A  10      51.313  66.205  54.606  1.00  0.00           H  
ATOM    135  CB  MET A  10      51.051  65.028  56.314  1.00  0.00           C  
ATOM    136  HB1 MET A  10      50.329  64.924  56.998  1.00  0.00           H  
ATOM    137  HB2 MET A  10      51.142  64.180  55.795  1.00  0.00           H  
ATOM    138  CG  MET A  10      52.362  65.264  57.052  1.00  0.00           C  
ATOM    139  HG1 MET A  10      52.274  66.176  57.435  1.00  0.00           H  
ATOM    140  HG2 MET A  10      52.356  64.588  57.800  1.00  0.00           H  
ATOM    141  SD  MET A  10      53.814  65.094  56.006  1.00  0.00           S  
ATOM    142  CE  MET A  10      53.784  63.342  55.647  1.00  0.00           C  
ATOM    143  HE1 MET A  10      54.557  63.104  55.062  1.00  0.00           H  
ATOM    144  HE2 MET A  10      53.848  62.826  56.506  1.00  0.00           H  
ATOM    145  HE3 MET A  10      52.928  63.112  55.179  1.00  0.00           H  
ATOM    146  C   MET A  10      49.266  65.881  54.769  1.00  0.00           C  
ATOM    147  O   MET A  10      49.128  65.494  53.609  1.00  0.00           O  
ATOM    148  N   PHE A  11      48.228  66.102  55.577  1.00  0.00           N  
ATOM    149  HN  PHE A  11      48.390  66.444  56.506  1.00  0.00           H  
ATOM    150  CA  PHE A  11      46.862  65.852  55.138  1.00  0.00           C  
ATOM    151  HA  PHE A  11      46.847  64.902  54.814  1.00  0.00           H  
ATOM    152  CB  PHE A  11      45.898  66.044  56.309  1.00  0.00           C  
ATOM    153  HB1 PHE A  11      46.246  65.530  57.093  1.00  0.00           H  
ATOM    154  HB2 PHE A  11      45.862  67.015  56.541  1.00  0.00           H  
ATOM    155  CG  PHE A  11      44.497  65.575  56.033  1.00  0.00           C  
ATOM    156  CD1 PHE A  11      44.253  64.566  55.122  1.00  0.00           C  
ATOM    157  HD1 PHE A  11      45.012  64.135  54.639  1.00  0.00           H  
ATOM    158  CE1 PHE A  11      42.956  64.135  54.878  1.00  0.00           C  
ATOM    159  HE1 PHE A  11      42.796  63.390  54.229  1.00  0.00           H  
ATOM    160  CZ  PHE A  11      41.900  64.726  55.526  1.00  0.00           C  
ATOM    161  HZ  PHE A  11      40.960  64.422  55.354  1.00  0.00           H  
ATOM    162  CD2 PHE A  11      43.422  66.165  56.683  1.00  0.00           C  
ATOM    163  HD2 PHE A  11      43.581  66.901  57.331  1.00  0.00           H  
ATOM    164  CE2 PHE A  11      42.134  65.745  56.439  1.00  0.00           C  
ATOM    165  HE2 PHE A  11      41.363  66.176  56.914  1.00  0.00           H  
ATOM    166  C   PHE A  11      46.481  66.761  53.976  1.00  0.00           C  
ATOM    167  O   PHE A  11      45.901  66.310  52.984  1.00  0.00           O  
ATOM    168  N   ILE A  12      46.785  68.058  54.100  1.00  0.00           N  
ATOM    169  HN  ILE A  12      47.239  68.385  54.932  1.00  0.00           H  
ATOM    170  CA  ILE A  12      46.465  69.007  53.036  1.00  0.00           C  
ATOM    171  HA  ILE A  12      45.472  68.960  52.898  1.00  0.00           H  
ATOM    172  CB  ILE A  12      46.862  70.434  53.457  1.00  0.00           C  
ATOM    173  HB  ILE A  12      47.814  70.432  53.757  1.00  0.00           H  
ATOM    174  CG2 ILE A  12      46.760  71.407  52.289  1.00  0.00           C  
ATOM    175 1HG2 ILE A  12      47.025  72.322  52.589  1.00  0.00           H  
ATOM    176 2HG2 ILE A  12      47.375  71.112  51.554  1.00  0.00           H  
ATOM    177 3HG2 ILE A  12      45.823  71.423  51.948  1.00  0.00           H  
ATOM    178  CG1 ILE A  12      45.982  70.909  54.629  1.00  0.00           C  
ATOM    179 1HG1 ILE A  12      45.045  70.994  54.306  1.00  0.00           H  
ATOM    180 2HG1 ILE A  12      46.024  70.226  55.350  1.00  0.00           H  
ATOM    181  CD  ILE A  12      46.409  72.239  55.198  1.00  0.00           C  
ATOM    182  HD1 ILE A  12      45.798  72.481  55.956  1.00  0.00           H  
ATOM    183  HD2 ILE A  12      47.348  72.172  55.543  1.00  0.00           H  
ATOM    184  HD3 ILE A  12      46.358  72.940  54.490  1.00  0.00           H  
ATOM    185  C   ILE A  12      47.146  68.605  51.735  1.00  0.00           C  
ATOM    186  O   ILE A  12      46.552  68.687  50.651  1.00  0.00           O  
ATOM    187  N   PHE A  13      48.396  68.147  51.817  1.00  0.00           N  
ATOM    188  HN  PHE A  13      48.837  68.064  52.717  1.00  0.00           H  
ATOM    189  CA  PHE A  13      49.129  67.765  50.613  1.00  0.00           C  
ATOM    190  HA  PHE A  13      48.994  68.518  49.972  1.00  0.00           H  
ATOM    191  CB  PHE A  13      50.613  67.605  50.943  1.00  0.00           C  
ATOM    192  HB1 PHE A  13      50.700  67.215  51.852  1.00  0.00           H  
ATOM    193  HB2 PHE A  13      51.022  66.980  50.268  1.00  0.00           H  
ATOM    194  CG  PHE A  13      51.393  68.896  50.907  1.00  0.00           C  
ATOM    195  CD1 PHE A  13      50.941  70.014  51.580  1.00  0.00           C  
ATOM    196  HD1 PHE A  13      50.076  69.977  52.096  1.00  0.00           H  
ATOM    197  CE1 PHE A  13      51.654  71.203  51.552  1.00  0.00           C  
ATOM    198  HE1 PHE A  13      51.318  72.001  52.034  1.00  0.00           H  
ATOM    199  CZ  PHE A  13      52.848  71.264  50.846  1.00  0.00           C  
ATOM    200  HZ  PHE A  13      53.368  72.118  50.825  1.00  0.00           H  
ATOM    201  CD2 PHE A  13      52.588  68.976  50.214  1.00  0.00           C  
ATOM    202  HD2 PHE A  13      52.933  68.168  49.730  1.00  0.00           H  
ATOM    203  CE2 PHE A  13      53.310  70.155  50.183  1.00  0.00           C  
ATOM    204  HE2 PHE A  13      54.165  70.202  49.670  1.00  0.00           H  
ATOM    205  C   PHE A  13      48.564  66.498  49.997  1.00  0.00           C  
ATOM    206  O   PHE A  13      48.472  66.381  48.769  1.00  0.00           O  
ATOM    207  N   GLY A  14      48.163  65.536  50.833  1.00  0.00           N  
ATOM    208  HN  GLY A  14      48.288  65.640  51.822  1.00  0.00           H  
ATOM    209  CA  GLY A  14      47.536  64.330  50.302  1.00  0.00           C  
ATOM    210  HA1 GLY A  14      48.165  63.905  49.662  1.00  0.00           H  
ATOM    211  HA2 GLY A  14      47.381  63.700  51.073  1.00  0.00           H  
ATOM    212  C   GLY A  14      46.218  64.622  49.612  1.00  0.00           C  
ATOM    213  O   GLY A  14      46.002  64.212  48.469  1.00  0.00           O  
ATOM    214  N   VAL A  15      45.323  65.342  50.285  1.00  0.00           N  
ATOM    215  HN  VAL A  15      45.554  65.676  51.205  1.00  0.00           H  
ATOM    216  CA  VAL A  15      44.017  65.662  49.707  1.00  0.00           C  
ATOM    217  HA  VAL A  15      43.589  64.786  49.482  1.00  0.00           H  
ATOM    218  CB  VAL A  15      43.144  66.404  50.735  1.00  0.00           C  
ATOM    219  HB  VAL A  15      43.698  67.082  51.217  1.00  0.00           H  
ATOM    220  CG1 VAL A  15      41.995  67.132  50.031  1.00  0.00           C  
ATOM    221 1HG1 VAL A  15      41.438  67.614  50.708  1.00  0.00           H  
ATOM    222 2HG1 VAL A  15      42.376  67.791  49.388  1.00  0.00           H  
ATOM    223 3HG1 VAL A  15      41.429  66.465  49.541  1.00  0.00           H  
ATOM    224  CG2 VAL A  15      42.594  65.430  51.760  1.00  0.00           C  
ATOM    225 1HG2 VAL A  15      42.026  65.924  52.419  1.00  0.00           H  
ATOM    226 2HG2 VAL A  15      42.043  64.740  51.296  1.00  0.00           H  
ATOM    227 3HG2 VAL A  15      43.347  64.993  52.239  1.00  0.00           H  
ATOM    228  C   VAL A  15      44.169  66.477  48.440  1.00  0.00           C  
ATOM    229  O   VAL A  15      43.639  66.116  47.371  1.00  0.00           O  
ATOM    230  N   VAL A  16      44.897  67.593  48.524  1.00  0.00           N  
ATOM    231  HN  VAL A  16      45.365  67.817  49.373  1.00  0.00           H  
ATOM    232  CA  VAL A  16      45.011  68.505  47.383  1.00  0.00           C  
ATOM    233  HA  VAL A  16      44.076  68.716  47.104  1.00  0.00           H  
ATOM    234  CB  VAL A  16      45.733  69.787  47.789  1.00  0.00           C  
ATOM    235  HB  VAL A  16      46.566  69.558  48.312  1.00  0.00           H  
ATOM    236  CG1 VAL A  16      46.163  70.580  46.567  1.00  0.00           C  
ATOM    237 1HG1 VAL A  16      46.628  71.410  46.844  1.00  0.00           H  
ATOM    238 2HG1 VAL A  16      46.775  70.015  46.006  1.00  0.00           H  
ATOM    239 3HG1 VAL A  16      45.357  70.822  46.022  1.00  0.00           H  
ATOM    240  CG2 VAL A  16      44.840  70.644  48.680  1.00  0.00           C  
ATOM    241 1HG2 VAL A  16      45.324  71.476  48.944  1.00  0.00           H  
ATOM    242 2HG2 VAL A  16      44.010  70.880  48.188  1.00  0.00           H  
ATOM    243 3HG2 VAL A  16      44.598  70.128  49.504  1.00  0.00           H  
ATOM    244  C   VAL A  16      45.707  67.806  46.220  1.00  0.00           C  
ATOM    245  O   VAL A  16      45.181  67.763  45.093  1.00  0.00           O  
ATOM    246  N   GLY A  17      46.889  67.239  46.471  1.00  0.00           N  
ATOM    247  HN  GLY A  17      47.241  67.231  47.400  1.00  0.00           H  
ATOM    248  CA  GLY A  17      47.652  66.642  45.392  1.00  0.00           C  
ATOM    249  HA1 GLY A  17      47.804  67.344  44.700  1.00  0.00           H  
ATOM    250  HA2 GLY A  17      48.540  66.359  45.770  1.00  0.00           H  
ATOM    251  C   GLY A  17      46.963  65.445  44.768  1.00  0.00           C  
ATOM    252  O   GLY A  17      46.801  65.366  43.553  1.00  0.00           O  
ATOM    253  N   ASN A  18      46.541  64.484  45.596  1.00  0.00           N  
ATOM    254  HN  ASN A  18      46.646  64.597  46.588  1.00  0.00           H  
ATOM    255  CA  ASN A  18      45.922  63.288  45.055  1.00  0.00           C  
ATOM    256  HA  ASN A  18      46.551  62.971  44.346  1.00  0.00           H  
ATOM    257  CB  ASN A  18      45.775  62.221  46.142  1.00  0.00           C  
ATOM    258  HB1 ASN A  18      46.589  62.247  46.725  1.00  0.00           H  
ATOM    259  HB2 ASN A  18      44.957  62.424  46.679  1.00  0.00           H  
ATOM    260  CG  ASN A  18      45.641  60.824  45.571  1.00  0.00           C  
ATOM    261  OD1 ASN A  18      46.620  60.096  45.434  1.00  0.00           O  
ATOM    262  ND2 ASN A  18      44.411  60.445  45.223  1.00  0.00           N  
ATOM    263 1HD2 ASN A  18      43.645  61.076  45.354  1.00  0.00           H  
ATOM    264 2HD2 ASN A  18      44.258  59.539  44.849  1.00  0.00           H  
ATOM    265  C   ASN A  18      44.578  63.596  44.400  1.00  0.00           C  
ATOM    266  O   ASN A  18      44.207  62.934  43.431  1.00  0.00           O  
ATOM    267  N   LEU A  19      43.857  64.599  44.900  1.00  0.00           N  
ATOM    268  HN  LEU A  19      44.180  65.109  45.697  1.00  0.00           H  
ATOM    269  CA  LEU A  19      42.585  64.945  44.271  1.00  0.00           C  
ATOM    270  HA  LEU A  19      42.140  64.076  44.079  1.00  0.00           H  
ATOM    271  CB  LEU A  19      41.722  65.775  45.236  1.00  0.00           C  
ATOM    272  HB1 LEU A  19      41.911  65.443  46.170  1.00  0.00           H  
ATOM    273  HB2 LEU A  19      42.002  66.722  45.163  1.00  0.00           H  
ATOM    274  CG  LEU A  19      40.207  65.711  45.018  1.00  0.00           C  
ATOM    275  HG  LEU A  19      39.989  66.287  44.235  1.00  0.00           H  
ATOM    276  CD1 LEU A  19      39.752  64.291  44.706  1.00  0.00           C  
ATOM    277 1HD1 LEU A  19      38.768  64.275  44.560  1.00  0.00           H  
ATOM    278 2HD1 LEU A  19      40.215  63.965  43.875  1.00  0.00           H  
ATOM    279 3HD1 LEU A  19      39.987  63.687  45.463  1.00  0.00           H  
ATOM    280  CD2 LEU A  19      39.430  66.243  46.223  1.00  0.00           C  
ATOM    281 1HD2 LEU A  19      38.442  66.192  46.034  1.00  0.00           H  
ATOM    282 2HD2 LEU A  19      39.650  65.704  47.030  1.00  0.00           H  
ATOM    283 3HD2 LEU A  19      39.676  67.205  46.379  1.00  0.00           H  
ATOM    284  C   LEU A  19      42.804  65.686  42.958  1.00  0.00           C  
ATOM    285  O   LEU A  19      42.011  65.509  42.011  1.00  0.00           O  
ATOM    286  N   VAL A  20      43.860  66.494  42.857  1.00  0.00           N  
ATOM    287  HN  VAL A  20      44.434  66.655  43.655  1.00  0.00           H  
ATOM    288  CA  VAL A  20      44.176  67.131  41.580  1.00  0.00           C  
ATOM    289  HA  VAL A  20      43.333  67.578  41.275  1.00  0.00           H  
ATOM    290  CB  VAL A  20      45.270  68.200  41.767  1.00  0.00           C  
ATOM    291  HB  VAL A  20      45.923  67.871  42.452  1.00  0.00           H  
ATOM    292  CG1 VAL A  20      46.016  68.452  40.467  1.00  0.00           C  
ATOM    293 1HG1 VAL A  20      46.721  69.149  40.610  1.00  0.00           H  
ATOM    294 2HG1 VAL A  20      46.444  67.606  40.162  1.00  0.00           H  
ATOM    295 3HG1 VAL A  20      45.371  68.773  39.770  1.00  0.00           H  
ATOM    296  CG2 VAL A  20      44.653  69.505  42.277  1.00  0.00           C  
ATOM    297 1HG2 VAL A  20      45.376  70.185  42.395  1.00  0.00           H  
ATOM    298 2HG2 VAL A  20      43.982  69.842  41.615  1.00  0.00           H  
ATOM    299 3HG2 VAL A  20      44.207  69.343  43.154  1.00  0.00           H  
ATOM    300  C   VAL A  20      44.573  66.093  40.548  1.00  0.00           C  
ATOM    301  O   VAL A  20      44.094  66.102  39.402  1.00  0.00           O  
ATOM    302  N   ALA A  21      45.448  65.154  40.938  1.00  0.00           N  
ATOM    303  HN  ALA A  21      45.829  65.178  41.857  1.00  0.00           H  
ATOM    304  CA  ALA A  21      45.849  64.094  40.014  1.00  0.00           C  
ATOM    305  HA  ALA A  21      46.162  64.561  39.186  1.00  0.00           H  
ATOM    306  CB  ALA A  21      46.970  63.254  40.628  1.00  0.00           C  
ATOM    307  HB1 ALA A  21      47.234  62.533  39.991  1.00  0.00           H  
ATOM    308  HB2 ALA A  21      47.752  63.847  40.811  1.00  0.00           H  
ATOM    309  HB3 ALA A  21      46.648  62.845  41.484  1.00  0.00           H  
ATOM    310  C   ALA A  21      44.667  63.206  39.636  1.00  0.00           C  
ATOM    311  O   ALA A  21      44.609  62.674  38.521  1.00  0.00           O  
ATOM    312  N   ILE A  22      43.703  63.033  40.555  1.00  0.00           N  
ATOM    313  HN  ILE A  22      43.798  63.459  41.450  1.00  0.00           H  
ATOM    314  CA  ILE A  22      42.519  62.237  40.257  1.00  0.00           C  
ATOM    315  HA  ILE A  22      42.850  61.393  39.821  1.00  0.00           H  
ATOM    316  CB  ILE A  22      41.765  61.894  41.557  1.00  0.00           C  
ATOM    317  HB  ILE A  22      41.786  62.693  42.158  1.00  0.00           H  
ATOM    318  CG2 ILE A  22      40.300  61.585  41.286  1.00  0.00           C  
ATOM    319 1HG2 ILE A  22      39.843  61.364  42.148  1.00  0.00           H  
ATOM    320 2HG2 ILE A  22      39.868  62.380  40.867  1.00  0.00           H  
ATOM    321 3HG2 ILE A  22      40.235  60.808  40.662  1.00  0.00           H  
ATOM    322  CG1 ILE A  22      42.454  60.735  42.290  1.00  0.00           C  
ATOM    323 1HG1 ILE A  22      43.301  61.062  42.699  1.00  0.00           H  
ATOM    324 2HG1 ILE A  22      41.842  60.407  43.008  1.00  0.00           H  
ATOM    325  CD  ILE A  22      42.791  59.569  41.403  1.00  0.00           C  
ATOM    326  HD1 ILE A  22      43.226  58.850  41.951  1.00  0.00           H  
ATOM    327  HD2 ILE A  22      41.946  59.201  41.000  1.00  0.00           H  
ATOM    328  HD3 ILE A  22      43.413  59.867  40.681  1.00  0.00           H  
ATOM    329  C   ILE A  22      41.617  62.960  39.259  1.00  0.00           C  
ATOM    330  O   ILE A  22      41.006  62.344  38.395  1.00  0.00           O  
ATOM    331  N   VAL A  23      41.538  64.294  39.383  1.00  0.00           N  
ATOM    332  HN  VAL A  23      42.018  64.751  40.125  1.00  0.00           H  
ATOM    333  CA  VAL A  23      40.742  65.072  38.440  1.00  0.00           C  
ATOM    334  HA  VAL A  23      39.850  64.616  38.377  1.00  0.00           H  
ATOM    335  CB  VAL A  23      40.566  66.503  38.951  1.00  0.00           C  
ATOM    336  HB  VAL A  23      41.450  66.852  39.257  1.00  0.00           H  
ATOM    337  CG1 VAL A  23      40.080  67.424  37.843  1.00  0.00           C  
ATOM    338 1HG1 VAL A  23      39.968  68.359  38.202  1.00  0.00           H  
ATOM    339 2HG1 VAL A  23      40.736  67.433  37.096  1.00  0.00           H  
ATOM    340 3HG1 VAL A  23      39.191  67.099  37.500  1.00  0.00           H  
ATOM    341  CG2 VAL A  23      39.608  66.533  40.134  1.00  0.00           C  
ATOM    342 1HG2 VAL A  23      39.502  67.471  40.462  1.00  0.00           H  
ATOM    343 2HG2 VAL A  23      38.716  66.171  39.848  1.00  0.00           H  
ATOM    344 3HG2 VAL A  23      39.971  65.963  40.869  1.00  0.00           H  
ATOM    345  C   VAL A  23      41.374  65.041  37.053  1.00  0.00           C  
ATOM    346  O   VAL A  23      40.684  64.873  36.034  1.00  0.00           O  
ATOM    347  N   VAL A  24      42.702  65.196  36.980  1.00  0.00           N  
ATOM    348  HN  VAL A  24      43.231  65.330  37.822  1.00  0.00           H  
ATOM    349  CA  VAL A  24      43.385  65.174  35.689  1.00  0.00           C  
ATOM    350  HA  VAL A  24      42.918  65.835  35.118  1.00  0.00           H  
ATOM    351  CB  VAL A  24      44.866  65.576  35.857  1.00  0.00           C  
ATOM    352  HB  VAL A  24      45.270  65.036  36.600  1.00  0.00           H  
ATOM    353  CG1 VAL A  24      45.639  65.302  34.589  1.00  0.00           C  
ATOM    354 1HG1 VAL A  24      46.594  65.571  34.715  1.00  0.00           H  
ATOM    355 2HG1 VAL A  24      45.598  64.319  34.375  1.00  0.00           H  
ATOM    356 3HG1 VAL A  24      45.244  65.823  33.832  1.00  0.00           H  
ATOM    357  CG2 VAL A  24      44.955  67.044  36.239  1.00  0.00           C  
ATOM    358 1HG2 VAL A  24      45.918  67.305  36.343  1.00  0.00           H  
ATOM    359 2HG2 VAL A  24      44.544  67.601  35.518  1.00  0.00           H  
ATOM    360 3HG2 VAL A  24      44.479  67.206  37.094  1.00  0.00           H  
ATOM    361  C   VAL A  24      43.263  63.795  35.047  1.00  0.00           C  
ATOM    362  O   VAL A  24      42.808  63.664  33.903  1.00  0.00           O  
ATOM    363  N   LEU A  25      43.656  62.754  35.768  1.00  0.00           N  
ATOM    364  HN  LEU A  25      43.994  62.908  36.696  1.00  0.00           H  
ATOM    365  CA  LEU A  25      43.619  61.391  35.260  1.00  0.00           C  
ATOM    366  HA  LEU A  25      43.866  61.490  34.298  1.00  0.00           H  
ATOM    367  CB  LEU A  25      44.607  60.505  36.016  1.00  0.00           C  
ATOM    368  HB1 LEU A  25      44.574  60.770  36.981  1.00  0.00           H  
ATOM    369  HB2 LEU A  25      44.297  59.556  35.921  1.00  0.00           H  
ATOM    370  CG  LEU A  25      46.088  60.528  35.596  1.00  0.00           C  
ATOM    371  HG  LEU A  25      46.125  60.406  34.606  1.00  0.00           H  
ATOM    372  CD1 LEU A  25      46.738  61.869  35.916  1.00  0.00           C  
ATOM    373 1HD1 LEU A  25      47.701  61.841  35.624  1.00  0.00           H  
ATOM    374 2HD1 LEU A  25      46.258  62.591  35.425  1.00  0.00           H  
ATOM    375 3HD1 LEU A  25      46.689  62.041  36.904  1.00  0.00           H  
ATOM    376  CD2 LEU A  25      46.841  59.396  36.274  1.00  0.00           C  
ATOM    377 1HD2 LEU A  25      47.805  59.417  35.997  1.00  0.00           H  
ATOM    378 2HD2 LEU A  25      46.785  59.497  37.264  1.00  0.00           H  
ATOM    379 3HD2 LEU A  25      46.448  58.515  36.003  1.00  0.00           H  
ATOM    380  C   LEU A  25      42.222  60.764  35.321  1.00  0.00           C  
ATOM    381  O   LEU A  25      42.093  59.562  35.084  1.00  0.00           O  
ATOM    382  N   CYS A  26      41.193  61.542  35.641  1.00  0.00           N  
ATOM    383  HN  CYS A  26      41.329  62.512  35.801  1.00  0.00           H  
ATOM    384  CA  CYS A  26      39.853  60.979  35.773  1.00  0.00           C  
ATOM    385  HA  CYS A  26      39.949  60.154  36.330  1.00  0.00           H  
ATOM    386  CB  CYS A  26      38.912  61.969  36.460  1.00  0.00           C  
ATOM    387  HB1 CYS A  26      39.120  61.875  37.428  1.00  0.00           H  
ATOM    388  HB2 CYS A  26      39.235  62.872  36.145  1.00  0.00           H  
ATOM    389  SG  CYS A  26      37.164  61.715  36.108  1.00  0.00           S  
ATOM    390  HG1 CYS A  26      36.621  62.410  36.594  1.00  0.00           H  
ATOM    391  C   CYS A  26      39.297  60.590  34.400  1.00  0.00           C  
ATOM    392  O   CYS A  26      39.082  59.410  34.126  1.00  0.00           O  
ATOM    393  N   LYS A  27      39.070  61.587  33.543  1.00  0.00           N  
ATOM    394  HN  LYS A  27      39.076  62.526  33.877  1.00  0.00           H  
ATOM    395  CA  LYS A  27      38.816  61.358  32.120  1.00  0.00           C  
ATOM    396  HA  LYS A  27      39.152  60.443  31.879  1.00  0.00           H  
ATOM    397  CB  LYS A  27      37.318  61.345  31.804  1.00  0.00           C  
ATOM    398  HB1 LYS A  27      36.837  60.952  32.589  1.00  0.00           H  
ATOM    399  HB2 LYS A  27      37.027  62.293  31.668  1.00  0.00           H  
ATOM    400  CG  LYS A  27      36.959  60.542  30.565  1.00  0.00           C  
ATOM    401  HG1 LYS A  27      37.729  60.561  29.926  1.00  0.00           H  
ATOM    402  HG2 LYS A  27      36.772  59.595  30.829  1.00  0.00           H  
ATOM    403  CD  LYS A  27      35.724  61.118  29.865  1.00  0.00           C  
ATOM    404  HD1 LYS A  27      35.434  60.488  29.153  1.00  0.00           H  
ATOM    405  HD2 LYS A  27      34.995  61.227  30.533  1.00  0.00           H  
ATOM    406  CE  LYS A  27      36.040  62.467  29.244  1.00  0.00           C  
ATOM    407  HE1 LYS A  27      36.342  63.096  29.964  1.00  0.00           H  
ATOM    408  HE2 LYS A  27      36.769  62.368  28.577  1.00  0.00           H  
ATOM    409  NZ  LYS A  27      34.866  63.072  28.560  1.00  0.00           N1+
ATOM    410  HZ1 LYS A  27      35.120  63.963  28.170  1.00  0.00           H  
ATOM    411  HZ2 LYS A  27      34.563  62.464  27.832  1.00  0.00           H  
ATOM    412  HZ3 LYS A  27      34.126  63.202  29.221  1.00  0.00           H  
ATOM    413  C   LYS A  27      39.544  62.458  31.351  1.00  0.00           C  
ATOM    414  O   LYS A  27      38.979  63.510  31.057  1.00  0.00           O  
ATOM    415  N   SER A  28      40.812  62.195  31.037  1.00  0.00           N  
ATOM    416  HN  SER A  28      41.237  61.357  31.381  1.00  0.00           H  
ATOM    417  CA  SER A  28      41.597  63.081  30.197  1.00  0.00           C  
ATOM    418  HA  SER A  28      41.223  64.012  30.293  1.00  0.00           H  
ATOM    419  CB  SER A  28      43.053  63.107  30.672  1.00  0.00           C  
ATOM    420  HB1 SER A  28      43.618  63.608  30.019  1.00  0.00           H  
ATOM    421  HB2 SER A  28      43.119  63.532  31.571  1.00  0.00           H  
ATOM    422  OG  SER A  28      43.571  61.794  30.770  1.00  0.00           O  
ATOM    423  HG1 SER A  28      44.524  61.841  31.086  1.00  0.00           H  
ATOM    424  C   SER A  28      41.457  62.626  28.746  1.00  0.00           C  
ATOM    425  O   SER A  28      40.591  61.808  28.408  1.00  0.00           O  
ATOM    426  N   ARG A  29      42.306  63.156  27.860  1.00  0.00           N  
ATOM    427  HN  ARG A  29      42.915  63.897  28.140  1.00  0.00           H  
ATOM    428  CA  ARG A  29      42.358  62.653  26.492  1.00  0.00           C  
ATOM    429  HA  ARG A  29      41.425  62.694  26.113  1.00  0.00           H  
ATOM    430  CB  ARG A  29      43.249  63.544  25.620  1.00  0.00           C  
ATOM    431  HB1 ARG A  29      44.108  63.692  26.099  1.00  0.00           H  
ATOM    432  HB2 ARG A  29      43.421  63.067  24.757  1.00  0.00           H  
ATOM    433  CG  ARG A  29      42.643  64.911  25.294  1.00  0.00           C  
ATOM    434  HG1 ARG A  29      43.070  65.259  24.460  1.00  0.00           H  
ATOM    435  HG2 ARG A  29      41.660  64.806  25.139  1.00  0.00           H  
ATOM    436  CD  ARG A  29      42.851  65.927  26.413  1.00  0.00           C  
ATOM    437  HD1 ARG A  29      42.886  65.459  27.290  1.00  0.00           H  
ATOM    438  HD2 ARG A  29      43.708  66.427  26.262  1.00  0.00           H  
ATOM    439  NE  ARG A  29      41.766  66.904  26.468  1.00  0.00           N  
ATOM    440  HE  ARG A  29      41.020  66.735  27.108  1.00  0.00           H  
ATOM    441  CZ  ARG A  29      41.701  68.012  25.725  1.00  0.00           C  
ATOM    442  NH1 ARG A  29      42.669  68.289  24.858  1.00  0.00           N1+
ATOM    443 1HH1 ARG A  29      43.449  67.665  24.766  1.00  0.00           H  
ATOM    444 2HH1 ARG A  29      42.623  69.114  24.304  1.00  0.00           H  
ATOM    445  NH2 ARG A  29      40.679  68.840  25.858  1.00  0.00           N  
ATOM    446 1HH2 ARG A  29      39.944  68.630  26.502  1.00  0.00           H  
ATOM    447 2HH2 ARG A  29      40.632  69.666  25.295  1.00  0.00           H  
ATOM    448  C   ARG A  29      42.852  61.215  26.539  1.00  0.00           C  
ATOM    449  O   ARG A  29      44.051  60.975  26.743  1.00  0.00           O  
ATOM    450  N   LYS A  30      41.956  60.260  26.342  1.00  0.00           N  
ATOM    451  HN  LYS A  30      41.100  60.502  25.884  1.00  0.00           H  
ATOM    452  CA  LYS A  30      42.151  58.878  26.766  1.00  0.00           C  
ATOM    453  HA  LYS A  30      43.074  58.865  27.159  1.00  0.00           H  
ATOM    454  CB  LYS A  30      41.117  58.498  27.822  1.00  0.00           C  
ATOM    455  HB1 LYS A  30      41.308  57.570  28.134  1.00  0.00           H  
ATOM    456  HB2 LYS A  30      41.203  59.129  28.590  1.00  0.00           H  
ATOM    457  CG  LYS A  30      39.668  58.535  27.333  1.00  0.00           C  
ATOM    458  HG1 LYS A  30      39.320  59.479  27.397  1.00  0.00           H  
ATOM    459  HG2 LYS A  30      39.633  58.236  26.383  1.00  0.00           H  
ATOM    460  CD  LYS A  30      38.794  57.626  28.182  1.00  0.00           C  
ATOM    461  HD1 LYS A  30      39.263  56.743  28.302  1.00  0.00           H  
ATOM    462  HD2 LYS A  30      38.669  58.039  29.083  1.00  0.00           H  
ATOM    463  CE  LYS A  30      37.436  57.368  27.548  1.00  0.00           C  
ATOM    464  HE1 LYS A  30      37.560  56.976  26.640  1.00  0.00           H  
ATOM    465  HE2 LYS A  30      36.915  56.736  28.120  1.00  0.00           H  
ATOM    466  NZ  LYS A  30      36.644  58.621  27.416  1.00  0.00           N1+
ATOM    467  HZ1 LYS A  30      35.753  58.405  26.994  1.00  0.00           H  
ATOM    468  HZ2 LYS A  30      36.489  59.023  28.319  1.00  0.00           H  
ATOM    469  HZ3 LYS A  30      37.132  59.265  26.828  1.00  0.00           H  
ATOM    470  C   LYS A  30      42.118  57.899  25.600  1.00  0.00           C  
ATOM    471  O   LYS A  30      41.574  56.794  25.708  1.00  0.00           O  
ATOM    472  N   GLU A  31      42.720  58.281  24.474  1.00  0.00           N  
ATOM    473  HN  GLU A  31      43.243  59.133  24.473  1.00  0.00           H  
ATOM    474  CA  GLU A  31      42.654  57.490  23.241  1.00  0.00           C  
ATOM    475  HA  GLU A  31      41.782  57.005  23.264  1.00  0.00           H  
ATOM    476  CB  GLU A  31      42.688  58.400  22.019  1.00  0.00           C  
ATOM    477  HB1 GLU A  31      41.859  58.963  22.028  1.00  0.00           H  
ATOM    478  HB2 GLU A  31      43.497  58.986  22.085  1.00  0.00           H  
ATOM    479  CG  GLU A  31      42.751  57.641  20.693  1.00  0.00           C  
ATOM    480  HG1 GLU A  31      43.084  58.267  19.981  1.00  0.00           H  
ATOM    481  HG2 GLU A  31      43.386  56.874  20.786  1.00  0.00           H  
ATOM    482  CD  GLU A  31      41.404  57.099  20.260  1.00  0.00           C  
ATOM    483  OE1 GLU A  31      40.601  56.702  21.135  1.00  0.00           O  
ATOM    484  OE2 GLU A  31      41.139  57.079  19.044  1.00  0.00           O1-
ATOM    485  C   GLU A  31      43.802  56.483  23.195  1.00  0.00           C  
ATOM    486  O   GLU A  31      44.880  56.756  22.659  1.00  0.00           O  
ATOM    487  N   GLN A  32      43.585  55.332  23.846  1.00  0.00           N  
ATOM    488  HN  GLN A  32      42.995  55.347  24.649  1.00  0.00           H  
ATOM    489  CA  GLN A  32      44.175  54.044  23.453  1.00  0.00           C  
ATOM    490  HA  GLN A  32      43.769  53.897  22.554  1.00  0.00           H  
ATOM    491  CB  GLN A  32      45.700  54.105  23.335  1.00  0.00           C  
ATOM    492  HB1 GLN A  32      46.016  54.972  23.715  1.00  0.00           H  
ATOM    493  HB2 GLN A  32      46.094  53.347  23.864  1.00  0.00           H  
ATOM    494  CG  GLN A  32      46.167  53.997  21.899  1.00  0.00           C  
ATOM    495  HG1 GLN A  32      45.842  53.129  21.520  1.00  0.00           H  
ATOM    496  HG2 GLN A  32      45.785  54.754  21.379  1.00  0.00           H  
ATOM    497  CD  GLN A  32      47.662  54.038  21.773  1.00  0.00           C  
ATOM    498  OE1 GLN A  32      48.379  54.220  22.759  1.00  0.00           O  
ATOM    499  NE2 GLN A  32      48.157  53.866  20.559  1.00  0.00           N  
ATOM    500 1HE2 GLN A  32      47.536  53.722  19.788  1.00  0.00           H  
ATOM    501 2HE2 GLN A  32      49.147  53.883  20.411  1.00  0.00           H  
ATOM    502  C   GLN A  32      43.812  52.929  24.409  1.00  0.00           C  
ATOM    503  O   GLN A  32      43.162  53.150  25.434  1.00  0.00           O  
ATOM    504  N   LYS A  33      44.237  51.702  24.082  1.00  0.00           N  
ATOM    505  HN  LYS A  33      44.502  51.507  23.137  1.00  0.00           H  
ATOM    506  CA  LYS A  33      44.312  50.666  25.095  1.00  0.00           C  
ATOM    507  HA  LYS A  33      43.379  50.575  25.452  1.00  0.00           H  
ATOM    508  CB  LYS A  33      44.783  49.353  24.460  1.00  0.00           C  
ATOM    509  HB1 LYS A  33      45.122  49.548  23.539  1.00  0.00           H  
ATOM    510  HB2 LYS A  33      45.522  48.979  25.009  1.00  0.00           H  
ATOM    511  CG  LYS A  33      43.697  48.296  24.345  1.00  0.00           C  
ATOM    512  HG1 LYS A  33      44.046  47.524  23.814  1.00  0.00           H  
ATOM    513  HG2 LYS A  33      43.452  47.980  25.273  1.00  0.00           H  
ATOM    514  CD  LYS A  33      42.436  48.828  23.674  1.00  0.00           C  
ATOM    515  HD1 LYS A  33      42.103  49.624  24.176  1.00  0.00           H  
ATOM    516  HD2 LYS A  33      42.661  49.095  22.734  1.00  0.00           H  
ATOM    517  CE  LYS A  33      41.329  47.773  23.633  1.00  0.00           C  
ATOM    518  HE1 LYS A  33      41.533  47.110  22.919  1.00  0.00           H  
ATOM    519  HE2 LYS A  33      41.295  47.293  24.517  1.00  0.00           H  
ATOM    520  NZ  LYS A  33      39.994  48.370  23.374  1.00  0.00           N1+
ATOM    521  HZ1 LYS A  33      39.305  47.649  23.359  1.00  0.00           H  
ATOM    522  HZ2 LYS A  33      39.771  49.023  24.090  1.00  0.00           H  
ATOM    523  HZ3 LYS A  33      40.009  48.829  22.490  1.00  0.00           H  
ATOM    524  C   LYS A  33      45.243  51.055  26.231  1.00  0.00           C  
ATOM    525  O   LYS A  33      45.185  50.461  27.318  1.00  0.00           O  
ATOM    526  N   GLU A  34      46.078  52.084  26.018  1.00  0.00           N  
ATOM    527  HN  GLU A  34      46.014  52.590  25.159  1.00  0.00           H  
ATOM    528  CA  GLU A  34      47.072  52.480  27.004  1.00  0.00           C  
ATOM    529  HA  GLU A  34      47.536  51.632  27.261  1.00  0.00           H  
ATOM    530  CB  GLU A  34      48.032  53.494  26.390  1.00  0.00           C  
ATOM    531  HB1 GLU A  34      47.527  54.054  25.732  1.00  0.00           H  
ATOM    532  HB2 GLU A  34      48.386  54.072  27.119  1.00  0.00           H  
ATOM    533  CG  GLU A  34      49.191  52.872  25.676  1.00  0.00           C  
ATOM    534  HG1 GLU A  34      49.568  52.141  26.239  1.00  0.00           H  
ATOM    535  HG2 GLU A  34      48.867  52.491  24.812  1.00  0.00           H  
ATOM    536  CD  GLU A  34      50.261  53.892  25.393  1.00  0.00           C  
ATOM    537  OE1 GLU A  34      50.049  55.071  25.719  1.00  0.00           O  
ATOM    538  OE2 GLU A  34      51.324  53.511  24.848  1.00  0.00           O1-
ATOM    539  C   GLU A  34      46.449  53.090  28.251  1.00  0.00           C  
ATOM    540  O   GLU A  34      46.996  52.945  29.354  1.00  0.00           O  
ATOM    541  N   THR A  35      45.317  53.767  28.107  1.00  0.00           N  
ATOM    542  HN  THR A  35      44.795  53.684  27.249  1.00  0.00           H  
ATOM    543  CA  THR A  35      44.808  54.619  29.173  1.00  0.00           C  
ATOM    544  HA  THR A  35      45.617  55.080  29.550  1.00  0.00           H  
ATOM    545  CB  THR A  35      43.828  55.628  28.591  1.00  0.00           C  
ATOM    546  HB  THR A  35      43.415  56.198  29.310  1.00  0.00           H  
ATOM    547  OG1 THR A  35      42.744  54.919  27.966  1.00  0.00           O  
ATOM    548  HG1 THR A  35      42.097  55.568  27.578  1.00  0.00           H  
ATOM    549  CG2 THR A  35      44.530  56.475  27.554  1.00  0.00           C  
ATOM    550 1HG2 THR A  35      43.894  57.134  27.166  1.00  0.00           H  
ATOM    551 2HG2 THR A  35      45.294  56.960  27.980  1.00  0.00           H  
ATOM    552 3HG2 THR A  35      44.881  55.885  26.819  1.00  0.00           H  
ATOM    553  C   THR A  35      44.165  53.834  30.300  1.00  0.00           C  
ATOM    554  O   THR A  35      44.013  54.353  31.418  1.00  0.00           O  
ATOM    555  N   THR A  36      43.805  52.569  30.054  1.00  0.00           N  
ATOM    556  HN  THR A  36      43.886  52.198  29.133  1.00  0.00           H  
ATOM    557  CA  THR A  36      43.278  51.730  31.132  1.00  0.00           C  
ATOM    558  HA  THR A  36      42.494  52.223  31.503  1.00  0.00           H  
ATOM    559  CB  THR A  36      42.844  50.377  30.581  1.00  0.00           C  
ATOM    560  HB  THR A  36      42.775  49.703  31.307  1.00  0.00           H  
ATOM    561  OG1 THR A  36      43.834  49.896  29.659  1.00  0.00           O  
ATOM    562  HG1 THR A  36      43.551  49.008  29.293  1.00  0.00           H  
ATOM    563  CG2 THR A  36      41.507  50.500  29.865  1.00  0.00           C  
ATOM    564 1HG2 THR A  36      41.235  49.611  29.508  1.00  0.00           H  
ATOM    565 2HG2 THR A  36      40.818  50.835  30.502  1.00  0.00           H  
ATOM    566 3HG2 THR A  36      41.602  51.149  29.103  1.00  0.00           H  
ATOM    567  C   THR A  36      44.319  51.562  32.223  1.00  0.00           C  
ATOM    568  O   THR A  36      43.969  51.368  33.400  1.00  0.00           O  
ATOM    569  N   PHE A  37      45.594  51.636  31.864  1.00  0.00           N  
ATOM    570  HN  PHE A  37      45.831  51.635  30.893  1.00  0.00           H  
ATOM    571  CA  PHE A  37      46.656  51.720  32.859  1.00  0.00           C  
ATOM    572  HA  PHE A  37      46.582  50.884  33.415  1.00  0.00           H  
ATOM    573  CB  PHE A  37      48.013  51.763  32.162  1.00  0.00           C  
ATOM    574  HB1 PHE A  37      47.995  51.155  31.369  1.00  0.00           H  
ATOM    575  HB2 PHE A  37      48.186  52.704  31.858  1.00  0.00           H  
ATOM    576  CG  PHE A  37      49.154  51.358  33.033  1.00  0.00           C  
ATOM    577  CD1 PHE A  37      48.936  50.615  34.185  1.00  0.00           C  
ATOM    578  HD1 PHE A  37      48.005  50.356  34.432  1.00  0.00           H  
ATOM    579  CE1 PHE A  37      49.988  50.237  34.989  1.00  0.00           C  
ATOM    580  HE1 PHE A  37      49.816  49.702  35.813  1.00  0.00           H  
ATOM    581  CZ  PHE A  37      51.278  50.602  34.649  1.00  0.00           C  
ATOM    582  HZ  PHE A  37      52.039  50.325  35.236  1.00  0.00           H  
ATOM    583  CD2 PHE A  37      50.447  51.720  32.713  1.00  0.00           C  
ATOM    584  HD2 PHE A  37      50.618  52.256  31.890  1.00  0.00           H  
ATOM    585  CE2 PHE A  37      51.508  51.343  33.516  1.00  0.00           C  
ATOM    586  HE2 PHE A  37      52.439  51.612  33.271  1.00  0.00           H  
ATOM    587  C   PHE A  37      46.470  52.938  33.753  1.00  0.00           C  
ATOM    588  O   PHE A  37      46.658  52.856  34.978  1.00  0.00           O  
ATOM    589  N   TYR A  38      46.110  54.075  33.160  1.00  0.00           N  
ATOM    590  HN  TYR A  38      46.032  54.113  32.171  1.00  0.00           H  
ATOM    591  CA  TYR A  38      45.821  55.274  33.944  1.00  0.00           C  
ATOM    592  HA  TYR A  38      46.590  55.333  34.586  1.00  0.00           H  
ATOM    593  CB  TYR A  38      45.754  56.499  33.041  1.00  0.00           C  
ATOM    594  HB1 TYR A  38      45.220  56.260  32.229  1.00  0.00           H  
ATOM    595  HB2 TYR A  38      45.301  57.233  33.541  1.00  0.00           H  
ATOM    596  CG  TYR A  38      47.107  57.008  32.578  1.00  0.00           C  
ATOM    597  CD1 TYR A  38      47.952  56.217  31.812  1.00  0.00           C  
ATOM    598  HD1 TYR A  38      47.665  55.294  31.574  1.00  0.00           H  
ATOM    599  CE1 TYR A  38      49.180  56.680  31.389  1.00  0.00           C  
ATOM    600  HE1 TYR A  38      49.775  56.103  30.849  1.00  0.00           H  
ATOM    601  CZ  TYR A  38      49.581  57.966  31.724  1.00  0.00           C  
ATOM    602  OH  TYR A  38      50.799  58.420  31.301  1.00  0.00           O  
ATOM    603  HH  TYR A  38      50.934  59.362  31.620  1.00  0.00           H  
ATOM    604  CD2 TYR A  38      47.526  58.296  32.900  1.00  0.00           C  
ATOM    605  HD2 TYR A  38      46.932  58.882  33.451  1.00  0.00           H  
ATOM    606  CE2 TYR A  38      48.754  58.769  32.478  1.00  0.00           C  
ATOM    607  HE2 TYR A  38      49.041  59.702  32.717  1.00  0.00           H  
ATOM    608  C   TYR A  38      44.528  55.141  34.734  1.00  0.00           C  
ATOM    609  O   TYR A  38      44.307  55.922  35.667  1.00  0.00           O  
ATOM    610  N   THR A  39      43.662  54.195  34.372  1.00  0.00           N  
ATOM    611  HN  THR A  39      43.818  53.675  33.537  1.00  0.00           H  
ATOM    612  CA  THR A  39      42.476  53.931  35.186  1.00  0.00           C  
ATOM    613  HA  THR A  39      42.159  54.828  35.504  1.00  0.00           H  
ATOM    614  CB  THR A  39      41.398  53.244  34.361  1.00  0.00           C  
ATOM    615  HB  THR A  39      40.556  53.146  34.888  1.00  0.00           H  
ATOM    616  OG1 THR A  39      41.814  51.918  34.024  1.00  0.00           O  
ATOM    617  HG1 THR A  39      41.106  51.466  33.484  1.00  0.00           H  
ATOM    618  CG2 THR A  39      41.126  54.026  33.080  1.00  0.00           C  
ATOM    619 1HG2 THR A  39      40.409  53.563  32.550  1.00  0.00           H  
ATOM    620 2HG2 THR A  39      40.819  54.952  33.319  1.00  0.00           H  
ATOM    621 3HG2 THR A  39      41.957  54.075  32.539  1.00  0.00           H  
ATOM    622  C   THR A  39      42.842  53.077  36.397  1.00  0.00           C  
ATOM    623  O   THR A  39      42.291  53.273  37.488  1.00  0.00           O  
ATOM    624  N   LEU A  40      43.761  52.121  36.222  1.00  0.00           N  
ATOM    625  HN  LEU A  40      44.100  51.925  35.298  1.00  0.00           H  
ATOM    626  CA  LEU A  40      44.278  51.378  37.365  1.00  0.00           C  
ATOM    627  HA  LEU A  40      43.477  51.005  37.837  1.00  0.00           H  
ATOM    628  CB  LEU A  40      45.174  50.236  36.869  1.00  0.00           C  
ATOM    629  HB1 LEU A  40      44.816  49.925  35.997  1.00  0.00           H  
ATOM    630  HB2 LEU A  40      46.097  50.602  36.746  1.00  0.00           H  
ATOM    631  CG  LEU A  40      45.283  49.019  37.788  1.00  0.00           C  
ATOM    632  HG  LEU A  40      45.604  49.316  38.693  1.00  0.00           H  
ATOM    633  CD1 LEU A  40      43.918  48.371  37.954  1.00  0.00           C  
ATOM    634 1HD1 LEU A  40      43.999  47.581  38.557  1.00  0.00           H  
ATOM    635 2HD1 LEU A  40      43.285  49.034  38.356  1.00  0.00           H  
ATOM    636 3HD1 LEU A  40      43.588  48.083  37.061  1.00  0.00           H  
ATOM    637  CD2 LEU A  40      46.290  48.024  37.243  1.00  0.00           C  
ATOM    638 1HD2 LEU A  40      46.343  47.233  37.860  1.00  0.00           H  
ATOM    639 2HD2 LEU A  40      45.989  47.718  36.335  1.00  0.00           H  
ATOM    640 3HD2 LEU A  40      47.188  48.455  37.171  1.00  0.00           H  
ATOM    641  C   LEU A  40      45.043  52.289  38.314  1.00  0.00           C  
ATOM    642  O   LEU A  40      44.866  52.233  39.535  1.00  0.00           O  
ATOM    643  N   VAL A  41      45.902  53.155  37.756  1.00  0.00           N  
ATOM    644  HN  VAL A  41      46.058  53.124  36.772  1.00  0.00           H  
ATOM    645  CA  VAL A  41      46.610  54.129  38.577  1.00  0.00           C  
ATOM    646  HA  VAL A  41      47.080  53.623  39.296  1.00  0.00           H  
ATOM    647  CB  VAL A  41      47.647  54.880  37.712  1.00  0.00           C  
ATOM    648  HB  VAL A  41      47.208  55.218  36.880  1.00  0.00           H  
ATOM    649  CG1 VAL A  41      48.200  56.082  38.464  1.00  0.00           C  
ATOM    650 1HG1 VAL A  41      48.867  56.554  37.898  1.00  0.00           H  
ATOM    651 2HG1 VAL A  41      47.445  56.713  38.685  1.00  0.00           H  
ATOM    652 3HG1 VAL A  41      48.630  55.772  39.311  1.00  0.00           H  
ATOM    653  CG2 VAL A  41      48.770  53.943  37.302  1.00  0.00           C  
ATOM    654 1HG2 VAL A  41      49.437  54.444  36.748  1.00  0.00           H  
ATOM    655 2HG2 VAL A  41      49.228  53.586  38.119  1.00  0.00           H  
ATOM    656 3HG2 VAL A  41      48.394  53.181  36.778  1.00  0.00           H  
ATOM    657  C   VAL A  41      45.625  55.093  39.226  1.00  0.00           C  
ATOM    658  O   VAL A  41      45.804  55.490  40.393  1.00  0.00           O  
ATOM    659  N   CYS A  42      44.583  55.492  38.504  1.00  0.00           N  
ATOM    660  HN  CYS A  42      44.479  55.162  37.559  1.00  0.00           H  
ATOM    661  CA  CYS A  42      43.589  56.395  39.057  1.00  0.00           C  
ATOM    662  HA  CYS A  42      44.089  57.202  39.368  1.00  0.00           H  
ATOM    663  CB  CYS A  42      42.584  56.794  37.976  1.00  0.00           C  
ATOM    664  HB1 CYS A  42      43.151  57.096  37.211  1.00  0.00           H  
ATOM    665  HB2 CYS A  42      42.124  55.940  37.737  1.00  0.00           H  
ATOM    666  SG  CYS A  42      41.394  58.063  38.481  1.00  0.00           S  
ATOM    667  HG1 CYS A  42      40.775  58.260  37.716  1.00  0.00           H  
ATOM    668  C   CYS A  42      42.879  55.763  40.250  1.00  0.00           C  
ATOM    669  O   CYS A  42      42.737  56.389  41.308  1.00  0.00           O  
ATOM    670  N   GLY A  43      42.429  54.517  40.098  1.00  0.00           N  
ATOM    671  HN  GLY A  43      42.506  54.062  39.209  1.00  0.00           H  
ATOM    672  CA  GLY A  43      41.844  53.803  41.216  1.00  0.00           C  
ATOM    673  HA1 GLY A  43      41.052  54.333  41.532  1.00  0.00           H  
ATOM    674  HA2 GLY A  43      41.535  52.910  40.893  1.00  0.00           H  
ATOM    675  C   GLY A  43      42.802  53.616  42.377  1.00  0.00           C  
ATOM    676  O   GLY A  43      42.396  53.624  43.541  1.00  0.00           O  
ATOM    677  N   LEU A  44      44.089  53.444  42.070  1.00  0.00           N  
ATOM    678  HN  LEU A  44      44.390  53.441  41.122  1.00  0.00           H  
ATOM    679  CA  LEU A  44      45.076  53.258  43.136  1.00  0.00           C  
ATOM    680  HA  LEU A  44      44.684  52.571  43.757  1.00  0.00           H  
ATOM    681  CB  LEU A  44      46.388  52.735  42.535  1.00  0.00           C  
ATOM    682  HB1 LEU A  44      46.166  52.187  41.733  1.00  0.00           H  
ATOM    683  HB2 LEU A  44      46.932  53.525  42.272  1.00  0.00           H  
ATOM    684  CG  LEU A  44      47.244  51.860  43.451  1.00  0.00           C  
ATOM    685  HG  LEU A  44      47.784  52.453  44.058  1.00  0.00           H  
ATOM    686  CD1 LEU A  44      46.350  50.980  44.315  1.00  0.00           C  
ATOM    687 1HD1 LEU A  44      46.929  50.418  44.913  1.00  0.00           H  
ATOM    688 2HD1 LEU A  44      45.758  51.555  44.875  1.00  0.00           H  
ATOM    689 3HD1 LEU A  44      45.801  50.395  43.720  1.00  0.00           H  
ATOM    690  CD2 LEU A  44      48.195  51.015  42.636  1.00  0.00           C  
ATOM    691 1HD2 LEU A  44      48.754  50.452  43.237  1.00  0.00           H  
ATOM    692 2HD2 LEU A  44      47.673  50.423  42.017  1.00  0.00           H  
ATOM    693 3HD2 LEU A  44      48.791  51.615  42.092  1.00  0.00           H  
ATOM    694  C   LEU A  44      45.308  54.543  43.916  1.00  0.00           C  
ATOM    695  O   LEU A  44      45.484  54.511  45.138  1.00  0.00           O  
ATOM    696  N   ALA A  45      45.300  55.685  43.231  1.00  0.00           N  
ATOM    697  HN  ALA A  45      45.211  55.673  42.227  1.00  0.00           H  
ATOM    698  CA  ALA A  45      45.401  56.958  43.924  1.00  0.00           C  
ATOM    699  HA  ALA A  45      46.155  56.815  44.567  1.00  0.00           H  
ATOM    700  CB  ALA A  45      45.701  58.094  42.957  1.00  0.00           C  
ATOM    701  HB1 ALA A  45      45.769  58.955  43.458  1.00  0.00           H  
ATOM    702  HB2 ALA A  45      46.567  57.914  42.488  1.00  0.00           H  
ATOM    703  HB3 ALA A  45      44.965  58.159  42.284  1.00  0.00           H  
ATOM    704  C   ALA A  45      44.109  57.305  44.655  1.00  0.00           C  
ATOM    705  O   ALA A  45      44.139  58.031  45.652  1.00  0.00           O  
ATOM    706  N   VAL A  46      42.976  56.802  44.171  1.00  0.00           N  
ATOM    707  HN  VAL A  46      42.961  56.357  43.273  1.00  0.00           H  
ATOM    708  CA  VAL A  46      41.736  56.893  44.949  1.00  0.00           C  
ATOM    709  HA  VAL A  46      41.629  57.862  45.178  1.00  0.00           H  
ATOM    710  CB  VAL A  46      40.539  56.429  44.101  1.00  0.00           C  
ATOM    711  HB  VAL A  46      40.761  55.563  43.666  1.00  0.00           H  
ATOM    712  CG1 VAL A  46      39.310  56.206  44.986  1.00  0.00           C  
ATOM    713 1HG1 VAL A  46      38.545  55.908  44.418  1.00  0.00           H  
ATOM    714 2HG1 VAL A  46      39.518  55.510  45.665  1.00  0.00           H  
ATOM    715 3HG1 VAL A  46      39.081  57.069  45.442  1.00  0.00           H  
ATOM    716  CG2 VAL A  46      40.225  57.449  43.024  1.00  0.00           C  
ATOM    717 1HG2 VAL A  46      39.444  57.137  42.487  1.00  0.00           H  
ATOM    718 2HG2 VAL A  46      40.001  58.336  43.441  1.00  0.00           H  
ATOM    719 3HG2 VAL A  46      41.018  57.554  42.423  1.00  0.00           H  
ATOM    720  C   VAL A  46      41.868  56.089  46.233  1.00  0.00           C  
ATOM    721  O   VAL A  46      41.451  56.538  47.316  1.00  0.00           O  
ATOM    722  N   THR A  47      42.461  54.898  46.144  1.00  0.00           N  
ATOM    723  HN  THR A  47      42.696  54.527  45.244  1.00  0.00           H  
ATOM    724  CA  THR A  47      42.774  54.125  47.349  1.00  0.00           C  
ATOM    725  HA  THR A  47      41.896  53.983  47.815  1.00  0.00           H  
ATOM    726  CB  THR A  47      43.405  52.788  46.955  1.00  0.00           C  
ATOM    727  HB  THR A  47      44.163  52.937  46.322  1.00  0.00           H  
ATOM    728  OG1 THR A  47      42.447  51.987  46.265  1.00  0.00           O  
ATOM    729  HG1 THR A  47      42.861  51.115  46.009  1.00  0.00           H  
ATOM    730  CG2 THR A  47      43.893  52.034  48.192  1.00  0.00           C  
ATOM    731 1HG2 THR A  47      44.305  51.163  47.916  1.00  0.00           H  
ATOM    732 2HG2 THR A  47      44.571  52.592  48.677  1.00  0.00           H  
ATOM    733 3HG2 THR A  47      43.124  51.857  48.803  1.00  0.00           H  
ATOM    734  C   THR A  47      43.701  54.910  48.274  1.00  0.00           C  
ATOM    735  O   THR A  47      43.545  54.863  49.504  1.00  0.00           O  
ATOM    736  N   ASP A  48      44.662  55.638  47.700  1.00  0.00           N  
ATOM    737  HN  ASP A  48      44.766  55.628  46.704  1.00  0.00           H  
ATOM    738  CA  ASP A  48      45.565  56.444  48.519  1.00  0.00           C  
ATOM    739  HA  ASP A  48      45.925  55.818  49.218  1.00  0.00           H  
ATOM    740  CB  ASP A  48      46.699  56.994  47.661  1.00  0.00           C  
ATOM    741  HB1 ASP A  48      46.318  57.365  46.815  1.00  0.00           H  
ATOM    742  HB2 ASP A  48      47.164  57.719  48.170  1.00  0.00           H  
ATOM    743  CG  ASP A  48      47.720  55.939  47.301  1.00  0.00           C  
ATOM    744  OD1 ASP A  48      47.405  54.732  47.451  1.00  0.00           O  
ATOM    745  OD2 ASP A  48      48.830  56.310  46.883  1.00  0.00           O1-
ATOM    746  C   ASP A  48      44.824  57.576  49.218  1.00  0.00           C  
ATOM    747  O   ASP A  48      45.114  57.895  50.372  1.00  0.00           O  
ATOM    748  N   LEU A  49      43.871  58.204  48.530  1.00  0.00           N  
ATOM    749  HN  LEU A  49      43.638  57.901  47.604  1.00  0.00           H  
ATOM    750  CA  LEU A  49      43.148  59.327  49.125  1.00  0.00           C  
ATOM    751  HA  LEU A  49      43.850  59.892  49.557  1.00  0.00           H  
ATOM    752  CB  LEU A  49      42.435  60.123  48.031  1.00  0.00           C  
ATOM    753  HB1 LEU A  49      42.993  60.099  47.211  1.00  0.00           H  
ATOM    754  HB2 LEU A  49      41.558  59.671  47.845  1.00  0.00           H  
ATOM    755  CG  LEU A  49      42.160  61.579  48.395  1.00  0.00           C  
ATOM    756  HG  LEU A  49      41.422  61.617  49.066  1.00  0.00           H  
ATOM    757  CD1 LEU A  49      43.405  62.201  49.001  1.00  0.00           C  
ATOM    758 1HD1 LEU A  49      43.218  63.159  49.239  1.00  0.00           H  
ATOM    759 2HD1 LEU A  49      43.656  61.701  49.828  1.00  0.00           H  
ATOM    760 3HD1 LEU A  49      44.153  62.162  48.338  1.00  0.00           H  
ATOM    761  CD2 LEU A  49      41.703  62.353  47.167  1.00  0.00           C  
ATOM    762 1HD2 LEU A  49      41.528  63.299  47.422  1.00  0.00           H  
ATOM    763 2HD2 LEU A  49      42.417  62.317  46.468  1.00  0.00           H  
ATOM    764 3HD2 LEU A  49      40.865  61.940  46.808  1.00  0.00           H  
ATOM    765  C   LEU A  49      42.177  58.857  50.185  1.00  0.00           C  
ATOM    766  O   LEU A  49      41.968  59.538  51.196  1.00  0.00           O  
ATOM    767  N   LEU A  50      41.568  57.685  49.979  1.00  0.00           N  
ATOM    768  HN  LEU A  50      41.646  57.230  49.100  1.00  0.00           H  
ATOM    769  CA  LEU A  50      40.783  57.065  51.051  1.00  0.00           C  
ATOM    770  HA  LEU A  50      40.104  57.741  51.328  1.00  0.00           H  
ATOM    771  CB  LEU A  50      40.097  55.808  50.521  1.00  0.00           C  
ATOM    772  HB1 LEU A  50      39.416  56.094  49.854  1.00  0.00           H  
ATOM    773  HB2 LEU A  50      40.803  55.252  50.071  1.00  0.00           H  
ATOM    774  CG  LEU A  50      39.383  54.893  51.531  1.00  0.00           C  
ATOM    775  HG  LEU A  50      39.992  54.725  52.301  1.00  0.00           H  
ATOM    776  CD1 LEU A  50      38.141  55.574  52.070  1.00  0.00           C  
ATOM    777 1HD1 LEU A  50      37.688  54.964  52.717  1.00  0.00           H  
ATOM    778 2HD1 LEU A  50      38.385  56.422  52.528  1.00  0.00           H  
ATOM    779 3HD1 LEU A  50      37.512  55.770  51.316  1.00  0.00           H  
ATOM    780  CD2 LEU A  50      39.048  53.561  50.891  1.00  0.00           C  
ATOM    781 1HD2 LEU A  50      38.588  52.979  51.562  1.00  0.00           H  
ATOM    782 2HD2 LEU A  50      38.448  53.701  50.107  1.00  0.00           H  
ATOM    783 3HD2 LEU A  50      39.889  53.112  50.588  1.00  0.00           H  
ATOM    784  C   LEU A  50      41.678  56.723  52.242  1.00  0.00           C  
ATOM    785  O   LEU A  50      41.296  56.964  53.399  1.00  0.00           O  
ATOM    786  N   GLY A  51      42.869  56.193  51.980  1.00  0.00           N  
ATOM    787  HN  GLY A  51      43.112  56.030  51.020  1.00  0.00           H  
ATOM    788  CA  GLY A  51      43.826  55.859  53.013  1.00  0.00           C  
ATOM    789  HA1 GLY A  51      43.397  55.157  53.586  1.00  0.00           H  
ATOM    790  HA2 GLY A  51      44.628  55.475  52.560  1.00  0.00           H  
ATOM    791  C   GLY A  51      44.231  57.037  53.872  1.00  0.00           C  
ATOM    792  O   GLY A  51      44.044  57.001  55.096  1.00  0.00           O  
ATOM    793  N   THR A  52      44.786  58.078  53.249  1.00  0.00           N  
ATOM    794  HN  THR A  52      44.932  58.057  52.266  1.00  0.00           H  
ATOM    795  CA  THR A  52      45.182  59.254  54.028  1.00  0.00           C  
ATOM    796  HA  THR A  52      45.760  58.909  54.761  1.00  0.00           H  
ATOM    797  CB  THR A  52      45.960  60.235  53.148  1.00  0.00           C  
ATOM    798  HB  THR A  52      46.821  59.826  52.847  1.00  0.00           H  
ATOM    799  OG1 THR A  52      46.303  61.403  53.912  1.00  0.00           O  
ATOM    800  HG1 THR A  52      46.813  62.046  53.333  1.00  0.00           H  
ATOM    801  CG2 THR A  52      45.149  60.662  51.925  1.00  0.00           C  
ATOM    802 1HG2 THR A  52      45.683  61.293  51.372  1.00  0.00           H  
ATOM    803 2HG2 THR A  52      44.924  59.854  51.388  1.00  0.00           H  
ATOM    804 3HG2 THR A  52      44.298  61.102  52.228  1.00  0.00           H  
ATOM    805  C   THR A  52      43.968  59.937  54.644  1.00  0.00           C  
ATOM    806  O   THR A  52      44.058  60.469  55.765  1.00  0.00           O  
ATOM    807  N   LEU A  53      42.829  59.920  53.949  1.00  0.00           N  
ATOM    808  HN  LEU A  53      42.803  59.496  53.045  1.00  0.00           H  
ATOM    809  CA  LEU A  53      41.610  60.509  54.495  1.00  0.00           C  
ATOM    810  HA  LEU A  53      41.847  61.451  54.741  1.00  0.00           H  
ATOM    811  CB  LEU A  53      40.498  60.491  53.443  1.00  0.00           C  
ATOM    812  HB1 LEU A  53      40.944  60.565  52.546  1.00  0.00           H  
ATOM    813  HB2 LEU A  53      40.044  59.604  53.503  1.00  0.00           H  
ATOM    814  CG  LEU A  53      39.423  61.567  53.518  1.00  0.00           C  
ATOM    815  HG  LEU A  53      39.091  61.620  54.465  1.00  0.00           H  
ATOM    816  CD1 LEU A  53      39.998  62.915  53.128  1.00  0.00           C  
ATOM    817 1HD1 LEU A  53      39.282  63.615  53.180  1.00  0.00           H  
ATOM    818 2HD1 LEU A  53      40.741  63.156  53.753  1.00  0.00           H  
ATOM    819 3HD1 LEU A  53      40.341  62.871  52.190  1.00  0.00           H  
ATOM    820  CD2 LEU A  53      38.229  61.218  52.632  1.00  0.00           C  
ATOM    821 1HD2 LEU A  53      37.544  61.937  52.702  1.00  0.00           H  
ATOM    822 2HD2 LEU A  53      38.541  61.135  51.683  1.00  0.00           H  
ATOM    823 3HD2 LEU A  53      37.843  60.345  52.938  1.00  0.00           H  
ATOM    824  C   LEU A  53      41.153  59.781  55.758  1.00  0.00           C  
ATOM    825  O   LEU A  53      40.483  60.375  56.603  1.00  0.00           O  
ATOM    826  N   LEU A  54      41.513  58.503  55.890  1.00  0.00           N  
ATOM    827  HN  LEU A  54      42.042  58.066  55.171  1.00  0.00           H  
ATOM    828  CA  LEU A  54      41.137  57.726  57.067  1.00  0.00           C  
ATOM    829  HA  LEU A  54      40.331  58.191  57.418  1.00  0.00           H  
ATOM    830  CB  LEU A  54      40.844  56.277  56.672  1.00  0.00           C  
ATOM    831  HB1 LEU A  54      41.398  56.070  55.863  1.00  0.00           H  
ATOM    832  HB2 LEU A  54      41.129  55.694  57.425  1.00  0.00           H  
ATOM    833  CG  LEU A  54      39.393  55.895  56.330  1.00  0.00           C  
ATOM    834  HG  LEU A  54      38.881  55.865  57.189  1.00  0.00           H  
ATOM    835  CD1 LEU A  54      38.719  56.930  55.450  1.00  0.00           C  
ATOM    836 1HD1 LEU A  54      37.777  56.638  55.259  1.00  0.00           H  
ATOM    837 2HD1 LEU A  54      38.703  57.813  55.923  1.00  0.00           H  
ATOM    838 3HD1 LEU A  54      39.219  57.020  54.589  1.00  0.00           H  
ATOM    839  CD2 LEU A  54      39.341  54.516  55.690  1.00  0.00           C  
ATOM    840 1HD2 LEU A  54      38.395  54.277  55.475  1.00  0.00           H  
ATOM    841 2HD2 LEU A  54      39.885  54.525  54.845  1.00  0.00           H  
ATOM    842 3HD2 LEU A  54      39.725  53.837  56.320  1.00  0.00           H  
ATOM    843  C   LEU A  54      42.203  57.739  58.155  1.00  0.00           C  
ATOM    844  O   LEU A  54      41.872  57.655  59.341  1.00  0.00           O  
ATOM    845  N   VAL A  55      43.476  57.865  57.792  1.00  0.00           N  
ATOM    846  HN  VAL A  55      43.691  58.023  56.830  1.00  0.00           H  
ATOM    847  CA  VAL A  55      44.570  57.762  58.752  1.00  0.00           C  
ATOM    848  HA  VAL A  55      44.238  57.164  59.487  1.00  0.00           H  
ATOM    849  CB  VAL A  55      45.815  57.146  58.078  1.00  0.00           C  
ATOM    850  HB  VAL A  55      46.059  57.700  57.278  1.00  0.00           H  
ATOM    851  CG1 VAL A  55      46.995  57.146  59.030  1.00  0.00           C  
ATOM    852 1HG1 VAL A  55      47.797  56.742  58.574  1.00  0.00           H  
ATOM    853 2HG1 VAL A  55      47.216  58.084  59.307  1.00  0.00           H  
ATOM    854 3HG1 VAL A  55      46.772  56.601  59.838  1.00  0.00           H  
ATOM    855  CG2 VAL A  55      45.520  55.737  57.596  1.00  0.00           C  
ATOM    856 1HG2 VAL A  55      46.334  55.361  57.163  1.00  0.00           H  
ATOM    857 2HG2 VAL A  55      45.254  55.175  58.378  1.00  0.00           H  
ATOM    858 3HG2 VAL A  55      44.767  55.760  56.940  1.00  0.00           H  
ATOM    859  C   VAL A  55      44.902  59.116  59.376  1.00  0.00           C  
ATOM    860  O   VAL A  55      45.184  59.198  60.576  1.00  0.00           O  
ATOM    861  N   SER A  56      44.861  60.189  58.575  1.00  0.00           N  
ATOM    862  HN  SER A  56      44.570  60.079  57.626  1.00  0.00           H  
ATOM    863  CA  SER A  56      45.241  61.507  59.077  1.00  0.00           C  
ATOM    864  HA  SER A  56      46.181  61.370  59.415  1.00  0.00           H  
ATOM    865  CB  SER A  56      45.180  62.518  57.928  1.00  0.00           C  
ATOM    866  HB1 SER A  56      45.098  63.454  58.283  1.00  0.00           H  
ATOM    867  HB2 SER A  56      46.001  62.449  57.355  1.00  0.00           H  
ATOM    868  OG  SER A  56      44.061  62.273  57.105  1.00  0.00           O  
ATOM    869  HG1 SER A  56      44.037  62.948  56.361  1.00  0.00           H  
ATOM    870  C   SER A  56      44.424  61.989  60.272  1.00  0.00           C  
ATOM    871  O   SER A  56      45.004  62.665  61.147  1.00  0.00           O  
ATOM    872  N   PRO A  57      43.114  61.730  60.383  1.00  0.00           N  
ATOM    873  CD  PRO A  57      42.170  61.217  59.368  1.00  0.00           C  
ATOM    874  HD1 PRO A  57      42.200  60.226  59.327  1.00  0.00           H  
ATOM    875  HD2 PRO A  57      42.395  61.592  58.459  1.00  0.00           H  
ATOM    876  CA  PRO A  57      42.397  62.205  61.575  1.00  0.00           C  
ATOM    877  HA  PRO A  57      42.516  63.201  61.679  1.00  0.00           H  
ATOM    878  CB  PRO A  57      40.957  61.754  61.315  1.00  0.00           C  
ATOM    879  HB1 PRO A  57      40.793  60.835  61.692  1.00  0.00           H  
ATOM    880  HB2 PRO A  57      40.292  62.388  61.698  1.00  0.00           H  
ATOM    881  CG  PRO A  57      40.844  61.723  59.847  1.00  0.00           C  
ATOM    882  HG1 PRO A  57      40.111  61.101  59.564  1.00  0.00           H  
ATOM    883  HG2 PRO A  57      40.659  62.635  59.492  1.00  0.00           H  
ATOM    884  C   PRO A  57      42.939  61.654  62.888  1.00  0.00           C  
ATOM    885  O   PRO A  57      43.027  62.402  63.871  1.00  0.00           O  
ATOM    886  N   VAL A  58      43.318  60.376  62.926  1.00  0.00           N  
ATOM    887  HN  VAL A  58      43.304  59.814  62.097  1.00  0.00           H  
ATOM    888  CA  VAL A  58      43.745  59.799  64.200  1.00  0.00           C  
ATOM    889  HA  VAL A  58      43.091  60.149  64.874  1.00  0.00           H  
ATOM    890  CB  VAL A  58      43.666  58.263  64.154  1.00  0.00           C  
ATOM    891  HB  VAL A  58      43.786  57.901  65.083  1.00  0.00           H  
ATOM    892  CG1 VAL A  58      42.300  57.809  63.662  1.00  0.00           C  
ATOM    893 1HG1 VAL A  58      42.261  56.805  63.639  1.00  0.00           H  
ATOM    894 2HG1 VAL A  58      41.588  58.146  64.272  1.00  0.00           H  
ATOM    895 3HG1 VAL A  58      42.141  58.160  62.737  1.00  0.00           H  
ATOM    896  CG2 VAL A  58      44.778  57.677  63.297  1.00  0.00           C  
ATOM    897 1HG2 VAL A  58      44.701  56.680  63.289  1.00  0.00           H  
ATOM    898 2HG2 VAL A  58      44.700  58.019  62.371  1.00  0.00           H  
ATOM    899 3HG2 VAL A  58      45.664  57.936  63.684  1.00  0.00           H  
ATOM    900  C   VAL A  58      45.139  60.275  64.589  1.00  0.00           C  
ATOM    901  O   VAL A  58      45.469  60.340  65.772  1.00  0.00           O  
ATOM    902  N   THR A  59      45.981  60.634  63.614  1.00  0.00           N  
ATOM    903  HN  THR A  59      45.707  60.566  62.647  1.00  0.00           H  
ATOM    904  CA  THR A  59      47.300  61.144  63.966  1.00  0.00           C  
ATOM    905  HA  THR A  59      47.561  60.634  64.790  1.00  0.00           H  
ATOM    906  CB  THR A  59      48.313  60.866  62.850  1.00  0.00           C  
ATOM    907  HB  THR A  59      48.400  59.887  62.703  1.00  0.00           H  
ATOM    908  OG1 THR A  59      49.596  61.361  63.245  1.00  0.00           O  
ATOM    909  HG1 THR A  59      50.260  61.177  62.516  1.00  0.00           H  
ATOM    910  CG2 THR A  59      47.901  61.537  61.555  1.00  0.00           C  
ATOM    911 1HG2 THR A  59      48.587  61.341  60.842  1.00  0.00           H  
ATOM    912 2HG2 THR A  59      47.008  61.196  61.261  1.00  0.00           H  
ATOM    913 3HG2 THR A  59      47.852  62.528  61.688  1.00  0.00           H  
ATOM    914  C   THR A  59      47.244  62.624  64.315  1.00  0.00           C  
ATOM    915  O   THR A  59      47.956  63.075  65.231  1.00  0.00           O  
ATOM    916  N   ILE A  60      46.408  63.404  63.630  1.00  0.00           N  
ATOM    917  HN  ILE A  60      45.902  63.021  62.850  1.00  0.00           H  
ATOM    918  CA  ILE A  60      46.227  64.799  64.006  1.00  0.00           C  
ATOM    919  HA  ILE A  60      47.137  65.209  64.032  1.00  0.00           H  
ATOM    920  CB  ILE A  60      45.370  65.537  62.964  1.00  0.00           C  
ATOM    921  HB  ILE A  60      44.537  65.013  62.796  1.00  0.00           H  
ATOM    922  CG2 ILE A  60      44.955  66.904  63.487  1.00  0.00           C  
ATOM    923 1HG2 ILE A  60      44.399  67.375  62.805  1.00  0.00           H  
ATOM    924 2HG2 ILE A  60      44.423  66.795  64.330  1.00  0.00           H  
ATOM    925 3HG2 ILE A  60      45.770  67.455  63.681  1.00  0.00           H  
ATOM    926  CG1 ILE A  60      46.128  65.681  61.652  1.00  0.00           C  
ATOM    927 1HG1 ILE A  60      47.015  66.114  61.835  1.00  0.00           H  
ATOM    928 2HG1 ILE A  60      46.286  64.769  61.270  1.00  0.00           H  
ATOM    929  CD  ILE A  60      45.409  66.502  60.603  1.00  0.00           C  
ATOM    930  HD1 ILE A  60      45.964  66.550  59.770  1.00  0.00           H  
ATOM    931  HD2 ILE A  60      44.529  66.081  60.400  1.00  0.00           H  
ATOM    932  HD3 ILE A  60      45.256  67.427  60.955  1.00  0.00           H  
ATOM    933  C   ILE A  60      45.615  64.879  65.406  1.00  0.00           C  
ATOM    934  O   ILE A  60      46.092  65.625  66.270  1.00  0.00           O  
ATOM    935  N   ALA A  61      44.565  64.107  65.642  1.00  0.00           N  
ATOM    936  HN  ALA A  61      44.169  63.559  64.911  1.00  0.00           H  
ATOM    937  CA  ALA A  61      43.980  64.043  66.983  1.00  0.00           C  
ATOM    938  HA  ALA A  61      43.763  64.990  67.223  1.00  0.00           H  
ATOM    939  CB  ALA A  61      42.698  63.196  66.955  1.00  0.00           C  
ATOM    940  HB1 ALA A  61      42.304  63.161  67.870  1.00  0.00           H  
ATOM    941  HB2 ALA A  61      42.039  63.619  66.331  1.00  0.00           H  
ATOM    942  HB3 ALA A  61      42.916  62.277  66.646  1.00  0.00           H  
ATOM    943  C   ALA A  61      44.960  63.480  67.998  1.00  0.00           C  
ATOM    944  O   ALA A  61      44.900  63.832  69.179  1.00  0.00           O  
ATOM    945  N   THR A  62      45.867  62.593  67.559  1.00  0.00           N  
ATOM    946  HN  THR A  62      45.814  62.263  66.618  1.00  0.00           H  
ATOM    947  CA  THR A  62      46.921  62.115  68.453  1.00  0.00           C  
ATOM    948  HA  THR A  62      46.451  61.750  69.251  1.00  0.00           H  
ATOM    949  CB  THR A  62      47.733  61.013  67.759  1.00  0.00           C  
ATOM    950  HB  THR A  62      48.000  61.308  66.847  1.00  0.00           H  
ATOM    951  OG1 THR A  62      46.905  59.855  67.592  1.00  0.00           O  
ATOM    952  HG1 THR A  62      47.444  59.136  67.144  1.00  0.00           H  
ATOM    953  CG2 THR A  62      48.959  60.654  68.595  1.00  0.00           C  
ATOM    954 1HG2 THR A  62      49.464  59.927  68.120  1.00  0.00           H  
ATOM    955 2HG2 THR A  62      49.536  61.454  68.703  1.00  0.00           H  
ATOM    956 3HG2 THR A  62      48.660  60.321  69.486  1.00  0.00           H  
ATOM    957  C   THR A  62      47.830  63.265  68.883  1.00  0.00           C  
ATOM    958  O   THR A  62      48.198  63.362  70.055  1.00  0.00           O  
ATOM    959  N   TYR A  63      48.191  64.148  67.943  1.00  0.00           N  
ATOM    960  HN  TYR A  63      47.891  64.006  67.001  1.00  0.00           H  
ATOM    961  CA  TYR A  63      49.009  65.296  68.292  1.00  0.00           C  
ATOM    962  HA  TYR A  63      49.713  64.927  68.886  1.00  0.00           H  
ATOM    963  CB  TYR A  63      49.610  65.915  67.030  1.00  0.00           C  
ATOM    964  HB1 TYR A  63      48.920  65.916  66.304  1.00  0.00           H  
ATOM    965  HB2 TYR A  63      49.883  66.851  67.231  1.00  0.00           H  
ATOM    966  CG  TYR A  63      50.824  65.182  66.500  1.00  0.00           C  
ATOM    967  CD1 TYR A  63      50.706  63.965  65.845  1.00  0.00           C  
ATOM    968  HD1 TYR A  63      49.795  63.566  65.720  1.00  0.00           H  
ATOM    969  CE1 TYR A  63      51.813  63.298  65.355  1.00  0.00           C  
ATOM    970  HE1 TYR A  63      51.709  62.422  64.887  1.00  0.00           H  
ATOM    971  CZ  TYR A  63      53.068  63.848  65.516  1.00  0.00           C  
ATOM    972  OH  TYR A  63      54.166  63.189  65.037  1.00  0.00           O  
ATOM    973  HH  TYR A  63      54.992  63.720  65.238  1.00  0.00           H  
ATOM    974  CD2 TYR A  63      52.099  65.713  66.656  1.00  0.00           C  
ATOM    975  HD2 TYR A  63      52.214  66.588  67.132  1.00  0.00           H  
ATOM    976  CE2 TYR A  63      53.216  65.056  66.166  1.00  0.00           C  
ATOM    977  HE2 TYR A  63      54.127  65.455  66.291  1.00  0.00           H  
ATOM    978  C   TYR A  63      48.227  66.360  69.050  1.00  0.00           C  
ATOM    979  O   TYR A  63      48.835  67.223  69.688  1.00  0.00           O  
ATOM    980  N   MET A  64      46.890  66.332  68.986  1.00  0.00           N  
ATOM    981  HN  MET A  64      46.431  65.621  68.448  1.00  0.00           H  
ATOM    982  CA  MET A  64      46.094  67.331  69.697  1.00  0.00           C  
ATOM    983  HA  MET A  64      46.464  68.219  69.435  1.00  0.00           H  
ATOM    984  CB  MET A  64      44.625  67.230  69.267  1.00  0.00           C  
ATOM    985  HB1 MET A  64      44.343  66.274  69.329  1.00  0.00           H  
ATOM    986  HB2 MET A  64      44.072  67.778  69.900  1.00  0.00           H  
ATOM    987  CG  MET A  64      44.355  67.714  67.853  1.00  0.00           C  
ATOM    988  HG1 MET A  64      44.964  67.171  67.274  1.00  0.00           H  
ATOM    989  HG2 MET A  64      43.403  67.461  67.677  1.00  0.00           H  
ATOM    990  SD  MET A  64      44.628  69.492  67.638  1.00  0.00           S  
ATOM    991  CE  MET A  64      43.300  70.161  68.641  1.00  0.00           C  
ATOM    992  HE1 MET A  64      43.332  71.160  68.614  1.00  0.00           H  
ATOM    993  HE2 MET A  64      42.418  69.838  68.278  1.00  0.00           H  
ATOM    994  HE3 MET A  64      43.399  69.846  69.588  1.00  0.00           H  
ATOM    995  C   MET A  64      46.226  67.166  71.204  1.00  0.00           C  
ATOM    996  O   MET A  64      46.598  68.109  71.909  1.00  0.00           O  
ATOM    997  N   LYS A  65      45.914  65.979  71.720  1.00  0.00           N  
ATOM    998  HN  LYS A  65      45.627  65.248  71.108  1.00  0.00           H  
ATOM    999  CA  LYS A  65      45.979  65.712  73.153  1.00  0.00           C  
ATOM   1000  HA  LYS A  65      45.754  66.600  73.560  1.00  0.00           H  
ATOM   1001  CB  LYS A  65      44.974  64.621  73.541  1.00  0.00           C  
ATOM   1002  HB1 LYS A  65      45.066  63.870  72.881  1.00  0.00           H  
ATOM   1003  HB2 LYS A  65      45.201  64.292  74.450  1.00  0.00           H  
ATOM   1004  CG  LYS A  65      43.523  65.067  73.542  1.00  0.00           C  
ATOM   1005  HG1 LYS A  65      43.433  65.865  74.136  1.00  0.00           H  
ATOM   1006  HG2 LYS A  65      43.255  65.307  72.608  1.00  0.00           H  
ATOM   1007  CD  LYS A  65      42.623  63.954  74.047  1.00  0.00           C  
ATOM   1008  HD1 LYS A  65      42.691  63.167  73.437  1.00  0.00           H  
ATOM   1009  HD2 LYS A  65      42.910  63.695  74.967  1.00  0.00           H  
ATOM   1010  CE  LYS A  65      41.168  64.404  74.100  1.00  0.00           C  
ATOM   1011  HE1 LYS A  65      41.081  65.180  74.722  1.00  0.00           H  
ATOM   1012  HE2 LYS A  65      40.871  64.673  73.183  1.00  0.00           H  
ATOM   1013  NZ  LYS A  65      40.275  63.314  74.587  1.00  0.00           N1+
ATOM   1014  HZ1 LYS A  65      39.333  63.643  74.605  1.00  0.00           H  
ATOM   1015  HZ2 LYS A  65      40.342  62.528  73.966  1.00  0.00           H  
ATOM   1016  HZ3 LYS A  65      40.552  63.035  75.505  1.00  0.00           H  
ATOM   1017  C   LYS A  65      47.364  65.304  73.619  1.00  0.00           C  
ATOM   1018  O   LYS A  65      47.563  65.103  74.830  1.00  0.00           O  
ATOM   1019  N   GLY A  66      48.338  65.183  72.718  1.00  0.00           N  
ATOM   1020  HN  GLY A  66      48.139  65.397  71.762  1.00  0.00           H  
ATOM   1021  CA  GLY A  66      49.671  64.737  73.075  1.00  0.00           C  
ATOM   1022  HA1 GLY A  66      50.281  65.037  72.335  1.00  0.00           H  
ATOM   1023  HA2 GLY A  66      49.910  65.211  73.919  1.00  0.00           H  
ATOM   1024  C   GLY A  66      49.823  63.247  73.280  1.00  0.00           C  
ATOM   1025  O   GLY A  66      50.951  62.781  73.437  1.00  0.00           O  
ATOM   1026  N   GLN A  67      48.724  62.489  73.290  1.00  0.00           N  
ATOM   1027  HN  GLN A  67      47.833  62.934  73.173  1.00  0.00           H  
ATOM   1028  CA  GLN A  67      48.781  61.051  73.472  1.00  0.00           C  
ATOM   1029  HA  GLN A  67      49.675  60.737  73.127  1.00  0.00           H  
ATOM   1030  CB  GLN A  67      48.705  60.685  74.961  1.00  0.00           C  
ATOM   1031  HB1 GLN A  67      48.842  59.700  75.060  1.00  0.00           H  
ATOM   1032  HB2 GLN A  67      49.426  61.173  75.454  1.00  0.00           H  
ATOM   1033  CG  GLN A  67      47.374  61.030  75.616  1.00  0.00           C  
ATOM   1034  HG1 GLN A  67      47.283  62.031  75.655  1.00  0.00           H  
ATOM   1035  HG2 GLN A  67      46.632  60.650  75.057  1.00  0.00           H  
ATOM   1036  CD  GLN A  67      47.262  60.482  77.019  1.00  0.00           C  
ATOM   1037  OE1 GLN A  67      48.226  59.951  77.564  1.00  0.00           O  
ATOM   1038  NE2 GLN A  67      46.080  60.604  77.611  1.00  0.00           N  
ATOM   1039 1HE2 GLN A  67      45.317  61.040  77.133  1.00  0.00           H  
ATOM   1040 2HE2 GLN A  67      45.947  60.259  78.542  1.00  0.00           H  
ATOM   1041  C   GLN A  67      47.664  60.412  72.667  1.00  0.00           C  
ATOM   1042  O   GLN A  67      47.008  61.067  71.855  1.00  0.00           O  
ATOM   1043  N   TRP A  68      47.440  59.128  72.889  1.00  0.00           N  
ATOM   1044  HN  TRP A  68      47.986  58.637  73.570  1.00  0.00           H  
ATOM   1045  CA  TRP A  68      46.396  58.400  72.166  1.00  0.00           C  
ATOM   1046  HA  TRP A  68      46.486  58.658  71.201  1.00  0.00           H  
ATOM   1047  CB  TRP A  68      46.612  56.896  72.321  1.00  0.00           C  
ATOM   1048  HB1 TRP A  68      47.525  56.663  71.983  1.00  0.00           H  
ATOM   1049  HB2 TRP A  68      46.531  56.658  73.288  1.00  0.00           H  
ATOM   1050  CG  TRP A  68      45.626  56.063  71.560  1.00  0.00           C  
ATOM   1051  CD1 TRP A  68      44.434  55.585  72.027  1.00  0.00           C  
ATOM   1052  HD1 TRP A  68      44.065  55.742  72.940  1.00  0.00           H  
ATOM   1053  NE1 TRP A  68      43.802  54.851  71.042  1.00  0.00           N  
ATOM   1054  HE1 TRP A  68      42.918  54.398  71.140  1.00  0.00           H  
ATOM   1055  CE2 TRP A  68      44.596  54.843  69.921  1.00  0.00           C  
ATOM   1056  CD2 TRP A  68      45.751  55.599  70.218  1.00  0.00           C  
ATOM   1057  CE3 TRP A  68      46.727  55.740  69.223  1.00  0.00           C  
ATOM   1058  HE3 TRP A  68      47.551  56.263  69.403  1.00  0.00           H  
ATOM   1059  CZ3 TRP A  68      46.516  55.137  67.998  1.00  0.00           C  
ATOM   1060  HZ3 TRP A  68      47.204  55.235  67.277  1.00  0.00           H  
ATOM   1061  CZ2 TRP A  68      44.384  54.242  68.686  1.00  0.00           C  
ATOM   1062  HZ2 TRP A  68      43.558  53.710  68.495  1.00  0.00           H  
ATOM   1063  CH2 TRP A  68      45.355  54.398  67.734  1.00  0.00           C  
ATOM   1064  HH2 TRP A  68      45.229  53.982  66.843  1.00  0.00           H  
ATOM   1065  C   TRP A  68      45.027  58.809  72.691  1.00  0.00           C  
ATOM   1066  O   TRP A  68      44.789  58.764  73.900  1.00  0.00           O  
ATOM   1067  N   PRO A  69      44.098  59.207  71.813  1.00  0.00           N  
ATOM   1068  CD  PRO A  69      44.274  59.398  70.364  1.00  0.00           C  
ATOM   1069  HD1 PRO A  69      44.332  58.514  69.906  1.00  0.00           H  
ATOM   1070  HD2 PRO A  69      45.095  59.931  70.180  1.00  0.00           H  
ATOM   1071  CA  PRO A  69      42.801  59.714  72.279  1.00  0.00           C  
ATOM   1072  HA  PRO A  69      42.903  60.045  73.214  1.00  0.00           H  
ATOM   1073  CB  PRO A  69      42.445  60.744  71.198  1.00  0.00           C  
ATOM   1074  HB1 PRO A  69      41.455  60.863  71.108  1.00  0.00           H  
ATOM   1075  HB2 PRO A  69      42.869  61.634  71.385  1.00  0.00           H  
ATOM   1076  CG  PRO A  69      43.017  60.144  69.949  1.00  0.00           C  
ATOM   1077  HG1 PRO A  69      42.349  59.517  69.536  1.00  0.00           H  
ATOM   1078  HG2 PRO A  69      43.245  60.872  69.301  1.00  0.00           H  
ATOM   1079  C   PRO A  69      41.691  58.682  72.392  1.00  0.00           C  
ATOM   1080  O   PRO A  69      40.619  59.013  72.933  1.00  0.00           O  
ATOM   1081  N   GLY A  70      41.886  57.450  71.911  1.00  0.00           N  
ATOM   1082  HN  GLY A  70      42.799  57.206  71.571  1.00  0.00           H  
ATOM   1083  CA  GLY A  70      40.848  56.456  71.868  1.00  0.00           C  
ATOM   1084  HA1 GLY A  70      39.993  56.899  72.141  1.00  0.00           H  
ATOM   1085  HA2 GLY A  70      40.774  56.147  70.921  1.00  0.00           H  
ATOM   1086  C   GLY A  70      41.114  55.265  72.760  1.00  0.00           C  
ATOM   1087  O   GLY A  70      41.947  55.304  73.676  1.00  0.00           O  
ATOM   1088  N   GLY A  71      40.376  54.187  72.509  1.00  0.00           N  
ATOM   1089  HN  GLY A  71      39.694  54.229  71.776  1.00  0.00           H  
ATOM   1090  CA  GLY A  71      40.515  52.959  73.261  1.00  0.00           C  
ATOM   1091  HA1 GLY A  71      41.191  53.120  73.977  1.00  0.00           H  
ATOM   1092  HA2 GLY A  71      39.633  52.752  73.680  1.00  0.00           H  
ATOM   1093  C   GLY A  71      40.966  51.791  72.401  1.00  0.00           C  
ATOM   1094  O   GLY A  71      41.507  51.988  71.313  1.00  0.00           O  
ATOM   1095  N   GLN A  72      40.744  50.576  72.904  1.00  0.00           N  
ATOM   1096  HN  GLN A  72      40.329  50.472  73.804  1.00  0.00           H  
ATOM   1097  CA  GLN A  72      41.105  49.387  72.133  1.00  0.00           C  
ATOM   1098  HA  GLN A  72      42.073  49.503  71.917  1.00  0.00           H  
ATOM   1099  CB  GLN A  72      40.876  48.133  72.997  1.00  0.00           C  
ATOM   1100  HB1 GLN A  72      41.348  48.264  73.866  1.00  0.00           H  
ATOM   1101  HB2 GLN A  72      39.890  48.033  73.156  1.00  0.00           H  
ATOM   1102  CG  GLN A  72      41.377  46.839  72.370  1.00  0.00           C  
ATOM   1103  HG1 GLN A  72      40.789  46.605  71.606  1.00  0.00           H  
ATOM   1104  HG2 GLN A  72      42.313  46.986  72.050  1.00  0.00           H  
ATOM   1105  CD  GLN A  72      41.372  45.684  73.360  1.00  0.00           C  
ATOM   1106  OE1 GLN A  72      41.208  45.881  74.566  1.00  0.00           O  
ATOM   1107  NE2 GLN A  72      41.574  44.474  72.860  1.00  0.00           N  
ATOM   1108 1HE2 GLN A  72      41.711  44.363  71.868  1.00  0.00           H  
ATOM   1109 2HE2 GLN A  72      41.575  43.673  73.461  1.00  0.00           H  
ATOM   1110  C   GLN A  72      40.364  49.275  70.792  1.00  0.00           C  
ATOM   1111  O   GLN A  72      41.003  48.867  69.809  1.00  0.00           O  
ATOM   1112  N   PRO A  73      39.065  49.593  70.690  1.00  0.00           N  
ATOM   1113  CD  PRO A  73      38.057  49.787  71.745  1.00  0.00           C  
ATOM   1114  HD1 PRO A  73      38.132  50.710  72.140  1.00  0.00           H  
ATOM   1115  HD2 PRO A  73      38.170  49.105  72.468  1.00  0.00           H  
ATOM   1116  CA  PRO A  73      38.443  49.592  69.347  1.00  0.00           C  
ATOM   1117  HA  PRO A  73      38.517  48.683  68.935  1.00  0.00           H  
ATOM   1118  CB  PRO A  73      37.006  50.056  69.643  1.00  0.00           C  
ATOM   1119  HB1 PRO A  73      36.922  51.049  69.568  1.00  0.00           H  
ATOM   1120  HB2 PRO A  73      36.348  49.624  69.017  1.00  0.00           H  
ATOM   1121  CG  PRO A  73      36.758  49.619  71.033  1.00  0.00           C  
ATOM   1122  HG1 PRO A  73      36.038  50.179  71.445  1.00  0.00           H  
ATOM   1123  HG2 PRO A  73      36.471  48.658  71.045  1.00  0.00           H  
ATOM   1124  C   PRO A  73      39.139  50.494  68.358  1.00  0.00           C  
ATOM   1125  O   PRO A  73      39.270  50.132  67.178  1.00  0.00           O  
ATOM   1126  N   LEU A  74      39.595  51.679  68.796  1.00  0.00           N  
ATOM   1127  HN  LEU A  74      39.385  51.967  69.724  1.00  0.00           H  
ATOM   1128  CA  LEU A  74      40.375  52.539  67.913  1.00  0.00           C  
ATOM   1129  HA  LEU A  74      39.813  52.702  67.107  1.00  0.00           H  
ATOM   1130  CB  LEU A  74      40.689  53.863  68.627  1.00  0.00           C  
ATOM   1131  HB1 LEU A  74      40.053  53.933  69.390  1.00  0.00           H  
ATOM   1132  HB2 LEU A  74      41.620  53.785  68.982  1.00  0.00           H  
ATOM   1133  CG  LEU A  74      40.605  55.165  67.846  1.00  0.00           C  
ATOM   1134  HG  LEU A  74      40.919  55.908  68.446  1.00  0.00           H  
ATOM   1135  CD1 LEU A  74      41.528  55.159  66.629  1.00  0.00           C  
ATOM   1136 1HD1 LEU A  74      41.450  56.026  66.145  1.00  0.00           H  
ATOM   1137 2HD1 LEU A  74      42.473  55.037  66.927  1.00  0.00           H  
ATOM   1138 3HD1 LEU A  74      41.262  54.409  66.013  1.00  0.00           H  
ATOM   1139  CD2 LEU A  74      39.169  55.465  67.435  1.00  0.00           C  
ATOM   1140 1HD2 LEU A  74      39.137  56.326  66.924  1.00  0.00           H  
ATOM   1141 2HD2 LEU A  74      38.837  54.720  66.857  1.00  0.00           H  
ATOM   1142 3HD2 LEU A  74      38.599  55.540  68.252  1.00  0.00           H  
ATOM   1143  C   LEU A  74      41.661  51.848  67.480  1.00  0.00           C  
ATOM   1144  O   LEU A  74      42.085  51.969  66.327  1.00  0.00           O  
ATOM   1145  N   CYS A  75      42.291  51.110  68.397  1.00  0.00           N  
ATOM   1146  HN  CYS A  75      41.929  51.064  69.327  1.00  0.00           H  
ATOM   1147  CA  CYS A  75      43.511  50.375  68.078  1.00  0.00           C  
ATOM   1148  HA  CYS A  75      44.169  51.044  67.737  1.00  0.00           H  
ATOM   1149  CB  CYS A  75      44.050  49.699  69.338  1.00  0.00           C  
ATOM   1150  HB1 CYS A  75      43.877  50.372  70.060  1.00  0.00           H  
ATOM   1151  HB2 CYS A  75      43.440  48.923  69.469  1.00  0.00           H  
ATOM   1152  SG  CYS A  75      45.772  49.198  69.318  1.00  0.00           S  
ATOM   1153  C   CYS A  75      43.254  49.346  66.974  1.00  0.00           C  
ATOM   1154  O   CYS A  75      43.971  49.305  65.961  1.00  0.00           O  
ATOM   1155  N   GLU A  76      42.229  48.509  67.160  1.00  0.00           N  
ATOM   1156  HN  GLU A  76      41.693  48.561  68.000  1.00  0.00           H  
ATOM   1157  CA  GLU A  76      41.881  47.520  66.142  1.00  0.00           C  
ATOM   1158  HA  GLU A  76      42.698  46.948  66.032  1.00  0.00           H  
ATOM   1159  CB  GLU A  76      40.711  46.668  66.627  1.00  0.00           C  
ATOM   1160  HB1 GLU A  76      39.876  47.236  66.587  1.00  0.00           H  
ATOM   1161  HB2 GLU A  76      40.606  45.890  66.008  1.00  0.00           H  
ATOM   1162  CG  GLU A  76      40.861  46.132  68.040  1.00  0.00           C  
ATOM   1163  HG1 GLU A  76      41.548  46.682  68.513  1.00  0.00           H  
ATOM   1164  HG2 GLU A  76      39.978  46.221  68.511  1.00  0.00           H  
ATOM   1165  CD  GLU A  76      41.284  44.685  68.075  1.00  0.00           C  
ATOM   1166  OE1 GLU A  76      42.224  44.323  67.344  1.00  0.00           O  
ATOM   1167  OE2 GLU A  76      40.668  43.900  68.834  1.00  0.00           O1-
ATOM   1168  C   GLU A  76      41.556  48.186  64.815  1.00  0.00           C  
ATOM   1169  O   GLU A  76      41.966  47.704  63.751  1.00  0.00           O  
ATOM   1170  N   TYR A  77      40.810  49.288  64.863  1.00  0.00           N  
ATOM   1171  HN  TYR A  77      40.503  49.630  65.748  1.00  0.00           H  
ATOM   1172  CA  TYR A  77      40.436  50.011  63.650  1.00  0.00           C  
ATOM   1173  HA  TYR A  77      39.941  49.365  63.072  1.00  0.00           H  
ATOM   1174  CB  TYR A  77      39.526  51.186  64.029  1.00  0.00           C  
ATOM   1175  HB1 TYR A  77      38.643  50.821  64.330  1.00  0.00           H  
ATOM   1176  HB2 TYR A  77      39.956  51.671  64.790  1.00  0.00           H  
ATOM   1177  CG  TYR A  77      39.250  52.198  62.937  1.00  0.00           C  
ATOM   1178  CD1 TYR A  77      38.203  52.022  62.052  1.00  0.00           C  
ATOM   1179  HD1 TYR A  77      37.627  51.202  62.124  1.00  0.00           H  
ATOM   1180  CE1 TYR A  77      37.941  52.953  61.060  1.00  0.00           C  
ATOM   1181  HE1 TYR A  77      37.194  52.814  60.416  1.00  0.00           H  
ATOM   1182  CZ  TYR A  77      38.728  54.089  60.966  1.00  0.00           C  
ATOM   1183  OH  TYR A  77      38.478  55.020  59.983  1.00  0.00           O  
ATOM   1184  HH  TYR A  77      39.134  55.773  60.066  1.00  0.00           H  
ATOM   1185  CD2 TYR A  77      40.024  53.357  62.827  1.00  0.00           C  
ATOM   1186  HD2 TYR A  77      40.772  53.506  63.472  1.00  0.00           H  
ATOM   1187  CE2 TYR A  77      39.765  54.285  61.855  1.00  0.00           C  
ATOM   1188  HE2 TYR A  77      40.330  55.106  61.774  1.00  0.00           H  
ATOM   1189  C   TYR A  77      41.664  50.482  62.883  1.00  0.00           C  
ATOM   1190  O   TYR A  77      41.821  50.193  61.688  1.00  0.00           O  
ATOM   1191  N   SER A  78      42.561  51.214  63.553  1.00  0.00           N  
ATOM   1192  HN  SER A  78      42.409  51.397  64.523  1.00  0.00           H  
ATOM   1193  CA  SER A  78      43.737  51.744  62.880  1.00  0.00           C  
ATOM   1194  HA  SER A  78      43.400  52.259  62.096  1.00  0.00           H  
ATOM   1195  CB  SER A  78      44.512  52.665  63.829  1.00  0.00           C  
ATOM   1196  HB1 SER A  78      44.774  52.174  64.666  1.00  0.00           H  
ATOM   1197  HB2 SER A  78      45.327  53.025  63.384  1.00  0.00           H  
ATOM   1198  OG  SER A  78      43.715  53.770  64.218  1.00  0.00           O  
ATOM   1199  HG1 SER A  78      44.247  54.362  64.835  1.00  0.00           H  
ATOM   1200  C   SER A  78      44.641  50.624  62.366  1.00  0.00           C  
ATOM   1201  O   SER A  78      45.194  50.720  61.276  1.00  0.00           O  
ATOM   1202  N   THR A  79      44.781  49.543  63.153  1.00  0.00           N  
ATOM   1203  HN  THR A  79      44.333  49.510  64.045  1.00  0.00           H  
ATOM   1204  CA  THR A  79      45.591  48.415  62.699  1.00  0.00           C  
ATOM   1205  HA  THR A  79      46.496  48.789  62.509  1.00  0.00           H  
ATOM   1206  CB  THR A  79      45.678  47.368  63.811  1.00  0.00           C  
ATOM   1207  HB  THR A  79      44.773  46.966  63.989  1.00  0.00           H  
ATOM   1208  OG1 THR A  79      46.109  47.985  65.022  1.00  0.00           O  
ATOM   1209  HG1 THR A  79      46.162  47.301  65.751  1.00  0.00           H  
ATOM   1210  CG2 THR A  79      46.658  46.284  63.433  1.00  0.00           C  
ATOM   1211 1HG2 THR A  79      46.701  45.601  64.164  1.00  0.00           H  
ATOM   1212 2HG2 THR A  79      46.356  45.842  62.581  1.00  0.00           H  
ATOM   1213 3HG2 THR A  79      47.558  46.682  63.296  1.00  0.00           H  
ATOM   1214  C   THR A  79      45.021  47.815  61.417  1.00  0.00           C  
ATOM   1215  O   THR A  79      45.746  47.600  60.434  1.00  0.00           O  
ATOM   1216  N   PHE A  80      43.709  47.528  61.423  1.00  0.00           N  
ATOM   1217  HN  PHE A  80      43.204  47.599  62.272  1.00  0.00           H  
ATOM   1218  CA  PHE A  80      43.012  47.099  60.215  1.00  0.00           C  
ATOM   1219  HA  PHE A  80      43.351  46.182  59.993  1.00  0.00           H  
ATOM   1220  CB  PHE A  80      41.503  47.073  60.476  1.00  0.00           C  
ATOM   1221  HB1 PHE A  80      41.343  46.546  61.309  1.00  0.00           H  
ATOM   1222  HB2 PHE A  80      41.194  48.010  60.615  1.00  0.00           H  
ATOM   1223  CG  PHE A  80      40.661  46.470  59.368  1.00  0.00           C  
ATOM   1224  CD1 PHE A  80      41.227  46.004  58.184  1.00  0.00           C  
ATOM   1225  HD1 PHE A  80      42.217  46.060  58.050  1.00  0.00           H  
ATOM   1226  CE1 PHE A  80      40.437  45.461  57.178  1.00  0.00           C  
ATOM   1227  HE1 PHE A  80      40.858  45.146  56.333  1.00  0.00           H  
ATOM   1228  CZ  PHE A  80      39.070  45.365  57.353  1.00  0.00           C  
ATOM   1229  HZ  PHE A  80      38.500  44.975  56.630  1.00  0.00           H  
ATOM   1230  CD2 PHE A  80      39.292  46.367  59.522  1.00  0.00           C  
ATOM   1231  HD2 PHE A  80      38.859  46.692  60.360  1.00  0.00           H  
ATOM   1232  CE2 PHE A  80      38.502  45.823  58.526  1.00  0.00           C  
ATOM   1233  HE2 PHE A  80      37.511  45.748  58.648  1.00  0.00           H  
ATOM   1234  C   PHE A  80      43.354  48.017  59.037  1.00  0.00           C  
ATOM   1235  O   PHE A  80      43.752  47.546  57.965  1.00  0.00           O  
ATOM   1236  N   ILE A  81      43.214  49.332  59.237  1.00  0.00           N  
ATOM   1237  HN  ILE A  81      42.971  49.672  60.144  1.00  0.00           H  
ATOM   1238  CA  ILE A  81      43.423  50.270  58.138  1.00  0.00           C  
ATOM   1239  HA  ILE A  81      42.790  49.990  57.415  1.00  0.00           H  
ATOM   1240  CB  ILE A  81      43.098  51.706  58.587  1.00  0.00           C  
ATOM   1241  HB  ILE A  81      43.502  51.874  59.478  1.00  0.00           H  
ATOM   1242  CG2 ILE A  81      43.694  52.714  57.621  1.00  0.00           C  
ATOM   1243 1HG2 ILE A  81      43.466  53.634  57.931  1.00  0.00           H  
ATOM   1244 2HG2 ILE A  81      44.692  52.598  57.599  1.00  0.00           H  
ATOM   1245 3HG2 ILE A  81      43.318  52.559  56.708  1.00  0.00           H  
ATOM   1246  CG1 ILE A  81      41.584  51.889  58.679  1.00  0.00           C  
ATOM   1247 1HG1 ILE A  81      41.156  51.480  57.876  1.00  0.00           H  
ATOM   1248 2HG1 ILE A  81      41.251  51.412  59.508  1.00  0.00           H  
ATOM   1249  CD  ILE A  81      41.155  53.324  58.765  1.00  0.00           C  
ATOM   1250  HD1 ILE A  81      40.155  53.375  58.831  1.00  0.00           H  
ATOM   1251  HD2 ILE A  81      41.564  53.752  59.583  1.00  0.00           H  
ATOM   1252  HD3 ILE A  81      41.460  53.809  57.950  1.00  0.00           H  
ATOM   1253  C   ILE A  81      44.842  50.156  57.589  1.00  0.00           C  
ATOM   1254  O   ILE A  81      45.055  49.989  56.380  1.00  0.00           O  
ATOM   1255  N   LEU A  82      45.840  50.242  58.470  1.00  0.00           N  
ATOM   1256  HN  LEU A  82      45.642  50.323  59.446  1.00  0.00           H  
ATOM   1257  CA  LEU A  82      47.239  50.216  58.025  1.00  0.00           C  
ATOM   1258  HA  LEU A  82      47.337  51.001  57.399  1.00  0.00           H  
ATOM   1259  CB  LEU A  82      48.182  50.378  59.215  1.00  0.00           C  
ATOM   1260  HB1 LEU A  82      48.052  49.595  59.824  1.00  0.00           H  
ATOM   1261  HB2 LEU A  82      49.118  50.377  58.868  1.00  0.00           H  
ATOM   1262  CG  LEU A  82      47.987  51.653  60.045  1.00  0.00           C  
ATOM   1263  HG  LEU A  82      47.157  51.543  60.590  1.00  0.00           H  
ATOM   1264  CD1 LEU A  82      49.143  51.853  61.001  1.00  0.00           C  
ATOM   1265 1HD1 LEU A  82      48.994  52.688  61.535  1.00  0.00           H  
ATOM   1266 2HD1 LEU A  82      49.206  51.071  61.628  1.00  0.00           H  
ATOM   1267 3HD1 LEU A  82      49.995  51.940  60.482  1.00  0.00           H  
ATOM   1268  CD2 LEU A  82      47.800  52.856  59.145  1.00  0.00           C  
ATOM   1269 1HD2 LEU A  82      47.675  53.679  59.705  1.00  0.00           H  
ATOM   1270 2HD2 LEU A  82      48.604  52.970  58.563  1.00  0.00           H  
ATOM   1271 3HD2 LEU A  82      46.990  52.719  58.570  1.00  0.00           H  
ATOM   1272  C   LEU A  82      47.553  48.936  57.260  1.00  0.00           C  
ATOM   1273  O   LEU A  82      48.137  48.982  56.171  1.00  0.00           O  
ATOM   1274  N   LEU A  83      47.153  47.794  57.813  1.00  0.00           N  
ATOM   1275  HN  LEU A  83      46.716  47.800  58.717  1.00  0.00           H  
ATOM   1276  CA  LEU A  83      47.353  46.525  57.114  1.00  0.00           C  
ATOM   1277  HA  LEU A  83      48.340  46.428  57.004  1.00  0.00           H  
ATOM   1278  CB  LEU A  83      46.797  45.369  57.957  1.00  0.00           C  
ATOM   1279  HB1 LEU A  83      46.000  45.729  58.447  1.00  0.00           H  
ATOM   1280  HB2 LEU A  83      46.497  44.661  57.319  1.00  0.00           H  
ATOM   1281  CG  LEU A  83      47.673  44.681  59.002  1.00  0.00           C  
ATOM   1282  HG  LEU A  83      48.413  44.200  58.516  1.00  0.00           H  
ATOM   1283  CD1 LEU A  83      48.354  45.673  59.939  1.00  0.00           C  
ATOM   1284 1HD1 LEU A  83      48.917  45.184  60.598  1.00  0.00           H  
ATOM   1285 2HD1 LEU A  83      48.930  46.291  59.410  1.00  0.00           H  
ATOM   1286 3HD1 LEU A  83      47.653  46.204  60.426  1.00  0.00           H  
ATOM   1287  CD2 LEU A  83      46.856  43.668  59.802  1.00  0.00           C  
ATOM   1288 1HD2 LEU A  83      47.440  43.229  60.473  1.00  0.00           H  
ATOM   1289 2HD2 LEU A  83      46.103  44.142  60.259  1.00  0.00           H  
ATOM   1290 3HD2 LEU A  83      46.486  42.978  59.174  1.00  0.00           H  
ATOM   1291  C   LEU A  83      46.696  46.548  55.737  1.00  0.00           C  
ATOM   1292  O   LEU A  83      47.329  46.214  54.722  1.00  0.00           O  
ATOM   1293  N   PHE A  84      45.430  46.952  55.681  1.00  0.00           N  
ATOM   1294  HN  PHE A  84      44.995  47.319  56.503  1.00  0.00           H  
ATOM   1295  CA  PHE A  84      44.661  46.877  54.449  1.00  0.00           C  
ATOM   1296  HA  PHE A  84      44.729  45.925  54.145  1.00  0.00           H  
ATOM   1297  CB  PHE A  84      43.193  47.253  54.718  1.00  0.00           C  
ATOM   1298  HB1 PHE A  84      42.769  46.507  55.236  1.00  0.00           H  
ATOM   1299  HB2 PHE A  84      43.176  48.089  55.257  1.00  0.00           H  
ATOM   1300  CG  PHE A  84      42.385  47.471  53.472  1.00  0.00           C  
ATOM   1301  CD1 PHE A  84      41.903  46.398  52.745  1.00  0.00           C  
ATOM   1302  HD1 PHE A  84      42.082  45.472  53.048  1.00  0.00           H  
ATOM   1303  CE1 PHE A  84      41.156  46.607  51.592  1.00  0.00           C  
ATOM   1304  HE1 PHE A  84      40.812  45.825  51.073  1.00  0.00           H  
ATOM   1305  CZ  PHE A  84      40.883  47.888  51.167  1.00  0.00           C  
ATOM   1306  HZ  PHE A  84      40.338  48.034  50.337  1.00  0.00           H  
ATOM   1307  CD2 PHE A  84      42.109  48.754  53.027  1.00  0.00           C  
ATOM   1308  HD2 PHE A  84      42.444  49.546  53.548  1.00  0.00           H  
ATOM   1309  CE2 PHE A  84      41.364  48.962  51.883  1.00  0.00           C  
ATOM   1310  HE2 PHE A  84      41.173  49.899  51.573  1.00  0.00           H  
ATOM   1311  C   PHE A  84      45.236  47.778  53.362  1.00  0.00           C  
ATOM   1312  O   PHE A  84      45.256  47.395  52.184  1.00  0.00           O  
ATOM   1313  N   PHE A  85      45.702  48.972  53.719  1.00  0.00           N  
ATOM   1314  HN  PHE A  85      45.740  49.217  54.694  1.00  0.00           H  
ATOM   1315  CA  PHE A  85      46.162  49.904  52.701  1.00  0.00           C  
ATOM   1316  HA  PHE A  85      45.600  49.683  51.904  1.00  0.00           H  
ATOM   1317  CB  PHE A  85      45.920  51.339  53.170  1.00  0.00           C  
ATOM   1318  HB1 PHE A  85      46.250  51.441  54.103  1.00  0.00           H  
ATOM   1319  HB2 PHE A  85      46.428  51.964  52.568  1.00  0.00           H  
ATOM   1320  CG  PHE A  85      44.476  51.748  53.136  1.00  0.00           C  
ATOM   1321  CD1 PHE A  85      43.872  52.124  51.943  1.00  0.00           C  
ATOM   1322  HD1 PHE A  85      44.416  52.133  51.098  1.00  0.00           H  
ATOM   1323  CE1 PHE A  85      42.538  52.485  51.901  1.00  0.00           C  
ATOM   1324  HE1 PHE A  85      42.127  52.756  51.038  1.00  0.00           H  
ATOM   1325  CZ  PHE A  85      41.790  52.459  53.062  1.00  0.00           C  
ATOM   1326  HZ  PHE A  85      40.824  52.722  53.036  1.00  0.00           H  
ATOM   1327  CD2 PHE A  85      43.706  51.724  54.280  1.00  0.00           C  
ATOM   1328  HD2 PHE A  85      44.118  51.442  55.152  1.00  0.00           H  
ATOM   1329  CE2 PHE A  85      42.373  52.084  54.248  1.00  0.00           C  
ATOM   1330  HE2 PHE A  85      41.829  52.065  55.092  1.00  0.00           H  
ATOM   1331  C   PHE A  85      47.612  49.702  52.311  1.00  0.00           C  
ATOM   1332  O   PHE A  85      47.962  49.895  51.144  1.00  0.00           O  
ATOM   1333  N   SER A  86      48.478  49.308  53.247  1.00  0.00           N  
ATOM   1334  HN  SER A  86      48.210  49.299  54.211  1.00  0.00           H  
ATOM   1335  CA  SER A  86      49.822  48.884  52.856  1.00  0.00           C  
ATOM   1336  HA  SER A  86      50.229  49.656  52.373  1.00  0.00           H  
ATOM   1337  CB  SER A  86      50.652  48.555  54.097  1.00  0.00           C  
ATOM   1338  HB1 SER A  86      50.799  49.371  54.654  1.00  0.00           H  
ATOM   1339  HB2 SER A  86      50.200  47.856  54.644  1.00  0.00           H  
ATOM   1340  OG  SER A  86      51.930  48.068  53.727  1.00  0.00           O  
ATOM   1341  HG1 SER A  86      52.456  47.852  54.552  1.00  0.00           H  
ATOM   1342  C   SER A  86      49.751  47.687  51.924  1.00  0.00           C  
ATOM   1343  O   SER A  86      50.337  47.684  50.829  1.00  0.00           O  
ATOM   1344  N   LEU A  87      48.988  46.659  52.320  1.00  0.00           N  
ATOM   1345  HN  LEU A  87      48.517  46.707  53.203  1.00  0.00           H  
ATOM   1346  CA  LEU A  87      48.848  45.471  51.489  1.00  0.00           C  
ATOM   1347  HA  LEU A  87      49.775  45.195  51.265  1.00  0.00           H  
ATOM   1348  CB  LEU A  87      48.120  44.382  52.259  1.00  0.00           C  
ATOM   1349  HB1 LEU A  87      48.323  44.509  53.231  1.00  0.00           H  
ATOM   1350  HB2 LEU A  87      47.132  44.497  52.108  1.00  0.00           H  
ATOM   1351  CG  LEU A  87      48.494  42.958  51.887  1.00  0.00           C  
ATOM   1352  HG  LEU A  87      48.391  42.824  50.902  1.00  0.00           H  
ATOM   1353  CD1 LEU A  87      49.935  42.682  52.260  1.00  0.00           C  
ATOM   1354 1HD1 LEU A  87      50.180  41.747  52.007  1.00  0.00           H  
ATOM   1355 2HD1 LEU A  87      50.536  43.317  51.770  1.00  0.00           H  
ATOM   1356 3HD1 LEU A  87      50.058  42.807  53.241  1.00  0.00           H  
ATOM   1357  CD2 LEU A  87      47.563  41.995  52.584  1.00  0.00           C  
ATOM   1358 1HD2 LEU A  87      47.799  41.059  52.342  1.00  0.00           H  
ATOM   1359 2HD2 LEU A  87      47.638  42.118  53.581  1.00  0.00           H  
ATOM   1360 3HD2 LEU A  87      46.618  42.186  52.304  1.00  0.00           H  
ATOM   1361  C   LEU A  87      48.103  45.776  50.194  1.00  0.00           C  
ATOM   1362  O   LEU A  87      48.293  45.073  49.193  1.00  0.00           O  
ATOM   1363  N   SER A  88      47.260  46.813  50.186  1.00  0.00           N  
ATOM   1364  HN  SER A  88      47.096  47.322  51.031  1.00  0.00           H  
ATOM   1365  CA  SER A  88      46.572  47.201  48.964  1.00  0.00           C  
ATOM   1366  HA  SER A  88      46.222  46.356  48.560  1.00  0.00           H  
ATOM   1367  CB  SER A  88      45.418  48.148  49.287  1.00  0.00           C  
ATOM   1368  HB1 SER A  88      45.729  48.914  49.860  1.00  0.00           H  
ATOM   1369  HB2 SER A  88      45.007  48.508  48.444  1.00  0.00           H  
ATOM   1370  OG  SER A  88      44.392  47.483  50.008  1.00  0.00           O  
ATOM   1371  HG1 SER A  88      43.654  48.127  50.208  1.00  0.00           H  
ATOM   1372  C   SER A  88      47.538  47.853  47.985  1.00  0.00           C  
ATOM   1373  O   SER A  88      47.556  47.512  46.791  1.00  0.00           O  
ATOM   1374  N   GLY A  89      48.357  48.786  48.463  1.00  0.00           N  
ATOM   1375  HN  GLY A  89      48.260  49.093  49.410  1.00  0.00           H  
ATOM   1376  CA  GLY A  89      49.390  49.385  47.613  1.00  0.00           C  
ATOM   1377  HA1 GLY A  89      48.938  49.883  46.881  1.00  0.00           H  
ATOM   1378  HA2 GLY A  89      49.924  50.023  48.175  1.00  0.00           H  
ATOM   1379  C   GLY A  89      50.294  48.312  47.032  1.00  0.00           C  
ATOM   1380  O   GLY A  89      50.535  48.277  45.824  1.00  0.00           O  
ATOM   1381  N   LEU A  90      50.801  47.409  47.886  1.00  0.00           N  
ATOM   1382  HN  LEU A  90      50.561  47.451  48.852  1.00  0.00           H  
ATOM   1383  CA  LEU A  90      51.706  46.367  47.400  1.00  0.00           C  
ATOM   1384  HA  LEU A  90      52.443  46.850  46.927  1.00  0.00           H  
ATOM   1385  CB  LEU A  90      52.258  45.569  48.583  1.00  0.00           C  
ATOM   1386  HB1 LEU A  90      51.486  45.277  49.142  1.00  0.00           H  
ATOM   1387  HB2 LEU A  90      52.728  44.770  48.217  1.00  0.00           H  
ATOM   1388  CG  LEU A  90      53.221  46.348  49.473  1.00  0.00           C  
ATOM   1389  HG  LEU A  90      52.760  47.158  49.830  1.00  0.00           H  
ATOM   1390  CD1 LEU A  90      53.655  45.507  50.667  1.00  0.00           C  
ATOM   1391 1HD1 LEU A  90      54.292  46.037  51.225  1.00  0.00           H  
ATOM   1392 2HD1 LEU A  90      52.849  45.257  51.203  1.00  0.00           H  
ATOM   1393 3HD1 LEU A  90      54.110  44.673  50.339  1.00  0.00           H  
ATOM   1394  CD2 LEU A  90      54.434  46.793  48.665  1.00  0.00           C  
ATOM   1395 1HD2 LEU A  90      55.065  47.299  49.252  1.00  0.00           H  
ATOM   1396 2HD2 LEU A  90      54.893  45.984  48.289  1.00  0.00           H  
ATOM   1397 3HD2 LEU A  90      54.129  47.385  47.916  1.00  0.00           H  
ATOM   1398  C   LEU A  90      51.006  45.452  46.402  1.00  0.00           C  
ATOM   1399  O   LEU A  90      51.561  45.144  45.329  1.00  0.00           O  
ATOM   1400  N   SER A  91      49.784  45.021  46.716  1.00  0.00           N  
ATOM   1401  HN  SER A  91      49.340  45.357  47.546  1.00  0.00           H  
ATOM   1402  CA  SER A  91      49.104  44.039  45.872  1.00  0.00           C  
ATOM   1403  HA  SER A  91      49.752  43.297  45.743  1.00  0.00           H  
ATOM   1404  CB  SER A  91      47.842  43.533  46.588  1.00  0.00           C  
ATOM   1405  HB1 SER A  91      47.333  42.909  45.994  1.00  0.00           H  
ATOM   1406  HB2 SER A  91      48.085  43.070  47.440  1.00  0.00           H  
ATOM   1407  OG  SER A  91      46.978  44.604  46.920  1.00  0.00           O  
ATOM   1408  HG1 SER A  91      46.165  44.242  47.375  1.00  0.00           H  
ATOM   1409  C   SER A  91      48.747  44.628  44.510  1.00  0.00           C  
ATOM   1410  O   SER A  91      48.934  43.958  43.482  1.00  0.00           O  
ATOM   1411  N   ILE A  92      48.230  45.852  44.483  1.00  0.00           N  
ATOM   1412  HN  ILE A  92      48.154  46.393  45.320  1.00  0.00           H  
ATOM   1413  CA  ILE A  92      47.802  46.411  43.197  1.00  0.00           C  
ATOM   1414  HA  ILE A  92      47.399  45.647  42.697  1.00  0.00           H  
ATOM   1415  CB  ILE A  92      46.725  47.489  43.434  1.00  0.00           C  
ATOM   1416  HB  ILE A  92      47.142  48.270  43.884  1.00  0.00           H  
ATOM   1417  CG2 ILE A  92      46.153  47.951  42.105  1.00  0.00           C  
ATOM   1418 1HG2 ILE A  92      45.450  48.649  42.266  1.00  0.00           H  
ATOM   1419 2HG2 ILE A  92      46.883  48.333  41.541  1.00  0.00           H  
ATOM   1420 3HG2 ILE A  92      45.733  47.173  41.626  1.00  0.00           H  
ATOM   1421  CG1 ILE A  92      45.604  46.927  44.310  1.00  0.00           C  
ATOM   1422 1HG1 ILE A  92      45.231  46.105  43.881  1.00  0.00           H  
ATOM   1423 2HG1 ILE A  92      45.997  46.683  45.198  1.00  0.00           H  
ATOM   1424  CD  ILE A  92      44.461  47.893  44.553  1.00  0.00           C  
ATOM   1425  HD1 ILE A  92      43.774  47.460  45.126  1.00  0.00           H  
ATOM   1426  HD2 ILE A  92      44.805  48.714  44.996  1.00  0.00           H  
ATOM   1427  HD3 ILE A  92      44.047  48.137  43.667  1.00  0.00           H  
ATOM   1428  C   ILE A  92      48.982  46.936  42.392  1.00  0.00           C  
ATOM   1429  O   ILE A  92      48.958  46.881  41.152  1.00  0.00           O  
ATOM   1430  N   ILE A  93      50.015  47.459  43.053  1.00  0.00           N  
ATOM   1431  HN  ILE A  93      49.945  47.632  44.032  1.00  0.00           H  
ATOM   1432  CA  ILE A  93      51.242  47.783  42.341  1.00  0.00           C  
ATOM   1433  HA  ILE A  93      50.989  48.414  41.610  1.00  0.00           H  
ATOM   1434  CB  ILE A  93      52.254  48.466  43.286  1.00  0.00           C  
ATOM   1435  HB  ILE A  93      52.219  48.016  44.173  1.00  0.00           H  
ATOM   1436  CG2 ILE A  93      53.675  48.330  42.754  1.00  0.00           C  
ATOM   1437 1HG2 ILE A  93      54.313  48.781  43.384  1.00  0.00           H  
ATOM   1438 2HG2 ILE A  93      53.912  47.364  42.681  1.00  0.00           H  
ATOM   1439 3HG2 ILE A  93      53.739  48.762  41.851  1.00  0.00           H  
ATOM   1440  CG1 ILE A  93      51.887  49.940  43.470  1.00  0.00           C  
ATOM   1441 1HG1 ILE A  93      50.931  49.999  43.744  1.00  0.00           H  
ATOM   1442 2HG1 ILE A  93      52.468  50.319  44.201  1.00  0.00           H  
ATOM   1443  CD  ILE A  93      52.082  50.783  42.231  1.00  0.00           C  
ATOM   1444  HD1 ILE A  93      51.830  51.734  42.436  1.00  0.00           H  
ATOM   1445  HD2 ILE A  93      53.036  50.755  41.950  1.00  0.00           H  
ATOM   1446  HD3 ILE A  93      51.509  50.435  41.493  1.00  0.00           H  
ATOM   1447  C   ILE A  93      51.822  46.522  41.698  1.00  0.00           C  
ATOM   1448  O   ILE A  93      52.301  46.543  40.559  1.00  0.00           O  
ATOM   1449  N   CYS A  94      51.774  45.406  42.424  1.00  0.00           N  
ATOM   1450  HN  CYS A  94      51.484  45.448  43.386  1.00  0.00           H  
ATOM   1451  CA  CYS A  94      52.139  44.117  41.834  1.00  0.00           C  
ATOM   1452  HA  CYS A  94      53.076  44.223  41.520  1.00  0.00           H  
ATOM   1453  CB  CYS A  94      52.039  43.014  42.882  1.00  0.00           C  
ATOM   1454  HB1 CYS A  94      52.840  43.150  43.468  1.00  0.00           H  
ATOM   1455  HB2 CYS A  94      51.208  43.239  43.402  1.00  0.00           H  
ATOM   1456  SG  CYS A  94      51.979  41.338  42.201  1.00  0.00           S  
ATOM   1457  HG1 CYS A  94      51.924  40.681  42.956  1.00  0.00           H  
ATOM   1458  C   CYS A  94      51.249  43.796  40.631  1.00  0.00           C  
ATOM   1459  O   CYS A  94      51.734  43.320  39.609  1.00  0.00           O  
ATOM   1460  N   ALA A  95      49.946  44.070  40.748  1.00  0.00           N  
ATOM   1461  HN  ALA A  95      49.602  44.497  41.585  1.00  0.00           H  
ATOM   1462  CA  ALA A  95      49.011  43.755  39.672  1.00  0.00           C  
ATOM   1463  HA  ALA A  95      49.144  42.780  39.489  1.00  0.00           H  
ATOM   1464  CB  ALA A  95      47.576  44.031  40.119  1.00  0.00           C  
ATOM   1465  HB1 ALA A  95      46.949  43.804  39.370  1.00  0.00           H  
ATOM   1466  HB2 ALA A  95      47.362  43.468  40.914  1.00  0.00           H  
ATOM   1467  HB3 ALA A  95      47.490  45.000  40.356  1.00  0.00           H  
ATOM   1468  C   ALA A  95      49.344  44.532  38.399  1.00  0.00           C  
ATOM   1469  O   ALA A  95      49.308  43.969  37.298  1.00  0.00           O  
ATOM   1470  N   MET A  96      49.651  45.819  38.532  1.00  0.00           N  
ATOM   1471  HN  MET A  96      49.667  46.243  39.437  1.00  0.00           H  
ATOM   1472  CA  MET A  96      49.974  46.608  37.342  1.00  0.00           C  
ATOM   1473  HA  MET A  96      49.296  46.332  36.665  1.00  0.00           H  
ATOM   1474  CB  MET A  96      49.850  48.104  37.631  1.00  0.00           C  
ATOM   1475  HB1 MET A  96      50.187  48.607  36.844  1.00  0.00           H  
ATOM   1476  HB2 MET A  96      48.884  48.309  37.770  1.00  0.00           H  
ATOM   1477  CG  MET A  96      50.597  48.582  38.849  1.00  0.00           C  
ATOM   1478  HG1 MET A  96      50.347  47.955  39.581  1.00  0.00           H  
ATOM   1479  HG2 MET A  96      51.571  48.457  38.626  1.00  0.00           H  
ATOM   1480  SD  MET A  96      50.211  50.303  39.265  1.00  0.00           S  
ATOM   1481  CE  MET A  96      51.272  51.186  38.118  1.00  0.00           C  
ATOM   1482  HE1 MET A  96      51.142  52.176  38.251  1.00  0.00           H  
ATOM   1483  HE2 MET A  96      52.225  50.947  38.290  1.00  0.00           H  
ATOM   1484  HE3 MET A  96      51.025  50.944  37.179  1.00  0.00           H  
ATOM   1485  C   MET A  96      51.359  46.271  36.803  1.00  0.00           C  
ATOM   1486  O   MET A  96      51.565  46.298  35.576  1.00  0.00           O  
ATOM   1487  N   SER A  97      52.316  45.955  37.676  1.00  0.00           N  
ATOM   1488  HN  SER A  97      52.119  45.995  38.657  1.00  0.00           H  
ATOM   1489  CA  SER A  97      53.640  45.559  37.209  1.00  0.00           C  
ATOM   1490  HA  SER A  97      53.955  46.311  36.625  1.00  0.00           H  
ATOM   1491  CB  SER A  97      54.582  45.388  38.404  1.00  0.00           C  
ATOM   1492  HB1 SER A  97      55.507  45.142  38.083  1.00  0.00           H  
ATOM   1493  HB2 SER A  97      54.634  46.226  38.934  1.00  0.00           H  
ATOM   1494  OG  SER A  97      54.146  44.352  39.266  1.00  0.00           O  
ATOM   1495  HG1 SER A  97      54.782  44.266  40.031  1.00  0.00           H  
ATOM   1496  C   SER A  97      53.565  44.279  36.391  1.00  0.00           C  
ATOM   1497  O   SER A  97      54.099  44.207  35.274  1.00  0.00           O  
ATOM   1498  N   VAL A  98      52.908  43.247  36.925  1.00  0.00           N  
ATOM   1499  HN  VAL A  98      52.522  43.323  37.842  1.00  0.00           H  
ATOM   1500  CA  VAL A  98      52.769  42.001  36.169  1.00  0.00           C  
ATOM   1501  HA  VAL A  98      53.684  41.765  35.850  1.00  0.00           H  
ATOM   1502  CB  VAL A  98      52.240  40.868  37.082  1.00  0.00           C  
ATOM   1503  HB  VAL A  98      52.774  40.871  37.930  1.00  0.00           H  
ATOM   1504  CG1 VAL A  98      50.789  41.110  37.467  1.00  0.00           C  
ATOM   1505 1HG1 VAL A  98      50.474  40.358  38.052  1.00  0.00           H  
ATOM   1506 2HG1 VAL A  98      50.705  41.971  37.956  1.00  0.00           H  
ATOM   1507 3HG1 VAL A  98      50.227  41.135  36.636  1.00  0.00           H  
ATOM   1508  CG2 VAL A  98      52.416  39.515  36.408  1.00  0.00           C  
ATOM   1509 1HG2 VAL A  98      52.071  38.801  37.010  1.00  0.00           H  
ATOM   1510 2HG2 VAL A  98      51.911  39.504  35.546  1.00  0.00           H  
ATOM   1511 3HG2 VAL A  98      53.385  39.356  36.222  1.00  0.00           H  
ATOM   1512  C   VAL A  98      51.874  42.214  34.953  1.00  0.00           C  
ATOM   1513  O   VAL A  98      52.033  41.533  33.938  1.00  0.00           O  
ATOM   1514  N   GLU A  99      50.944  43.170  35.038  1.00  0.00           N  
ATOM   1515  HN  GLU A  99      50.829  43.680  35.877  1.00  0.00           H  
ATOM   1516  CA  GLU A  99      50.085  43.458  33.886  1.00  0.00           C  
ATOM   1517  HA  GLU A  99      49.701  42.579  33.604  1.00  0.00           H  
ATOM   1518  CB  GLU A  99      48.982  44.426  34.297  1.00  0.00           C  
ATOM   1519  HB1 GLU A  99      48.958  44.467  35.298  1.00  0.00           H  
ATOM   1520  HB2 GLU A  99      49.188  45.323  33.934  1.00  0.00           H  
ATOM   1521  CG  GLU A  99      47.595  44.030  33.815  1.00  0.00           C  
ATOM   1522  HG1 GLU A  99      47.597  44.030  32.811  1.00  0.00           H  
ATOM   1523  HG2 GLU A  99      47.385  43.116  34.146  1.00  0.00           H  
ATOM   1524  CD  GLU A  99      46.522  44.979  34.311  1.00  0.00           C  
ATOM   1525  OE1 GLU A  99      46.057  44.808  35.453  1.00  0.00           O  
ATOM   1526  OE2 GLU A  99      46.157  45.903  33.554  1.00  0.00           O1-
ATOM   1527  C   GLU A  99      50.892  44.026  32.736  1.00  0.00           C  
ATOM   1528  O   GLU A  99      50.650  43.700  31.565  1.00  0.00           O  
ATOM   1529  N   ARG A 100      51.873  44.890  33.035  1.00  0.00           N  
ATOM   1530  HN  ARG A 100      52.051  45.129  33.992  1.00  0.00           H  
ATOM   1531  CA  ARG A 100      52.680  45.469  31.977  1.00  0.00           C  
ATOM   1532  HA  ARG A 100      52.051  45.607  31.207  1.00  0.00           H  
ATOM   1533  CB  ARG A 100      53.264  46.815  32.427  1.00  0.00           C  
ATOM   1534  HB1 ARG A 100      53.342  46.807  33.420  1.00  0.00           H  
ATOM   1535  HB2 ARG A 100      54.169  46.921  32.015  1.00  0.00           H  
ATOM   1536  CG  ARG A 100      52.401  48.006  32.023  1.00  0.00           C  
ATOM   1537  HG1 ARG A 100      52.781  48.841  32.432  1.00  0.00           H  
ATOM   1538  HG2 ARG A 100      52.392  48.095  31.030  1.00  0.00           H  
ATOM   1539  CD  ARG A 100      50.962  47.845  32.514  1.00  0.00           C  
ATOM   1540  HD1 ARG A 100      50.758  46.874  32.626  1.00  0.00           H  
ATOM   1541  HD2 ARG A 100      50.853  48.311  33.388  1.00  0.00           H  
ATOM   1542  NE  ARG A 100      49.992  48.408  31.588  1.00  0.00           N  
ATOM   1543  HE  ARG A 100      50.332  48.959  30.827  1.00  0.00           H  
ATOM   1544  CZ  ARG A 100      48.679  48.231  31.688  1.00  0.00           C  
ATOM   1545  NH1 ARG A 100      48.180  47.502  32.682  1.00  0.00           N1+
ATOM   1546 1HH1 ARG A 100      48.794  47.083  33.352  1.00  0.00           H  
ATOM   1547 2HH1 ARG A 100      47.195  47.361  32.756  1.00  0.00           H  
ATOM   1548  NH2 ARG A 100      47.856  48.771  30.803  1.00  0.00           N  
ATOM   1549 1HH2 ARG A 100      48.226  49.321  30.047  1.00  0.00           H  
ATOM   1550 2HH2 ARG A 100      46.871  48.631  30.876  1.00  0.00           H  
ATOM   1551  C   ARG A 100      53.787  44.536  31.518  1.00  0.00           C  
ATOM   1552  O   ARG A 100      54.212  44.608  30.360  1.00  0.00           O  
ATOM   1553  N   TYR A 101      54.256  43.630  32.397  1.00  0.00           N  
ATOM   1554  HN  TYR A 101      54.005  43.693  33.356  1.00  0.00           H  
ATOM   1555  CA  TYR A 101      55.132  42.566  31.921  1.00  0.00           C  
ATOM   1556  HA  TYR A 101      55.882  43.038  31.456  1.00  0.00           H  
ATOM   1557  CB  TYR A 101      55.683  41.740  33.082  1.00  0.00           C  
ATOM   1558  HB1 TYR A 101      56.408  42.263  33.527  1.00  0.00           H  
ATOM   1559  HB2 TYR A 101      54.938  41.570  33.731  1.00  0.00           H  
ATOM   1560  CG  TYR A 101      56.235  40.420  32.618  1.00  0.00           C  
ATOM   1561  CD1 TYR A 101      57.346  40.364  31.779  1.00  0.00           C  
ATOM   1562  HD1 TYR A 101      57.783  41.206  31.483  1.00  0.00           H  
ATOM   1563  CE1 TYR A 101      57.847  39.151  31.333  1.00  0.00           C  
ATOM   1564  HE1 TYR A 101      58.643  39.125  30.737  1.00  0.00           H  
ATOM   1565  CZ  TYR A 101      57.239  37.973  31.735  1.00  0.00           C  
ATOM   1566  OH  TYR A 101      57.741  36.769  31.300  1.00  0.00           O  
ATOM   1567  HH  TYR A 101      57.189  36.028  31.671  1.00  0.00           H  
ATOM   1568  CD2 TYR A 101      55.634  39.225  32.987  1.00  0.00           C  
ATOM   1569  HD2 TYR A 101      54.827  39.241  33.583  1.00  0.00           H  
ATOM   1570  CE2 TYR A 101      56.136  38.001  32.550  1.00  0.00           C  
ATOM   1571  HE2 TYR A 101      55.697  37.150  32.835  1.00  0.00           H  
ATOM   1572  C   TYR A 101      54.404  41.669  30.940  1.00  0.00           C  
ATOM   1573  O   TYR A 101      54.953  41.298  29.891  1.00  0.00           O  
ATOM   1574  N   LEU A 102      53.161  41.288  31.252  1.00  0.00           N  
ATOM   1575  HN  LEU A 102      52.776  41.539  32.136  1.00  0.00           H  
ATOM   1576  CA  LEU A 102      52.373  40.518  30.311  1.00  0.00           C  
ATOM   1577  HA  LEU A 102      52.979  39.785  29.996  1.00  0.00           H  
ATOM   1578  CB  LEU A 102      51.140  39.934  31.005  1.00  0.00           C  
ATOM   1579  HB1 LEU A 102      50.649  40.685  31.440  1.00  0.00           H  
ATOM   1580  HB2 LEU A 102      50.554  39.511  30.301  1.00  0.00           H  
ATOM   1581  CG  LEU A 102      51.433  38.875  32.060  1.00  0.00           C  
ATOM   1582  HG  LEU A 102      51.935  39.301  32.816  1.00  0.00           H  
ATOM   1583  CD1 LEU A 102      50.146  38.303  32.641  1.00  0.00           C  
ATOM   1584 1HD1 LEU A 102      50.365  37.617  33.330  1.00  0.00           H  
ATOM   1585 2HD1 LEU A 102      49.613  39.046  33.059  1.00  0.00           H  
ATOM   1586 3HD1 LEU A 102      49.605  37.886  31.901  1.00  0.00           H  
ATOM   1587  CD2 LEU A 102      52.299  37.761  31.490  1.00  0.00           C  
ATOM   1588 1HD2 LEU A 102      52.480  37.072  32.193  1.00  0.00           H  
ATOM   1589 2HD2 LEU A 102      51.826  37.327  30.720  1.00  0.00           H  
ATOM   1590 3HD2 LEU A 102      53.167  38.149  31.163  1.00  0.00           H  
ATOM   1591  C   LEU A 102      51.948  41.339  29.104  1.00  0.00           C  
ATOM   1592  O   LEU A 102      51.578  40.774  28.075  1.00  0.00           O  
ATOM   1593  N   ALA A 103      52.007  42.678  29.202  1.00  0.00           N  
ATOM   1594  HN  ALA A 103      52.222  43.096  30.083  1.00  0.00           H  
ATOM   1595  CA  ALA A 103      51.749  43.516  28.048  1.00  0.00           C  
ATOM   1596  HA  ALA A 103      50.987  43.067  27.564  1.00  0.00           H  
ATOM   1597  CB  ALA A 103      51.334  44.921  28.494  1.00  0.00           C  
ATOM   1598  HB1 ALA A 103      51.164  45.500  27.696  1.00  0.00           H  
ATOM   1599  HB2 ALA A 103      50.515  44.870  29.054  1.00  0.00           H  
ATOM   1600  HB3 ALA A 103      52.083  45.323  29.034  1.00  0.00           H  
ATOM   1601  C   ALA A 103      52.945  43.593  27.111  1.00  0.00           C  
ATOM   1602  O   ALA A 103      52.778  43.744  25.901  1.00  0.00           O  
ATOM   1603  N   ILE A 104      54.160  43.507  27.653  1.00  0.00           N  
ATOM   1604  HN  ILE A 104      54.260  43.419  28.645  1.00  0.00           H  
ATOM   1605  CA  ILE A 104      55.349  43.523  26.812  1.00  0.00           C  
ATOM   1606  HA  ILE A 104      55.142  44.138  26.042  1.00  0.00           H  
ATOM   1607  CB  ILE A 104      56.558  44.073  27.606  1.00  0.00           C  
ATOM   1608  HB  ILE A 104      56.622  43.577  28.467  1.00  0.00           H  
ATOM   1609  CG2 ILE A 104      57.852  43.861  26.839  1.00  0.00           C  
ATOM   1610 1HG2 ILE A 104      58.612  44.224  27.374  1.00  0.00           H  
ATOM   1611 2HG2 ILE A 104      57.989  42.884  26.686  1.00  0.00           H  
ATOM   1612 3HG2 ILE A 104      57.807  44.329  25.963  1.00  0.00           H  
ATOM   1613  CG1 ILE A 104      56.355  45.558  27.904  1.00  0.00           C  
ATOM   1614 1HG1 ILE A 104      55.509  45.670  28.434  1.00  0.00           H  
ATOM   1615 2HG1 ILE A 104      57.127  45.888  28.454  1.00  0.00           H  
ATOM   1616  CD  ILE A 104      56.248  46.426  26.673  1.00  0.00           C  
ATOM   1617  HD1 ILE A 104      56.116  47.381  26.945  1.00  0.00           H  
ATOM   1618  HD2 ILE A 104      57.083  46.344  26.138  1.00  0.00           H  
ATOM   1619  HD3 ILE A 104      55.464  46.136  26.119  1.00  0.00           H  
ATOM   1620  C   ILE A 104      55.638  42.140  26.242  1.00  0.00           C  
ATOM   1621  O   ILE A 104      56.017  42.001  25.076  1.00  0.00           O  
ATOM   1622  N   ASN A 105      55.448  41.093  27.053  1.00  0.00           N  
ATOM   1623  HN  ASN A 105      55.090  41.239  27.973  1.00  0.00           H  
ATOM   1624  CA  ASN A 105      55.771  39.748  26.604  1.00  0.00           C  
ATOM   1625  HA  ASN A 105      56.649  39.820  26.130  1.00  0.00           H  
ATOM   1626  CB  ASN A 105      55.886  38.812  27.805  1.00  0.00           C  
ATOM   1627  HB1 ASN A 105      56.547  39.192  28.445  1.00  0.00           H  
ATOM   1628  HB2 ASN A 105      54.993  38.743  28.251  1.00  0.00           H  
ATOM   1629  CG  ASN A 105      56.338  37.411  27.416  1.00  0.00           C  
ATOM   1630  OD1 ASN A 105      56.954  37.212  26.368  1.00  0.00           O  
ATOM   1631  ND2 ASN A 105      56.030  36.438  28.270  1.00  0.00           N  
ATOM   1632 1HD2 ASN A 105      55.530  36.642  29.112  1.00  0.00           H  
ATOM   1633 2HD2 ASN A 105      56.301  35.498  28.064  1.00  0.00           H  
ATOM   1634  C   ASN A 105      54.729  39.221  25.609  1.00  0.00           C  
ATOM   1635  O   ASN A 105      55.083  38.558  24.633  1.00  0.00           O  
ATOM   1636  N   HIS A 106      53.450  39.522  25.848  1.00  0.00           N  
ATOM   1637  HN  HIS A 106      53.238  40.096  26.645  1.00  0.00           H  
ATOM   1638  CA  HIS A 106      52.375  39.039  25.003  1.00  0.00           C  
ATOM   1639  HA  HIS A 106      52.817  38.617  24.225  1.00  0.00           H  
ATOM   1640  CB  HIS A 106      51.510  38.003  25.735  1.00  0.00           C  
ATOM   1641  HB1 HIS A 106      51.146  38.409  26.573  1.00  0.00           H  
ATOM   1642  HB2 HIS A 106      50.751  37.727  25.139  1.00  0.00           H  
ATOM   1643  ND1 HIS A 106      51.895  35.984  27.202  1.00  0.00           N  
ATOM   1644  CG  HIS A 106      52.253  36.761  26.129  1.00  0.00           C  
ATOM   1645  CE1 HIS A 106      52.719  34.957  27.305  1.00  0.00           C  
ATOM   1646  HE1 HIS A 106      52.687  34.237  27.990  1.00  0.00           H  
ATOM   1647  NE2 HIS A 106      53.618  35.045  26.324  1.00  0.00           N  
ATOM   1648  HE2 HIS A 106      54.360  34.407  26.165  1.00  0.00           H  
ATOM   1649  CD2 HIS A 106      53.340  36.170  25.578  1.00  0.00           C  
ATOM   1650  HD2 HIS A 106      53.852  36.485  24.780  1.00  0.00           H  
ATOM   1651  C   HIS A 106      51.508  40.205  24.556  1.00  0.00           C  
ATOM   1652  O   HIS A 106      51.422  41.236  25.236  1.00  0.00           O  
ATOM   1653  N   ALA A 107      50.861  40.043  23.401  1.00  0.00           N  
ATOM   1654  HN  ALA A 107      50.975  39.173  22.908  1.00  0.00           H  
ATOM   1655  CA  ALA A 107      50.002  41.062  22.826  1.00  0.00           C  
ATOM   1656  HA  ALA A 107      50.042  41.814  23.490  1.00  0.00           H  
ATOM   1657  CB  ALA A 107      50.524  41.481  21.451  1.00  0.00           C  
ATOM   1658  HB1 ALA A 107      49.936  42.191  21.062  1.00  0.00           H  
ATOM   1659  HB2 ALA A 107      51.452  41.844  21.540  1.00  0.00           H  
ATOM   1660  HB3 ALA A 107      50.542  40.682  20.845  1.00  0.00           H  
ATOM   1661  C   ALA A 107      48.550  40.624  22.721  1.00  0.00           C  
ATOM   1662  O   ALA A 107      47.650  41.337  23.181  1.00  0.00           O  
ATOM   1663  N   TYR A 108      48.286  39.459  22.120  1.00  0.00           N  
ATOM   1664  HN  TYR A 108      49.043  38.903  21.765  1.00  0.00           H  
ATOM   1665  CA  TYR A 108      46.911  38.995  21.983  1.00  0.00           C  
ATOM   1666  HA  TYR A 108      46.388  39.771  21.645  1.00  0.00           H  
ATOM   1667  CB  TYR A 108      46.853  37.836  20.993  1.00  0.00           C  
ATOM   1668  HB1 TYR A 108      47.162  38.159  20.099  1.00  0.00           H  
ATOM   1669  HB2 TYR A 108      47.452  37.104  21.307  1.00  0.00           H  
ATOM   1670  CG  TYR A 108      45.466  37.246  20.813  1.00  0.00           C  
ATOM   1671  CD1 TYR A 108      44.544  37.832  19.956  1.00  0.00           C  
ATOM   1672  HD1 TYR A 108      44.796  38.666  19.448  1.00  0.00           H  
ATOM   1673  CE1 TYR A 108      43.278  37.293  19.787  1.00  0.00           C  
ATOM   1674  HE1 TYR A 108      42.621  37.725  19.174  1.00  0.00           H  
ATOM   1675  CZ  TYR A 108      42.935  36.147  20.474  1.00  0.00           C  
ATOM   1676  OH  TYR A 108      41.680  35.606  20.314  1.00  0.00           O  
ATOM   1677  HH  TYR A 108      41.595  34.789  20.874  1.00  0.00           H  
ATOM   1678  CD2 TYR A 108      45.090  36.091  21.483  1.00  0.00           C  
ATOM   1679  HD2 TYR A 108      45.738  35.649  22.096  1.00  0.00           H  
ATOM   1680  CE2 TYR A 108      43.836  35.541  21.322  1.00  0.00           C  
ATOM   1681  HE2 TYR A 108      43.573  34.718  21.822  1.00  0.00           H  
ATOM   1682  C   TYR A 108      46.336  38.578  23.335  1.00  0.00           C  
ATOM   1683  O   TYR A 108      45.155  38.835  23.617  1.00  0.00           O  
ATOM   1684  N   PHE A 109      47.157  37.932  24.178  1.00  0.00           N  
ATOM   1685  HN  PHE A 109      48.031  37.598  23.833  1.00  0.00           H  
ATOM   1686  CA  PHE A 109      46.805  37.694  25.573  1.00  0.00           C  
ATOM   1687  HA  PHE A 109      46.116  36.973  25.558  1.00  0.00           H  
ATOM   1688  CB  PHE A 109      48.056  37.241  26.345  1.00  0.00           C  
ATOM   1689  HB1 PHE A 109      48.864  37.528  25.832  1.00  0.00           H  
ATOM   1690  HB2 PHE A 109      48.051  37.685  27.245  1.00  0.00           H  
ATOM   1691  CG  PHE A 109      48.139  35.759  26.569  1.00  0.00           C  
ATOM   1692  CD1 PHE A 109      48.680  34.925  25.602  1.00  0.00           C  
ATOM   1693  HD1 PHE A 109      49.000  35.316  24.735  1.00  0.00           H  
ATOM   1694  CE1 PHE A 109      48.769  33.565  25.819  1.00  0.00           C  
ATOM   1695  HE1 PHE A 109      49.153  32.963  25.109  1.00  0.00           H  
ATOM   1696  CZ  PHE A 109      48.339  33.016  27.007  1.00  0.00           C  
ATOM   1697  HZ  PHE A 109      48.403  32.034  27.166  1.00  0.00           H  
ATOM   1698  CD2 PHE A 109      47.721  35.200  27.765  1.00  0.00           C  
ATOM   1699  HD2 PHE A 109      47.337  35.791  28.473  1.00  0.00           H  
ATOM   1700  CE2 PHE A 109      47.811  33.848  27.992  1.00  0.00           C  
ATOM   1701  HE2 PHE A 109      47.500  33.457  28.858  1.00  0.00           H  
ATOM   1702  C   PHE A 109      46.215  38.944  26.216  1.00  0.00           C  
ATOM   1703  O   PHE A 109      45.212  38.885  26.919  1.00  0.00           O  
ATOM   1704  N   TYR A 110      46.863  40.086  25.968  1.00  0.00           N  
ATOM   1705  HN  TYR A 110      47.670  40.069  25.382  1.00  0.00           H  
ATOM   1706  CA  TYR A 110      46.415  41.356  26.535  1.00  0.00           C  
ATOM   1707  HA  TYR A 110      46.222  41.197  27.503  1.00  0.00           H  
ATOM   1708  CB  TYR A 110      47.537  42.385  26.358  1.00  0.00           C  
ATOM   1709  HB1 TYR A 110      48.324  42.073  26.898  1.00  0.00           H  
ATOM   1710  HB2 TYR A 110      47.784  42.414  25.389  1.00  0.00           H  
ATOM   1711  CG  TYR A 110      47.230  43.793  26.782  1.00  0.00           C  
ATOM   1712  CD1 TYR A 110      46.564  44.674  25.935  1.00  0.00           C  
ATOM   1713  HD1 TYR A 110      46.284  44.357  25.033  1.00  0.00           H  
ATOM   1714  CE1 TYR A 110      46.296  45.966  26.320  1.00  0.00           C  
ATOM   1715  HE1 TYR A 110      45.804  46.582  25.697  1.00  0.00           H  
ATOM   1716  CZ  TYR A 110      46.703  46.409  27.555  1.00  0.00           C  
ATOM   1717  OH  TYR A 110      46.434  47.712  27.932  1.00  0.00           O  
ATOM   1718  HH  TYR A 110      46.790  47.877  28.849  1.00  0.00           H  
ATOM   1719  CD2 TYR A 110      47.638  44.275  28.031  1.00  0.00           C  
ATOM   1720  HD2 TYR A 110      48.139  43.660  28.643  1.00  0.00           H  
ATOM   1721  CE2 TYR A 110      47.380  45.567  28.415  1.00  0.00           C  
ATOM   1722  HE2 TYR A 110      47.670  45.894  29.317  1.00  0.00           H  
ATOM   1723  C   TYR A 110      45.126  41.827  25.871  1.00  0.00           C  
ATOM   1724  O   TYR A 110      44.093  42.022  26.544  1.00  0.00           O  
ATOM   1725  N   SER A 111      45.166  42.003  24.548  1.00  0.00           N  
ATOM   1726  HN  SER A 111      45.980  41.716  24.043  1.00  0.00           H  
ATOM   1727  CA  SER A 111      44.065  42.606  23.794  1.00  0.00           C  
ATOM   1728  HA  SER A 111      43.976  43.530  24.169  1.00  0.00           H  
ATOM   1729  CB  SER A 111      44.400  42.644  22.299  1.00  0.00           C  
ATOM   1730  HB1 SER A 111      43.654  43.074  21.787  1.00  0.00           H  
ATOM   1731  HB2 SER A 111      45.245  43.144  22.139  1.00  0.00           H  
ATOM   1732  OG  SER A 111      44.579  41.338  21.750  1.00  0.00           O  
ATOM   1733  HG1 SER A 111      44.794  41.418  20.771  1.00  0.00           H  
ATOM   1734  C   SER A 111      42.762  41.870  24.034  1.00  0.00           C  
ATOM   1735  O   SER A 111      41.682  42.489  24.060  1.00  0.00           O  
ATOM   1736  N   HIS A 112      42.814  40.555  24.199  1.00  0.00           N  
ATOM   1737  HN  HIS A 112      43.687  40.076  24.072  1.00  0.00           H  
ATOM   1738  CA  HIS A 112      41.626  39.797  24.555  1.00  0.00           C  
ATOM   1739  HA  HIS A 112      40.860  40.287  24.144  1.00  0.00           H  
ATOM   1740  CB  HIS A 112      41.666  38.380  24.001  1.00  0.00           C  
ATOM   1741  HB1 HIS A 112      41.759  38.419  23.011  1.00  0.00           H  
ATOM   1742  HB2 HIS A 112      42.439  37.893  24.391  1.00  0.00           H  
ATOM   1743  ND1 HIS A 112      39.232  37.796  23.655  1.00  0.00           N  
ATOM   1744  CG  HIS A 112      40.422  37.587  24.309  1.00  0.00           C  
ATOM   1745  CE1 HIS A 112      38.321  36.968  24.132  1.00  0.00           C  
ATOM   1746  HE1 HIS A 112      37.370  36.900  23.824  1.00  0.00           H  
ATOM   1747  NE2 HIS A 112      38.875  36.237  25.079  1.00  0.00           N  
ATOM   1748  HE2 HIS A 112      38.412  35.528  25.616  1.00  0.00           H  
ATOM   1749  CD2 HIS A 112      40.191  36.609  25.213  1.00  0.00           C  
ATOM   1750  HD2 HIS A 112      40.852  36.224  25.862  1.00  0.00           H  
ATOM   1751  C   HIS A 112      41.505  39.750  26.074  1.00  0.00           C  
ATOM   1752  O   HIS A 112      42.394  39.213  26.749  1.00  0.00           O  
ATOM   1753  N   TYR A 113      40.425  40.323  26.602  1.00  0.00           N  
ATOM   1754  HN  TYR A 113      39.847  40.875  26.002  1.00  0.00           H  
ATOM   1755  CA  TYR A 113      40.039  40.186  27.991  1.00  0.00           C  
ATOM   1756  HA  TYR A 113      39.155  40.644  28.026  1.00  0.00           H  
ATOM   1757  CB  TYR A 113      39.919  38.704  28.371  1.00  0.00           C  
ATOM   1758  HB1 TYR A 113      39.596  38.194  27.575  1.00  0.00           H  
ATOM   1759  HB2 TYR A 113      40.826  38.363  28.640  1.00  0.00           H  
ATOM   1760  CG  TYR A 113      38.984  38.426  29.518  1.00  0.00           C  
ATOM   1761  CD1 TYR A 113      38.017  39.351  29.878  1.00  0.00           C  
ATOM   1762  HD1 TYR A 113      37.947  40.209  29.382  1.00  0.00           H  
ATOM   1763  CE1 TYR A 113      37.149  39.095  30.918  1.00  0.00           C  
ATOM   1764  HE1 TYR A 113      36.458  39.773  31.177  1.00  0.00           H  
ATOM   1765  CZ  TYR A 113      37.251  37.913  31.618  1.00  0.00           C  
ATOM   1766  OH  TYR A 113      36.385  37.656  32.668  1.00  0.00           O  
ATOM   1767  HH  TYR A 113      36.594  36.761  33.052  1.00  0.00           H  
ATOM   1768  CD2 TYR A 113      39.058  37.241  30.232  1.00  0.00           C  
ATOM   1769  HD2 TYR A 113      39.750  36.563  29.983  1.00  0.00           H  
ATOM   1770  CE2 TYR A 113      38.201  36.975  31.279  1.00  0.00           C  
ATOM   1771  HE2 TYR A 113      38.273  36.116  31.785  1.00  0.00           H  
ATOM   1772  C   TYR A 113      40.992  40.876  28.953  1.00  0.00           C  
ATOM   1773  O   TYR A 113      41.040  40.525  30.135  1.00  0.00           O  
ATOM   1774  N   VAL A 114      41.783  41.858  28.519  1.00  0.00           N  
ATOM   1775  HN  VAL A 114      41.813  42.106  27.549  1.00  0.00           H  
ATOM   1776  CA  VAL A 114      42.598  42.564  29.509  1.00  0.00           C  
ATOM   1777  HA  VAL A 114      42.360  42.162  30.396  1.00  0.00           H  
ATOM   1778  CB  VAL A 114      44.102  42.330  29.231  1.00  0.00           C  
ATOM   1779  HB  VAL A 114      44.285  42.529  28.268  1.00  0.00           H  
ATOM   1780  CG1 VAL A 114      44.992  43.256  30.054  1.00  0.00           C  
ATOM   1781 1HG1 VAL A 114      45.950  43.059  29.846  1.00  0.00           H  
ATOM   1782 2HG1 VAL A 114      44.781  44.204  29.828  1.00  0.00           H  
ATOM   1783 3HG1 VAL A 114      44.820  43.097  31.031  1.00  0.00           H  
ATOM   1784  CG2 VAL A 114      44.441  40.877  29.579  1.00  0.00           C  
ATOM   1785 1HG2 VAL A 114      45.411  40.717  29.404  1.00  0.00           H  
ATOM   1786 2HG2 VAL A 114      44.236  40.709  30.538  1.00  0.00           H  
ATOM   1787 3HG2 VAL A 114      43.895  40.259  29.011  1.00  0.00           H  
ATOM   1788  C   VAL A 114      42.212  44.036  29.534  1.00  0.00           C  
ATOM   1789  O   VAL A 114      41.728  44.601  28.549  1.00  0.00           O  
ATOM   1790  N   ASP A 115      42.378  44.631  30.723  1.00  0.00           N  
ATOM   1791  HN  ASP A 115      42.554  44.016  31.486  1.00  0.00           H  
ATOM   1792  CA  ASP A 115      42.354  46.061  31.074  1.00  0.00           C  
ATOM   1793  HA  ASP A 115      42.841  46.022  31.943  1.00  0.00           H  
ATOM   1794  CB  ASP A 115      43.042  46.902  29.998  1.00  0.00           C  
ATOM   1795  HB1 ASP A 115      42.917  46.466  29.104  1.00  0.00           H  
ATOM   1796  HB2 ASP A 115      42.635  47.814  29.984  1.00  0.00           H  
ATOM   1797  CG  ASP A 115      44.530  47.062  30.260  1.00  0.00           C  
ATOM   1798  OD1 ASP A 115      45.091  46.242  31.005  1.00  0.00           O  
ATOM   1799  OD2 ASP A 115      45.138  48.003  29.721  1.00  0.00           O1-
ATOM   1800  C   ASP A 115      40.985  46.676  31.377  1.00  0.00           C  
ATOM   1801  O   ASP A 115      40.951  47.860  31.763  1.00  0.00           O  
ATOM   1802  N   LYS A 116      39.882  45.960  31.271  1.00  0.00           N  
ATOM   1803  HN  LYS A 116      39.842  45.111  30.758  1.00  0.00           H  
ATOM   1804  CA  LYS A 116      38.721  46.525  31.960  1.00  0.00           C  
ATOM   1805  HA  LYS A 116      39.114  47.241  32.537  1.00  0.00           H  
ATOM   1806  CB  LYS A 116      37.702  47.096  30.960  1.00  0.00           C  
ATOM   1807  HB1 LYS A 116      38.104  47.912  30.534  1.00  0.00           H  
ATOM   1808  HB2 LYS A 116      37.525  46.406  30.258  1.00  0.00           H  
ATOM   1809  CG  LYS A 116      36.366  47.494  31.590  1.00  0.00           C  
ATOM   1810  HG1 LYS A 116      35.620  47.167  31.007  1.00  0.00           H  
ATOM   1811  HG2 LYS A 116      36.293  47.061  32.495  1.00  0.00           H  
ATOM   1812  CD  LYS A 116      36.198  49.012  31.765  1.00  0.00           C  
ATOM   1813  HD1 LYS A 116      36.968  49.365  32.298  1.00  0.00           H  
ATOM   1814  HD2 LYS A 116      36.181  49.443  30.862  1.00  0.00           H  
ATOM   1815  CE  LYS A 116      34.887  49.339  32.497  1.00  0.00           C  
ATOM   1816  HE1 LYS A 116      34.132  48.855  32.060  1.00  0.00           H  
ATOM   1817  HE2 LYS A 116      34.968  49.053  33.459  1.00  0.00           H  
ATOM   1818  NZ  LYS A 116      34.587  50.806  32.480  1.00  0.00           N1+
ATOM   1819  HZ1 LYS A 116      33.724  50.974  32.967  1.00  0.00           H  
ATOM   1820  HZ2 LYS A 116      35.323  51.298  32.930  1.00  0.00           H  
ATOM   1821  HZ3 LYS A 116      34.497  51.110  31.531  1.00  0.00           H  
ATOM   1822  C   LYS A 116      38.017  45.521  32.868  1.00  0.00           C  
ATOM   1823  O   LYS A 116      37.605  45.888  33.971  1.00  0.00           O  
ATOM   1824  N   ARG A 117      37.887  44.269  32.444  1.00  0.00           N  
ATOM   1825  HN  ARG A 117      38.272  44.008  31.558  1.00  0.00           H  
ATOM   1826  CA  ARG A 117      37.180  43.277  33.243  1.00  0.00           C  
ATOM   1827  HA  ARG A 117      36.517  43.793  33.784  1.00  0.00           H  
ATOM   1828  CB  ARG A 117      36.461  42.274  32.319  1.00  0.00           C  
ATOM   1829  HB1 ARG A 117      35.990  42.790  31.601  1.00  0.00           H  
ATOM   1830  HB2 ARG A 117      37.152  41.673  31.907  1.00  0.00           H  
ATOM   1831  CG  ARG A 117      35.439  41.408  33.038  1.00  0.00           C  
ATOM   1832  HG1 ARG A 117      35.925  40.659  33.495  1.00  0.00           H  
ATOM   1833  HG2 ARG A 117      34.962  41.962  33.713  1.00  0.00           H  
ATOM   1834  CD  ARG A 117      34.413  40.818  32.075  1.00  0.00           C  
ATOM   1835  HD1 ARG A 117      34.879  40.460  31.260  1.00  0.00           H  
ATOM   1836  HD2 ARG A 117      33.920  40.079  32.520  1.00  0.00           H  
ATOM   1837  NE  ARG A 117      33.438  41.812  31.622  1.00  0.00           N  
ATOM   1838  HE  ARG A 117      32.670  42.007  32.233  1.00  0.00           H  
ATOM   1839  CZ  ARG A 117      33.507  42.463  30.469  1.00  0.00           C  
ATOM   1840  NH1 ARG A 117      34.502  42.234  29.634  1.00  0.00           N1+
ATOM   1841 1HH1 ARG A 117      35.210  41.573  29.862  1.00  0.00           H  
ATOM   1842 2HH1 ARG A 117      34.547  42.733  28.761  1.00  0.00           H  
ATOM   1843  NH2 ARG A 117      32.562  43.342  30.152  1.00  0.00           N  
ATOM   1844 1HH2 ARG A 117      31.806  43.515  30.779  1.00  0.00           H  
ATOM   1845 2HH2 ARG A 117      32.618  43.830  29.286  1.00  0.00           H  
ATOM   1846  C   ARG A 117      38.126  42.551  34.184  1.00  0.00           C  
ATOM   1847  O   ARG A 117      37.785  42.328  35.346  1.00  0.00           O  
ATOM   1848  N   LEU A 118      39.318  42.193  33.717  1.00  0.00           N  
ATOM   1849  HN  LEU A 118      39.522  42.283  32.739  1.00  0.00           H  
ATOM   1850  CA  LEU A 118      40.335  41.663  34.620  1.00  0.00           C  
ATOM   1851  HA  LEU A 118      39.837  41.038  35.220  1.00  0.00           H  
ATOM   1852  CB  LEU A 118      41.419  40.917  33.840  1.00  0.00           C  
ATOM   1853  HB1 LEU A 118      41.664  41.479  33.051  1.00  0.00           H  
ATOM   1854  HB2 LEU A 118      42.208  40.819  34.443  1.00  0.00           H  
ATOM   1855  CG  LEU A 118      41.039  39.531  33.320  1.00  0.00           C  
ATOM   1856  HG  LEU A 118      40.339  39.630  32.616  1.00  0.00           H  
ATOM   1857  CD1 LEU A 118      42.241  38.849  32.695  1.00  0.00           C  
ATOM   1858 1HD1 LEU A 118      41.973  37.936  32.365  1.00  0.00           H  
ATOM   1859 2HD1 LEU A 118      42.581  39.399  31.934  1.00  0.00           H  
ATOM   1860 3HD1 LEU A 118      42.969  38.752  33.377  1.00  0.00           H  
ATOM   1861  CD2 LEU A 118      40.458  38.686  34.444  1.00  0.00           C  
ATOM   1862 1HD2 LEU A 118      40.217  37.786  34.092  1.00  0.00           H  
ATOM   1863 2HD2 LEU A 118      41.141  38.594  35.172  1.00  0.00           H  
ATOM   1864 3HD2 LEU A 118      39.645  39.129  34.813  1.00  0.00           H  
ATOM   1865  C   LEU A 118      40.962  42.765  35.464  1.00  0.00           C  
ATOM   1866  O   LEU A 118      41.441  42.499  36.563  1.00  0.00           O  
ATOM   1867  N   ALA A 119      40.982  44.008  34.958  1.00  0.00           N  
ATOM   1868  HN  ALA A 119      40.608  44.174  34.049  1.00  0.00           H  
ATOM   1869  CA  ALA A 119      41.540  45.107  35.729  1.00  0.00           C  
ATOM   1870  HA  ALA A 119      42.390  44.772  36.117  1.00  0.00           H  
ATOM   1871  CB  ALA A 119      41.824  46.298  34.811  1.00  0.00           C  
ATOM   1872  HB1 ALA A 119      42.211  47.049  35.342  1.00  0.00           H  
ATOM   1873  HB2 ALA A 119      42.483  46.021  34.103  1.00  0.00           H  
ATOM   1874  HB3 ALA A 119      40.970  46.597  34.380  1.00  0.00           H  
ATOM   1875  C   ALA A 119      40.606  45.515  36.860  1.00  0.00           C  
ATOM   1876  O   ALA A 119      40.978  45.470  38.036  1.00  0.00           O  
ATOM   1877  N   GLY A 120      39.378  45.900  36.523  1.00  0.00           N  
ATOM   1878  HN  GLY A 120      39.111  45.952  35.558  1.00  0.00           H  
ATOM   1879  CA  GLY A 120      38.414  46.257  37.560  1.00  0.00           C  
ATOM   1880  HA1 GLY A 120      38.838  46.953  38.142  1.00  0.00           H  
ATOM   1881  HA2 GLY A 120      37.605  46.640  37.102  1.00  0.00           H  
ATOM   1882  C   GLY A 120      37.999  45.073  38.404  1.00  0.00           C  
ATOM   1883  O   GLY A 120      37.901  45.178  39.633  1.00  0.00           O  
ATOM   1884  N   LEU A 121      37.752  43.922  37.772  1.00  0.00           N  
ATOM   1885  HN  LEU A 121      37.754  43.902  36.767  1.00  0.00           H  
ATOM   1886  CA  LEU A 121      37.457  42.710  38.517  1.00  0.00           C  
ATOM   1887  HA  LEU A 121      36.653  42.910  39.082  1.00  0.00           H  
ATOM   1888  CB  LEU A 121      37.149  41.555  37.548  1.00  0.00           C  
ATOM   1889  HB1 LEU A 121      36.452  41.898  36.920  1.00  0.00           H  
ATOM   1890  HB2 LEU A 121      38.001  41.379  37.050  1.00  0.00           H  
ATOM   1891  CG  LEU A 121      36.650  40.204  38.069  1.00  0.00           C  
ATOM   1892  HG  LEU A 121      36.129  39.777  37.326  1.00  0.00           H  
ATOM   1893  CD1 LEU A 121      37.802  39.274  38.416  1.00  0.00           C  
ATOM   1894 1HD1 LEU A 121      37.440  38.398  38.750  1.00  0.00           H  
ATOM   1895 2HD1 LEU A 121      38.364  39.109  37.601  1.00  0.00           H  
ATOM   1896 3HD1 LEU A 121      38.370  39.685  39.132  1.00  0.00           H  
ATOM   1897  CD2 LEU A 121      35.718  40.385  39.256  1.00  0.00           C  
ATOM   1898 1HD2 LEU A 121      35.405  39.491  39.571  1.00  0.00           H  
ATOM   1899 2HD2 LEU A 121      36.206  40.854  39.987  1.00  0.00           H  
ATOM   1900 3HD2 LEU A 121      34.926  40.940  38.976  1.00  0.00           H  
ATOM   1901  C   LEU A 121      38.613  42.350  39.442  1.00  0.00           C  
ATOM   1902  O   LEU A 121      38.405  41.863  40.559  1.00  0.00           O  
ATOM   1903  N   THR A 122      39.853  42.575  38.992  1.00  0.00           N  
ATOM   1904  HN  THR A 122      39.985  42.892  38.048  1.00  0.00           H  
ATOM   1905  CA  THR A 122      40.999  42.372  39.865  1.00  0.00           C  
ATOM   1906  HA  THR A 122      40.886  41.453  40.245  1.00  0.00           H  
ATOM   1907  CB  THR A 122      42.290  42.448  39.038  1.00  0.00           C  
ATOM   1908  HB  THR A 122      42.306  43.282  38.498  1.00  0.00           H  
ATOM   1909  OG1 THR A 122      42.339  41.342  38.121  1.00  0.00           O  
ATOM   1910  HG1 THR A 122      43.182  41.390  37.589  1.00  0.00           H  
ATOM   1911  CG2 THR A 122      43.517  42.382  39.946  1.00  0.00           C  
ATOM   1912 1HG2 THR A 122      44.346  42.434  39.385  1.00  0.00           H  
ATOM   1913 2HG2 THR A 122      43.502  43.148  40.578  1.00  0.00           H  
ATOM   1914 3HG2 THR A 122      43.517  41.522  40.450  1.00  0.00           H  
ATOM   1915  C   THR A 122      41.020  43.372  41.014  1.00  0.00           C  
ATOM   1916  O   THR A 122      41.432  43.034  42.123  1.00  0.00           O  
ATOM   1917  N   LEU A 123      40.558  44.601  40.768  1.00  0.00           N  
ATOM   1918  HN  LEU A 123      40.231  44.849  39.852  1.00  0.00           H  
ATOM   1919  CA  LEU A 123      40.510  45.599  41.845  1.00  0.00           C  
ATOM   1920  HA  LEU A 123      41.433  45.597  42.239  1.00  0.00           H  
ATOM   1921  CB  LEU A 123      40.186  46.976  41.274  1.00  0.00           C  
ATOM   1922  HB1 LEU A 123      39.401  46.884  40.660  1.00  0.00           H  
ATOM   1923  HB2 LEU A 123      39.949  47.574  42.036  1.00  0.00           H  
ATOM   1924  CG  LEU A 123      41.314  47.650  40.481  1.00  0.00           C  
ATOM   1925  HG  LEU A 123      41.382  47.205  39.593  1.00  0.00           H  
ATOM   1926  CD1 LEU A 123      41.038  49.122  40.238  1.00  0.00           C  
ATOM   1927 1HD1 LEU A 123      41.793  49.530  39.725  1.00  0.00           H  
ATOM   1928 2HD1 LEU A 123      40.189  49.219  39.724  1.00  0.00           H  
ATOM   1929 3HD1 LEU A 123      40.939  49.597  41.123  1.00  0.00           H  
ATOM   1930  CD2 LEU A 123      42.643  47.466  41.201  1.00  0.00           C  
ATOM   1931 1HD2 LEU A 123      43.367  47.903  40.685  1.00  0.00           H  
ATOM   1932 2HD2 LEU A 123      42.590  47.878  42.114  1.00  0.00           H  
ATOM   1933 3HD2 LEU A 123      42.840  46.492  41.295  1.00  0.00           H  
ATOM   1934  C   LEU A 123      39.508  45.208  42.917  1.00  0.00           C  
ATOM   1935  O   LEU A 123      39.821  45.201  44.114  1.00  0.00           O  
ATOM   1936  N   PHE A 124      38.280  44.866  42.512  1.00  0.00           N  
ATOM   1937  HN  PHE A 124      38.033  44.949  41.548  1.00  0.00           H  
ATOM   1938  CA  PHE A 124      37.298  44.367  43.468  1.00  0.00           C  
ATOM   1939  HA  PHE A 124      37.179  45.095  44.149  1.00  0.00           H  
ATOM   1940  CB  PHE A 124      35.972  44.086  42.767  1.00  0.00           C  
ATOM   1941  HB1 PHE A 124      35.665  44.928  42.308  1.00  0.00           H  
ATOM   1942  HB2 PHE A 124      36.119  43.380  42.075  1.00  0.00           H  
ATOM   1943  CG  PHE A 124      34.873  43.631  43.682  1.00  0.00           C  
ATOM   1944  CD1 PHE A 124      34.708  42.280  43.961  1.00  0.00           C  
ATOM   1945  HD1 PHE A 124      35.322  41.607  43.560  1.00  0.00           H  
ATOM   1946  CE1 PHE A 124      33.691  41.853  44.808  1.00  0.00           C  
ATOM   1947  HE1 PHE A 124      33.587  40.884  45.009  1.00  0.00           H  
ATOM   1948  CZ  PHE A 124      32.826  42.779  45.357  1.00  0.00           C  
ATOM   1949  HZ  PHE A 124      32.091  42.471  45.970  1.00  0.00           H  
ATOM   1950  CD2 PHE A 124      34.000  44.545  44.242  1.00  0.00           C  
ATOM   1951  HD2 PHE A 124      34.102  45.515  44.031  1.00  0.00           H  
ATOM   1952  CE2 PHE A 124      32.982  44.119  45.079  1.00  0.00           C  
ATOM   1953  HE2 PHE A 124      32.358  44.792  45.481  1.00  0.00           H  
ATOM   1954  C   PHE A 124      37.816  43.127  44.183  1.00  0.00           C  
ATOM   1955  O   PHE A 124      37.611  42.951  45.394  1.00  0.00           O  
ATOM   1956  N   ALA A 125      38.505  42.252  43.437  1.00  0.00           N  
ATOM   1957  HN  ALA A 125      38.688  42.450  42.473  1.00  0.00           H  
ATOM   1958  CA  ALA A 125      38.988  40.996  44.022  1.00  0.00           C  
ATOM   1959  HA  ALA A 125      38.190  40.560  44.426  1.00  0.00           H  
ATOM   1960  CB  ALA A 125      39.574  40.117  42.923  1.00  0.00           C  
ATOM   1961  HB1 ALA A 125      39.905  39.262  43.327  1.00  0.00           H  
ATOM   1962  HB2 ALA A 125      38.865  39.912  42.247  1.00  0.00           H  
ATOM   1963  HB3 ALA A 125      40.336  40.588  42.477  1.00  0.00           H  
ATOM   1964  C   ALA A 125      40.017  41.260  45.111  1.00  0.00           C  
ATOM   1965  O   ALA A 125      39.939  40.676  46.202  1.00  0.00           O  
ATOM   1966  N   VAL A 126      40.990  42.137  44.835  1.00  0.00           N  
ATOM   1967  HN  VAL A 126      41.015  42.587  43.949  1.00  0.00           H  
ATOM   1968  CA  VAL A 126      42.017  42.442  45.828  1.00  0.00           C  
ATOM   1969  HA  VAL A 126      42.293  41.541  46.183  1.00  0.00           H  
ATOM   1970  CB  VAL A 126      43.213  43.160  45.193  1.00  0.00           C  
ATOM   1971  HB  VAL A 126      43.916  43.313  45.885  1.00  0.00           H  
ATOM   1972  CG1 VAL A 126      43.851  42.310  44.112  1.00  0.00           C  
ATOM   1973 1HG1 VAL A 126      44.617  42.796  43.707  1.00  0.00           H  
ATOM   1974 2HG1 VAL A 126      44.161  41.445  44.507  1.00  0.00           H  
ATOM   1975 3HG1 VAL A 126      43.168  42.119  43.404  1.00  0.00           H  
ATOM   1976  CG2 VAL A 126      42.803  44.532  44.653  1.00  0.00           C  
ATOM   1977 1HG2 VAL A 126      43.599  44.980  44.240  1.00  0.00           H  
ATOM   1978 2HG2 VAL A 126      42.089  44.410  43.956  1.00  0.00           H  
ATOM   1979 3HG2 VAL A 126      42.444  45.090  45.395  1.00  0.00           H  
ATOM   1980  C   VAL A 126      41.458  43.265  46.978  1.00  0.00           C  
ATOM   1981  O   VAL A 126      42.011  43.251  48.074  1.00  0.00           O  
ATOM   1982  N   TYR A 127      40.364  43.992  46.744  1.00  0.00           N  
ATOM   1983  HN  TYR A 127      39.982  44.059  45.825  1.00  0.00           H  
ATOM   1984  CA  TYR A 127      39.742  44.698  47.848  1.00  0.00           C  
ATOM   1985  HA  TYR A 127      40.475  45.155  48.346  1.00  0.00           H  
ATOM   1986  CB  TYR A 127      38.758  45.741  47.321  1.00  0.00           C  
ATOM   1987  HB1 TYR A 127      38.558  45.523  46.359  1.00  0.00           H  
ATOM   1988  HB2 TYR A 127      37.917  45.692  47.863  1.00  0.00           H  
ATOM   1989  CG  TYR A 127      39.295  47.148  47.388  1.00  0.00           C  
ATOM   1990  CD1 TYR A 127      40.467  47.516  46.729  1.00  0.00           C  
ATOM   1991  HD1 TYR A 127      40.954  46.827  46.190  1.00  0.00           H  
ATOM   1992  CE1 TYR A 127      40.957  48.812  46.800  1.00  0.00           C  
ATOM   1993  HE1 TYR A 127      41.800  49.056  46.319  1.00  0.00           H  
ATOM   1994  CZ  TYR A 127      40.275  49.760  47.533  1.00  0.00           C  
ATOM   1995  OH  TYR A 127      40.755  51.045  47.604  1.00  0.00           O  
ATOM   1996  HH  TYR A 127      40.134  51.599  48.175  1.00  0.00           H  
ATOM   1997  CD2 TYR A 127      38.632  48.126  48.122  1.00  0.00           C  
ATOM   1998  HD2 TYR A 127      37.789  47.892  48.604  1.00  0.00           H  
ATOM   1999  CE2 TYR A 127      39.113  49.422  48.194  1.00  0.00           C  
ATOM   2000  HE2 TYR A 127      38.626  50.112  48.733  1.00  0.00           H  
ATOM   2001  C   TYR A 127      39.053  43.721  48.798  1.00  0.00           C  
ATOM   2002  O   TYR A 127      39.215  43.820  50.015  1.00  0.00           O  
ATOM   2003  N   ALA A 128      38.327  42.747  48.243  1.00  0.00           N  
ATOM   2004  HN  ALA A 128      38.210  42.724  47.252  1.00  0.00           H  
ATOM   2005  CA  ALA A 128      37.704  41.723  49.069  1.00  0.00           C  
ATOM   2006  HA  ALA A 128      37.159  42.215  49.756  1.00  0.00           H  
ATOM   2007  CB  ALA A 128      36.799  40.841  48.211  1.00  0.00           C  
ATOM   2008  HB1 ALA A 128      36.380  40.139  48.784  1.00  0.00           H  
ATOM   2009  HB2 ALA A 128      36.090  41.402  47.791  1.00  0.00           H  
ATOM   2010  HB3 ALA A 128      37.350  40.403  47.499  1.00  0.00           H  
ATOM   2011  C   ALA A 128      38.748  40.891  49.794  1.00  0.00           C  
ATOM   2012  O   ALA A 128      38.666  40.675  51.017  1.00  0.00           O  
ATOM   2013  N   SER A 129      39.751  40.400  49.062  1.00  0.00           N  
ATOM   2014  HN  SER A 129      39.801  40.618  48.087  1.00  0.00           H  
ATOM   2015  CA  SER A 129      40.790  39.561  49.666  1.00  0.00           C  
ATOM   2016  HA  SER A 129      40.297  38.812  50.110  1.00  0.00           H  
ATOM   2017  CB  SER A 129      41.723  39.017  48.582  1.00  0.00           C  
ATOM   2018  HB1 SER A 129      41.917  39.717  47.905  1.00  0.00           H  
ATOM   2019  HB2 SER A 129      42.575  38.690  48.990  1.00  0.00           H  
ATOM   2020  OG  SER A 129      41.136  37.917  47.905  1.00  0.00           O  
ATOM   2021  HG1 SER A 129      41.768  37.578  47.214  1.00  0.00           H  
ATOM   2022  C   SER A 129      41.581  40.330  50.717  1.00  0.00           C  
ATOM   2023  O   SER A 129      41.911  39.775  51.772  1.00  0.00           O  
ATOM   2024  N   ASN A 130      41.892  41.599  50.463  1.00  0.00           N  
ATOM   2025  HN  ASN A 130      41.617  42.014  49.589  1.00  0.00           H  
ATOM   2026  CA  ASN A 130      42.613  42.395  51.444  1.00  0.00           C  
ATOM   2027  HA  ASN A 130      43.412  41.843  51.693  1.00  0.00           H  
ATOM   2028  CB  ASN A 130      43.062  43.735  50.836  1.00  0.00           C  
ATOM   2029  HB1 ASN A 130      42.287  44.133  50.335  1.00  0.00           H  
ATOM   2030  HB2 ASN A 130      43.326  44.350  51.580  1.00  0.00           H  
ATOM   2031  CG  ASN A 130      44.231  43.592  49.879  1.00  0.00           C  
ATOM   2032  OD1 ASN A 130      44.680  44.568  49.282  1.00  0.00           O  
ATOM   2033  ND2 ASN A 130      44.727  42.367  49.726  1.00  0.00           N  
ATOM   2034 1HD2 ASN A 130      44.332  41.603  50.228  1.00  0.00           H  
ATOM   2035 2HD2 ASN A 130      45.504  42.213  49.109  1.00  0.00           H  
ATOM   2036  C   ASN A 130      41.767  42.640  52.688  1.00  0.00           C  
ATOM   2037  O   ASN A 130      42.275  42.593  53.817  1.00  0.00           O  
ATOM   2038  N   VAL A 131      40.469  42.927  52.502  1.00  0.00           N  
ATOM   2039  HN  VAL A 131      40.115  43.006  51.570  1.00  0.00           H  
ATOM   2040  CA  VAL A 131      39.582  43.133  53.645  1.00  0.00           C  
ATOM   2041  HA  VAL A 131      40.015  43.830  54.215  1.00  0.00           H  
ATOM   2042  CB  VAL A 131      38.212  43.644  53.157  1.00  0.00           C  
ATOM   2043  HB  VAL A 131      37.970  43.182  52.295  1.00  0.00           H  
ATOM   2044  CG1 VAL A 131      37.121  43.319  54.166  1.00  0.00           C  
ATOM   2045 1HG1 VAL A 131      36.237  43.657  53.833  1.00  0.00           H  
ATOM   2046 2HG1 VAL A 131      37.070  42.328  54.297  1.00  0.00           H  
ATOM   2047 3HG1 VAL A 131      37.334  43.759  55.039  1.00  0.00           H  
ATOM   2048  CG2 VAL A 131      38.265  45.132  52.897  1.00  0.00           C  
ATOM   2049 1HG2 VAL A 131      37.374  45.458  52.584  1.00  0.00           H  
ATOM   2050 2HG2 VAL A 131      38.506  45.614  53.751  1.00  0.00           H  
ATOM   2051 3HG2 VAL A 131      38.953  45.328  52.196  1.00  0.00           H  
ATOM   2052  C   VAL A 131      39.449  41.864  54.465  1.00  0.00           C  
ATOM   2053  O   VAL A 131      39.311  41.919  55.694  1.00  0.00           O  
ATOM   2054  N   LEU A 132      39.511  40.699  53.815  1.00  0.00           N  
ATOM   2055  HN  LEU A 132      39.564  40.689  52.814  1.00  0.00           H  
ATOM   2056  CA  LEU A 132      39.500  39.440  54.561  1.00  0.00           C  
ATOM   2057  HA  LEU A 132      38.751  39.519  55.227  1.00  0.00           H  
ATOM   2058  CB  LEU A 132      39.223  38.275  53.596  1.00  0.00           C  
ATOM   2059  HB1 LEU A 132      39.564  38.548  52.703  1.00  0.00           H  
ATOM   2060  HB2 LEU A 132      39.746  37.489  53.934  1.00  0.00           H  
ATOM   2061  CG  LEU A 132      37.773  37.815  53.418  1.00  0.00           C  
ATOM   2062  HG  LEU A 132      37.738  37.174  52.654  1.00  0.00           H  
ATOM   2063  CD1 LEU A 132      37.295  37.107  54.676  1.00  0.00           C  
ATOM   2064 1HD1 LEU A 132      36.351  36.818  54.556  1.00  0.00           H  
ATOM   2065 2HD1 LEU A 132      37.869  36.310  54.854  1.00  0.00           H  
ATOM   2066 3HD1 LEU A 132      37.351  37.737  55.457  1.00  0.00           H  
ATOM   2067  CD2 LEU A 132      36.836  38.979  53.070  1.00  0.00           C  
ATOM   2068 1HD2 LEU A 132      35.906  38.638  52.964  1.00  0.00           H  
ATOM   2069 2HD2 LEU A 132      36.867  39.653  53.809  1.00  0.00           H  
ATOM   2070 3HD2 LEU A 132      37.138  39.398  52.218  1.00  0.00           H  
ATOM   2071  C   LEU A 132      40.803  39.232  55.312  1.00  0.00           C  
ATOM   2072  O   LEU A 132      40.800  38.871  56.489  1.00  0.00           O  
ATOM   2073  N   PHE A 133      41.935  39.460  54.632  1.00  0.00           N  
ATOM   2074  HN  PHE A 133      41.886  39.785  53.691  1.00  0.00           H  
ATOM   2075  CA  PHE A 133      43.243  39.257  55.252  1.00  0.00           C  
ATOM   2076  HA  PHE A 133      43.260  38.299  55.541  1.00  0.00           H  
ATOM   2077  CB  PHE A 133      44.355  39.522  54.234  1.00  0.00           C  
ATOM   2078  HB1 PHE A 133      43.976  39.428  53.318  1.00  0.00           H  
ATOM   2079  HB2 PHE A 133      44.688  40.459  54.356  1.00  0.00           H  
ATOM   2080  CG  PHE A 133      45.530  38.597  54.356  1.00  0.00           C  
ATOM   2081  CD1 PHE A 133      45.387  37.346  54.927  1.00  0.00           C  
ATOM   2082  HD1 PHE A 133      44.498  37.056  55.266  1.00  0.00           H  
ATOM   2083  CE1 PHE A 133      46.468  36.492  55.027  1.00  0.00           C  
ATOM   2084  HE1 PHE A 133      46.346  35.581  55.429  1.00  0.00           H  
ATOM   2085  CZ  PHE A 133      47.713  36.880  54.564  1.00  0.00           C  
ATOM   2086  HZ  PHE A 133      48.493  36.266  54.646  1.00  0.00           H  
ATOM   2087  CD2 PHE A 133      46.786  38.974  53.900  1.00  0.00           C  
ATOM   2088  HD2 PHE A 133      46.896  39.886  53.490  1.00  0.00           H  
ATOM   2089  CE2 PHE A 133      47.867  38.130  54.002  1.00  0.00           C  
ATOM   2090  HE2 PHE A 133      48.767  38.419  53.671  1.00  0.00           H  
ATOM   2091  C   PHE A 133      43.426  40.141  56.471  1.00  0.00           C  
ATOM   2092  O   PHE A 133      43.933  39.700  57.516  1.00  0.00           O  
ATOM   2093  N   CYS A 134      43.019  41.406  56.364  1.00  0.00           N  
ATOM   2094  HN  CYS A 134      42.560  41.693  55.528  1.00  0.00           H  
ATOM   2095  CA  CYS A 134      43.242  42.378  57.425  1.00  0.00           C  
ATOM   2096  HA  CYS A 134      44.009  42.026  57.962  1.00  0.00           H  
ATOM   2097  CB  CYS A 134      43.578  43.728  56.801  1.00  0.00           C  
ATOM   2098  HB1 CYS A 134      42.710  44.070  56.437  1.00  0.00           H  
ATOM   2099  HB2 CYS A 134      43.866  44.311  57.569  1.00  0.00           H  
ATOM   2100  SG  CYS A 134      44.861  43.572  55.525  1.00  0.00           S  
ATOM   2101  HG1 CYS A 134      45.055  44.481  55.144  1.00  0.00           H  
ATOM   2102  C   CYS A 134      42.053  42.470  58.379  1.00  0.00           C  
ATOM   2103  O   CYS A 134      42.135  43.185  59.389  1.00  0.00           O  
ATOM   2104  N   ALA A 135      40.956  41.767  58.071  1.00  0.00           N  
ATOM   2105  HN  ALA A 135      40.875  41.406  57.140  1.00  0.00           H  
ATOM   2106  CA  ALA A 135      39.875  41.491  59.003  1.00  0.00           C  
ATOM   2107  HA  ALA A 135      39.855  42.290  59.599  1.00  0.00           H  
ATOM   2108  CB  ALA A 135      38.560  41.298  58.240  1.00  0.00           C  
ATOM   2109  HB1 ALA A 135      37.827  41.106  58.896  1.00  0.00           H  
ATOM   2110  HB2 ALA A 135      38.338  42.126  57.729  1.00  0.00           H  
ATOM   2111  HB3 ALA A 135      38.645  40.533  57.610  1.00  0.00           H  
ATOM   2112  C   ALA A 135      40.157  40.254  59.848  1.00  0.00           C  
ATOM   2113  O   ALA A 135      39.552  40.119  60.920  1.00  0.00           O  
ATOM   2114  N   LEU A 136      41.009  39.361  59.374  1.00  0.00           N  
ATOM   2115  HN  LEU A 136      41.382  39.456  58.458  1.00  0.00           H  
ATOM   2116  CA  LEU A 136      41.416  38.219  60.194  1.00  0.00           C  
ATOM   2117  HA  LEU A 136      40.555  37.735  60.387  1.00  0.00           H  
ATOM   2118  CB  LEU A 136      42.404  37.339  59.421  1.00  0.00           C  
ATOM   2119  HB1 LEU A 136      41.956  37.087  58.557  1.00  0.00           H  
ATOM   2120  HB2 LEU A 136      43.213  37.894  59.221  1.00  0.00           H  
ATOM   2121  CG  LEU A 136      42.888  36.045  60.083  1.00  0.00           C  
ATOM   2122  HG  LEU A 136      43.458  36.287  60.871  1.00  0.00           H  
ATOM   2123  CD1 LEU A 136      41.717  35.223  60.571  1.00  0.00           C  
ATOM   2124 1HD1 LEU A 136      42.050  34.385  60.997  1.00  0.00           H  
ATOM   2125 2HD1 LEU A 136      41.188  35.757  61.241  1.00  0.00           H  
ATOM   2126 3HD1 LEU A 136      41.127  34.989  59.797  1.00  0.00           H  
ATOM   2127  CD2 LEU A 136      43.729  35.236  59.113  1.00  0.00           C  
ATOM   2128 1HD2 LEU A 136      44.045  34.395  59.561  1.00  0.00           H  
ATOM   2129 2HD2 LEU A 136      43.187  35.006  58.313  1.00  0.00           H  
ATOM   2130 3HD2 LEU A 136      44.529  35.779  58.832  1.00  0.00           H  
ATOM   2131  C   LEU A 136      42.000  38.630  61.545  1.00  0.00           C  
ATOM   2132  O   LEU A 136      41.671  37.973  62.547  1.00  0.00           O  
ATOM   2133  N   PRO A 137      42.823  39.684  61.661  1.00  0.00           N  
ATOM   2134  CD  PRO A 137      43.526  40.432  60.604  1.00  0.00           C  
ATOM   2135  HD1 PRO A 137      42.929  41.141  60.226  1.00  0.00           H  
ATOM   2136  HD2 PRO A 137      43.817  39.811  59.873  1.00  0.00           H  
ATOM   2137  CA  PRO A 137      43.295  40.075  63.004  1.00  0.00           C  
ATOM   2138  HA  PRO A 137      43.692  39.284  63.468  1.00  0.00           H  
ATOM   2139  CB  PRO A 137      44.269  41.225  62.707  1.00  0.00           C  
ATOM   2140  HB1 PRO A 137      43.815  42.106  62.797  1.00  0.00           H  
ATOM   2141  HB2 PRO A 137      45.057  41.188  63.317  1.00  0.00           H  
ATOM   2142  CG  PRO A 137      44.695  41.020  61.326  1.00  0.00           C  
ATOM   2143  HG1 PRO A 137      44.947  41.893  60.914  1.00  0.00           H  
ATOM   2144  HG2 PRO A 137      45.472  40.399  61.296  1.00  0.00           H  
ATOM   2145  C   PRO A 137      42.175  40.513  63.927  1.00  0.00           C  
ATOM   2146  O   PRO A 137      42.223  40.221  65.126  1.00  0.00           O  
ATOM   2147  N   ASN A 138      41.179  41.223  63.406  1.00  0.00           N  
ATOM   2148  HN  ASN A 138      41.138  41.372  62.414  1.00  0.00           H  
ATOM   2149  CA  ASN A 138      40.148  41.781  64.260  1.00  0.00           C  
ATOM   2150  HA  ASN A 138      40.631  42.314  64.958  1.00  0.00           H  
ATOM   2151  CB  ASN A 138      39.224  42.695  63.448  1.00  0.00           C  
ATOM   2152  HB1 ASN A 138      38.790  42.145  62.732  1.00  0.00           H  
ATOM   2153  HB2 ASN A 138      38.530  43.073  64.049  1.00  0.00           H  
ATOM   2154  CG  ASN A 138      39.974  43.842  62.793  1.00  0.00           C  
ATOM   2155  OD1 ASN A 138      41.194  43.794  62.629  1.00  0.00           O  
ATOM   2156  ND2 ASN A 138      39.247  44.882  62.406  1.00  0.00           N  
ATOM   2157 1HD2 ASN A 138      38.258  44.884  62.556  1.00  0.00           H  
ATOM   2158 2HD2 ASN A 138      39.690  45.660  61.971  1.00  0.00           H  
ATOM   2159  C   ASN A 138      39.342  40.698  64.969  1.00  0.00           C  
ATOM   2160  O   ASN A 138      38.876  40.911  66.093  1.00  0.00           O  
ATOM   2161  N   MET A 139      39.175  39.538  64.337  1.00  0.00           N  
ATOM   2162  HN  MET A 139      39.606  39.410  63.440  1.00  0.00           H  
ATOM   2163  CA  MET A 139      38.383  38.450  64.902  1.00  0.00           C  
ATOM   2164  HA  MET A 139      38.344  38.643  65.891  1.00  0.00           H  
ATOM   2165  CB  MET A 139      36.966  38.446  64.334  1.00  0.00           C  
ATOM   2166  HB1 MET A 139      36.683  39.394  64.188  1.00  0.00           H  
ATOM   2167  HB2 MET A 139      36.985  37.959  63.458  1.00  0.00           H  
ATOM   2168  CG  MET A 139      35.930  37.782  65.229  1.00  0.00           C  
ATOM   2169  HG1 MET A 139      36.272  36.855  65.370  1.00  0.00           H  
ATOM   2170  HG2 MET A 139      35.969  38.291  66.090  1.00  0.00           H  
ATOM   2171  SD  MET A 139      34.291  37.803  64.497  1.00  0.00           S  
ATOM   2172  CE  MET A 139      33.335  36.996  65.782  1.00  0.00           C  
ATOM   2173  HE1 MET A 139      32.378  36.935  65.506  1.00  0.00           H  
ATOM   2174  HE2 MET A 139      33.698  36.079  65.932  1.00  0.00           H  
ATOM   2175  HE3 MET A 139      33.403  37.527  66.632  1.00  0.00           H  
ATOM   2176  C   MET A 139      39.064  37.105  64.674  1.00  0.00           C  
ATOM   2177  O   MET A 139      38.419  36.122  64.301  1.00  0.00           O  
ATOM   2178  N   GLY A 140      40.380  37.037  64.882  1.00  0.00           N  
ATOM   2179  HN  GLY A 140      40.876  37.828  65.242  1.00  0.00           H  
ATOM   2180  CA  GLY A 140      41.090  35.811  64.582  1.00  0.00           C  
ATOM   2181  HA1 GLY A 140      40.658  35.092  65.123  1.00  0.00           H  
ATOM   2182  HA2 GLY A 140      40.948  35.634  63.607  1.00  0.00           H  
ATOM   2183  C   GLY A 140      42.574  35.817  64.868  1.00  0.00           C  
ATOM   2184  O   GLY A 140      43.012  36.238  65.935  1.00  0.00           O  
ATOM   2185  N   LEU A 141      43.358  35.329  63.900  1.00  0.00           N  
ATOM   2186  HN  LEU A 141      42.961  35.183  62.990  1.00  0.00           H  
ATOM   2187  CA  LEU A 141      44.761  35.000  64.109  1.00  0.00           C  
ATOM   2188  HA  LEU A 141      44.734  34.325  64.850  1.00  0.00           H  
ATOM   2189  CB  LEU A 141      45.378  34.434  62.828  1.00  0.00           C  
ATOM   2190  HB1 LEU A 141      45.246  35.125  62.109  1.00  0.00           H  
ATOM   2191  HB2 LEU A 141      46.348  34.297  62.990  1.00  0.00           H  
ATOM   2192  CG  LEU A 141      44.813  33.118  62.288  1.00  0.00           C  
ATOM   2193  HG  LEU A 141      43.853  33.246  62.033  1.00  0.00           H  
ATOM   2194  CD1 LEU A 141      45.582  32.691  61.044  1.00  0.00           C  
ATOM   2195 1HD1 LEU A 141      45.211  31.829  60.701  1.00  0.00           H  
ATOM   2196 2HD1 LEU A 141      45.502  33.391  60.339  1.00  0.00           H  
ATOM   2197 3HD1 LEU A 141      46.550  32.566  61.278  1.00  0.00           H  
ATOM   2198  CD2 LEU A 141      44.876  32.036  63.358  1.00  0.00           C  
ATOM   2199 1HD2 LEU A 141      44.500  31.187  62.987  1.00  0.00           H  
ATOM   2200 2HD2 LEU A 141      45.818  31.896  63.634  1.00  0.00           H  
ATOM   2201 3HD2 LEU A 141      44.327  32.325  64.145  1.00  0.00           H  
ATOM   2202  C   LEU A 141      45.604  36.174  64.590  1.00  0.00           C  
ATOM   2203  O   LEU A 141      46.700  35.958  65.123  1.00  0.00           O  
ATOM   2204  N   GLY A 142      45.148  37.418  64.396  1.00  0.00           N  
ATOM   2205  HN  GLY A 142      44.241  37.532  63.991  1.00  0.00           H  
ATOM   2206  CA  GLY A 142      45.907  38.594  64.756  1.00  0.00           C  
ATOM   2207  HA1 GLY A 142      46.850  38.295  64.923  1.00  0.00           H  
ATOM   2208  HA2 GLY A 142      45.879  39.213  63.975  1.00  0.00           H  
ATOM   2209  C   GLY A 142      45.362  39.286  66.001  1.00  0.00           C  
ATOM   2210  O   GLY A 142      44.294  38.955  66.520  1.00  0.00           O  
ATOM   2211  N   SER A 143      46.128  40.271  66.461  1.00  0.00           N  
ATOM   2212  HN  SER A 143      46.995  40.462  66.002  1.00  0.00           H  
ATOM   2213  CA  SER A 143      45.753  41.064  67.626  1.00  0.00           C  
ATOM   2214  HA  SER A 143      44.759  41.146  67.593  1.00  0.00           H  
ATOM   2215  CB  SER A 143      46.157  40.391  68.943  1.00  0.00           C  
ATOM   2216  HB1 SER A 143      47.096  40.065  68.895  1.00  0.00           H  
ATOM   2217  HB2 SER A 143      46.060  41.030  69.703  1.00  0.00           H  
ATOM   2218  OG  SER A 143      45.330  39.274  69.216  1.00  0.00           O  
ATOM   2219  HG1 SER A 143      45.614  38.861  70.078  1.00  0.00           H  
ATOM   2220  C   SER A 143      46.410  42.432  67.513  1.00  0.00           C  
ATOM   2221  O   SER A 143      47.509  42.567  66.948  1.00  0.00           O  
ATOM   2222  N   SER A 144      45.744  43.442  68.048  1.00  0.00           N  
ATOM   2223  HN  SER A 144      44.864  43.262  68.489  1.00  0.00           H  
ATOM   2224  CA  SER A 144      46.251  44.809  68.023  1.00  0.00           C  
ATOM   2225  HA  SER A 144      46.861  44.853  67.235  1.00  0.00           H  
ATOM   2226  CB  SER A 144      45.098  45.800  67.855  1.00  0.00           C  
ATOM   2227  HB1 SER A 144      44.600  45.615  67.014  1.00  0.00           H  
ATOM   2228  HB2 SER A 144      44.477  45.757  68.635  1.00  0.00           H  
ATOM   2229  OG  SER A 144      45.589  47.133  67.768  1.00  0.00           O  
ATOM   2230  HG1 SER A 144      44.815  47.760  67.656  1.00  0.00           H  
ATOM   2231  C   SER A 144      47.029  45.110  69.299  1.00  0.00           C  
ATOM   2232  O   SER A 144      46.934  44.396  70.297  1.00  0.00           O  
ATOM   2233  N   ARG A 145      47.794  46.190  69.263  1.00  0.00           N  
ATOM   2234  HN  ARG A 145      47.784  46.772  68.446  1.00  0.00           H  
ATOM   2235  CA  ARG A 145      48.662  46.561  70.373  1.00  0.00           C  
ATOM   2236  HA  ARG A 145      48.106  46.484  71.192  1.00  0.00           H  
ATOM   2237  CB  ARG A 145      49.858  45.606  70.489  1.00  0.00           C  
ATOM   2238  HB1 ARG A 145      49.538  44.676  70.315  1.00  0.00           H  
ATOM   2239  HB2 ARG A 145      50.534  45.852  69.785  1.00  0.00           H  
ATOM   2240  CG  ARG A 145      50.551  45.627  71.836  1.00  0.00           C  
ATOM   2241  HG1 ARG A 145      49.989  46.154  72.478  1.00  0.00           H  
ATOM   2242  HG2 ARG A 145      50.653  44.696  72.168  1.00  0.00           H  
ATOM   2243  CD  ARG A 145      51.925  46.266  71.749  1.00  0.00           C  
ATOM   2244  HD1 ARG A 145      51.859  47.161  71.297  1.00  0.00           H  
ATOM   2245  HD2 ARG A 145      52.293  46.391  72.670  1.00  0.00           H  
ATOM   2246  NE  ARG A 145      52.873  45.455  70.999  1.00  0.00           N  
ATOM   2247  HE  ARG A 145      52.577  44.549  70.693  1.00  0.00           H  
ATOM   2248  CZ  ARG A 145      54.105  45.856  70.680  1.00  0.00           C  
ATOM   2249  NH1 ARG A 145      54.532  47.048  71.052  1.00  0.00           N1+
ATOM   2250 1HH1 ARG A 145      53.933  47.658  71.565  1.00  0.00           H  
ATOM   2251 2HH1 ARG A 145      55.463  47.347  70.809  1.00  0.00           H  
ATOM   2252  NH2 ARG A 145      54.899  45.046  69.989  1.00  0.00           N  
ATOM   2253 1HH2 ARG A 145      54.576  44.148  69.708  1.00  0.00           H  
ATOM   2254 2HH2 ARG A 145      55.830  45.345  69.747  1.00  0.00           H  
ATOM   2255  C   ARG A 145      49.138  47.995  70.187  1.00  0.00           C  
ATOM   2256  O   ARG A 145      49.304  48.464  69.053  1.00  0.00           O  
ATOM   2257  N   LEU A 146      49.366  48.668  71.317  1.00  0.00           N  
ATOM   2258  HN  LEU A 146      49.189  48.198  72.189  1.00  0.00           H  
ATOM   2259  CA  LEU A 146      49.840  50.039  71.347  1.00  0.00           C  
ATOM   2260  HA  LEU A 146      49.460  50.477  70.529  1.00  0.00           H  
ATOM   2261  CB  LEU A 146      49.347  50.750  72.609  1.00  0.00           C  
ATOM   2262  HB1 LEU A 146      48.994  50.054  73.225  1.00  0.00           H  
ATOM   2263  HB2 LEU A 146      50.141  51.196  73.027  1.00  0.00           H  
ATOM   2264  CG  LEU A 146      48.266  51.820  72.461  1.00  0.00           C  
ATOM   2265  HG  LEU A 146      47.490  51.434  71.956  1.00  0.00           H  
ATOM   2266  CD1 LEU A 146      47.781  52.268  73.825  1.00  0.00           C  
ATOM   2267 1HD1 LEU A 146      47.066  52.966  73.714  1.00  0.00           H  
ATOM   2268 2HD1 LEU A 146      47.397  51.484  74.323  1.00  0.00           H  
ATOM   2269 3HD1 LEU A 146      48.538  52.652  74.342  1.00  0.00           H  
ATOM   2270  CD2 LEU A 146      48.787  53.000  71.665  1.00  0.00           C  
ATOM   2271 1HD2 LEU A 146      48.074  53.696  71.574  1.00  0.00           H  
ATOM   2272 2HD2 LEU A 146      49.578  53.400  72.139  1.00  0.00           H  
ATOM   2273 3HD2 LEU A 146      49.069  52.691  70.756  1.00  0.00           H  
ATOM   2274  C   LEU A 146      51.363  50.073  71.288  1.00  0.00           C  
ATOM   2275  O   LEU A 146      52.042  49.347  72.019  1.00  0.00           O  
ATOM   2276  N   GLN A 147      51.894  50.939  70.426  1.00  0.00           N  
ATOM   2277  HN  GLN A 147      51.285  51.541  69.917  1.00  0.00           H  
ATOM   2278  CA  GLN A 147      53.326  51.021  70.201  1.00  0.00           C  
ATOM   2279  HA  GLN A 147      53.712  50.171  70.558  1.00  0.00           H  
ATOM   2280  CB  GLN A 147      53.618  51.149  68.700  1.00  0.00           C  
ATOM   2281  HB1 GLN A 147      53.308  52.054  68.400  1.00  0.00           H  
ATOM   2282  HB2 GLN A 147      54.612  51.074  68.571  1.00  0.00           H  
ATOM   2283  CG  GLN A 147      52.956  50.101  67.825  1.00  0.00           C  
ATOM   2284  HG1 GLN A 147      52.022  49.953  68.156  1.00  0.00           H  
ATOM   2285  HG2 GLN A 147      52.917  50.445  66.885  1.00  0.00           H  
ATOM   2286  CD  GLN A 147      53.676  48.770  67.837  1.00  0.00           C  
ATOM   2287  OE1 GLN A 147      54.745  48.637  68.422  1.00  0.00           O  
ATOM   2288  NE2 GLN A 147      53.097  47.780  67.171  1.00  0.00           N  
ATOM   2289 1HE2 GLN A 147      52.223  47.931  66.706  1.00  0.00           H  
ATOM   2290 2HE2 GLN A 147      53.519  46.872  67.143  1.00  0.00           H  
ATOM   2291  C   GLN A 147      53.919  52.213  70.947  1.00  0.00           C  
ATOM   2292  O   GLN A 147      53.269  53.243  71.118  1.00  0.00           O  
ATOM   2293  N   TYR A 148      55.172  52.050  71.375  1.00  0.00           N  
ATOM   2294  HN  TYR A 148      55.603  51.163  71.257  1.00  0.00           H  
ATOM   2295  CA  TYR A 148      55.936  53.126  72.008  1.00  0.00           C  
ATOM   2296  HA  TYR A 148      55.445  53.361  72.842  1.00  0.00           H  
ATOM   2297  CB  TYR A 148      57.356  52.645  72.330  1.00  0.00           C  
ATOM   2298  HB1 TYR A 148      57.291  51.898  72.987  1.00  0.00           H  
ATOM   2299  HB2 TYR A 148      57.777  52.320  71.484  1.00  0.00           H  
ATOM   2300  CG  TYR A 148      58.256  53.707  72.924  1.00  0.00           C  
ATOM   2301  CD1 TYR A 148      58.280  53.950  74.285  1.00  0.00           C  
ATOM   2302  HD1 TYR A 148      57.690  53.414  74.886  1.00  0.00           H  
ATOM   2303  CE1 TYR A 148      59.106  54.916  74.827  1.00  0.00           C  
ATOM   2304  HE1 TYR A 148      59.109  55.079  75.817  1.00  0.00           H  
ATOM   2305  CZ  TYR A 148      59.928  55.660  74.007  1.00  0.00           C  
ATOM   2306  OH  TYR A 148      60.744  56.616  74.549  1.00  0.00           O  
ATOM   2307  HH  TYR A 148      61.272  57.054  73.824  1.00  0.00           H  
ATOM   2308  CD2 TYR A 148      59.098  54.470  72.115  1.00  0.00           C  
ATOM   2309  HD2 TYR A 148      59.106  54.307  71.123  1.00  0.00           H  
ATOM   2310  CE2 TYR A 148      59.933  55.437  72.645  1.00  0.00           C  
ATOM   2311  HE2 TYR A 148      60.525  55.972  72.054  1.00  0.00           H  
ATOM   2312  C   TYR A 148      55.978  54.344  71.091  1.00  0.00           C  
ATOM   2313  O   TYR A 148      56.201  54.208  69.884  1.00  0.00           O  
ATOM   2314  N   PRO A 149      55.783  55.548  71.651  1.00  0.00           N  
ATOM   2315  CD  PRO A 149      56.045  56.782  70.892  1.00  0.00           C  
ATOM   2316  HD1 PRO A 149      55.309  56.956  70.240  1.00  0.00           H  
ATOM   2317  HD2 PRO A 149      56.915  56.706  70.393  1.00  0.00           H  
ATOM   2318  CA  PRO A 149      55.531  55.842  73.071  1.00  0.00           C  
ATOM   2319  HA  PRO A 149      55.848  55.080  73.629  1.00  0.00           H  
ATOM   2320  CB  PRO A 149      56.287  57.158  73.264  1.00  0.00           C  
ATOM   2321  HB1 PRO A 149      55.889  57.695  74.009  1.00  0.00           H  
ATOM   2322  HB2 PRO A 149      57.252  56.996  73.464  1.00  0.00           H  
ATOM   2323  CG  PRO A 149      56.116  57.852  71.962  1.00  0.00           C  
ATOM   2324  HG1 PRO A 149      55.277  58.395  71.971  1.00  0.00           H  
ATOM   2325  HG2 PRO A 149      56.896  58.463  71.792  1.00  0.00           H  
ATOM   2326  C   PRO A 149      54.055  56.010  73.400  1.00  0.00           C  
ATOM   2327  O   PRO A 149      53.688  57.026  74.000  1.00  0.00           O  
ATOM   2328  N   ASP A 150      53.226  55.048  73.001  1.00  0.00           N  
ATOM   2329  HN  ASP A 150      53.615  54.247  72.552  1.00  0.00           H  
ATOM   2330  CA  ASP A 150      51.766  55.100  73.193  1.00  0.00           C  
ATOM   2331  HA  ASP A 150      51.437  54.217  72.864  1.00  0.00           H  
ATOM   2332  CB  ASP A 150      51.393  55.246  74.663  1.00  0.00           C  
ATOM   2333  HB1 ASP A 150      52.045  55.859  75.106  1.00  0.00           H  
ATOM   2334  HB2 ASP A 150      50.474  55.641  74.726  1.00  0.00           H  
ATOM   2335  CG  ASP A 150      51.394  53.926  75.411  1.00  0.00           C  
ATOM   2336  OD1 ASP A 150      51.864  52.928  74.840  1.00  0.00           O  
ATOM   2337  OD2 ASP A 150      50.927  53.894  76.568  1.00  0.00           O1-
ATOM   2338  C   ASP A 150      51.155  56.223  72.346  1.00  0.00           C  
ATOM   2339  O   ASP A 150      50.326  56.995  72.824  1.00  0.00           O  
ATOM   2340  N   THR A 151      51.567  56.296  71.078  1.00  0.00           N  
ATOM   2341  HN  THR A 151      52.260  55.645  70.761  1.00  0.00           H  
ATOM   2342  CA  THR A 151      51.050  57.287  70.154  1.00  0.00           C  
ATOM   2343  HA  THR A 151      50.314  57.716  70.665  1.00  0.00           H  
ATOM   2344  CB  THR A 151      52.159  58.288  69.774  1.00  0.00           C  
ATOM   2345  HB  THR A 151      51.828  58.915  69.071  1.00  0.00           H  
ATOM   2346  OG1 THR A 151      53.266  57.580  69.198  1.00  0.00           O  
ATOM   2347  HG1 THR A 151      53.977  58.238  68.960  1.00  0.00           H  
ATOM   2348  CG2 THR A 151      52.617  59.054  70.997  1.00  0.00           C  
ATOM   2349 1HG2 THR A 151      53.335  59.706  70.727  1.00  0.00           H  
ATOM   2350 2HG2 THR A 151      51.855  59.556  71.387  1.00  0.00           H  
ATOM   2351 3HG2 THR A 151      52.985  58.421  71.674  1.00  0.00           H  
ATOM   2352  C   THR A 151      50.471  56.676  68.881  1.00  0.00           C  
ATOM   2353  O   THR A 151      49.912  57.414  68.057  1.00  0.00           O  
ATOM   2354  N   TRP A 152      50.572  55.360  68.696  1.00  0.00           N  
ATOM   2355  HN  TRP A 152      51.050  54.807  69.378  1.00  0.00           H  
ATOM   2356  CA  TRP A 152      49.996  54.708  67.519  1.00  0.00           C  
ATOM   2357  HA  TRP A 152      49.118  55.149  67.349  1.00  0.00           H  
ATOM   2358  CB  TRP A 152      50.881  54.915  66.280  1.00  0.00           C  
ATOM   2359  HB1 TRP A 152      50.448  54.462  65.503  1.00  0.00           H  
ATOM   2360  HB2 TRP A 152      50.946  55.902  66.095  1.00  0.00           H  
ATOM   2361  CG  TRP A 152      52.269  54.394  66.409  1.00  0.00           C  
ATOM   2362  CD1 TRP A 152      53.275  54.894  67.183  1.00  0.00           C  
ATOM   2363  HD1 TRP A 152      53.185  55.693  67.777  1.00  0.00           H  
ATOM   2364  NE1 TRP A 152      54.413  54.150  67.025  1.00  0.00           N  
ATOM   2365  HE1 TRP A 152      55.291  54.310  67.493  1.00  0.00           H  
ATOM   2366  CE2 TRP A 152      54.170  53.149  66.125  1.00  0.00           C  
ATOM   2367  CD2 TRP A 152      52.829  53.269  65.713  1.00  0.00           C  
ATOM   2368  CE3 TRP A 152      52.328  52.350  64.782  1.00  0.00           C  
ATOM   2369  HE3 TRP A 152      51.374  52.412  64.479  1.00  0.00           H  
ATOM   2370  CZ3 TRP A 152      53.163  51.355  64.310  1.00  0.00           C  
ATOM   2371  HZ3 TRP A 152      52.810  50.699  63.653  1.00  0.00           H  
ATOM   2372  CZ2 TRP A 152      55.015  52.145  65.650  1.00  0.00           C  
ATOM   2373  HZ2 TRP A 152      55.959  52.072  65.953  1.00  0.00           H  
ATOM   2374  CH2 TRP A 152      54.487  51.262  64.747  1.00  0.00           C  
ATOM   2375  HH2 TRP A 152      55.066  50.534  64.385  1.00  0.00           H  
ATOM   2376  C   TRP A 152      49.817  53.233  67.827  1.00  0.00           C  
ATOM   2377  O   TRP A 152      50.311  52.716  68.825  1.00  0.00           O  
ATOM   2378  N   CYS A 153      49.084  52.557  66.941  1.00  0.00           N  
ATOM   2379  HN  CYS A 153      48.782  53.018  66.105  1.00  0.00           H  
ATOM   2380  CA  CYS A 153      48.709  51.163  67.139  1.00  0.00           C  
ATOM   2381  HA  CYS A 153      49.233  50.860  67.934  1.00  0.00           H  
ATOM   2382  CB  CYS A 153      47.214  51.024  67.416  1.00  0.00           C  
ATOM   2383  HB1 CYS A 153      46.799  51.822  66.976  1.00  0.00           H  
ATOM   2384  HB2 CYS A 153      46.935  50.199  66.935  1.00  0.00           H  
ATOM   2385  SG  CYS A 153      46.799  50.937  69.169  1.00  0.00           S  
ATOM   2386  C   CYS A 153      49.078  50.335  65.920  1.00  0.00           C  
ATOM   2387  O   CYS A 153      49.093  50.832  64.787  1.00  0.00           O  
ATOM   2388  N   PHE A 154      49.369  49.056  66.151  1.00  0.00           N  
ATOM   2389  HN  PHE A 154      49.369  48.720  67.097  1.00  0.00           H  
ATOM   2390  CA  PHE A 154      49.677  48.132  65.071  1.00  0.00           C  
ATOM   2391  HA  PHE A 154      49.021  48.286  64.326  1.00  0.00           H  
ATOM   2392  CB  PHE A 154      51.074  48.391  64.504  1.00  0.00           C  
ATOM   2393  HB1 PHE A 154      51.254  49.377  64.529  1.00  0.00           H  
ATOM   2394  HB2 PHE A 154      51.747  47.915  65.070  1.00  0.00           H  
ATOM   2395  CG  PHE A 154      51.259  47.936  63.085  1.00  0.00           C  
ATOM   2396  CD1 PHE A 154      50.616  48.587  62.038  1.00  0.00           C  
ATOM   2397  HD1 PHE A 154      50.017  49.362  62.246  1.00  0.00           H  
ATOM   2398  CE1 PHE A 154      50.774  48.169  60.737  1.00  0.00           C  
ATOM   2399  HE1 PHE A 154      50.302  48.637  59.995  1.00  0.00           H  
ATOM   2400  CZ  PHE A 154      51.592  47.093  60.451  1.00  0.00           C  
ATOM   2401  HZ  PHE A 154      51.720  46.785  59.510  1.00  0.00           H  
ATOM   2402  CD2 PHE A 154      52.077  46.862  62.788  1.00  0.00           C  
ATOM   2403  HD2 PHE A 154      52.558  46.384  63.519  1.00  0.00           H  
ATOM   2404  CE2 PHE A 154      52.254  46.435  61.474  1.00  0.00           C  
ATOM   2405  HE2 PHE A 154      52.844  45.658  61.278  1.00  0.00           H  
ATOM   2406  C   PHE A 154      49.533  46.713  65.603  1.00  0.00           C  
ATOM   2407  O   PHE A 154      49.183  46.501  66.767  1.00  0.00           O  
ATOM   2408  N   ILE A 155      49.797  45.725  64.734  1.00  0.00           N  
ATOM   2409  HN  ILE A 155      50.074  45.942  63.802  1.00  0.00           H  
ATOM   2410  CA  ILE A 155      49.701  44.339  65.163  1.00  0.00           C  
ATOM   2411  HA  ILE A 155      48.769  44.229  65.517  1.00  0.00           H  
ATOM   2412  CB  ILE A 155      49.908  43.364  63.988  1.00  0.00           C  
ATOM   2413  HB  ILE A 155      49.821  42.430  64.333  1.00  0.00           H  
ATOM   2414  CG2 ILE A 155      48.832  43.548  62.933  1.00  0.00           C  
ATOM   2415 1HG2 ILE A 155      48.981  42.907  62.187  1.00  0.00           H  
ATOM   2416 2HG2 ILE A 155      47.927  43.382  63.339  1.00  0.00           H  
ATOM   2417 3HG2 ILE A 155      48.868  44.482  62.584  1.00  0.00           H  
ATOM   2418  CG1 ILE A 155      51.293  43.517  63.381  1.00  0.00           C  
ATOM   2419 1HG1 ILE A 155      51.390  44.462  63.036  1.00  0.00           H  
ATOM   2420 2HG1 ILE A 155      51.975  43.357  64.092  1.00  0.00           H  
ATOM   2421  CD  ILE A 155      51.583  42.571  62.230  1.00  0.00           C  
ATOM   2422  HD1 ILE A 155      52.505  42.740  61.884  1.00  0.00           H  
ATOM   2423  HD2 ILE A 155      51.503  41.629  62.553  1.00  0.00           H  
ATOM   2424  HD3 ILE A 155      50.908  42.734  61.499  1.00  0.00           H  
ATOM   2425  C   ILE A 155      50.725  44.069  66.266  1.00  0.00           C  
ATOM   2426  O   ILE A 155      51.802  44.671  66.302  1.00  0.00           O  
ATOM   2427  N   ASP A 156      50.381  43.150  67.170  1.00  0.00           N  
ATOM   2428  HN  ASP A 156      49.488  42.714  67.109  1.00  0.00           H  
ATOM   2429  CA  ASP A 156      51.294  42.761  68.243  1.00  0.00           C  
ATOM   2430  HA  ASP A 156      51.737  43.594  68.584  1.00  0.00           H  
ATOM   2431  CB  ASP A 156      50.531  42.141  69.413  1.00  0.00           C  
ATOM   2432  HB1 ASP A 156      49.825  42.774  69.709  1.00  0.00           H  
ATOM   2433  HB2 ASP A 156      50.112  41.295  69.099  1.00  0.00           H  
ATOM   2434  CG  ASP A 156      51.433  41.821  70.586  1.00  0.00           C  
ATOM   2435  OD1 ASP A 156      51.716  42.743  71.381  1.00  0.00           O  
ATOM   2436  OD2 ASP A 156      51.871  40.664  70.722  1.00  0.00           O1-
ATOM   2437  C   ASP A 156      52.337  41.810  67.669  1.00  0.00           C  
ATOM   2438  O   ASP A 156      52.261  40.589  67.789  1.00  0.00           O  
ATOM   2439  N   TRP A 157      53.344  42.396  67.023  1.00  0.00           N  
ATOM   2440  HN  TRP A 157      53.347  43.394  66.918  1.00  0.00           H  
ATOM   2441  CA  TRP A 157      54.442  41.628  66.442  1.00  0.00           C  
ATOM   2442  HA  TRP A 157      54.044  40.762  66.132  1.00  0.00           H  
ATOM   2443  CB  TRP A 157      55.049  42.408  65.267  1.00  0.00           C  
ATOM   2444  HB1 TRP A 157      55.930  42.000  65.045  1.00  0.00           H  
ATOM   2445  HB2 TRP A 157      54.435  42.326  64.482  1.00  0.00           H  
ATOM   2446  CG  TRP A 157      55.261  43.876  65.573  1.00  0.00           C  
ATOM   2447  CD1 TRP A 157      55.271  44.475  66.802  1.00  0.00           C  
ATOM   2448  HD1 TRP A 157      55.144  43.996  67.668  1.00  0.00           H  
ATOM   2449  NE1 TRP A 157      55.475  45.819  66.680  1.00  0.00           N  
ATOM   2450  HE1 TRP A 157      55.528  46.481  67.435  1.00  0.00           H  
ATOM   2451  CE2 TRP A 157      55.612  46.128  65.350  1.00  0.00           C  
ATOM   2452  CD2 TRP A 157      55.475  44.928  64.628  1.00  0.00           C  
ATOM   2453  CE3 TRP A 157      55.571  44.972  63.233  1.00  0.00           C  
ATOM   2454  HE3 TRP A 157      55.486  44.136  62.687  1.00  0.00           H  
ATOM   2455  CZ3 TRP A 157      55.800  46.199  62.620  1.00  0.00           C  
ATOM   2456  HZ3 TRP A 157      55.872  46.239  61.622  1.00  0.00           H  
ATOM   2457  CZ2 TRP A 157      55.841  47.355  64.736  1.00  0.00           C  
ATOM   2458  HZ2 TRP A 157      55.934  48.193  65.272  1.00  0.00           H  
ATOM   2459  CH2 TRP A 157      55.931  47.366  63.369  1.00  0.00           C  
ATOM   2460  HH2 TRP A 157      56.095  48.235  62.896  1.00  0.00           H  
ATOM   2461  C   TRP A 157      55.501  41.333  67.497  1.00  0.00           C  
ATOM   2462  O   TRP A 157      56.708  41.484  67.256  1.00  0.00           O  
ATOM   2463  N   THR A 158      55.058  40.866  68.675  1.00  0.00           N  
ATOM   2464  HN  THR A 158      54.070  40.809  68.819  1.00  0.00           H  
ATOM   2465  CA  THR A 158      55.951  40.437  69.746  1.00  0.00           C  
ATOM   2466  HA  THR A 158      56.784  40.180  69.243  1.00  0.00           H  
ATOM   2467  CB  THR A 158      56.202  41.578  70.742  1.00  0.00           C  
ATOM   2468  HB  THR A 158      56.526  41.214  71.615  1.00  0.00           H  
ATOM   2469  OG1 THR A 158      54.971  42.256  71.035  1.00  0.00           O  
ATOM   2470  HG1 THR A 158      55.141  42.991  71.682  1.00  0.00           H  
ATOM   2471  CG2 THR A 158      57.233  42.574  70.208  1.00  0.00           C  
ATOM   2472 1HG2 THR A 158      57.374  43.307  70.878  1.00  0.00           H  
ATOM   2473 2HG2 THR A 158      58.091  42.109  70.044  1.00  0.00           H  
ATOM   2474 3HG2 THR A 158      56.889  42.976  69.351  1.00  0.00           H  
ATOM   2475  C   THR A 158      55.426  39.231  70.500  1.00  0.00           C  
ATOM   2476  O   THR A 158      56.092  38.764  71.432  1.00  0.00           O  
ATOM   2477  N   THR A 159      54.258  38.704  70.138  1.00  0.00           N  
ATOM   2478  HN  THR A 159      53.845  38.976  69.266  1.00  0.00           H  
ATOM   2479  CA  THR A 159      53.545  37.747  70.982  1.00  0.00           C  
ATOM   2480  HA  THR A 159      53.522  38.160  71.891  1.00  0.00           H  
ATOM   2481  CB  THR A 159      52.137  37.519  70.439  1.00  0.00           C  
ATOM   2482  HB  THR A 159      51.563  38.319  70.606  1.00  0.00           H  
ATOM   2483  OG1 THR A 159      51.522  36.438  71.146  1.00  0.00           O  
ATOM   2484  HG1 THR A 159      50.597  36.296  70.787  1.00  0.00           H  
ATOM   2485  CG2 THR A 159      52.201  37.200  68.958  1.00  0.00           C  
ATOM   2486 1HG2 THR A 159      51.277  37.056  68.609  1.00  0.00           H  
ATOM   2487 2HG2 THR A 159      52.628  37.963  68.472  1.00  0.00           H  
ATOM   2488 3HG2 THR A 159      52.739  36.366  68.822  1.00  0.00           H  
ATOM   2489  C   THR A 159      54.281  36.411  71.042  1.00  0.00           C  
ATOM   2490  O   THR A 159      55.050  36.046  70.149  1.00  0.00           O  
ATOM   2491  N   ASN A 160      54.014  35.656  72.117  1.00  0.00           N  
ATOM   2492  HN  ASN A 160      53.350  35.987  72.790  1.00  0.00           H  
ATOM   2493  CA  ASN A 160      54.672  34.376  72.303  1.00  0.00           C  
ATOM   2494  HA  ASN A 160      55.489  34.438  71.734  1.00  0.00           H  
ATOM   2495  CB  ASN A 160      55.032  34.179  73.768  1.00  0.00           C  
ATOM   2496  HB1 ASN A 160      54.209  34.279  74.324  1.00  0.00           H  
ATOM   2497  HB2 ASN A 160      55.411  33.264  73.886  1.00  0.00           H  
ATOM   2498  CG  ASN A 160      56.068  35.206  74.230  1.00  0.00           C  
ATOM   2499  OD1 ASN A 160      57.216  35.177  73.794  1.00  0.00           O  
ATOM   2500  ND2 ASN A 160      55.648  36.110  75.119  1.00  0.00           N  
ATOM   2501 1HD2 ASN A 160      54.709  36.103  75.444  1.00  0.00           H  
ATOM   2502 2HD2 ASN A 160      56.284  36.805  75.451  1.00  0.00           H  
ATOM   2503  C   ASN A 160      53.820  33.199  71.843  1.00  0.00           C  
ATOM   2504  O   ASN A 160      54.375  32.142  71.539  1.00  0.00           O  
ATOM   2505  N   VAL A 161      52.499  33.362  71.777  1.00  0.00           N  
ATOM   2506  HN  VAL A 161      52.093  34.217  72.102  1.00  0.00           H  
ATOM   2507  CA  VAL A 161      51.647  32.313  71.250  1.00  0.00           C  
ATOM   2508  HA  VAL A 161      51.875  31.478  71.730  1.00  0.00           H  
ATOM   2509  CB  VAL A 161      50.159  32.639  71.517  1.00  0.00           C  
ATOM   2510  HB  VAL A 161      49.753  31.875  72.010  1.00  0.00           H  
ATOM   2511  CG1 VAL A 161      50.039  33.881  72.375  1.00  0.00           C  
ATOM   2512 1HG1 VAL A 161      49.066  34.083  72.535  1.00  0.00           H  
ATOM   2513 2HG1 VAL A 161      50.488  33.730  73.247  1.00  0.00           H  
ATOM   2514 3HG1 VAL A 161      50.457  34.662  71.903  1.00  0.00           H  
ATOM   2515  CG2 VAL A 161      49.384  32.824  70.202  1.00  0.00           C  
ATOM   2516 1HG2 VAL A 161      48.427  33.032  70.412  1.00  0.00           H  
ATOM   2517 2HG2 VAL A 161      49.777  33.571  69.678  1.00  0.00           H  
ATOM   2518 3HG2 VAL A 161      49.433  31.978  69.669  1.00  0.00           H  
ATOM   2519  C   VAL A 161      51.937  32.139  69.757  1.00  0.00           C  
ATOM   2520  O   VAL A 161      52.200  33.107  69.030  1.00  0.00           O  
ATOM   2521  N   THR A 162      51.915  30.880  69.309  1.00  0.00           N  
ATOM   2522  HN  THR A 162      51.582  30.146  69.908  1.00  0.00           H  
ATOM   2523  CA  THR A 162      52.379  30.549  67.971  1.00  0.00           C  
ATOM   2524  HA  THR A 162      53.240  31.045  67.860  1.00  0.00           H  
ATOM   2525  CB  THR A 162      52.584  29.046  67.854  1.00  0.00           C  
ATOM   2526  HB  THR A 162      52.760  28.780  66.902  1.00  0.00           H  
ATOM   2527  OG1 THR A 162      51.390  28.373  68.260  1.00  0.00           O  
ATOM   2528  HG1 THR A 162      51.526  27.387  68.187  1.00  0.00           H  
ATOM   2529  CG2 THR A 162      53.738  28.609  68.741  1.00  0.00           C  
ATOM   2530 1HG2 THR A 162      53.863  27.624  68.659  1.00  0.00           H  
ATOM   2531 2HG2 THR A 162      54.570  29.082  68.468  1.00  0.00           H  
ATOM   2532 3HG2 THR A 162      53.522  28.844  69.694  1.00  0.00           H  
ATOM   2533  C   THR A 162      51.413  31.030  66.884  1.00  0.00           C  
ATOM   2534  O   THR A 162      51.836  31.271  65.744  1.00  0.00           O  
ATOM   2535  N   ALA A 163      50.129  31.170  67.217  1.00  0.00           N  
ATOM   2536  HN  ALA A 163      49.842  31.031  68.169  1.00  0.00           H  
ATOM   2537  CA  ALA A 163      49.135  31.520  66.210  1.00  0.00           C  
ATOM   2538  HA  ALA A 163      49.264  30.859  65.464  1.00  0.00           H  
ATOM   2539  CB  ALA A 163      47.726  31.389  66.792  1.00  0.00           C  
ATOM   2540  HB1 ALA A 163      47.053  31.640  66.091  1.00  0.00           H  
ATOM   2541  HB2 ALA A 163      47.574  30.459  67.095  1.00  0.00           H  
ATOM   2542  HB3 ALA A 163      47.632  32.017  67.571  1.00  0.00           H  
ATOM   2543  C   ALA A 163      49.377  32.912  65.653  1.00  0.00           C  
ATOM   2544  O   ALA A 163      49.511  33.107  64.443  1.00  0.00           O  
ATOM   2545  N   HIS A 164      49.426  33.922  66.537  1.00  0.00           N  
ATOM   2546  HN  HIS A 164      49.366  33.723  67.516  1.00  0.00           H  
ATOM   2547  CA  HIS A 164      49.570  35.292  66.081  1.00  0.00           C  
ATOM   2548  HA  HIS A 164      48.851  35.420  65.392  1.00  0.00           H  
ATOM   2549  CB  HIS A 164      49.361  36.269  67.236  1.00  0.00           C  
ATOM   2550  HB1 HIS A 164      50.008  36.045  67.974  1.00  0.00           H  
ATOM   2551  HB2 HIS A 164      49.542  37.202  66.920  1.00  0.00           H  
ATOM   2552  ND1 HIS A 164      47.471  35.145  68.477  1.00  0.00           N  
ATOM   2553  CG  HIS A 164      47.979  36.240  67.815  1.00  0.00           C  
ATOM   2554  CE1 HIS A 164      46.243  35.407  68.888  1.00  0.00           C  
ATOM   2555  HE1 HIS A 164      45.643  34.782  69.389  1.00  0.00           H  
ATOM   2556  NE2 HIS A 164      45.937  36.642  68.512  1.00  0.00           N  
ATOM   2557  HE2 HIS A 164      45.060  37.096  68.688  1.00  0.00           H  
ATOM   2558  CD2 HIS A 164      47.003  37.181  67.843  1.00  0.00           C  
ATOM   2559  HD2 HIS A 164      47.055  38.099  67.460  1.00  0.00           H  
ATOM   2560  C   HIS A 164      50.926  35.522  65.415  1.00  0.00           C  
ATOM   2561  O   HIS A 164      51.010  36.219  64.396  1.00  0.00           O  
ATOM   2562  N   ALA A 165      51.993  34.950  65.973  1.00  0.00           N  
ATOM   2563  HN  ALA A 165      51.897  34.451  66.842  1.00  0.00           H  
ATOM   2564  CA  ALA A 165      53.296  35.055  65.340  1.00  0.00           C  
ATOM   2565  HA  ALA A 165      53.484  36.032  65.261  1.00  0.00           H  
ATOM   2566  CB  ALA A 165      54.370  34.381  66.190  1.00  0.00           C  
ATOM   2567  HB1 ALA A 165      55.261  34.461  65.736  1.00  0.00           H  
ATOM   2568  HB2 ALA A 165      54.415  34.816  67.083  1.00  0.00           H  
ATOM   2569  HB3 ALA A 165      54.136  33.409  66.306  1.00  0.00           H  
ATOM   2570  C   ALA A 165      53.266  34.454  63.941  1.00  0.00           C  
ATOM   2571  O   ALA A 165      53.814  35.017  62.994  1.00  0.00           O  
ATOM   2572  N   ALA A 166      52.612  33.296  63.793  1.00  0.00           N  
ATOM   2573  HN  ALA A 166      52.257  32.820  64.605  1.00  0.00           H  
ATOM   2574  CA  ALA A 166      52.409  32.725  62.469  1.00  0.00           C  
ATOM   2575  HA  ALA A 166      53.326  32.575  62.099  1.00  0.00           H  
ATOM   2576  CB  ALA A 166      51.670  31.385  62.585  1.00  0.00           C  
ATOM   2577  HB1 ALA A 166      51.542  31.001  61.678  1.00  0.00           H  
ATOM   2578  HB2 ALA A 166      52.205  30.757  63.141  1.00  0.00           H  
ATOM   2579  HB3 ALA A 166      50.780  31.539  63.014  1.00  0.00           H  
ATOM   2580  C   ALA A 166      51.653  33.681  61.560  1.00  0.00           C  
ATOM   2581  O   ALA A 166      51.972  33.796  60.369  1.00  0.00           O  
ATOM   2582  N   TYR A 167      50.663  34.393  62.112  1.00  0.00           N  
ATOM   2583  HN  TYR A 167      50.396  34.246  63.061  1.00  0.00           H  
ATOM   2584  CA  TYR A 167      49.958  35.380  61.302  1.00  0.00           C  
ATOM   2585  HA  TYR A 167      49.569  34.865  60.543  1.00  0.00           H  
ATOM   2586  CB  TYR A 167      48.826  36.055  62.090  1.00  0.00           C  
ATOM   2587  HB1 TYR A 167      48.161  35.362  62.369  1.00  0.00           H  
ATOM   2588  HB2 TYR A 167      49.213  36.504  62.892  1.00  0.00           H  
ATOM   2589  CG  TYR A 167      48.106  37.095  61.246  1.00  0.00           C  
ATOM   2590  CD1 TYR A 167      48.587  38.408  61.158  1.00  0.00           C  
ATOM   2591  HD1 TYR A 167      49.398  38.662  61.675  1.00  0.00           H  
ATOM   2592  CE1 TYR A 167      47.957  39.352  60.375  1.00  0.00           C  
ATOM   2593  HE1 TYR A 167      48.311  40.278  60.321  1.00  0.00           H  
ATOM   2594  CZ  TYR A 167      46.833  38.996  59.652  1.00  0.00           C  
ATOM   2595  OH  TYR A 167      46.213  39.940  58.867  1.00  0.00           O  
ATOM   2596  HH  TYR A 167      45.424  39.538  58.412  1.00  0.00           H  
ATOM   2597  CD2 TYR A 167      46.979  36.761  60.506  1.00  0.00           C  
ATOM   2598  HD2 TYR A 167      46.624  35.827  60.539  1.00  0.00           H  
ATOM   2599  CE2 TYR A 167      46.338  37.705  59.713  1.00  0.00           C  
ATOM   2600  HE2 TYR A 167      45.527  37.452  59.187  1.00  0.00           H  
ATOM   2601  C   TYR A 167      50.927  36.435  60.772  1.00  0.00           C  
ATOM   2602  O   TYR A 167      50.990  36.690  59.566  1.00  0.00           O  
ATOM   2603  N   SER A 168      51.704  37.049  61.677  1.00  0.00           N  
ATOM   2604  HN  SER A 168      51.623  36.811  62.643  1.00  0.00           H  
ATOM   2605  CA  SER A 168      52.656  38.064  61.246  1.00  0.00           C  
ATOM   2606  HA  SER A 168      52.116  38.796  60.844  1.00  0.00           H  
ATOM   2607  CB  SER A 168      53.431  38.594  62.456  1.00  0.00           C  
ATOM   2608  HB1 SER A 168      53.870  37.840  62.949  1.00  0.00           H  
ATOM   2609  HB2 SER A 168      54.126  39.257  62.170  1.00  0.00           H  
ATOM   2610  OG  SER A 168      52.566  39.247  63.371  1.00  0.00           O  
ATOM   2611  HG1 SER A 168      53.104  39.580  64.153  1.00  0.00           H  
ATOM   2612  C   SER A 168      53.613  37.516  60.199  1.00  0.00           C  
ATOM   2613  O   SER A 168      53.975  38.219  59.239  1.00  0.00           O  
ATOM   2614  N   TYR A 169      54.023  36.258  60.337  1.00  0.00           N  
ATOM   2615  HN  TYR A 169      53.718  35.724  61.137  1.00  0.00           H  
ATOM   2616  CA  TYR A 169      54.899  35.642  59.353  1.00  0.00           C  
ATOM   2617  HA  TYR A 169      55.680  36.253  59.274  1.00  0.00           H  
ATOM   2618  CB  TYR A 169      55.342  34.257  59.828  1.00  0.00           C  
ATOM   2619  HB1 TYR A 169      54.581  33.815  60.288  1.00  0.00           H  
ATOM   2620  HB2 TYR A 169      55.613  33.714  59.027  1.00  0.00           H  
ATOM   2621  CG  TYR A 169      56.512  34.306  60.786  1.00  0.00           C  
ATOM   2622  CD1 TYR A 169      57.564  35.176  60.581  1.00  0.00           C  
ATOM   2623  HD1 TYR A 169      57.545  35.786  59.788  1.00  0.00           H  
ATOM   2624  CE1 TYR A 169      58.633  35.224  61.449  1.00  0.00           C  
ATOM   2625  HE1 TYR A 169      59.383  35.874  61.287  1.00  0.00           H  
ATOM   2626  CZ  TYR A 169      58.662  34.390  62.540  1.00  0.00           C  
ATOM   2627  OH  TYR A 169      59.732  34.436  63.419  1.00  0.00           O  
ATOM   2628  HH  TYR A 169      59.582  33.761  64.144  1.00  0.00           H  
ATOM   2629  CD2 TYR A 169      56.563  33.460  61.893  1.00  0.00           C  
ATOM   2630  HD2 TYR A 169      55.813  32.820  62.057  1.00  0.00           H  
ATOM   2631  CE2 TYR A 169      57.633  33.507  62.772  1.00  0.00           C  
ATOM   2632  HE2 TYR A 169      57.652  32.897  63.565  1.00  0.00           H  
ATOM   2633  C   TYR A 169      54.215  35.543  57.987  1.00  0.00           C  
ATOM   2634  O   TYR A 169      54.852  35.785  56.953  1.00  0.00           O  
ATOM   2635  N   MET A 170      52.932  35.198  57.963  1.00  0.00           N  
ATOM   2636  HN  MET A 170      52.421  35.049  58.809  1.00  0.00           H  
ATOM   2637  CA  MET A 170      52.278  35.041  56.668  1.00  0.00           C  
ATOM   2638  HA  MET A 170      52.965  34.611  56.082  1.00  0.00           H  
ATOM   2639  CB  MET A 170      51.045  34.149  56.781  1.00  0.00           C  
ATOM   2640  HB1 MET A 170      50.847  33.773  55.883  1.00  0.00           H  
ATOM   2641  HB2 MET A 170      51.269  33.398  57.412  1.00  0.00           H  
ATOM   2642  CG  MET A 170      49.779  34.813  57.290  1.00  0.00           C  
ATOM   2643  HG1 MET A 170      49.967  35.062  58.247  1.00  0.00           H  
ATOM   2644  HG2 MET A 170      49.674  35.636  56.744  1.00  0.00           H  
ATOM   2645  SD  MET A 170      48.378  33.677  57.134  1.00  0.00           S  
ATOM   2646  CE  MET A 170      47.071  34.638  57.863  1.00  0.00           C  
ATOM   2647  HE1 MET A 170      46.215  34.107  57.838  1.00  0.00           H  
ATOM   2648  HE2 MET A 170      47.299  34.848  58.811  1.00  0.00           H  
ATOM   2649  HE3 MET A 170      46.949  35.487  57.352  1.00  0.00           H  
ATOM   2650  C   MET A 170      51.909  36.384  56.038  1.00  0.00           C  
ATOM   2651  O   MET A 170      51.831  36.488  54.812  1.00  0.00           O  
ATOM   2652  N   TYR A 171      51.678  37.418  56.857  1.00  0.00           N  
ATOM   2653  HN  TYR A 171      51.627  37.279  57.841  1.00  0.00           H  
ATOM   2654  CA  TYR A 171      51.499  38.765  56.305  1.00  0.00           C  
ATOM   2655  HA  TYR A 171      50.812  38.674  55.589  1.00  0.00           H  
ATOM   2656  CB  TYR A 171      51.009  39.726  57.391  1.00  0.00           C  
ATOM   2657  HB1 TYR A 171      50.119  39.398  57.717  1.00  0.00           H  
ATOM   2658  HB2 TYR A 171      51.663  39.711  58.141  1.00  0.00           H  
ATOM   2659  CG  TYR A 171      50.849  41.162  56.938  1.00  0.00           C  
ATOM   2660  CD1 TYR A 171      51.912  42.054  56.997  1.00  0.00           C  
ATOM   2661  HD1 TYR A 171      52.788  41.753  57.355  1.00  0.00           H  
ATOM   2662  CE1 TYR A 171      51.771  43.374  56.591  1.00  0.00           C  
ATOM   2663  HE1 TYR A 171      52.546  44.002  56.636  1.00  0.00           H  
ATOM   2664  CZ  TYR A 171      50.555  43.806  56.106  1.00  0.00           C  
ATOM   2665  OH  TYR A 171      50.413  45.117  55.698  1.00  0.00           O  
ATOM   2666  HH  TYR A 171      49.476  45.261  55.382  1.00  0.00           H  
ATOM   2667  CD2 TYR A 171      49.632  41.625  56.447  1.00  0.00           C  
ATOM   2668  HD2 TYR A 171      48.855  40.998  56.392  1.00  0.00           H  
ATOM   2669  CE2 TYR A 171      49.479  42.936  56.030  1.00  0.00           C  
ATOM   2670  HE2 TYR A 171      48.604  43.256  55.685  1.00  0.00           H  
ATOM   2671  C   TYR A 171      52.803  39.271  55.685  1.00  0.00           C  
ATOM   2672  O   TYR A 171      52.808  39.786  54.566  1.00  0.00           O  
ATOM   2673  N   ALA A 172      53.911  39.113  56.416  1.00  0.00           N  
ATOM   2674  HN  ALA A 172      53.857  38.729  57.333  1.00  0.00           H  
ATOM   2675  CA  ALA A 172      55.205  39.520  55.867  1.00  0.00           C  
ATOM   2676  HA  ALA A 172      55.090  40.474  55.600  1.00  0.00           H  
ATOM   2677  CB  ALA A 172      56.291  39.386  56.927  1.00  0.00           C  
ATOM   2678  HB1 ALA A 172      57.176  39.660  56.545  1.00  0.00           H  
ATOM   2679  HB2 ALA A 172      56.067  39.972  57.706  1.00  0.00           H  
ATOM   2680  HB3 ALA A 172      56.341  38.428  57.232  1.00  0.00           H  
ATOM   2681  C   ALA A 172      55.561  38.706  54.621  1.00  0.00           C  
ATOM   2682  O   ALA A 172      56.184  39.228  53.691  1.00  0.00           O  
ATOM   2683  N   GLY A 173      55.155  37.437  54.583  1.00  0.00           N  
ATOM   2684  HN  GLY A 173      54.673  37.035  55.358  1.00  0.00           H  
ATOM   2685  CA  GLY A 173      55.419  36.624  53.409  1.00  0.00           C  
ATOM   2686  HA1 GLY A 173      56.385  36.742  53.173  1.00  0.00           H  
ATOM   2687  HA2 GLY A 173      55.261  35.669  53.659  1.00  0.00           H  
ATOM   2688  C   GLY A 173      54.563  36.987  52.215  1.00  0.00           C  
ATOM   2689  O   GLY A 173      55.005  36.886  51.077  1.00  0.00           O  
ATOM   2690  N   PHE A 174      53.313  37.398  52.462  1.00  0.00           N  
ATOM   2691  HN  PHE A 174      52.971  37.410  53.406  1.00  0.00           H  
ATOM   2692  CA  PHE A 174      52.447  37.830  51.368  1.00  0.00           C  
ATOM   2693  HA  PHE A 174      52.541  37.135  50.653  1.00  0.00           H  
ATOM   2694  CB  PHE A 174      51.001  37.901  51.844  1.00  0.00           C  
ATOM   2695  HB1 PHE A 174      50.733  37.004  52.195  1.00  0.00           H  
ATOM   2696  HB2 PHE A 174      50.941  38.574  52.583  1.00  0.00           H  
ATOM   2697  CG  PHE A 174      50.019  38.299  50.781  1.00  0.00           C  
ATOM   2698  CD1 PHE A 174      49.680  37.409  49.773  1.00  0.00           C  
ATOM   2699  HD1 PHE A 174      50.093  36.501  49.756  1.00  0.00           H  
ATOM   2700  CE1 PHE A 174      48.779  37.769  48.786  1.00  0.00           C  
ATOM   2701  HE1 PHE A 174      48.538  37.121  48.066  1.00  0.00           H  
ATOM   2702  CZ  PHE A 174      48.196  39.027  48.811  1.00  0.00           C  
ATOM   2703  HZ  PHE A 174      47.551  39.289  48.097  1.00  0.00           H  
ATOM   2704  CD2 PHE A 174      49.435  39.549  50.785  1.00  0.00           C  
ATOM   2705  HD2 PHE A 174      49.675  40.207  51.506  1.00  0.00           H  
ATOM   2706  CE2 PHE A 174      48.525  39.917  49.810  1.00  0.00           C  
ATOM   2707  HE2 PHE A 174      48.111  40.826  49.827  1.00  0.00           H  
ATOM   2708  C   PHE A 174      52.912  39.165  50.808  1.00  0.00           C  
ATOM   2709  O   PHE A 174      52.984  39.340  49.582  1.00  0.00           O  
ATOM   2710  N   SER A 175      53.234  40.118  51.683  1.00  0.00           N  
ATOM   2711  HN  SER A 175      53.122  39.959  52.662  1.00  0.00           H  
ATOM   2712  CA  SER A 175      53.751  41.404  51.213  1.00  0.00           C  
ATOM   2713  HA  SER A 175      53.082  41.748  50.571  1.00  0.00           H  
ATOM   2714  CB  SER A 175      53.907  42.362  52.392  1.00  0.00           C  
ATOM   2715  HB1 SER A 175      54.398  43.183  52.118  1.00  0.00           H  
ATOM   2716  HB2 SER A 175      53.008  42.613  52.761  1.00  0.00           H  
ATOM   2717  OG  SER A 175      54.641  41.762  53.443  1.00  0.00           O  
ATOM   2718  HG1 SER A 175      54.725  42.404  54.202  1.00  0.00           H  
ATOM   2719  C   SER A 175      55.079  41.218  50.484  1.00  0.00           C  
ATOM   2720  O   SER A 175      55.324  41.857  49.450  1.00  0.00           O  
ATOM   2721  N   SER A 176      55.948  40.355  51.005  1.00  0.00           N  
ATOM   2722  HN  SER A 176      55.740  39.896  51.872  1.00  0.00           H  
ATOM   2723  CA  SER A 176      57.204  40.063  50.324  1.00  0.00           C  
ATOM   2724  HA  SER A 176      57.625  40.952  50.147  1.00  0.00           H  
ATOM   2725  CB  SER A 176      58.106  39.212  51.207  1.00  0.00           C  
ATOM   2726  HB1 SER A 176      58.306  39.683  52.064  1.00  0.00           H  
ATOM   2727  HB2 SER A 176      57.678  38.329  51.406  1.00  0.00           H  
ATOM   2728  OG  SER A 176      59.346  38.944  50.571  1.00  0.00           O  
ATOM   2729  HG1 SER A 176      59.915  38.382  51.171  1.00  0.00           H  
ATOM   2730  C   SER A 176      56.953  39.361  48.992  1.00  0.00           C  
ATOM   2731  O   SER A 176      57.743  39.535  48.044  1.00  0.00           O  
ATOM   2732  N   PHE A 177      55.883  38.585  48.895  1.00  0.00           N  
ATOM   2733  HN  PHE A 177      55.317  38.410  49.695  1.00  0.00           H  
ATOM   2734  CA  PHE A 177      55.515  37.976  47.618  1.00  0.00           C  
ATOM   2735  HA  PHE A 177      56.333  37.509  47.285  1.00  0.00           H  
ATOM   2736  CB  PHE A 177      54.385  36.975  47.818  1.00  0.00           C  
ATOM   2737  HB1 PHE A 177      54.539  36.480  48.678  1.00  0.00           H  
ATOM   2738  HB2 PHE A 177      53.514  37.471  47.886  1.00  0.00           H  
ATOM   2739  CG  PHE A 177      54.248  35.968  46.712  1.00  0.00           C  
ATOM   2740  CD1 PHE A 177      55.289  35.734  45.841  1.00  0.00           C  
ATOM   2741  HD1 PHE A 177      56.144  36.247  45.935  1.00  0.00           H  
ATOM   2742  CE1 PHE A 177      55.171  34.809  44.823  1.00  0.00           C  
ATOM   2743  HE1 PHE A 177      55.937  34.645  44.196  1.00  0.00           H  
ATOM   2744  CZ  PHE A 177      54.004  34.086  44.683  1.00  0.00           C  
ATOM   2745  HZ  PHE A 177      53.914  33.411  43.952  1.00  0.00           H  
ATOM   2746  CD2 PHE A 177      53.081  35.236  46.571  1.00  0.00           C  
ATOM   2747  HD2 PHE A 177      52.327  35.379  47.205  1.00  0.00           H  
ATOM   2748  CE2 PHE A 177      52.954  34.300  45.553  1.00  0.00           C  
ATOM   2749  HE2 PHE A 177      52.099  33.787  45.459  1.00  0.00           H  
ATOM   2750  C   PHE A 177      55.117  39.039  46.606  1.00  0.00           C  
ATOM   2751  O   PHE A 177      55.523  38.991  45.437  1.00  0.00           O  
ATOM   2752  N   LEU A 178      54.318  40.018  47.042  1.00  0.00           N  
ATOM   2753  HN  LEU A 178      53.987  40.011  47.983  1.00  0.00           H  
ATOM   2754  CA  LEU A 178      53.913  41.108  46.146  1.00  0.00           C  
ATOM   2755  HA  LEU A 178      53.507  40.668  45.347  1.00  0.00           H  
ATOM   2756  CB  LEU A 178      52.886  42.005  46.844  1.00  0.00           C  
ATOM   2757  HB1 LEU A 178      53.234  42.158  47.771  1.00  0.00           H  
ATOM   2758  HB2 LEU A 178      52.885  42.865  46.340  1.00  0.00           H  
ATOM   2759  CG  LEU A 178      51.424  41.569  46.994  1.00  0.00           C  
ATOM   2760  HG  LEU A 178      50.922  41.997  46.250  1.00  0.00           H  
ATOM   2761  CD1 LEU A 178      51.200  40.064  46.837  1.00  0.00           C  
ATOM   2762 1HD1 LEU A 178      50.221  39.860  46.944  1.00  0.00           H  
ATOM   2763 2HD1 LEU A 178      51.493  39.785  45.931  1.00  0.00           H  
ATOM   2764 3HD1 LEU A 178      51.728  39.572  47.530  1.00  0.00           H  
ATOM   2765  CD2 LEU A 178      50.875  42.059  48.330  1.00  0.00           C  
ATOM   2766 1HD2 LEU A 178      49.926  41.776  48.424  1.00  0.00           H  
ATOM   2767 2HD2 LEU A 178      51.417  41.671  49.083  1.00  0.00           H  
ATOM   2768 3HD2 LEU A 178      50.935  43.062  48.370  1.00  0.00           H  
ATOM   2769  C   LEU A 178      55.120  41.925  45.703  1.00  0.00           C  
ATOM   2770  O   LEU A 178      55.253  42.258  44.518  1.00  0.00           O  
ATOM   2771  N   ILE A 179      56.009  42.245  46.643  1.00  0.00           N  
ATOM   2772  HN  ILE A 179      55.867  41.957  47.592  1.00  0.00           H  
ATOM   2773  CA  ILE A 179      57.210  43.029  46.319  1.00  0.00           C  
ATOM   2774  HA  ILE A 179      56.886  43.868  45.882  1.00  0.00           H  
ATOM   2775  CB  ILE A 179      57.988  43.370  47.599  1.00  0.00           C  
ATOM   2776  HB  ILE A 179      58.189  42.532  48.102  1.00  0.00           H  
ATOM   2777  CG2 ILE A 179      59.311  44.037  47.258  1.00  0.00           C  
ATOM   2778 1HG2 ILE A 179      59.799  44.251  48.104  1.00  0.00           H  
ATOM   2779 2HG2 ILE A 179      59.866  43.409  46.707  1.00  0.00           H  
ATOM   2780 3HG2 ILE A 179      59.149  44.876  46.741  1.00  0.00           H  
ATOM   2781  CG1 ILE A 179      57.136  44.277  48.500  1.00  0.00           C  
ATOM   2782 1HG1 ILE A 179      57.128  45.195  48.115  1.00  0.00           H  
ATOM   2783 2HG1 ILE A 179      56.201  43.921  48.524  1.00  0.00           H  
ATOM   2784  CD  ILE A 179      57.645  44.357  49.927  1.00  0.00           C  
ATOM   2785  HD1 ILE A 179      57.048  44.967  50.450  1.00  0.00           H  
ATOM   2786  HD2 ILE A 179      57.646  43.447  50.334  1.00  0.00           H  
ATOM   2787  HD3 ILE A 179      58.573  44.731  49.926  1.00  0.00           H  
ATOM   2788  C   ILE A 179      58.078  42.263  45.321  1.00  0.00           C  
ATOM   2789  O   ILE A 179      58.507  42.814  44.295  1.00  0.00           O  
ATOM   2790  N   LEU A 180      58.356  40.997  45.615  1.00  0.00           N  
ATOM   2791  HN  LEU A 180      57.982  40.588  46.457  1.00  0.00           H  
ATOM   2792  CA  LEU A 180      59.177  40.178  44.728  1.00  0.00           C  
ATOM   2793  HA  LEU A 180      60.053  40.660  44.654  1.00  0.00           H  
ATOM   2794  CB  LEU A 180      59.374  38.786  45.333  1.00  0.00           C  
ATOM   2795  HB1 LEU A 180      58.568  38.585  45.885  1.00  0.00           H  
ATOM   2796  HB2 LEU A 180      59.420  38.136  44.568  1.00  0.00           H  
ATOM   2797  CG  LEU A 180      60.612  38.543  46.210  1.00  0.00           C  
ATOM   2798  HG  LEU A 180      61.389  38.428  45.597  1.00  0.00           H  
ATOM   2799  CD1 LEU A 180      60.930  39.736  47.102  1.00  0.00           C  
ATOM   2800 1HD1 LEU A 180      61.736  39.535  47.651  1.00  0.00           H  
ATOM   2801 2HD1 LEU A 180      61.104  40.546  46.530  1.00  0.00           H  
ATOM   2802 3HD1 LEU A 180      60.151  39.923  47.703  1.00  0.00           H  
ATOM   2803  CD2 LEU A 180      60.429  37.283  47.038  1.00  0.00           C  
ATOM   2804 1HD2 LEU A 180      61.245  37.140  47.602  1.00  0.00           H  
ATOM   2805 2HD2 LEU A 180      59.630  37.370  47.620  1.00  0.00           H  
ATOM   2806 3HD2 LEU A 180      60.306  36.493  46.430  1.00  0.00           H  
ATOM   2807  C   LEU A 180      58.561  40.083  43.333  1.00  0.00           C  
ATOM   2808  O   LEU A 180      59.277  40.102  42.326  1.00  0.00           O  
ATOM   2809  N   ALA A 181      57.227  39.964  43.269  1.00  0.00           N  
ATOM   2810  HN  ALA A 181      56.682  39.906  44.099  1.00  0.00           H  
ATOM   2811  CA  ALA A 181      56.560  39.928  41.968  1.00  0.00           C  
ATOM   2812  HA  ALA A 181      57.000  39.195  41.450  1.00  0.00           H  
ATOM   2813  CB  ALA A 181      55.077  39.630  42.146  1.00  0.00           C  
ATOM   2814  HB1 ALA A 181      54.630  39.602  41.255  1.00  0.00           H  
ATOM   2815  HB2 ALA A 181      54.972  38.743  42.600  1.00  0.00           H  
ATOM   2816  HB3 ALA A 181      54.663  40.338  42.709  1.00  0.00           H  
ATOM   2817  C   ALA A 181      56.760  41.241  41.215  1.00  0.00           C  
ATOM   2818  O   ALA A 181      57.102  41.235  40.018  1.00  0.00           O  
ATOM   2819  N   THR A 182      56.570  42.372  41.888  1.00  0.00           N  
ATOM   2820  HN  THR A 182      56.273  42.333  42.852  1.00  0.00           H  
ATOM   2821  CA  THR A 182      56.785  43.672  41.253  1.00  0.00           C  
ATOM   2822  HA  THR A 182      56.131  43.707  40.496  1.00  0.00           H  
ATOM   2823  CB  THR A 182      56.503  44.796  42.251  1.00  0.00           C  
ATOM   2824  HB  THR A 182      57.076  44.692  43.072  1.00  0.00           H  
ATOM   2825  OG1 THR A 182      55.149  44.710  42.709  1.00  0.00           O  
ATOM   2826  HG1 THR A 182      54.966  45.451  43.359  1.00  0.00           H  
ATOM   2827  CG2 THR A 182      56.736  46.157  41.610  1.00  0.00           C  
ATOM   2828 1HG2 THR A 182      56.544  46.877  42.269  1.00  0.00           H  
ATOM   2829 2HG2 THR A 182      57.685  46.222  41.300  1.00  0.00           H  
ATOM   2830 3HG2 THR A 182      56.126  46.257  40.824  1.00  0.00           H  
ATOM   2831  C   THR A 182      58.198  43.789  40.700  1.00  0.00           C  
ATOM   2832  O   THR A 182      58.392  44.152  39.530  1.00  0.00           O  
ATOM   2833  N   VAL A 183      59.201  43.497  41.539  1.00  0.00           N  
ATOM   2834  HN  VAL A 183      58.986  43.192  42.464  1.00  0.00           H  
ATOM   2835  CA  VAL A 183      60.588  43.601  41.109  1.00  0.00           C  
ATOM   2836  HA  VAL A 183      60.723  44.549  40.831  1.00  0.00           H  
ATOM   2837  CB  VAL A 183      61.531  43.271  42.286  1.00  0.00           C  
ATOM   2838  HB  VAL A 183      61.341  42.348  42.614  1.00  0.00           H  
ATOM   2839  CG1 VAL A 183      62.986  43.300  41.819  1.00  0.00           C  
ATOM   2840 1HG1 VAL A 183      63.586  43.082  42.584  1.00  0.00           H  
ATOM   2841 2HG1 VAL A 183      63.118  42.627  41.092  1.00  0.00           H  
ATOM   2842 3HG1 VAL A 183      63.205  44.215  41.476  1.00  0.00           H  
ATOM   2843  CG2 VAL A 183      61.320  44.240  43.430  1.00  0.00           C  
ATOM   2844 1HG2 VAL A 183      61.939  44.013  44.181  1.00  0.00           H  
ATOM   2845 2HG2 VAL A 183      61.502  45.172  43.114  1.00  0.00           H  
ATOM   2846 3HG2 VAL A 183      60.373  44.173  43.750  1.00  0.00           H  
ATOM   2847  C   VAL A 183      60.851  42.699  39.915  1.00  0.00           C  
ATOM   2848  O   VAL A 183      61.404  43.140  38.893  1.00  0.00           O  
ATOM   2849  N   LEU A 184      60.450  41.427  40.008  1.00  0.00           N  
ATOM   2850  HN  LEU A 184      59.982  41.119  40.832  1.00  0.00           H  
ATOM   2851  CA  LEU A 184      60.708  40.483  38.922  1.00  0.00           C  
ATOM   2852  HA  LEU A 184      61.701  40.477  38.801  1.00  0.00           H  
ATOM   2853  CB  LEU A 184      60.215  39.095  39.317  1.00  0.00           C  
ATOM   2854  HB1 LEU A 184      60.646  38.845  40.180  1.00  0.00           H  
ATOM   2855  HB2 LEU A 184      59.221  39.150  39.444  1.00  0.00           H  
ATOM   2856  CG  LEU A 184      60.496  37.972  38.310  1.00  0.00           C  
ATOM   2857  HG  LEU A 184      60.056  38.193  37.445  1.00  0.00           H  
ATOM   2858  CD1 LEU A 184      61.991  37.835  38.064  1.00  0.00           C  
ATOM   2859 1HD1 LEU A 184      62.153  37.105  37.407  1.00  0.00           H  
ATOM   2860 2HD1 LEU A 184      62.338  38.696  37.689  1.00  0.00           H  
ATOM   2861 3HD1 LEU A 184      62.460  37.636  38.917  1.00  0.00           H  
ATOM   2862  CD2 LEU A 184      59.912  36.653  38.805  1.00  0.00           C  
ATOM   2863 1HD2 LEU A 184      60.103  35.934  38.137  1.00  0.00           H  
ATOM   2864 2HD2 LEU A 184      60.324  36.411  39.681  1.00  0.00           H  
ATOM   2865 3HD2 LEU A 184      58.926  36.750  38.915  1.00  0.00           H  
ATOM   2866  C   LEU A 184      60.060  40.939  37.632  1.00  0.00           C  
ATOM   2867  O   LEU A 184      60.630  40.774  36.542  1.00  0.00           O  
ATOM   2868  N   CYS A 185      58.866  41.530  37.709  1.00  0.00           N  
ATOM   2869  HN  CYS A 185      58.445  41.688  38.608  1.00  0.00           H  
ATOM   2870  CA  CYS A 185      58.178  41.947  36.500  1.00  0.00           C  
ATOM   2871  HA  CYS A 185      58.281  41.195  35.849  1.00  0.00           H  
ATOM   2872  CB  CYS A 185      56.696  42.190  36.787  1.00  0.00           C  
ATOM   2873  HB1 CYS A 185      56.685  42.874  37.521  1.00  0.00           H  
ATOM   2874  HB2 CYS A 185      56.335  42.599  35.953  1.00  0.00           H  
ATOM   2875  SG  CYS A 185      55.821  40.679  37.256  1.00  0.00           S  
ATOM   2876  HG1 CYS A 185      54.860  40.900  37.437  1.00  0.00           H  
ATOM   2877  C   CYS A 185      58.821  43.199  35.890  1.00  0.00           C  
ATOM   2878  O   CYS A 185      58.883  43.325  34.660  1.00  0.00           O  
ATOM   2879  N   ASN A 186      59.311  44.108  36.729  1.00  0.00           N  
ATOM   2880  HN  ASN A 186      59.188  43.998  37.715  1.00  0.00           H  
ATOM   2881  CA  ASN A 186      60.035  45.262  36.199  1.00  0.00           C  
ATOM   2882  HA  ASN A 186      59.430  45.672  35.517  1.00  0.00           H  
ATOM   2883  CB  ASN A 186      60.315  46.268  37.328  1.00  0.00           C  
ATOM   2884  HB1 ASN A 186      60.577  45.757  38.153  1.00  0.00           H  
ATOM   2885  HB2 ASN A 186      61.073  46.861  37.048  1.00  0.00           H  
ATOM   2886  CG  ASN A 186      59.113  47.134  37.649  1.00  0.00           C  
ATOM   2887  OD1 ASN A 186      59.254  48.306  37.982  1.00  0.00           O  
ATOM   2888  ND2 ASN A 186      57.916  46.558  37.539  1.00  0.00           N  
ATOM   2889 1HD2 ASN A 186      57.846  45.602  37.262  1.00  0.00           H  
ATOM   2890 2HD2 ASN A 186      57.091  47.089  37.748  1.00  0.00           H  
ATOM   2891  C   ASN A 186      61.335  44.838  35.520  1.00  0.00           C  
ATOM   2892  O   ASN A 186      61.635  45.276  34.406  1.00  0.00           O  
ATOM   2893  N   VAL A 187      62.100  43.960  36.182  1.00  0.00           N  
ATOM   2894  HN  VAL A 187      61.822  43.636  37.083  1.00  0.00           H  
ATOM   2895  CA  VAL A 187      63.353  43.484  35.604  1.00  0.00           C  
ATOM   2896  HA  VAL A 187      63.890  44.291  35.373  1.00  0.00           H  
ATOM   2897  CB  VAL A 187      64.119  42.627  36.624  1.00  0.00           C  
ATOM   2898  HB  VAL A 187      63.555  41.837  36.880  1.00  0.00           H  
ATOM   2899  CG1 VAL A 187      65.411  42.084  36.023  1.00  0.00           C  
ATOM   2900 1HG1 VAL A 187      65.899  41.532  36.705  1.00  0.00           H  
ATOM   2901 2HG1 VAL A 187      65.200  41.525  35.228  1.00  0.00           H  
ATOM   2902 3HG1 VAL A 187      65.995  42.855  35.753  1.00  0.00           H  
ATOM   2903  CG2 VAL A 187      64.410  43.427  37.881  1.00  0.00           C  
ATOM   2904 1HG2 VAL A 187      64.915  42.858  38.538  1.00  0.00           H  
ATOM   2905 2HG2 VAL A 187      64.967  44.224  37.647  1.00  0.00           H  
ATOM   2906 3HG2 VAL A 187      63.554  43.734  38.292  1.00  0.00           H  
ATOM   2907  C   VAL A 187      63.088  42.717  34.317  1.00  0.00           C  
ATOM   2908  O   VAL A 187      63.871  42.771  33.367  1.00  0.00           O  
ATOM   2909  N   LEU A 188      61.960  41.987  34.253  1.00  0.00           N  
ATOM   2910  HN  LEU A 188      61.361  41.933  35.049  1.00  0.00           H  
ATOM   2911  CA  LEU A 188      61.620  41.283  33.022  1.00  0.00           C  
ATOM   2912  HA  LEU A 188      62.466  40.820  32.748  1.00  0.00           H  
ATOM   2913  CB  LEU A 188      60.520  40.264  33.298  1.00  0.00           C  
ATOM   2914  HB1 LEU A 188      59.846  40.693  33.902  1.00  0.00           H  
ATOM   2915  HB2 LEU A 188      60.080  40.043  32.426  1.00  0.00           H  
ATOM   2916  CG  LEU A 188      60.961  38.941  33.942  1.00  0.00           C  
ATOM   2917  HG  LEU A 188      61.373  39.150  34.826  1.00  0.00           H  
ATOM   2918  CD1 LEU A 188      59.764  38.034  34.191  1.00  0.00           C  
ATOM   2919 1HD1 LEU A 188      60.077  37.187  34.608  1.00  0.00           H  
ATOM   2920 2HD1 LEU A 188      59.110  38.493  34.796  1.00  0.00           H  
ATOM   2921 3HD1 LEU A 188      59.314  37.833  33.322  1.00  0.00           H  
ATOM   2922  CD2 LEU A 188      61.995  38.243  33.082  1.00  0.00           C  
ATOM   2923 1HD2 LEU A 188      62.270  37.392  33.524  1.00  0.00           H  
ATOM   2924 2HD2 LEU A 188      61.611  38.045  32.185  1.00  0.00           H  
ATOM   2925 3HD2 LEU A 188      62.794  38.837  32.979  1.00  0.00           H  
ATOM   2926  C   LEU A 188      61.204  42.245  31.921  1.00  0.00           C  
ATOM   2927  O   LEU A 188      61.474  41.975  30.744  1.00  0.00           O  
ATOM   2928  N   VAL A 189      60.544  43.345  32.272  1.00  0.00           N  
ATOM   2929  HN  VAL A 189      60.290  43.490  33.220  1.00  0.00           H  
ATOM   2930  CA  VAL A 189      60.198  44.357  31.269  1.00  0.00           C  
ATOM   2931  HA  VAL A 189      59.702  43.867  30.546  1.00  0.00           H  
ATOM   2932  CB  VAL A 189      59.276  45.427  31.872  1.00  0.00           C  
ATOM   2933  HB  VAL A 189      59.628  45.694  32.770  1.00  0.00           H  
ATOM   2934  CG1 VAL A 189      59.252  46.661  30.985  1.00  0.00           C  
ATOM   2935 1HG1 VAL A 189      58.647  47.354  31.387  1.00  0.00           H  
ATOM   2936 2HG1 VAL A 189      60.178  47.034  30.893  1.00  0.00           H  
ATOM   2937 3HG1 VAL A 189      58.908  46.415  30.078  1.00  0.00           H  
ATOM   2938  CG2 VAL A 189      57.871  44.887  32.054  1.00  0.00           C  
ATOM   2939 1HG2 VAL A 189      57.285  45.592  32.445  1.00  0.00           H  
ATOM   2940 2HG2 VAL A 189      57.511  44.609  31.166  1.00  0.00           H  
ATOM   2941 3HG2 VAL A 189      57.902  44.096  32.664  1.00  0.00           H  
ATOM   2942  C   VAL A 189      61.452  44.971  30.667  1.00  0.00           C  
ATOM   2943  O   VAL A 189      61.649  44.977  29.448  1.00  0.00           O  
ATOM   2944  N   CYS A 190      62.337  45.491  31.528  1.00  0.00           N  
ATOM   2945  HN  CYS A 190      62.163  45.440  32.516  1.00  0.00           H  
ATOM   2946  CA  CYS A 190      63.551  46.142  31.036  1.00  0.00           C  
ATOM   2947  HA  CYS A 190      63.237  46.842  30.400  1.00  0.00           H  
ATOM   2948  CB  CYS A 190      64.318  46.778  32.197  1.00  0.00           C  
ATOM   2949  HB1 CYS A 190      64.482  46.017  32.824  1.00  0.00           H  
ATOM   2950  HB2 CYS A 190      65.179  47.064  31.790  1.00  0.00           H  
ATOM   2951  SG  CYS A 190      63.451  48.150  32.988  1.00  0.00           S  
ATOM   2952  HG1 CYS A 190      64.015  48.507  33.739  1.00  0.00           H  
ATOM   2953  C   CYS A 190      64.434  45.149  30.284  1.00  0.00           C  
ATOM   2954  O   CYS A 190      64.963  45.474  29.212  1.00  0.00           O  
ATOM   2955  N   GLY A 191      64.609  43.944  30.831  1.00  0.00           N  
ATOM   2956  HN  GLY A 191      64.196  43.740  31.720  1.00  0.00           H  
ATOM   2957  CA  GLY A 191      65.398  42.932  30.139  1.00  0.00           C  
ATOM   2958  HA1 GLY A 191      66.323  43.298  30.026  1.00  0.00           H  
ATOM   2959  HA2 GLY A 191      65.427  42.124  30.727  1.00  0.00           H  
ATOM   2960  C   GLY A 191      64.814  42.571  28.793  1.00  0.00           C  
ATOM   2961  O   GLY A 191      65.560  42.375  27.820  1.00  0.00           O  
ATOM   2962  N   ALA A 192      63.488  42.454  28.708  1.00  0.00           N  
ATOM   2963  HN  ALA A 192      62.926  42.569  29.518  1.00  0.00           H  
ATOM   2964  CA  ALA A 192      62.859  42.155  27.425  1.00  0.00           C  
ATOM   2965  HA  ALA A 192      63.303  41.322  27.088  1.00  0.00           H  
ATOM   2966  CB  ALA A 192      61.359  41.904  27.630  1.00  0.00           C  
ATOM   2967  HB1 ALA A 192      60.937  41.704  26.747  1.00  0.00           H  
ATOM   2968  HB2 ALA A 192      61.229  41.131  28.240  1.00  0.00           H  
ATOM   2969  HB3 ALA A 192      60.942  42.721  28.022  1.00  0.00           H  
ATOM   2970  C   ALA A 192      63.086  43.274  26.424  1.00  0.00           C  
ATOM   2971  O   ALA A 192      63.376  43.014  25.247  1.00  0.00           O  
ATOM   2972  N   LEU A 193      62.966  44.531  26.869  1.00  0.00           N  
ATOM   2973  HN  LEU A 193      62.722  44.696  27.818  1.00  0.00           H  
ATOM   2974  CA  LEU A 193      63.194  45.660  25.961  1.00  0.00           C  
ATOM   2975  HA  LEU A 193      62.582  45.507  25.188  1.00  0.00           H  
ATOM   2976  CB  LEU A 193      62.861  46.978  26.661  1.00  0.00           C  
ATOM   2977  HB1 LEU A 193      63.393  47.012  27.502  1.00  0.00           H  
ATOM   2978  HB2 LEU A 193      63.143  47.712  26.048  1.00  0.00           H  
ATOM   2979  CG  LEU A 193      61.399  47.241  27.039  1.00  0.00           C  
ATOM   2980  HG  LEU A 193      61.233  46.858  27.940  1.00  0.00           H  
ATOM   2981  CD1 LEU A 193      61.125  48.742  27.084  1.00  0.00           C  
ATOM   2982 1HD1 LEU A 193      60.173  48.895  27.327  1.00  0.00           H  
ATOM   2983 2HD1 LEU A 193      61.719  49.167  27.767  1.00  0.00           H  
ATOM   2984 3HD1 LEU A 193      61.312  49.144  26.193  1.00  0.00           H  
ATOM   2985  CD2 LEU A 193      60.435  46.551  26.078  1.00  0.00           C  
ATOM   2986 1HD2 LEU A 193      59.496  46.741  26.354  1.00  0.00           H  
ATOM   2987 2HD2 LEU A 193      60.590  46.886  25.154  1.00  0.00           H  
ATOM   2988 3HD2 LEU A 193      60.594  45.564  26.104  1.00  0.00           H  
ATOM   2989  C   LEU A 193      64.634  45.672  25.454  1.00  0.00           C  
ATOM   2990  O   LEU A 193      64.880  45.867  24.259  1.00  0.00           O  
ATOM   2991  N   LEU A 194      65.592  45.463  26.358  1.00  0.00           N  
ATOM   2992  HN  LEU A 194      65.358  45.304  27.322  1.00  0.00           H  
ATOM   2993  CA  LEU A 194      66.994  45.465  25.945  1.00  0.00           C  
ATOM   2994  HA  LEU A 194      67.113  46.308  25.425  1.00  0.00           H  
ATOM   2995  CB  LEU A 194      67.905  45.471  27.173  1.00  0.00           C  
ATOM   2996  HB1 LEU A 194      67.715  44.637  27.693  1.00  0.00           H  
ATOM   2997  HB2 LEU A 194      68.855  45.447  26.853  1.00  0.00           H  
ATOM   2998  CG  LEU A 194      67.767  46.662  28.130  1.00  0.00           C  
ATOM   2999  HG  LEU A 194      66.876  46.582  28.583  1.00  0.00           H  
ATOM   3000  CD1 LEU A 194      68.851  46.629  29.190  1.00  0.00           C  
ATOM   3001 1HD1 LEU A 194      68.732  47.416  29.797  1.00  0.00           H  
ATOM   3002 2HD1 LEU A 194      68.773  45.785  29.716  1.00  0.00           H  
ATOM   3003 3HD1 LEU A 194      69.745  46.677  28.753  1.00  0.00           H  
ATOM   3004  CD2 LEU A 194      67.784  47.975  27.358  1.00  0.00           C  
ATOM   3005 1HD2 LEU A 194      67.690  48.738  28.000  1.00  0.00           H  
ATOM   3006 2HD2 LEU A 194      68.651  48.059  26.867  1.00  0.00           H  
ATOM   3007 3HD2 LEU A 194      67.021  47.988  26.702  1.00  0.00           H  
ATOM   3008  C   LEU A 194      67.320  44.290  25.049  1.00  0.00           C  
ATOM   3009  O   LEU A 194      68.166  44.410  24.139  1.00  0.00           O  
ATOM   3010  N   ARG A 195      66.678  43.133  25.254  1.00  0.00           N  
ATOM   3011  HN  ARG A 195      66.013  43.072  26.007  1.00  0.00           H  
ATOM   3012  CA  ARG A 195      66.948  41.981  24.408  1.00  0.00           C  
ATOM   3013  HA  ARG A 195      67.938  41.931  24.333  1.00  0.00           H  
ATOM   3014  CB  ARG A 195      66.402  40.707  25.055  1.00  0.00           C  
ATOM   3015  HB1 ARG A 195      66.658  40.703  26.026  1.00  0.00           H  
ATOM   3016  HB2 ARG A 195      65.406  40.713  24.984  1.00  0.00           H  
ATOM   3017  CG  ARG A 195      66.912  39.424  24.418  1.00  0.00           C  
ATOM   3018  HG1 ARG A 195      66.715  39.449  23.441  1.00  0.00           H  
ATOM   3019  HG2 ARG A 195      67.906  39.372  24.545  1.00  0.00           H  
ATOM   3020  CD  ARG A 195      66.279  38.184  25.019  1.00  0.00           C  
ATOM   3021  HD1 ARG A 195      66.826  37.380  24.794  1.00  0.00           H  
ATOM   3022  HD2 ARG A 195      66.222  38.295  26.010  1.00  0.00           H  
ATOM   3023  NE  ARG A 195      64.926  37.961  24.520  1.00  0.00           N  
ATOM   3024  HE  ARG A 195      64.542  38.640  23.891  1.00  0.00           H  
ATOM   3025  CZ  ARG A 195      64.174  36.921  24.843  1.00  0.00           C  
ATOM   3026  NH1 ARG A 195      64.638  35.999  25.679  1.00  0.00           N1+
ATOM   3027 1HH1 ARG A 195      65.558  36.088  26.064  1.00  0.00           H  
ATOM   3028 2HH1 ARG A 195      64.071  35.212  25.916  1.00  0.00           H  
ATOM   3029  NH2 ARG A 195      62.959  36.791  24.338  1.00  0.00           N  
ATOM   3030 1HH2 ARG A 195      62.595  37.480  23.707  1.00  0.00           H  
ATOM   3031 2HH2 ARG A 195      62.393  36.003  24.584  1.00  0.00           H  
ATOM   3032  C   ARG A 195      66.346  42.167  23.021  1.00  0.00           C  
ATOM   3033  O   ARG A 195      66.971  41.802  22.015  1.00  0.00           O  
ATOM   3034  N   MET A 196      65.143  42.736  22.935  1.00  0.00           N  
ATOM   3035  HN  MET A 196      64.652  42.990  23.772  1.00  0.00           H  
ATOM   3036  CA  MET A 196      64.540  42.972  21.636  1.00  0.00           C  
ATOM   3037  HA  MET A 196      64.672  42.125  21.123  1.00  0.00           H  
ATOM   3038  CB  MET A 196      63.050  43.280  21.789  1.00  0.00           C  
ATOM   3039  HB1 MET A 196      62.945  44.044  22.422  1.00  0.00           H  
ATOM   3040  HB2 MET A 196      62.676  43.535  20.900  1.00  0.00           H  
ATOM   3041  CG  MET A 196      62.226  42.114  22.330  1.00  0.00           C  
ATOM   3042  HG1 MET A 196      62.629  41.920  23.222  1.00  0.00           H  
ATOM   3043  HG2 MET A 196      61.304  42.484  22.441  1.00  0.00           H  
ATOM   3044  SD  MET A 196      62.253  40.685  21.239  1.00  0.00           S  
ATOM   3045  CE  MET A 196      61.478  41.352  19.764  1.00  0.00           C  
ATOM   3046  HE1 MET A 196      61.432  40.653  19.066  1.00  0.00           H  
ATOM   3047  HE2 MET A 196      60.560  41.668  19.991  1.00  0.00           H  
ATOM   3048  HE3 MET A 196      62.023  42.129  19.428  1.00  0.00           H  
ATOM   3049  C   MET A 196      65.229  44.109  20.886  1.00  0.00           C  
ATOM   3050  O   MET A 196      65.285  44.095  19.651  1.00  0.00           O  
ATOM   3051  N   HIS A 197      65.645  45.148  21.637  1.00  0.00           N  
ATOM   3052  HN  HIS A 197      65.624  45.069  22.634  1.00  0.00           H  
ATOM   3053  CA  HIS A 197      66.129  46.357  21.041  1.00  0.00           C  
ATOM   3054  HA  HIS A 197      66.588  46.833  21.787  1.00  0.00           H  
ATOM   3055  CB  HIS A 197      67.093  46.135  19.866  1.00  0.00           C  
ATOM   3056  HB1 HIS A 197      66.643  45.561  19.180  1.00  0.00           H  
ATOM   3057  HB2 HIS A 197      67.304  47.028  19.452  1.00  0.00           H  
ATOM   3058  ND1 HIS A 197      68.516  44.271  20.859  1.00  0.00           N  
ATOM   3059  CG  HIS A 197      68.399  45.488  20.215  1.00  0.00           C  
ATOM   3060  CE1 HIS A 197      69.852  44.006  20.942  1.00  0.00           C  
ATOM   3061  HE1 HIS A 197      70.225  43.180  21.364  1.00  0.00           H  
ATOM   3062  NE2 HIS A 197      70.581  44.959  20.410  1.00  0.00           N  
ATOM   3063  HE2 HIS A 197      71.580  45.008  20.345  1.00  0.00           H  
ATOM   3064  CD2 HIS A 197      69.668  45.894  19.954  1.00  0.00           C  
ATOM   3065  HD2 HIS A 197      69.904  46.752  19.491  1.00  0.00           H  
ATOM   3066  C   HIS A 197      64.916  47.059  20.474  1.00  0.00           C  
ATOM   3067  O   HIS A 197      65.069  48.054  19.763  1.00  0.00           O  
ATOM   3068  N   ARG A 198      63.684  46.579  20.774  1.00  0.00           N  
ATOM   3069  HN  ARG A 198      63.596  45.795  21.398  1.00  0.00           H  
ATOM   3070  CA  ARG A 198      62.496  47.179  20.223  1.00  0.00           C  
ATOM   3071  HA  ARG A 198      62.736  48.154  20.158  1.00  0.00           H  
ATOM   3072  CB  ARG A 198      62.134  46.622  18.839  1.00  0.00           C  
ATOM   3073  HB1 ARG A 198      62.971  46.519  18.311  1.00  0.00           H  
ATOM   3074  HB2 ARG A 198      61.708  45.718  18.964  1.00  0.00           H  
ATOM   3075  CG  ARG A 198      61.171  47.494  18.037  1.00  0.00           C  
ATOM   3076  HG1 ARG A 198      60.325  47.607  18.567  1.00  0.00           H  
ATOM   3077  HG2 ARG A 198      61.595  48.391  17.890  1.00  0.00           H  
ATOM   3078  CD  ARG A 198      60.824  46.895  16.677  1.00  0.00           C  
ATOM   3079  HD1 ARG A 198      60.325  46.031  16.795  1.00  0.00           H  
ATOM   3080  HD2 ARG A 198      60.271  47.531  16.144  1.00  0.00           H  
ATOM   3081  NE  ARG A 198      62.106  46.636  15.966  1.00  0.00           N  
ATOM   3082  HE  ARG A 198      62.921  47.188  16.160  1.00  0.00           H  
ATOM   3083  CZ  ARG A 198      62.153  45.621  15.050  1.00  0.00           C  
ATOM   3084  NH1 ARG A 198      61.020  44.913  14.776  1.00  0.00           N1+
ATOM   3085 1HH1 ARG A 198      60.164  45.143  15.249  1.00  0.00           H  
ATOM   3086 2HH1 ARG A 198      61.041  44.171  14.115  1.00  0.00           H  
ATOM   3087  NH2 ARG A 198      63.327  45.290  14.436  1.00  0.00           N  
ATOM   3088 1HH2 ARG A 198      64.165  45.800  14.643  1.00  0.00           H  
ATOM   3089 2HH2 ARG A 198      63.357  44.549  13.764  1.00  0.00           H  
ATOM   3090  C   ARG A 198      61.321  46.923  21.138  1.00  0.00           C  
ATOM   3091  O   ARG A 198      61.468  46.230  22.149  1.00  0.00           O  
ATOM   3092  N   GLN A 199      60.132  47.497  20.828  1.00  0.00           N  
ATOM   3093  HN  GLN A 199      60.060  48.051  19.995  1.00  0.00           H  
ATOM   3094  CA  GLN A 199      58.956  47.341  21.663  1.00  0.00           C  
ATOM   3095  HA  GLN A 199      59.070  46.409  22.004  1.00  0.00           H  
ATOM   3096  CB  GLN A 199      58.827  48.416  22.757  1.00  0.00           C  
ATOM   3097  HB1 GLN A 199      58.701  49.300  22.301  1.00  0.00           H  
ATOM   3098  HB2 GLN A 199      58.020  48.197  23.297  1.00  0.00           H  
ATOM   3099  CG  GLN A 199      60.006  48.565  23.725  1.00  0.00           C  
ATOM   3100  HG1 GLN A 199      60.021  47.800  24.370  1.00  0.00           H  
ATOM   3101  HG2 GLN A 199      60.862  48.591  23.219  1.00  0.00           H  
ATOM   3102  CD  GLN A 199      59.780  49.879  24.472  1.00  0.00           C  
ATOM   3103  OE1 GLN A 199      60.715  50.484  25.012  1.00  0.00           O  
ATOM   3104  NE2 GLN A 199      58.511  50.356  24.486  1.00  0.00           N  
ATOM   3105 1HE2 GLN A 199      57.784  49.854  24.033  1.00  0.00           H  
ATOM   3106 2HE2 GLN A 199      58.304  51.217  24.959  1.00  0.00           H  
ATOM   3107  C   GLN A 199      57.732  47.630  20.829  1.00  0.00           C  
ATOM   3108  O   GLN A 199      57.805  47.853  19.629  1.00  0.00           O  
ATOM   3109  N   ILE A 200      56.544  47.602  21.507  1.00  0.00           N  
ATOM   3110  HN  ILE A 200      56.521  47.199  22.419  1.00  0.00           H  
ATOM   3111  CA  ILE A 200      55.307  48.131  20.955  1.00  0.00           C  
ATOM   3112  HA  ILE A 200      55.134  47.798  20.028  1.00  0.00           H  
ATOM   3113  CB  ILE A 200      54.049  47.718  21.650  1.00  0.00           C  
ATOM   3114  HB  ILE A 200      54.064  48.006  22.601  1.00  0.00           H  
ATOM   3115  CG2 ILE A 200      52.885  48.391  20.891  1.00  0.00           C  
ATOM   3116 1HG2 ILE A 200      52.025  48.143  21.313  1.00  0.00           H  
ATOM   3117 2HG2 ILE A 200      53.004  49.386  20.914  1.00  0.00           H  
ATOM   3118 3HG2 ILE A 200      52.890  48.084  19.935  1.00  0.00           H  
ATOM   3119  CG1 ILE A 200      53.930  46.192  21.600  1.00  0.00           C  
ATOM   3120 1HG1 ILE A 200      54.721  45.788  22.068  1.00  0.00           H  
ATOM   3121 2HG1 ILE A 200      53.096  45.910  22.066  1.00  0.00           H  
ATOM   3122  CD  ILE A 200      53.895  45.645  20.167  1.00  0.00           C  
ATOM   3123  HD1 ILE A 200      53.821  44.646  20.189  1.00  0.00           H  
ATOM   3124  HD2 ILE A 200      53.103  46.031  19.687  1.00  0.00           H  
ATOM   3125  HD3 ILE A 200      54.728  45.909  19.689  1.00  0.00           H  
ATOM   3126  C   ILE A 200      55.603  49.584  21.127  1.00  0.00           C  
ATOM   3127  O   ILE A 200      56.543  49.854  21.883  1.00  0.00           O  
ATOM   3128  N   ALA A 201      54.943  50.598  20.527  1.00  0.00           N  
ATOM   3129  HN  ALA A 201      54.023  50.765  20.191  1.00  0.00           H  
ATOM   3130  CA  ALA A 201      56.193  51.339  20.608  1.00  0.00           C  
ATOM   3131  HA  ALA A 201      56.616  51.076  21.481  1.00  0.00           H  
ATOM   3132  CB  ALA A 201      57.113  50.963  19.452  1.00  0.00           C  
ATOM   3133  HB1 ALA A 201      57.966  51.478  19.527  1.00  0.00           H  
ATOM   3134  HB2 ALA A 201      57.314  49.985  19.494  1.00  0.00           H  
ATOM   3135  HB3 ALA A 201      56.663  51.174  18.588  1.00  0.00           H  
ATOM   3136  C   ALA A 201      55.935  52.844  20.610  1.00  0.00           C  
ATOM   3137  O   ALA A 201      56.706  53.619  20.054  1.00  0.00           O  
ATOM   3138  N   GLY A 202      54.841  53.245  21.242  1.00  0.00           N  
ATOM   3139  HN  GLY A 202      54.257  52.574  21.696  1.00  0.00           H  
ATOM   3140  CA  GLY A 202      54.471  54.653  21.298  1.00  0.00           C  
ATOM   3141  HA1 GLY A 202      55.013  55.137  20.616  1.00  0.00           H  
ATOM   3142  HA2 GLY A 202      53.494  54.718  21.059  1.00  0.00           H  
ATOM   3143  C   GLY A 202      54.698  55.260  22.664  1.00  0.00           C  
ATOM   3144  O   GLY A 202      55.834  55.280  23.156  1.00  0.00           O  
ATOM   3145  N   ALA A 203      53.631  55.763  23.283  1.00  0.00           N  
ATOM   3146  HN  ALA A 203      52.749  55.774  22.814  1.00  0.00           H  
ATOM   3147  CA  ALA A 203      53.728  56.299  24.637  1.00  0.00           C  
ATOM   3148  HA  ALA A 203      54.535  56.896  24.604  1.00  0.00           H  
ATOM   3149  CB  ALA A 203      52.469  57.092  24.977  1.00  0.00           C  
ATOM   3150  HB1 ALA A 203      52.550  57.464  25.909  1.00  0.00           H  
ATOM   3151  HB2 ALA A 203      52.364  57.846  24.332  1.00  0.00           H  
ATOM   3152  HB3 ALA A 203      51.671  56.496  24.918  1.00  0.00           H  
ATOM   3153  C   ALA A 203      53.969  55.231  25.687  1.00  0.00           C  
ATOM   3154  O   ALA A 203      53.992  55.552  26.884  1.00  0.00           O  
ATOM   3155  N   GLU A 204      54.144  53.959  25.285  1.00  0.00           N  
ATOM   3156  HN  GLU A 204      54.025  53.733  24.312  1.00  0.00           H  
ATOM   3157  CA  GLU A 204      54.514  52.914  26.231  1.00  0.00           C  
ATOM   3158  HA  GLU A 204      53.767  52.912  26.898  1.00  0.00           H  
ATOM   3159  CB  GLU A 204      54.624  51.565  25.514  1.00  0.00           C  
ATOM   3160  HB1 GLU A 204      55.429  51.579  24.921  1.00  0.00           H  
ATOM   3161  HB2 GLU A 204      54.754  50.846  26.210  1.00  0.00           H  
ATOM   3162  CG  GLU A 204      53.415  51.191  24.667  1.00  0.00           C  
ATOM   3163  HG1 GLU A 204      52.593  51.418  25.176  1.00  0.00           H  
ATOM   3164  HG2 GLU A 204      53.442  51.728  23.820  1.00  0.00           H  
ATOM   3165  CD  GLU A 204      53.368  49.711  24.309  1.00  0.00           C  
ATOM   3166  OE1 GLU A 204      54.124  48.919  24.912  1.00  0.00           O  
ATOM   3167  OE2 GLU A 204      52.566  49.347  23.415  1.00  0.00           O1-
ATOM   3168  C   GLU A 204      55.820  53.223  26.947  1.00  0.00           C  
ATOM   3169  O   GLU A 204      56.081  52.666  28.010  1.00  0.00           O  
ATOM   3170  N   ILE A 205      56.658  54.109  26.384  1.00  0.00           N  
ATOM   3171  HN  ILE A 205      56.450  54.469  25.466  1.00  0.00           H  
ATOM   3172  CA  ILE A 205      57.858  54.540  27.076  1.00  0.00           C  
ATOM   3173  HA  ILE A 205      58.319  53.705  27.395  1.00  0.00           H  
ATOM   3174  CB  ILE A 205      58.794  55.300  26.123  1.00  0.00           C  
ATOM   3175  HB  ILE A 205      58.332  56.134  25.803  1.00  0.00           H  
ATOM   3176  CG2 ILE A 205      60.068  55.718  26.845  1.00  0.00           C  
ATOM   3177 1HG2 ILE A 205      60.665  56.208  26.207  1.00  0.00           H  
ATOM   3178 2HG2 ILE A 205      59.832  56.315  27.617  1.00  0.00           H  
ATOM   3179 3HG2 ILE A 205      60.540  54.903  27.175  1.00  0.00           H  
ATOM   3180  CG1 ILE A 205      59.125  54.430  24.914  1.00  0.00           C  
ATOM   3181 1HG1 ILE A 205      59.557  53.585  25.236  1.00  0.00           H  
ATOM   3182 2HG1 ILE A 205      58.278  54.212  24.436  1.00  0.00           H  
ATOM   3183  CD  ILE A 205      60.059  55.084  23.920  1.00  0.00           C  
ATOM   3184  HD1 ILE A 205      60.226  54.456  23.153  1.00  0.00           H  
ATOM   3185  HD2 ILE A 205      59.645  55.922  23.575  1.00  0.00           H  
ATOM   3186  HD3 ILE A 205      60.922  55.307  24.366  1.00  0.00           H  
ATOM   3187  C   ILE A 205      57.488  55.377  28.296  1.00  0.00           C  
ATOM   3188  O   ILE A 205      58.006  55.172  29.396  1.00  0.00           O  
ATOM   3189  N   GLN A 206      56.577  56.342  28.116  1.00  0.00           N  
ATOM   3190  HN  GLN A 206      56.269  56.572  27.185  1.00  0.00           H  
ATOM   3191  CA  GLN A 206      56.039  57.076  29.253  1.00  0.00           C  
ATOM   3192  HA  GLN A 206      56.817  57.509  29.703  1.00  0.00           H  
ATOM   3193  CB  GLN A 206      55.040  58.133  28.780  1.00  0.00           C  
ATOM   3194  HB1 GLN A 206      54.193  57.670  28.508  1.00  0.00           H  
ATOM   3195  HB2 GLN A 206      54.854  58.750  29.549  1.00  0.00           H  
ATOM   3196  CG  GLN A 206      55.515  58.972  27.608  1.00  0.00           C  
ATOM   3197  HG1 GLN A 206      56.311  59.503  27.893  1.00  0.00           H  
ATOM   3198  HG2 GLN A 206      55.774  58.352  26.861  1.00  0.00           H  
ATOM   3199  CD  GLN A 206      54.444  59.920  27.101  1.00  0.00           C  
ATOM   3200  OE1 GLN A 206      53.301  59.886  27.560  1.00  0.00           O  
ATOM   3201  NE2 GLN A 206      54.816  60.782  26.167  1.00  0.00           N  
ATOM   3202 1HE2 GLN A 206      55.752  60.781  25.820  1.00  0.00           H  
ATOM   3203 2HE2 GLN A 206      54.151  61.439  25.792  1.00  0.00           H  
ATOM   3204  C   GLN A 206      55.363  56.125  30.235  1.00  0.00           C  
ATOM   3205  O   GLN A 206      55.473  56.284  31.455  1.00  0.00           O  
ATOM   3206  N   MET A 207      54.650  55.119  29.706  1.00  0.00           N  
ATOM   3207  HN  MET A 207      54.584  55.036  28.712  1.00  0.00           H  
ATOM   3208  CA  MET A 207      53.968  54.143  30.544  1.00  0.00           C  
ATOM   3209  HA  MET A 207      53.339  54.665  31.132  1.00  0.00           H  
ATOM   3210  CB  MET A 207      53.192  53.175  29.661  1.00  0.00           C  
ATOM   3211  HB1 MET A 207      52.341  53.619  29.377  1.00  0.00           H  
ATOM   3212  HB2 MET A 207      53.746  52.968  28.852  1.00  0.00           H  
ATOM   3213  CG  MET A 207      52.838  51.862  30.311  1.00  0.00           C  
ATOM   3214  HG1 MET A 207      53.700  51.376  30.428  1.00  0.00           H  
ATOM   3215  HG2 MET A 207      52.466  52.100  31.213  1.00  0.00           H  
ATOM   3216  SD  MET A 207      51.656  50.921  29.319  1.00  0.00           S  
ATOM   3217  CE  MET A 207      50.345  52.123  29.132  1.00  0.00           C  
ATOM   3218  HE1 MET A 207      49.596  51.731  28.593  1.00  0.00           H  
ATOM   3219  HE2 MET A 207      49.993  52.381  30.044  1.00  0.00           H  
ATOM   3220  HE3 MET A 207      50.694  52.941  28.682  1.00  0.00           H  
ATOM   3221  C   MET A 207      54.949  53.411  31.450  1.00  0.00           C  
ATOM   3222  O   MET A 207      54.733  53.296  32.659  1.00  0.00           O  
ATOM   3223  N   VAL A 208      56.042  52.893  30.876  1.00  0.00           N  
ATOM   3224  HN  VAL A 208      56.184  53.014  29.889  1.00  0.00           H  
ATOM   3225  CA  VAL A 208      57.020  52.165  31.661  1.00  0.00           C  
ATOM   3226  HA  VAL A 208      56.499  51.522  32.232  1.00  0.00           H  
ATOM   3227  CB  VAL A 208      57.967  51.373  30.731  1.00  0.00           C  
ATOM   3228  HB  VAL A 208      58.421  52.020  30.108  1.00  0.00           H  
ATOM   3229  CG1 VAL A 208      59.055  50.664  31.525  1.00  0.00           C  
ATOM   3230 1HG1 VAL A 208      59.649  50.166  30.902  1.00  0.00           H  
ATOM   3231 2HG1 VAL A 208      59.593  51.338  32.039  1.00  0.00           H  
ATOM   3232 3HG1 VAL A 208      58.623  50.025  32.166  1.00  0.00           H  
ATOM   3233  CG2 VAL A 208      57.179  50.367  29.907  1.00  0.00           C  
ATOM   3234 1HG2 VAL A 208      57.805  49.867  29.310  1.00  0.00           H  
ATOM   3235 2HG2 VAL A 208      56.713  49.731  30.522  1.00  0.00           H  
ATOM   3236 3HG2 VAL A 208      56.497  50.853  29.353  1.00  0.00           H  
ATOM   3237  C   VAL A 208      57.782  53.097  32.592  1.00  0.00           C  
ATOM   3238  O   VAL A 208      58.203  52.701  33.683  1.00  0.00           O  
ATOM   3239  N   ILE A 209      57.975  54.361  32.189  1.00  0.00           N  
ATOM   3240  HN  ILE A 209      57.658  54.639  31.275  1.00  0.00           H  
ATOM   3241  CA  ILE A 209      58.638  55.330  33.055  1.00  0.00           C  
ATOM   3242  HA  ILE A 209      59.505  54.919  33.320  1.00  0.00           H  
ATOM   3243  CB  ILE A 209      58.889  56.643  32.306  1.00  0.00           C  
ATOM   3244  HB  ILE A 209      58.083  56.865  31.759  1.00  0.00           H  
ATOM   3245  CG2 ILE A 209      59.098  57.795  33.287  1.00  0.00           C  
ATOM   3246 1HG2 ILE A 209      59.269  58.638  32.780  1.00  0.00           H  
ATOM   3247 2HG2 ILE A 209      58.286  57.904  33.853  1.00  0.00           H  
ATOM   3248 3HG2 ILE A 209      59.897  57.590  33.867  1.00  0.00           H  
ATOM   3249  CG1 ILE A 209      60.092  56.508  31.375  1.00  0.00           C  
ATOM   3250 1HG1 ILE A 209      60.878  56.216  31.917  1.00  0.00           H  
ATOM   3251 2HG1 ILE A 209      59.886  55.817  30.687  1.00  0.00           H  
ATOM   3252  CD  ILE A 209      60.469  57.788  30.658  1.00  0.00           C  
ATOM   3253  HD1 ILE A 209      61.259  57.621  30.068  1.00  0.00           H  
ATOM   3254  HD2 ILE A 209      59.689  58.093  30.097  1.00  0.00           H  
ATOM   3255  HD3 ILE A 209      60.691  58.492  31.326  1.00  0.00           H  
ATOM   3256  C   ILE A 209      57.804  55.554  34.315  1.00  0.00           C  
ATOM   3257  O   ILE A 209      58.322  55.487  35.440  1.00  0.00           O  
ATOM   3258  N   LEU A 210      56.510  55.808  34.155  1.00  0.00           N  
ATOM   3259  HN  LEU A 210      56.128  55.855  33.234  1.00  0.00           H  
ATOM   3260  CA  LEU A 210      55.644  56.023  35.306  1.00  0.00           C  
ATOM   3261  HA  LEU A 210      56.107  56.711  35.872  1.00  0.00           H  
ATOM   3262  CB  LEU A 210      54.289  56.550  34.859  1.00  0.00           C  
ATOM   3263  HB1 LEU A 210      53.896  55.881  34.216  1.00  0.00           H  
ATOM   3264  HB2 LEU A 210      53.697  56.616  35.658  1.00  0.00           H  
ATOM   3265  CG  LEU A 210      54.323  57.915  34.162  1.00  0.00           C  
ATOM   3266  HG  LEU A 210      54.947  57.857  33.381  1.00  0.00           H  
ATOM   3267  CD1 LEU A 210      52.953  58.288  33.640  1.00  0.00           C  
ATOM   3268 1HD1 LEU A 210      53.008  59.183  33.193  1.00  0.00           H  
ATOM   3269 2HD1 LEU A 210      52.649  57.603  32.974  1.00  0.00           H  
ATOM   3270 3HD1 LEU A 210      52.305  58.339  34.392  1.00  0.00           H  
ATOM   3271  CD2 LEU A 210      54.844  58.972  35.126  1.00  0.00           C  
ATOM   3272 1HD2 LEU A 210      54.868  59.858  34.662  1.00  0.00           H  
ATOM   3273 2HD2 LEU A 210      54.241  59.029  35.914  1.00  0.00           H  
ATOM   3274 3HD2 LEU A 210      55.772  58.729  35.423  1.00  0.00           H  
ATOM   3275  C   LEU A 210      55.491  54.754  36.129  1.00  0.00           C  
ATOM   3276  O   LEU A 210      55.404  54.809  37.362  1.00  0.00           O  
ATOM   3277  N   LEU A 211      55.471  53.589  35.468  1.00  0.00           N  
ATOM   3278  HN  LEU A 211      55.514  53.589  34.470  1.00  0.00           H  
ATOM   3279  CA  LEU A 211      55.376  52.322  36.183  1.00  0.00           C  
ATOM   3280  HA  LEU A 211      54.568  52.398  36.776  1.00  0.00           H  
ATOM   3281  CB  LEU A 211      55.196  51.172  35.189  1.00  0.00           C  
ATOM   3282  HB1 LEU A 211      54.347  51.367  34.695  1.00  0.00           H  
ATOM   3283  HB2 LEU A 211      55.977  51.229  34.563  1.00  0.00           H  
ATOM   3284  CG  LEU A 211      55.115  49.712  35.648  1.00  0.00           C  
ATOM   3285  HG  LEU A 211      54.601  49.219  34.947  1.00  0.00           H  
ATOM   3286  CD1 LEU A 211      56.494  49.062  35.755  1.00  0.00           C  
ATOM   3287 1HD1 LEU A 211      56.392  48.112  36.059  1.00  0.00           H  
ATOM   3288 2HD1 LEU A 211      56.940  49.076  34.851  1.00  0.00           H  
ATOM   3289 3HD1 LEU A 211      57.053  49.560  36.410  1.00  0.00           H  
ATOM   3290  CD2 LEU A 211      54.337  49.569  36.953  1.00  0.00           C  
ATOM   3291 1HD2 LEU A 211      54.301  48.604  37.217  1.00  0.00           H  
ATOM   3292 2HD2 LEU A 211      54.782  50.098  37.675  1.00  0.00           H  
ATOM   3293 3HD2 LEU A 211      53.406  49.905  36.818  1.00  0.00           H  
ATOM   3294  C   LEU A 211      56.594  52.098  37.065  1.00  0.00           C  
ATOM   3295  O   LEU A 211      56.481  51.756  38.247  1.00  0.00           O  
ATOM   3296  N   ILE A 212      57.792  52.305  36.507  1.00  0.00           N  
ATOM   3297  HN  ILE A 212      57.854  52.611  35.560  1.00  0.00           H  
ATOM   3298  CA  ILE A 212      59.026  52.065  37.263  1.00  0.00           C  
ATOM   3299  HA  ILE A 212      58.918  51.171  37.696  1.00  0.00           H  
ATOM   3300  CB  ILE A 212      60.233  52.052  36.315  1.00  0.00           C  
ATOM   3301  HB  ILE A 212      60.217  52.878  35.758  1.00  0.00           H  
ATOM   3302  CG2 ILE A 212      61.536  52.061  37.110  1.00  0.00           C  
ATOM   3303 1HG2 ILE A 212      62.308  52.049  36.478  1.00  0.00           H  
ATOM   3304 2HG2 ILE A 212      61.582  52.875  37.669  1.00  0.00           H  
ATOM   3305 3HG2 ILE A 212      61.575  51.242  37.695  1.00  0.00           H  
ATOM   3306  CG1 ILE A 212      60.174  50.836  35.390  1.00  0.00           C  
ATOM   3307 1HG1 ILE A 212      60.150  50.009  35.951  1.00  0.00           H  
ATOM   3308 2HG1 ILE A 212      59.343  50.885  34.847  1.00  0.00           H  
ATOM   3309  CD  ILE A 212      61.344  50.732  34.446  1.00  0.00           C  
ATOM   3310  HD1 ILE A 212      61.246  49.918  33.873  1.00  0.00           H  
ATOM   3311  HD2 ILE A 212      61.376  51.541  33.862  1.00  0.00           H  
ATOM   3312  HD3 ILE A 212      62.194  50.663  34.974  1.00  0.00           H  
ATOM   3313  C   ILE A 212      59.182  53.102  38.370  1.00  0.00           C  
ATOM   3314  O   ILE A 212      59.565  52.771  39.493  1.00  0.00           O  
ATOM   3315  N   ALA A 213      58.884  54.368  38.077  1.00  0.00           N  
ATOM   3316  HN  ALA A 213      58.568  54.606  37.159  1.00  0.00           H  
ATOM   3317  CA  ALA A 213      59.008  55.415  39.088  1.00  0.00           C  
ATOM   3318  HA  ALA A 213      59.947  55.348  39.433  1.00  0.00           H  
ATOM   3319  CB  ALA A 213      58.768  56.790  38.456  1.00  0.00           C  
ATOM   3320  HB1 ALA A 213      58.864  57.499  39.159  1.00  0.00           H  
ATOM   3321  HB2 ALA A 213      59.444  56.948  37.732  1.00  0.00           H  
ATOM   3322  HB3 ALA A 213      57.845  56.822  38.065  1.00  0.00           H  
ATOM   3323  C   ALA A 213      58.043  55.176  40.243  1.00  0.00           C  
ATOM   3324  O   ALA A 213      58.455  55.123  41.413  1.00  0.00           O  
ATOM   3325  N   THR A 214      56.751  55.034  39.938  1.00  0.00           N  
ATOM   3326  HN  THR A 214      56.466  55.085  38.985  1.00  0.00           H  
ATOM   3327  CA  THR A 214      55.763  54.816  40.987  1.00  0.00           C  
ATOM   3328  HA  THR A 214      55.847  55.594  41.608  1.00  0.00           H  
ATOM   3329  CB  THR A 214      54.353  54.766  40.382  1.00  0.00           C  
ATOM   3330  HB  THR A 214      54.291  54.024  39.711  1.00  0.00           H  
ATOM   3331  OG1 THR A 214      54.099  55.987  39.684  1.00  0.00           O  
ATOM   3332  HG1 THR A 214      53.176  55.949  39.285  1.00  0.00           H  
ATOM   3333  CG2 THR A 214      53.308  54.583  41.472  1.00  0.00           C  
ATOM   3334 1HG2 THR A 214      52.404  54.558  41.062  1.00  0.00           H  
ATOM   3335 2HG2 THR A 214      53.488  53.726  41.965  1.00  0.00           H  
ATOM   3336 3HG2 THR A 214      53.365  55.348  42.115  1.00  0.00           H  
ATOM   3337  C   THR A 214      56.058  53.537  41.764  1.00  0.00           C  
ATOM   3338  O   THR A 214      55.943  53.510  43.001  1.00  0.00           O  
ATOM   3339  N   SER A 215      56.435  52.461  41.065  1.00  0.00           N  
ATOM   3340  HN  SER A 215      56.507  52.521  40.070  1.00  0.00           H  
ATOM   3341  CA  SER A 215      56.746  51.204  41.732  1.00  0.00           C  
ATOM   3342  HA  SER A 215      55.940  50.994  42.283  1.00  0.00           H  
ATOM   3343  CB  SER A 215      57.005  50.103  40.709  1.00  0.00           C  
ATOM   3344  HB1 SER A 215      57.729  50.382  40.074  1.00  0.00           H  
ATOM   3345  HB2 SER A 215      57.251  49.251  41.164  1.00  0.00           H  
ATOM   3346  OG  SER A 215      55.841  49.853  39.932  1.00  0.00           O  
ATOM   3347  HG1 SER A 215      56.033  49.132  39.273  1.00  0.00           H  
ATOM   3348  C   SER A 215      57.941  51.357  42.667  1.00  0.00           C  
ATOM   3349  O   SER A 215      57.955  50.803  43.770  1.00  0.00           O  
ATOM   3350  N   LEU A 216      58.960  52.110  42.240  1.00  0.00           N  
ATOM   3351  HN  LEU A 216      58.913  52.531  41.339  1.00  0.00           H  
ATOM   3352  CA  LEU A 216      60.124  52.331  43.096  1.00  0.00           C  
ATOM   3353  HA  LEU A 216      60.412  51.417  43.387  1.00  0.00           H  
ATOM   3354  CB  LEU A 216      61.242  53.005  42.304  1.00  0.00           C  
ATOM   3355  HB1 LEU A 216      60.825  53.716  41.743  1.00  0.00           H  
ATOM   3356  HB2 LEU A 216      61.874  53.413  42.961  1.00  0.00           H  
ATOM   3357  CG  LEU A 216      62.061  52.100  41.377  1.00  0.00           C  
ATOM   3358  HG  LEU A 216      61.460  51.751  40.652  1.00  0.00           H  
ATOM   3359  CD1 LEU A 216      63.181  52.891  40.709  1.00  0.00           C  
ATOM   3360 1HD1 LEU A 216      63.710  52.289  40.114  1.00  0.00           H  
ATOM   3361 2HD1 LEU A 216      62.788  53.639  40.180  1.00  0.00           H  
ATOM   3362 3HD1 LEU A 216      63.789  53.273  41.417  1.00  0.00           H  
ATOM   3363  CD2 LEU A 216      62.624  50.916  42.143  1.00  0.00           C  
ATOM   3364 1HD2 LEU A 216      63.159  50.337  41.519  1.00  0.00           H  
ATOM   3365 2HD2 LEU A 216      63.207  51.235  42.877  1.00  0.00           H  
ATOM   3366 3HD2 LEU A 216      61.866  50.383  42.521  1.00  0.00           H  
ATOM   3367  C   LEU A 216      59.765  53.148  44.322  1.00  0.00           C  
ATOM   3368  O   LEU A 216      60.236  52.861  45.430  1.00  0.00           O  
ATOM   3369  N   VAL A 217      58.935  54.182  44.160  1.00  0.00           N  
ATOM   3370  HN  VAL A 217      58.589  54.400  43.243  1.00  0.00           H  
ATOM   3371  CA  VAL A 217      58.536  54.998  45.300  1.00  0.00           C  
ATOM   3372  HA  VAL A 217      59.377  55.291  45.747  1.00  0.00           H  
ATOM   3373  CB  VAL A 217      57.746  56.237  44.842  1.00  0.00           C  
ATOM   3374  HB  VAL A 217      57.007  55.942  44.241  1.00  0.00           H  
ATOM   3375  CG1 VAL A 217      57.143  56.964  46.027  1.00  0.00           C  
ATOM   3376 1HG1 VAL A 217      56.642  57.758  45.708  1.00  0.00           H  
ATOM   3377 2HG1 VAL A 217      56.521  56.350  46.512  1.00  0.00           H  
ATOM   3378 3HG1 VAL A 217      57.874  57.257  46.649  1.00  0.00           H  
ATOM   3379  CG2 VAL A 217      58.657  57.159  44.051  1.00  0.00           C  
ATOM   3380 1HG2 VAL A 217      58.137  57.961  43.745  1.00  0.00           H  
ATOM   3381 2HG2 VAL A 217      59.413  57.456  44.630  1.00  0.00           H  
ATOM   3382 3HG2 VAL A 217      59.017  56.678  43.246  1.00  0.00           H  
ATOM   3383  C   VAL A 217      57.727  54.155  46.290  1.00  0.00           C  
ATOM   3384  O   VAL A 217      57.972  54.195  47.510  1.00  0.00           O  
ATOM   3385  N   VAL A 218      56.760  53.394  45.787  1.00  0.00           N  
ATOM   3386  HN  VAL A 218      56.613  53.371  44.799  1.00  0.00           H  
ATOM   3387  CA  VAL A 218      55.907  52.584  46.664  1.00  0.00           C  
ATOM   3388  HA  VAL A 218      55.539  53.219  47.345  1.00  0.00           H  
ATOM   3389  CB  VAL A 218      54.760  51.954  45.863  1.00  0.00           C  
ATOM   3390  HB  VAL A 218      55.130  51.473  45.067  1.00  0.00           H  
ATOM   3391  CG1 VAL A 218      54.009  50.936  46.715  1.00  0.00           C  
ATOM   3392 1HG1 VAL A 218      53.270  50.534  46.173  1.00  0.00           H  
ATOM   3393 2HG1 VAL A 218      54.646  50.217  47.006  1.00  0.00           H  
ATOM   3394 3HG1 VAL A 218      53.630  51.396  47.520  1.00  0.00           H  
ATOM   3395  CG2 VAL A 218      53.808  53.024  45.365  1.00  0.00           C  
ATOM   3396 1HG2 VAL A 218      53.071  52.610  44.842  1.00  0.00           H  
ATOM   3397 2HG2 VAL A 218      53.424  53.527  46.145  1.00  0.00           H  
ATOM   3398 3HG2 VAL A 218      54.306  53.668  44.777  1.00  0.00           H  
ATOM   3399  C   VAL A 218      56.734  51.527  47.391  1.00  0.00           C  
ATOM   3400  O   VAL A 218      56.600  51.332  48.602  1.00  0.00           O  
ATOM   3401  N   LEU A 219      57.611  50.834  46.652  1.00  0.00           N  
ATOM   3402  HN  LEU A 219      57.691  51.014  45.669  1.00  0.00           H  
ATOM   3403  CA  LEU A 219      58.435  49.800  47.271  1.00  0.00           C  
ATOM   3404  HA  LEU A 219      57.788  49.170  47.717  1.00  0.00           H  
ATOM   3405  CB  LEU A 219      59.233  49.042  46.200  1.00  0.00           C  
ATOM   3406  HB1 LEU A 219      59.638  49.726  45.597  1.00  0.00           H  
ATOM   3407  HB2 LEU A 219      59.946  48.526  46.666  1.00  0.00           H  
ATOM   3408  CG  LEU A 219      58.439  48.062  45.329  1.00  0.00           C  
ATOM   3409  HG  LEU A 219      57.804  48.590  44.754  1.00  0.00           H  
ATOM   3410  CD1 LEU A 219      59.377  47.288  44.412  1.00  0.00           C  
ATOM   3411 1HD1 LEU A 219      58.843  46.660  43.851  1.00  0.00           H  
ATOM   3412 2HD1 LEU A 219      59.864  47.933  43.815  1.00  0.00           H  
ATOM   3413 3HD1 LEU A 219      60.028  46.773  44.956  1.00  0.00           H  
ATOM   3414  CD2 LEU A 219      57.617  47.123  46.188  1.00  0.00           C  
ATOM   3415 1HD2 LEU A 219      57.110  46.487  45.603  1.00  0.00           H  
ATOM   3416 2HD2 LEU A 219      58.225  46.601  46.787  1.00  0.00           H  
ATOM   3417 3HD2 LEU A 219      56.974  47.648  46.738  1.00  0.00           H  
ATOM   3418  C   LEU A 219      59.370  50.390  48.316  1.00  0.00           C  
ATOM   3419  O   LEU A 219      59.485  49.866  49.430  1.00  0.00           O  
ATOM   3420  N   ILE A 220      60.038  51.491  47.980  1.00  0.00           N  
ATOM   3421  HN  ILE A 220      59.920  51.882  47.064  1.00  0.00           H  
ATOM   3422  CA  ILE A 220      60.940  52.143  48.924  1.00  0.00           C  
ATOM   3423  HA  ILE A 220      61.630  51.460  49.161  1.00  0.00           H  
ATOM   3424  CB  ILE A 220      61.628  53.359  48.273  1.00  0.00           C  
ATOM   3425  HB  ILE A 220      60.956  53.855  47.720  1.00  0.00           H  
ATOM   3426  CG2 ILE A 220      62.163  54.316  49.326  1.00  0.00           C  
ATOM   3427 1HG2 ILE A 220      62.604  55.095  48.880  1.00  0.00           H  
ATOM   3428 2HG2 ILE A 220      61.405  54.638  49.888  1.00  0.00           H  
ATOM   3429 3HG2 ILE A 220      62.827  53.838  49.902  1.00  0.00           H  
ATOM   3430  CG1 ILE A 220      62.758  52.892  47.336  1.00  0.00           C  
ATOM   3431 1HG1 ILE A 220      63.439  52.407  47.880  1.00  0.00           H  
ATOM   3432 2HG1 ILE A 220      62.369  52.289  46.649  1.00  0.00           H  
ATOM   3433  CD  ILE A 220      63.451  54.034  46.626  1.00  0.00           C  
ATOM   3434  HD1 ILE A 220      64.177  53.665  46.042  1.00  0.00           H  
ATOM   3435  HD2 ILE A 220      62.789  54.530  46.071  1.00  0.00           H  
ATOM   3436  HD3 ILE A 220      63.859  54.649  47.302  1.00  0.00           H  
ATOM   3437  C   ILE A 220      60.193  52.549  50.183  1.00  0.00           C  
ATOM   3438  O   ILE A 220      60.654  52.320  51.308  1.00  0.00           O  
ATOM   3439  N   CYS A 221      59.011  53.136  50.025  1.00  0.00           N  
ATOM   3440  HN  CYS A 221      58.647  53.263  49.101  1.00  0.00           H  
ATOM   3441  CA  CYS A 221      58.227  53.606  51.154  1.00  0.00           C  
ATOM   3442  HA  CYS A 221      58.910  53.798  51.862  1.00  0.00           H  
ATOM   3443  CB  CYS A 221      57.454  54.877  50.768  1.00  0.00           C  
ATOM   3444  HB1 CYS A 221      56.850  54.579  50.028  1.00  0.00           H  
ATOM   3445  HB2 CYS A 221      56.910  55.094  51.577  1.00  0.00           H  
ATOM   3446  SG  CYS A 221      58.509  56.253  50.263  1.00  0.00           S  
ATOM   3447  HG1 CYS A 221      57.937  57.037  50.022  1.00  0.00           H  
ATOM   3448  C   CYS A 221      57.259  52.549  51.694  1.00  0.00           C  
ATOM   3449  O   CYS A 221      56.320  52.901  52.423  1.00  0.00           O  
ATOM   3450  N   SER A 222      57.474  51.280  51.368  1.00  0.00           N  
ATOM   3451  HN  SER A 222      58.231  51.055  50.745  1.00  0.00           H  
ATOM   3452  CA  SER A 222      56.644  50.208  51.879  1.00  0.00           C  
ATOM   3453  HA  SER A 222      56.181  50.641  52.651  1.00  0.00           H  
ATOM   3454  CB  SER A 222      55.672  49.712  50.798  1.00  0.00           C  
ATOM   3455  HB1 SER A 222      55.069  49.000  51.168  1.00  0.00           H  
ATOM   3456  HB2 SER A 222      55.109  50.468  50.452  1.00  0.00           H  
ATOM   3457  OG  SER A 222      56.362  49.156  49.702  1.00  0.00           O  
ATOM   3458  HG1 SER A 222      55.714  48.842  49.016  1.00  0.00           H  
ATOM   3459  C   SER A 222      57.422  49.011  52.414  1.00  0.00           C  
ATOM   3460  O   SER A 222      56.850  48.243  53.211  1.00  0.00           O  
ATOM   3461  N   ILE A 223      58.679  48.818  52.018  1.00  0.00           N  
ATOM   3462  HN  ILE A 223      59.090  49.447  51.368  1.00  0.00           H  
ATOM   3463  CA  ILE A 223      59.472  47.685  52.518  1.00  0.00           C  
ATOM   3464  HA  ILE A 223      58.820  46.928  52.475  1.00  0.00           H  
ATOM   3465  CB  ILE A 223      60.691  47.417  51.612  1.00  0.00           C  
ATOM   3466  HB  ILE A 223      61.255  46.730  52.067  1.00  0.00           H  
ATOM   3467  CG2 ILE A 223      60.243  46.865  50.269  1.00  0.00           C  
ATOM   3468 1HG2 ILE A 223      61.046  46.696  49.697  1.00  0.00           H  
ATOM   3469 2HG2 ILE A 223      59.747  46.009  50.408  1.00  0.00           H  
ATOM   3470 3HG2 ILE A 223      59.649  47.532  49.816  1.00  0.00           H  
ATOM   3471  CG1 ILE A 223      61.555  48.665  51.430  1.00  0.00           C  
ATOM   3472 1HG1 ILE A 223      60.997  49.395  51.040  1.00  0.00           H  
ATOM   3473 2HG1 ILE A 223      61.886  48.961  52.334  1.00  0.00           H  
ATOM   3474  CD  ILE A 223      62.753  48.445  50.531  1.00  0.00           C  
ATOM   3475  HD1 ILE A 223      63.277  49.305  50.460  1.00  0.00           H  
ATOM   3476  HD2 ILE A 223      63.340  47.735  50.920  1.00  0.00           H  
ATOM   3477  HD3 ILE A 223      62.441  48.169  49.627  1.00  0.00           H  
ATOM   3478  C   ILE A 223      59.902  47.852  53.974  1.00  0.00           C  
ATOM   3479  O   ILE A 223      60.000  46.831  54.672  1.00  0.00           O  
ATOM   3480  N   PRO A 224      60.187  49.055  54.505  1.00  0.00           N  
ATOM   3481  CD  PRO A 224      60.116  50.415  53.932  1.00  0.00           C  
ATOM   3482  HD1 PRO A 224      59.202  50.805  54.035  1.00  0.00           H  
ATOM   3483  HD2 PRO A 224      60.374  50.413  52.969  1.00  0.00           H  
ATOM   3484  CA  PRO A 224      60.672  49.119  55.892  1.00  0.00           C  
ATOM   3485  HA  PRO A 224      61.465  48.514  55.994  1.00  0.00           H  
ATOM   3486  CB  PRO A 224      60.953  50.608  56.111  1.00  0.00           C  
ATOM   3487  HB1 PRO A 224      60.203  51.060  56.585  1.00  0.00           H  
ATOM   3488  HB2 PRO A 224      61.797  50.751  56.632  1.00  0.00           H  
ATOM   3489  CG  PRO A 224      61.101  51.171  54.756  1.00  0.00           C  
ATOM   3490  HG1 PRO A 224      60.896  52.154  54.756  1.00  0.00           H  
ATOM   3491  HG2 PRO A 224      62.031  51.038  54.416  1.00  0.00           H  
ATOM   3492  C   PRO A 224      59.689  48.583  56.916  1.00  0.00           C  
ATOM   3493  O   PRO A 224      60.104  47.994  57.916  1.00  0.00           O  
ATOM   3494  N   LEU A 225      58.378  48.773  56.690  1.00  0.00           N  
ATOM   3495  HN  LEU A 225      58.078  49.281  55.880  1.00  0.00           H  
ATOM   3496  CA  LEU A 225      57.394  48.246  57.623  1.00  0.00           C  
ATOM   3497  HA  LEU A 225      57.674  48.563  58.526  1.00  0.00           H  
ATOM   3498  CB  LEU A 225      56.000  48.781  57.283  1.00  0.00           C  
ATOM   3499  HB1 LEU A 225      56.049  49.775  57.304  1.00  0.00           H  
ATOM   3500  HB2 LEU A 225      55.787  48.478  56.354  1.00  0.00           H  
ATOM   3501  CG  LEU A 225      54.850  48.345  58.196  1.00  0.00           C  
ATOM   3502  HG  LEU A 225      54.839  47.345  58.230  1.00  0.00           H  
ATOM   3503  CD1 LEU A 225      55.065  48.857  59.603  1.00  0.00           C  
ATOM   3504 1HD1 LEU A 225      54.304  48.563  60.180  1.00  0.00           H  
ATOM   3505 2HD1 LEU A 225      55.923  48.495  59.966  1.00  0.00           H  
ATOM   3506 3HD1 LEU A 225      55.109  49.854  59.595  1.00  0.00           H  
ATOM   3507  CD2 LEU A 225      53.523  48.813  57.637  1.00  0.00           C  
ATOM   3508 1HD2 LEU A 225      52.776  48.527  58.244  1.00  0.00           H  
ATOM   3509 2HD2 LEU A 225      53.521  49.816  57.574  1.00  0.00           H  
ATOM   3510 3HD2 LEU A 225      53.375  48.428  56.732  1.00  0.00           H  
ATOM   3511  C   LEU A 225      57.391  46.718  57.620  1.00  0.00           C  
ATOM   3512  O   LEU A 225      57.352  46.086  58.691  1.00  0.00           O  
ATOM   3513  N   VAL A 226      57.457  46.113  56.442  1.00  0.00           N  
ATOM   3514  HN  VAL A 226      57.465  46.659  55.598  1.00  0.00           H  
ATOM   3515  CA  VAL A 226      57.521  44.657  56.337  1.00  0.00           C  
ATOM   3516  HA  VAL A 226      56.735  44.309  56.850  1.00  0.00           H  
ATOM   3517  CB  VAL A 226      57.419  44.213  54.872  1.00  0.00           C  
ATOM   3518  HB  VAL A 226      58.217  44.550  54.366  1.00  0.00           H  
ATOM   3519  CG1 VAL A 226      57.413  42.706  54.760  1.00  0.00           C  
ATOM   3520 1HG1 VAL A 226      57.347  42.438  53.807  1.00  0.00           H  
ATOM   3521 2HG1 VAL A 226      58.254  42.341  55.155  1.00  0.00           H  
ATOM   3522 3HG1 VAL A 226      56.626  42.339  55.272  1.00  0.00           H  
ATOM   3523  CG2 VAL A 226      56.179  44.813  54.227  1.00  0.00           C  
ATOM   3524 1HG2 VAL A 226      56.124  44.515  53.269  1.00  0.00           H  
ATOM   3525 2HG2 VAL A 226      55.358  44.499  54.707  1.00  0.00           H  
ATOM   3526 3HG2 VAL A 226      56.219  45.806  54.259  1.00  0.00           H  
ATOM   3527  C   VAL A 226      58.791  44.136  56.998  1.00  0.00           C  
ATOM   3528  O   VAL A 226      58.770  43.122  57.711  1.00  0.00           O  
ATOM   3529  N   VAL A 227      59.916  44.818  56.773  1.00  0.00           N  
ATOM   3530  HN  VAL A 227      59.902  45.592  56.139  1.00  0.00           H  
ATOM   3531  CA  VAL A 227      61.162  44.438  57.432  1.00  0.00           C  
ATOM   3532  HA  VAL A 227      61.338  43.481  57.185  1.00  0.00           H  
ATOM   3533  CB  VAL A 227      62.319  45.313  56.921  1.00  0.00           C  
ATOM   3534  HB  VAL A 227      62.089  46.272  57.053  1.00  0.00           H  
ATOM   3535  CG1 VAL A 227      63.597  45.030  57.708  1.00  0.00           C  
ATOM   3536 1HG1 VAL A 227      64.339  45.599  57.365  1.00  0.00           H  
ATOM   3537 2HG1 VAL A 227      63.435  45.224  58.670  1.00  0.00           H  
ATOM   3538 3HG1 VAL A 227      63.841  44.068  57.604  1.00  0.00           H  
ATOM   3539  CG2 VAL A 227      62.552  45.076  55.438  1.00  0.00           C  
ATOM   3540 1HG2 VAL A 227      63.306  45.643  55.125  1.00  0.00           H  
ATOM   3541 2HG2 VAL A 227      62.779  44.110  55.285  1.00  0.00           H  
ATOM   3542 3HG2 VAL A 227      61.730  45.304  54.924  1.00  0.00           H  
ATOM   3543  C   VAL A 227      61.006  44.522  58.939  1.00  0.00           C  
ATOM   3544  O   VAL A 227      61.538  43.682  59.685  1.00  0.00           O  
ATOM   3545  N   ARG A 228      60.284  45.536  59.431  1.00  0.00           N  
ATOM   3546  HN  ARG A 228      59.891  46.213  58.812  1.00  0.00           H  
ATOM   3547  CA  ARG A 228      60.059  45.637  60.867  1.00  0.00           C  
ATOM   3548  HA  ARG A 228      60.966  45.523  61.272  1.00  0.00           H  
ATOM   3549  CB  ARG A 228      59.502  47.021  61.216  1.00  0.00           C  
ATOM   3550  HB1 ARG A 228      58.703  47.196  60.633  1.00  0.00           H  
ATOM   3551  HB2 ARG A 228      59.212  47.003  62.172  1.00  0.00           H  
ATOM   3552  CG  ARG A 228      60.490  48.159  61.038  1.00  0.00           C  
ATOM   3553  HG1 ARG A 228      60.590  48.349  60.053  1.00  0.00           H  
ATOM   3554  HG2 ARG A 228      60.141  48.970  61.492  1.00  0.00           H  
ATOM   3555  CD  ARG A 228      61.856  47.799  61.613  1.00  0.00           C  
ATOM   3556  HD1 ARG A 228      62.198  46.976  61.179  1.00  0.00           H  
ATOM   3557  HD2 ARG A 228      62.494  48.559  61.456  1.00  0.00           H  
ATOM   3558  NE  ARG A 228      61.791  47.560  63.054  1.00  0.00           N  
ATOM   3559  HE  ARG A 228      60.936  47.740  63.522  1.00  0.00           H  
ATOM   3560  CZ  ARG A 228      62.814  47.110  63.773  1.00  0.00           C  
ATOM   3561  NH1 ARG A 228      63.980  46.846  63.188  1.00  0.00           N1+
ATOM   3562 1HH1 ARG A 228      64.082  46.985  62.208  1.00  0.00           H  
ATOM   3563 2HH1 ARG A 228      64.748  46.504  63.726  1.00  0.00           H  
ATOM   3564  NH2 ARG A 228      62.681  46.915  65.075  1.00  0.00           N  
ATOM   3565 1HH2 ARG A 228      61.802  47.108  65.516  1.00  0.00           H  
ATOM   3566 2HH2 ARG A 228      63.449  46.573  65.613  1.00  0.00           H  
ATOM   3567  C   ARG A 228      59.139  44.544  61.377  1.00  0.00           C  
ATOM   3568  O   ARG A 228      59.207  44.174  62.554  1.00  0.00           O  
ATOM   3569  N   VAL A 229      58.265  44.004  60.522  1.00  0.00           N  
ATOM   3570  HN  VAL A 229      58.148  44.414  59.618  1.00  0.00           H  
ATOM   3571  CA  VAL A 229      57.493  42.836  60.904  1.00  0.00           C  
ATOM   3572  HA  VAL A 229      57.101  43.034  61.804  1.00  0.00           H  
ATOM   3573  CB  VAL A 229      56.362  42.582  59.889  1.00  0.00           C  
ATOM   3574  HB  VAL A 229      56.750  42.466  58.978  1.00  0.00           H  
ATOM   3575  CG1 VAL A 229      55.600  41.316  60.249  1.00  0.00           C  
ATOM   3576 1HG1 VAL A 229      54.871  41.159  59.591  1.00  0.00           H  
ATOM   3577 2HG1 VAL A 229      56.232  40.530  60.239  1.00  0.00           H  
ATOM   3578 3HG1 VAL A 229      55.203  41.402  61.168  1.00  0.00           H  
ATOM   3579  CG2 VAL A 229      55.411  43.773  59.850  1.00  0.00           C  
ATOM   3580 1HG2 VAL A 229      54.682  43.595  59.190  1.00  0.00           H  
ATOM   3581 2HG2 VAL A 229      55.021  43.920  60.754  1.00  0.00           H  
ATOM   3582 3HG2 VAL A 229      55.922  44.584  59.572  1.00  0.00           H  
ATOM   3583  C   VAL A 229      58.405  41.615  61.036  1.00  0.00           C  
ATOM   3584  O   VAL A 229      58.359  40.882  62.026  1.00  0.00           O  
ATOM   3585  N   PHE A 230      59.268  41.404  60.027  1.00  0.00           N  
ATOM   3586  HN  PHE A 230      59.271  42.024  59.243  1.00  0.00           H  
ATOM   3587  CA  PHE A 230      60.217  40.294  60.065  1.00  0.00           C  
ATOM   3588  HA  PHE A 230      59.648  39.468  60.105  1.00  0.00           H  
ATOM   3589  CB  PHE A 230      61.086  40.291  58.815  1.00  0.00           C  
ATOM   3590  HB1 PHE A 230      61.338  41.244  58.594  1.00  0.00           H  
ATOM   3591  HB2 PHE A 230      61.917  39.767  59.001  1.00  0.00           H  
ATOM   3592  CG  PHE A 230      60.432  39.703  57.594  1.00  0.00           C  
ATOM   3593  CD1 PHE A 230      60.176  38.349  57.529  1.00  0.00           C  
ATOM   3594  HD1 PHE A 230      60.422  37.755  58.295  1.00  0.00           H  
ATOM   3595  CE1 PHE A 230      59.573  37.792  56.406  1.00  0.00           C  
ATOM   3596  HE1 PHE A 230      59.392  36.817  56.373  1.00  0.00           H  
ATOM   3597  CZ  PHE A 230      59.245  38.599  55.338  1.00  0.00           C  
ATOM   3598  HZ  PHE A 230      58.816  38.211  54.527  1.00  0.00           H  
ATOM   3599  CD2 PHE A 230      60.103  40.502  56.515  1.00  0.00           C  
ATOM   3600  HD2 PHE A 230      60.294  41.487  56.548  1.00  0.00           H  
ATOM   3601  CE2 PHE A 230      59.510  39.955  55.393  1.00  0.00           C  
ATOM   3602  HE2 PHE A 230      59.262  40.540  54.615  1.00  0.00           H  
ATOM   3603  C   PHE A 230      61.088  40.348  61.313  1.00  0.00           C  
ATOM   3604  O   PHE A 230      61.277  39.348  62.012  1.00  0.00           O  
ATOM   3605  N   VAL A 231      61.648  41.520  61.605  1.00  0.00           N  
ATOM   3606  HN  VAL A 231      61.413  42.331  61.063  1.00  0.00           H  
ATOM   3607  CA  VAL A 231      62.592  41.651  62.711  1.00  0.00           C  
ATOM   3608  HA  VAL A 231      63.180  40.848  62.664  1.00  0.00           H  
ATOM   3609  CB  VAL A 231      63.427  42.936  62.546  1.00  0.00           C  
ATOM   3610  HB  VAL A 231      62.818  43.719  62.503  1.00  0.00           H  
ATOM   3611  CG1 VAL A 231      64.350  43.127  63.742  1.00  0.00           C  
ATOM   3612 1HG1 VAL A 231      64.878  43.962  63.617  1.00  0.00           H  
ATOM   3613 2HG1 VAL A 231      63.802  43.200  64.576  1.00  0.00           H  
ATOM   3614 3HG1 VAL A 231      64.962  42.342  63.815  1.00  0.00           H  
ATOM   3615  CG2 VAL A 231      64.233  42.876  61.257  1.00  0.00           C  
ATOM   3616 1HG2 VAL A 231      64.765  43.718  61.162  1.00  0.00           H  
ATOM   3617 2HG2 VAL A 231      64.839  42.086  61.280  1.00  0.00           H  
ATOM   3618 3HG2 VAL A 231      63.609  42.793  60.482  1.00  0.00           H  
ATOM   3619  C   VAL A 231      61.865  41.615  64.051  1.00  0.00           C  
ATOM   3620  O   VAL A 231      62.327  40.982  65.011  1.00  0.00           O  
ATOM   3621  N   ASN A 232      60.711  42.286  64.142  1.00  0.00           N  
ATOM   3622  HN  ASN A 232      60.353  42.762  63.346  1.00  0.00           H  
ATOM   3623  CA  ASN A 232      59.984  42.339  65.412  1.00  0.00           C  
ATOM   3624  HA  ASN A 232      60.652  42.624  66.091  1.00  0.00           H  
ATOM   3625  CB  ASN A 232      58.839  43.353  65.316  1.00  0.00           C  
ATOM   3626  HB1 ASN A 232      58.431  43.297  64.407  1.00  0.00           H  
ATOM   3627  HB2 ASN A 232      58.152  43.127  66.013  1.00  0.00           H  
ATOM   3628  CG  ASN A 232      59.306  44.770  65.555  1.00  0.00           C  
ATOM   3629  OD1 ASN A 232      60.147  45.028  66.413  1.00  0.00           O  
ATOM   3630  ND2 ASN A 232      58.767  45.706  64.770  1.00  0.00           N  
ATOM   3631 1HD2 ASN A 232      58.097  45.451  64.084  1.00  0.00           H  
ATOM   3632 2HD2 ASN A 232      59.038  46.662  64.881  1.00  0.00           H  
ATOM   3633  C   ASN A 232      59.449  40.963  65.793  1.00  0.00           C  
ATOM   3634  O   ASN A 232      59.527  40.573  66.967  1.00  0.00           O  
ATOM   3635  N   GLN A 233      58.910  40.217  64.835  1.00  0.00           N  
ATOM   3636  HN  GLN A 233      58.871  40.551  63.893  1.00  0.00           H  
ATOM   3637  CA  GLN A 233      58.367  38.897  65.163  1.00  0.00           C  
ATOM   3638  HA  GLN A 233      57.979  39.013  66.074  1.00  0.00           H  
ATOM   3639  CB  GLN A 233      57.291  38.492  64.155  1.00  0.00           C  
ATOM   3640  HB1 GLN A 233      56.698  39.288  63.989  1.00  0.00           H  
ATOM   3641  HB2 GLN A 233      57.740  38.239  63.303  1.00  0.00           H  
ATOM   3642  CG  GLN A 233      56.427  37.335  64.610  1.00  0.00           C  
ATOM   3643  HG1 GLN A 233      55.743  37.143  63.902  1.00  0.00           H  
ATOM   3644  HG2 GLN A 233      57.014  36.525  64.725  1.00  0.00           H  
ATOM   3645  CD  GLN A 233      55.719  37.605  65.921  1.00  0.00           C  
ATOM   3646  OE1 GLN A 233      54.719  38.324  65.958  1.00  0.00           O  
ATOM   3647  NE2 GLN A 233      56.235  37.038  67.013  1.00  0.00           N  
ATOM   3648 1HE2 GLN A 233      57.046  36.473  66.934  1.00  0.00           H  
ATOM   3649 2HE2 GLN A 233      55.803  37.197  67.903  1.00  0.00           H  
ATOM   3650  C   GLN A 233      59.449  37.836  65.230  1.00  0.00           C  
ATOM   3651  O   GLN A 233      59.311  36.866  65.983  1.00  0.00           O  
ATOM   3652  N   LEU A 234      60.532  37.984  64.457  1.00  0.00           N  
ATOM   3653  HN  LEU A 234      60.627  38.801  63.896  1.00  0.00           H  
ATOM   3654  CA  LEU A 234      61.572  36.962  64.432  1.00  0.00           C  
ATOM   3655  HA  LEU A 234      61.089  36.093  64.508  1.00  0.00           H  
ATOM   3656  CB  LEU A 234      62.361  37.045  63.120  1.00  0.00           C  
ATOM   3657  HB1 LEU A 234      61.702  36.948  62.379  1.00  0.00           H  
ATOM   3658  HB2 LEU A 234      62.777  37.960  63.078  1.00  0.00           H  
ATOM   3659  CG  LEU A 234      63.469  36.026  62.905  1.00  0.00           C  
ATOM   3660  HG  LEU A 234      64.148  36.124  63.634  1.00  0.00           H  
ATOM   3661  CD1 LEU A 234      62.918  34.603  62.970  1.00  0.00           C  
ATOM   3662 1HD1 LEU A 234      63.661  33.955  62.819  1.00  0.00           H  
ATOM   3663 2HD1 LEU A 234      62.504  34.450  63.864  1.00  0.00           H  
ATOM   3664 3HD1 LEU A 234      62.221  34.483  62.251  1.00  0.00           H  
ATOM   3665  CD2 LEU A 234      64.173  36.260  61.579  1.00  0.00           C  
ATOM   3666 1HD2 LEU A 234      64.889  35.589  61.450  1.00  0.00           H  
ATOM   3667 2HD2 LEU A 234      63.502  36.194  60.833  1.00  0.00           H  
ATOM   3668 3HD2 LEU A 234      64.572  37.181  61.570  1.00  0.00           H  
ATOM   3669  C   LEU A 234      62.517  37.103  65.630  1.00  0.00           C  
ATOM   3670  O   LEU A 234      62.775  36.133  66.334  1.00  0.00           O  
ATOM   3671  N   TYR A 235      63.037  38.302  65.849  1.00  0.00           N  
ATOM   3672  HN  TYR A 235      62.729  39.066  65.281  1.00  0.00           H  
ATOM   3673  CA  TYR A 235      64.029  38.563  66.882  1.00  0.00           C  
ATOM   3674  HA  TYR A 235      64.160  37.714  67.382  1.00  0.00           H  
ATOM   3675  CB  TYR A 235      65.364  38.960  66.247  1.00  0.00           C  
ATOM   3676  HB1 TYR A 235      65.211  39.740  65.630  1.00  0.00           H  
ATOM   3677  HB2 TYR A 235      65.997  39.240  66.970  1.00  0.00           H  
ATOM   3678  CG  TYR A 235      66.022  37.848  65.448  1.00  0.00           C  
ATOM   3679  CD1 TYR A 235      65.824  36.510  65.793  1.00  0.00           C  
ATOM   3680  HD1 TYR A 235      65.248  36.286  66.578  1.00  0.00           H  
ATOM   3681  CE1 TYR A 235      66.429  35.490  65.072  1.00  0.00           C  
ATOM   3682  HE1 TYR A 235      66.283  34.543  65.341  1.00  0.00           H  
ATOM   3683  CZ  TYR A 235      67.242  35.798  64.004  1.00  0.00           C  
ATOM   3684  OH  TYR A 235      67.836  34.777  63.284  1.00  0.00           O  
ATOM   3685  HH  TYR A 235      68.383  35.167  62.541  1.00  0.00           H  
ATOM   3686  CD2 TYR A 235      66.844  38.128  64.366  1.00  0.00           C  
ATOM   3687  HD2 TYR A 235      67.000  39.085  64.096  1.00  0.00           H  
ATOM   3688  CE2 TYR A 235      67.447  37.109  63.635  1.00  0.00           C  
ATOM   3689  HE2 TYR A 235      68.035  37.332  62.858  1.00  0.00           H  
ATOM   3690  C   TYR A 235      63.499  39.640  67.823  1.00  0.00           C  
ATOM   3691  O   TYR A 235      62.343  40.047  67.754  1.00  0.00           O  
ATOM   3692  N   GLN A 236      64.371  40.094  68.729  1.00  0.00           N  
ATOM   3693  HN  GLN A 236      65.329  39.780  68.670  1.00  0.00           H  
ATOM   3694  CA  GLN A 236      64.000  41.020  69.786  1.00  0.00           C  
ATOM   3695  HA  GLN A 236      63.099  40.712  70.105  1.00  0.00           H  
ATOM   3696  CB  GLN A 236      65.014  40.966  70.934  1.00  0.00           C  
ATOM   3697  HB1 GLN A 236      65.923  41.079  70.553  1.00  0.00           H  
ATOM   3698  HB2 GLN A 236      64.809  41.709  71.567  1.00  0.00           H  
ATOM   3699  CG  GLN A 236      64.978  39.652  71.718  1.00  0.00           C  
ATOM   3700  HG1 GLN A 236      64.031  39.417  71.919  1.00  0.00           H  
ATOM   3701  HG2 GLN A 236      65.382  38.933  71.155  1.00  0.00           H  
ATOM   3702  CD  GLN A 236      65.745  39.728  73.021  1.00  0.00           C  
ATOM   3703  OE1 GLN A 236      66.573  40.612  73.219  1.00  0.00           O  
ATOM   3704  NE2 GLN A 236      65.464  38.799  73.937  1.00  0.00           N  
ATOM   3705 1HE2 GLN A 236      64.782  38.100  73.731  1.00  0.00           H  
ATOM   3706 2HE2 GLN A 236      65.940  38.799  74.812  1.00  0.00           H  
ATOM   3707  C   GLN A 236      63.911  42.447  69.243  1.00  0.00           C  
ATOM   3708  O   GLN A 236      64.754  42.875  68.458  1.00  0.00           O  
ATOM   3709  N   PRO A 237      62.881  43.216  69.644  1.00  0.00           N  
ATOM   3710  CD  PRO A 237      61.682  42.806  70.403  1.00  0.00           C  
ATOM   3711  HD1 PRO A 237      61.814  42.972  71.378  1.00  0.00           H  
ATOM   3712  HD2 PRO A 237      61.476  41.844  70.253  1.00  0.00           H  
ATOM   3713  CA  PRO A 237      62.766  44.589  69.128  1.00  0.00           C  
ATOM   3714  HA  PRO A 237      62.940  44.600  68.135  1.00  0.00           H  
ATOM   3715  CB  PRO A 237      61.344  45.000  69.538  1.00  0.00           C  
ATOM   3716  HB1 PRO A 237      61.366  45.574  70.357  1.00  0.00           H  
ATOM   3717  HB2 PRO A 237      60.891  45.489  68.794  1.00  0.00           H  
ATOM   3718  CG  PRO A 237      60.625  43.702  69.828  1.00  0.00           C  
ATOM   3719  HG1 PRO A 237      59.894  43.842  70.489  1.00  0.00           H  
ATOM   3720  HG2 PRO A 237      60.253  43.307  68.990  1.00  0.00           H  
ATOM   3721  C   PRO A 237      63.817  45.535  69.691  1.00  0.00           C  
ATOM   3722  O   PRO A 237      64.342  46.378  68.949  1.00  0.00           O  
ATOM   3723  N   SER A 238      64.113  45.447  70.983  1.00  0.00           N  
ATOM   3724  HN  SER A 238      63.528  44.827  71.524  1.00  0.00           H  
ATOM   3725  CA  SER A 238      65.163  46.140  71.742  1.00  0.00           C  
ATOM   3726  HA  SER A 238      65.096  45.642  72.607  1.00  0.00           H  
ATOM   3727  CB  SER A 238      66.550  45.997  71.092  1.00  0.00           C  
ATOM   3728  HB1 SER A 238      66.820  45.029  71.045  1.00  0.00           H  
ATOM   3729  HB2 SER A 238      66.552  46.390  70.172  1.00  0.00           H  
ATOM   3730  OG  SER A 238      67.512  46.687  71.871  1.00  0.00           O  
ATOM   3731  HG1 SER A 238      68.411  46.583  71.447  1.00  0.00           H  
ATOM   3732  C   SER A 238      64.924  47.629  71.993  1.00  0.00           C  
ATOM   3733  O   SER A 238      65.703  48.230  72.744  1.00  0.00           O  
ATOM   3734  N   LEU A 239      63.883  48.225  71.404  1.00  0.00           N  
ATOM   3735  HN  LEU A 239      63.451  47.761  70.636  1.00  0.00           H  
ATOM   3736  CA  LEU A 239      63.346  49.531  71.823  1.00  0.00           C  
ATOM   3737  HA  LEU A 239      62.830  49.756  70.999  1.00  0.00           H  
ATOM   3738  CB  LEU A 239      62.480  49.404  73.070  1.00  0.00           C  
ATOM   3739  HB1 LEU A 239      61.844  48.631  72.982  1.00  0.00           H  
ATOM   3740  HB2 LEU A 239      63.042  49.281  73.880  1.00  0.00           H  
ATOM   3741  CG  LEU A 239      61.699  50.726  73.135  1.00  0.00           C  
ATOM   3742  HG  LEU A 239      62.361  51.472  73.096  1.00  0.00           H  
ATOM   3743  CD1 LEU A 239      60.759  50.836  71.944  1.00  0.00           C  
ATOM   3744 1HD1 LEU A 239      60.260  51.700  71.987  1.00  0.00           H  
ATOM   3745 2HD1 LEU A 239      61.294  50.804  71.096  1.00  0.00           H  
ATOM   3746 3HD1 LEU A 239      60.114  50.073  71.950  1.00  0.00           H  
ATOM   3747  CD2 LEU A 239      60.974  50.944  74.453  1.00  0.00           C  
ATOM   3748 1HD2 LEU A 239      60.496  51.816  74.433  1.00  0.00           H  
ATOM   3749 2HD2 LEU A 239      60.323  50.207  74.593  1.00  0.00           H  
ATOM   3750 3HD2 LEU A 239      61.647  50.940  75.202  1.00  0.00           H  
ATOM   3751  C   LEU A 239      64.364  50.643  72.064  1.00  0.00           C  
ATOM   3752  O   LEU A 239      64.646  50.971  73.230  1.00  0.00           O  
ATOM   3753  N   GLU A 240      64.982  51.188  71.015  1.00  0.00           N  
ATOM   3754  HN  GLU A 240      65.001  50.721  70.141  1.00  0.00           H  
ATOM   3755  CA  GLU A 240      65.622  52.498  71.160  1.00  0.00           C  
ATOM   3756  HA  GLU A 240      66.411  52.351  71.758  1.00  0.00           H  
ATOM   3757  CB  GLU A 240      66.082  53.025  69.804  1.00  0.00           C  
ATOM   3758  HB1 GLU A 240      66.878  52.482  69.517  1.00  0.00           H  
ATOM   3759  HB2 GLU A 240      65.334  52.887  69.150  1.00  0.00           H  
ATOM   3760  CG  GLU A 240      66.476  54.511  69.776  1.00  0.00           C  
ATOM   3761  HG1 GLU A 240      66.536  54.799  68.817  1.00  0.00           H  
ATOM   3762  HG2 GLU A 240      65.762  55.035  70.244  1.00  0.00           H  
ATOM   3763  CD  GLU A 240      67.807  54.805  70.447  1.00  0.00           C  
ATOM   3764  OE1 GLU A 240      68.269  54.004  71.287  1.00  0.00           O  
ATOM   3765  OE2 GLU A 240      68.408  55.863  70.134  1.00  0.00           O1-
ATOM   3766  C   GLU A 240      64.658  53.481  71.820  1.00  0.00           C  
ATOM   3767  O   GLU A 240      63.505  53.625  71.387  1.00  0.00           O  
ATOM   3768  N   ARG A 241      65.130  54.144  72.878  1.00  0.00           N  
ATOM   3769  HN  ARG A 241      66.087  54.059  73.117  1.00  0.00           H  
ATOM   3770  CA  ARG A 241      64.267  55.001  73.684  1.00  0.00           C  
ATOM   3771  HA  ARG A 241      63.418  54.486  73.801  1.00  0.00           H  
ATOM   3772  CB  ARG A 241      64.924  55.293  75.034  1.00  0.00           C  
ATOM   3773  HB1 ARG A 241      65.809  55.725  74.862  1.00  0.00           H  
ATOM   3774  HB2 ARG A 241      64.333  55.925  75.539  1.00  0.00           H  
ATOM   3775  CG  ARG A 241      65.158  54.063  75.905  1.00  0.00           C  
ATOM   3776  HG1 ARG A 241      64.304  53.552  75.984  1.00  0.00           H  
ATOM   3777  HG2 ARG A 241      65.858  53.494  75.485  1.00  0.00           H  
ATOM   3778  CD  ARG A 241      65.616  54.468  77.302  1.00  0.00           C  
ATOM   3779  HD1 ARG A 241      65.606  53.677  77.906  1.00  0.00           H  
ATOM   3780  HD2 ARG A 241      66.549  54.836  77.259  1.00  0.00           H  
ATOM   3781  NE  ARG A 241      64.753  55.491  77.882  1.00  0.00           N  
ATOM   3782  HE  ARG A 241      63.879  55.671  77.430  1.00  0.00           H  
ATOM   3783  CZ  ARG A 241      65.044  56.211  78.959  1.00  0.00           C  
ATOM   3784  NH1 ARG A 241      66.192  56.013  79.599  1.00  0.00           N1+
ATOM   3785 1HH1 ARG A 241      66.844  55.333  79.263  1.00  0.00           H  
ATOM   3786 2HH1 ARG A 241      66.406  56.560  80.412  1.00  0.00           H  
ATOM   3787  NH2 ARG A 241      64.189  57.117  79.414  1.00  0.00           N  
ATOM   3788 1HH2 ARG A 241      63.332  57.271  78.927  1.00  0.00           H  
ATOM   3789 2HH2 ARG A 241      64.413  57.654  80.225  1.00  0.00           H  
ATOM   3790  C   ARG A 241      63.938  56.314  72.964  1.00  0.00           C  
ATOM   3791  O   ARG A 241      62.768  56.694  72.864  1.00  0.00           O  
ATOM   3792  N   GLU A 242      64.950  57.004  72.471  1.00  0.00           N  
ATOM   3793  HN  GLU A 242      65.886  56.653  72.562  1.00  0.00           H  
ATOM   3794  CA  GLU A 242      64.739  58.282  71.804  1.00  0.00           C  
ATOM   3795  HA  GLU A 242      64.270  58.867  72.472  1.00  0.00           H  
ATOM   3796  CB  GLU A 242      66.079  58.913  71.427  1.00  0.00           C  
ATOM   3797  HB1 GLU A 242      66.617  59.049  72.258  1.00  0.00           H  
ATOM   3798  HB2 GLU A 242      66.566  58.282  70.813  1.00  0.00           H  
ATOM   3799  CG  GLU A 242      65.961  60.257  70.716  1.00  0.00           C  
ATOM   3800  HG1 GLU A 242      66.859  60.509  70.351  1.00  0.00           H  
ATOM   3801  HG2 GLU A 242      65.310  60.172  69.965  1.00  0.00           H  
ATOM   3802  CD  GLU A 242      65.499  61.378  71.643  1.00  0.00           C  
ATOM   3803  OE1 GLU A 242      65.901  61.373  72.820  1.00  0.00           O  
ATOM   3804  OE2 GLU A 242      64.728  62.254  71.183  1.00  0.00           O1-
ATOM   3805  C   GLU A 242      63.872  58.096  70.572  1.00  0.00           C  
ATOM   3806  O   GLU A 242      64.181  57.280  69.696  1.00  0.00           O  
ATOM   3807  N   VAL A 243      62.769  58.844  70.513  1.00  0.00           N  
ATOM   3808  HN  VAL A 243      62.578  59.496  71.246  1.00  0.00           H  
ATOM   3809  CA  VAL A 243      61.842  58.745  69.389  1.00  0.00           C  
ATOM   3810  HA  VAL A 243      61.649  57.763  69.336  1.00  0.00           H  
ATOM   3811  CB  VAL A 243      60.565  59.566  69.663  1.00  0.00           C  
ATOM   3812  HB  VAL A 243      59.899  59.386  68.934  1.00  0.00           H  
ATOM   3813  CG1 VAL A 243      59.936  59.152  70.981  1.00  0.00           C  
ATOM   3814 1HG1 VAL A 243      59.115  59.698  71.140  1.00  0.00           H  
ATOM   3815 2HG1 VAL A 243      59.704  58.187  70.945  1.00  0.00           H  
ATOM   3816 3HG1 VAL A 243      60.594  59.310  71.719  1.00  0.00           H  
ATOM   3817  CG2 VAL A 243      60.879  61.060  69.646  1.00  0.00           C  
ATOM   3818 1HG2 VAL A 243      60.041  61.574  69.824  1.00  0.00           H  
ATOM   3819 2HG2 VAL A 243      61.552  61.262  70.356  1.00  0.00           H  
ATOM   3820 3HG2 VAL A 243      61.251  61.313  68.757  1.00  0.00           H  
ATOM   3821  C   VAL A 243      62.461  59.189  68.076  1.00  0.00           C  
ATOM   3822  O   VAL A 243      61.848  58.986  67.024  1.00  0.00           O  
ATOM   3823  N   SER A 244      63.659  59.773  68.105  1.00  0.00           N  
ATOM   3824  HN  SER A 244      64.122  59.914  68.976  1.00  0.00           H  
ATOM   3825  CA  SER A 244      64.278  60.238  66.875  1.00  0.00           C  
ATOM   3826  HA  SER A 244      63.605  60.823  66.422  1.00  0.00           H  
ATOM   3827  CB  SER A 244      65.542  61.045  67.174  1.00  0.00           C  
ATOM   3828  HB1 SER A 244      65.856  61.530  66.358  1.00  0.00           H  
ATOM   3829  HB2 SER A 244      65.371  61.707  67.905  1.00  0.00           H  
ATOM   3830  OG  SER A 244      66.612  60.214  67.613  1.00  0.00           O  
ATOM   3831  HG1 SER A 244      67.416  60.776  67.799  1.00  0.00           H  
ATOM   3832  C   SER A 244      64.600  59.056  65.948  1.00  0.00           C  
ATOM   3833  O   SER A 244      64.200  59.059  64.781  1.00  0.00           O  
ATOM   3834  N   LYS A 245      65.309  58.043  66.451  1.00  0.00           N  
ATOM   3835  HN  LYS A 245      65.584  58.051  67.411  1.00  0.00           H  
ATOM   3836  CA  LYS A 245      65.687  56.935  65.586  1.00  0.00           C  
ATOM   3837  HA  LYS A 245      65.852  57.329  64.676  1.00  0.00           H  
ATOM   3838  CB  LYS A 245      66.965  56.278  66.119  1.00  0.00           C  
ATOM   3839  HB1 LYS A 245      66.758  55.846  66.999  1.00  0.00           H  
ATOM   3840  HB2 LYS A 245      67.258  55.578  65.471  1.00  0.00           H  
ATOM   3841  CG  LYS A 245      68.102  57.276  66.313  1.00  0.00           C  
ATOM   3842  HG1 LYS A 245      68.360  57.649  65.420  1.00  0.00           H  
ATOM   3843  HG2 LYS A 245      67.780  58.022  66.899  1.00  0.00           H  
ATOM   3844  CD  LYS A 245      69.331  56.657  66.948  1.00  0.00           C  
ATOM   3845  HD1 LYS A 245      69.095  56.332  67.863  1.00  0.00           H  
ATOM   3846  HD2 LYS A 245      69.627  55.876  66.391  1.00  0.00           H  
ATOM   3847  CE  LYS A 245      70.466  57.665  67.051  1.00  0.00           C  
ATOM   3848  HE1 LYS A 245      70.713  57.970  66.133  1.00  0.00           H  
ATOM   3849  HE2 LYS A 245      70.158  58.447  67.589  1.00  0.00           H  
ATOM   3850  NZ  LYS A 245      71.694  57.106  67.693  1.00  0.00           N1+
ATOM   3851  HZ1 LYS A 245      72.397  57.813  67.735  1.00  0.00           H  
ATOM   3852  HZ2 LYS A 245      71.469  56.800  68.619  1.00  0.00           H  
ATOM   3853  HZ3 LYS A 245      72.022  56.334  67.154  1.00  0.00           H  
ATOM   3854  C   LYS A 245      64.546  55.922  65.432  1.00  0.00           C  
ATOM   3855  O   LYS A 245      63.919  55.850  64.375  1.00  0.00           O  
ATOM   3856  N   ASN A 246      64.269  55.137  66.505  1.00  0.00           N  
ATOM   3857  HN  ASN A 246      64.903  55.171  67.272  1.00  0.00           H  
ATOM   3858  CA  ASN A 246      63.108  54.253  66.641  1.00  0.00           C  
ATOM   3859  HA  ASN A 246      63.424  53.562  67.287  1.00  0.00           H  
ATOM   3860  CB  ASN A 246      61.880  54.970  67.222  1.00  0.00           C  
ATOM   3861  HB1 ASN A 246      62.195  55.703  67.821  1.00  0.00           H  
ATOM   3862  HB2 ASN A 246      61.348  55.359  66.467  1.00  0.00           H  
ATOM   3863  CG  ASN A 246      60.981  54.027  68.019  1.00  0.00           C  
ATOM   3864  OD1 ASN A 246      61.354  52.884  68.295  1.00  0.00           O  
ATOM   3865  ND2 ASN A 246      59.795  54.494  68.396  1.00  0.00           N  
ATOM   3866 1HD2 ASN A 246      59.532  55.433  68.155  1.00  0.00           H  
ATOM   3867 2HD2 ASN A 246      59.176  53.917  68.915  1.00  0.00           H  
ATOM   3868  C   ASN A 246      62.727  53.580  65.317  1.00  0.00           C  
ATOM   3869  O   ASN A 246      61.817  54.067  64.629  1.00  0.00           O  
ATOM   3870  N   PRO A 247      63.438  52.528  64.894  1.00  0.00           N  
ATOM   3871  CD  PRO A 247      64.357  51.688  65.674  1.00  0.00           C  
ATOM   3872  HD1 PRO A 247      64.079  51.650  66.635  1.00  0.00           H  
ATOM   3873  HD2 PRO A 247      65.298  52.037  65.618  1.00  0.00           H  
ATOM   3874  CA  PRO A 247      63.181  51.959  63.546  1.00  0.00           C  
ATOM   3875  HA  PRO A 247      63.456  52.622  62.855  1.00  0.00           H  
ATOM   3876  CB  PRO A 247      63.982  50.648  63.570  1.00  0.00           C  
ATOM   3877  HB1 PRO A 247      63.468  49.902  63.156  1.00  0.00           H  
ATOM   3878  HB2 PRO A 247      64.859  50.761  63.091  1.00  0.00           H  
ATOM   3879  CG  PRO A 247      64.231  50.360  65.018  1.00  0.00           C  
ATOM   3880  HG1 PRO A 247      63.463  49.847  65.400  1.00  0.00           H  
ATOM   3881  HG2 PRO A 247      65.073  49.826  65.121  1.00  0.00           H  
ATOM   3882  C   PRO A 247      61.710  51.705  63.230  1.00  0.00           C  
ATOM   3883  O   PRO A 247      61.306  51.878  62.072  1.00  0.00           O  
ATOM   3884  N   ASP A 248      60.898  51.316  64.209  1.00  0.00           N  
ATOM   3885  HN  ASP A 248      61.263  51.148  65.129  1.00  0.00           H  
ATOM   3886  CA  ASP A 248      59.473  51.126  63.955  1.00  0.00           C  
ATOM   3887  HA  ASP A 248      59.406  50.496  63.176  1.00  0.00           H  
ATOM   3888  CB  ASP A 248      58.787  50.501  65.176  1.00  0.00           C  
ATOM   3889  HB1 ASP A 248      58.946  51.100  65.962  1.00  0.00           H  
ATOM   3890  HB2 ASP A 248      57.810  50.439  64.994  1.00  0.00           H  
ATOM   3891  CG  ASP A 248      59.323  49.123  65.499  1.00  0.00           C  
ATOM   3892  OD1 ASP A 248      60.519  48.862  65.255  1.00  0.00           O  
ATOM   3893  OD2 ASP A 248      58.535  48.275  65.989  1.00  0.00           O1-
ATOM   3894  C   ASP A 248      58.811  52.438  63.570  1.00  0.00           C  
ATOM   3895  O   ASP A 248      58.057  52.517  62.586  1.00  0.00           O  
ATOM   3896  N   LEU A 249      59.076  53.504  64.333  1.00  0.00           N  
ATOM   3897  HN  LEU A 249      59.641  53.389  65.164  1.00  0.00           H  
ATOM   3898  CA  LEU A 249      58.570  54.824  63.990  1.00  0.00           C  
ATOM   3899  HA  LEU A 249      57.573  54.733  63.980  1.00  0.00           H  
ATOM   3900  CB  LEU A 249      59.010  55.851  65.031  1.00  0.00           C  
ATOM   3901  HB1 LEU A 249      59.906  55.571  65.389  1.00  0.00           H  
ATOM   3902  HB2 LEU A 249      59.105  56.738  64.569  1.00  0.00           H  
ATOM   3903  CG  LEU A 249      58.068  56.042  66.220  1.00  0.00           C  
ATOM   3904  HG  LEU A 249      58.096  55.215  66.785  1.00  0.00           H  
ATOM   3905  CD1 LEU A 249      58.506  57.208  67.094  1.00  0.00           C  
ATOM   3906 1HD1 LEU A 249      57.869  57.308  67.861  1.00  0.00           H  
ATOM   3907 2HD1 LEU A 249      59.427  57.040  67.440  1.00  0.00           H  
ATOM   3908 3HD1 LEU A 249      58.501  58.053  66.548  1.00  0.00           H  
ATOM   3909  CD2 LEU A 249      56.646  56.219  65.733  1.00  0.00           C  
ATOM   3910 1HD2 LEU A 249      56.032  56.337  66.519  1.00  0.00           H  
ATOM   3911 2HD2 LEU A 249      56.588  57.028  65.149  1.00  0.00           H  
ATOM   3912 3HD2 LEU A 249      56.363  55.418  65.214  1.00  0.00           H  
ATOM   3913  C   LEU A 249      59.039  55.254  62.602  1.00  0.00           C  
ATOM   3914  O   LEU A 249      58.258  55.813  61.825  1.00  0.00           O  
ATOM   3915  N   GLN A 250      60.317  55.002  62.278  1.00  0.00           N  
ATOM   3916  HN  GLN A 250      60.931  54.603  62.961  1.00  0.00           H  
ATOM   3917  CA  GLN A 250      60.795  55.307  60.936  1.00  0.00           C  
ATOM   3918  HA  GLN A 250      60.676  56.293  60.825  1.00  0.00           H  
ATOM   3919  CB  GLN A 250      62.269  54.936  60.808  1.00  0.00           C  
ATOM   3920  HB1 GLN A 250      62.430  54.078  61.304  1.00  0.00           H  
ATOM   3921  HB2 GLN A 250      62.481  54.802  59.846  1.00  0.00           H  
ATOM   3922  CG  GLN A 250      63.226  55.972  61.362  1.00  0.00           C  
ATOM   3923  HG1 GLN A 250      63.087  56.829  60.874  1.00  0.00           H  
ATOM   3924  HG2 GLN A 250      63.035  56.105  62.332  1.00  0.00           H  
ATOM   3925  CD  GLN A 250      64.679  55.563  61.213  1.00  0.00           C  
ATOM   3926  OE1 GLN A 250      64.984  54.538  60.598  1.00  0.00           O  
ATOM   3927  NE2 GLN A 250      65.581  56.358  61.767  1.00  0.00           N  
ATOM   3928 1HE2 GLN A 250      65.296  57.186  62.256  1.00  0.00           H  
ATOM   3929 2HE2 GLN A 250      66.555  56.136  61.696  1.00  0.00           H  
ATOM   3930  C   GLN A 250      59.973  54.578  59.883  1.00  0.00           C  
ATOM   3931  O   GLN A 250      59.567  55.176  58.882  1.00  0.00           O  
ATOM   3932  N   ALA A 251      59.699  53.292  60.111  1.00  0.00           N  
ATOM   3933  HN  ALA A 251      60.011  52.851  60.947  1.00  0.00           H  
ATOM   3934  CA  ALA A 251      58.938  52.505  59.135  1.00  0.00           C  
ATOM   3935  HA  ALA A 251      59.438  52.606  58.274  1.00  0.00           H  
ATOM   3936  CB  ALA A 251      58.883  51.049  59.561  1.00  0.00           C  
ATOM   3937  HB1 ALA A 251      58.364  50.513  58.887  1.00  0.00           H  
ATOM   3938  HB2 ALA A 251      59.816  50.681  59.620  1.00  0.00           H  
ATOM   3939  HB3 ALA A 251      58.448  50.976  60.457  1.00  0.00           H  
ATOM   3940  C   ALA A 251      57.532  53.062  58.950  1.00  0.00           C  
ATOM   3941  O   ALA A 251      57.062  53.221  57.819  1.00  0.00           O  
ATOM   3942  N   ILE A 252      56.839  53.366  60.050  1.00  0.00           N  
ATOM   3943  HN  ILE A 252      57.280  53.302  60.952  1.00  0.00           H  
ATOM   3944  CA  ILE A 252      55.456  53.804  59.941  1.00  0.00           C  
ATOM   3945  HA  ILE A 252      55.014  53.165  59.307  1.00  0.00           H  
ATOM   3946  CB  ILE A 252      54.754  53.716  61.313  1.00  0.00           C  
ATOM   3947  HB  ILE A 252      54.986  52.848  61.728  1.00  0.00           H  
ATOM   3948  CG2 ILE A 252      55.223  54.813  62.267  1.00  0.00           C  
ATOM   3949 1HG2 ILE A 252      54.754  54.722  63.135  1.00  0.00           H  
ATOM   3950 2HG2 ILE A 252      56.209  54.718  62.411  1.00  0.00           H  
ATOM   3951 3HG2 ILE A 252      55.033  55.710  61.871  1.00  0.00           H  
ATOM   3952  CG1 ILE A 252      53.231  53.777  61.140  1.00  0.00           C  
ATOM   3953 1HG1 ILE A 252      52.805  53.744  62.039  1.00  0.00           H  
ATOM   3954 2HG1 ILE A 252      52.995  54.639  60.685  1.00  0.00           H  
ATOM   3955  CD  ILE A 252      52.667  52.635  60.304  1.00  0.00           C  
ATOM   3956  HD1 ILE A 252      51.679  52.742  60.233  1.00  0.00           H  
ATOM   3957  HD2 ILE A 252      53.072  52.659  59.396  1.00  0.00           H  
ATOM   3958  HD3 ILE A 252      52.892  51.764  60.749  1.00  0.00           H  
ATOM   3959  C   ILE A 252      55.378  55.199  59.322  1.00  0.00           C  
ATOM   3960  O   ILE A 252      54.480  55.498  58.521  1.00  0.00           O  
ATOM   3961  N   ARG A 253      56.343  56.070  59.654  1.00  0.00           N  
ATOM   3962  HN  ARG A 253      57.050  55.796  60.298  1.00  0.00           H  
ATOM   3963  CA  ARG A 253      56.361  57.402  59.067  1.00  0.00           C  
ATOM   3964  HA  ARG A 253      55.453  57.787  59.219  1.00  0.00           H  
ATOM   3965  CB  ARG A 253      57.421  58.263  59.772  1.00  0.00           C  
ATOM   3966  HB1 ARG A 253      58.272  57.747  59.795  1.00  0.00           H  
ATOM   3967  HB2 ARG A 253      57.547  59.099  59.229  1.00  0.00           H  
ATOM   3968  CG  ARG A 253      57.064  58.676  61.187  1.00  0.00           C  
ATOM   3969  HG1 ARG A 253      56.281  59.303  61.168  1.00  0.00           H  
ATOM   3970  HG2 ARG A 253      56.815  57.861  61.716  1.00  0.00           H  
ATOM   3971  CD  ARG A 253      58.236  59.359  61.869  1.00  0.00           C  
ATOM   3972  HD1 ARG A 253      59.013  58.739  61.920  1.00  0.00           H  
ATOM   3973  HD2 ARG A 253      58.497  60.174  61.348  1.00  0.00           H  
ATOM   3974  NE  ARG A 253      57.914  59.789  63.231  1.00  0.00           N  
ATOM   3975  HE  ARG A 253      56.992  59.600  63.576  1.00  0.00           H  
ATOM   3976  CZ  ARG A 253      58.769  60.415  64.036  1.00  0.00           C  
ATOM   3977  NH1 ARG A 253      59.993  60.686  63.624  1.00  0.00           N1+
ATOM   3978 1HH1 ARG A 253      60.283  60.429  62.699  1.00  0.00           H  
ATOM   3979 2HH1 ARG A 253      60.637  61.161  64.225  1.00  0.00           H  
ATOM   3980  NH2 ARG A 253      58.391  60.770  65.255  1.00  0.00           N  
ATOM   3981 1HH2 ARG A 253      57.456  60.573  65.570  1.00  0.00           H  
ATOM   3982 2HH2 ARG A 253      59.025  61.244  65.858  1.00  0.00           H  
ATOM   3983  C   ARG A 253      56.628  57.339  57.569  1.00  0.00           C  
ATOM   3984  O   ARG A 253      55.934  57.972  56.769  1.00  0.00           O  
ATOM   3985  N   ILE A 254      57.649  56.569  57.179  1.00  0.00           N  
ATOM   3986  HN  ILE A 254      58.214  56.098  57.860  1.00  0.00           H  
ATOM   3987  CA  ILE A 254      57.948  56.387  55.755  1.00  0.00           C  
ATOM   3988  HA  ILE A 254      58.123  57.304  55.388  1.00  0.00           H  
ATOM   3989  CB  ILE A 254      59.208  55.515  55.579  1.00  0.00           C  
ATOM   3990  HB  ILE A 254      59.079  54.672  56.101  1.00  0.00           H  
ATOM   3991  CG2 ILE A 254      59.407  55.134  54.125  1.00  0.00           C  
ATOM   3992 1HG2 ILE A 254      60.228  54.559  54.044  1.00  0.00           H  
ATOM   3993 2HG2 ILE A 254      58.607  54.616  53.811  1.00  0.00           H  
ATOM   3994 3HG2 ILE A 254      59.514  55.960  53.584  1.00  0.00           H  
ATOM   3995  CG1 ILE A 254      60.439  56.247  56.097  1.00  0.00           C  
ATOM   3996 1HG1 ILE A 254      60.622  57.029  55.501  1.00  0.00           H  
ATOM   3997 2HG1 ILE A 254      60.259  56.576  57.026  1.00  0.00           H  
ATOM   3998  CD  ILE A 254      61.685  55.391  56.147  1.00  0.00           C  
ATOM   3999  HD1 ILE A 254      62.448  55.926  56.487  1.00  0.00           H  
ATOM   4000  HD2 ILE A 254      61.534  54.609  56.749  1.00  0.00           H  
ATOM   4001  HD3 ILE A 254      61.896  55.063  55.224  1.00  0.00           H  
ATOM   4002  C   ILE A 254      56.748  55.809  55.027  1.00  0.00           C  
ATOM   4003  O   ILE A 254      56.461  56.164  53.875  1.00  0.00           O  
ATOM   4004  N   ALA A 255      56.002  54.912  55.689  1.00  0.00           N  
ATOM   4005  HN  ALA A 255      56.317  54.577  56.577  1.00  0.00           H  
ATOM   4006  CA  ALA A 255      54.749  54.426  55.130  1.00  0.00           C  
ATOM   4007  HA  ALA A 255      54.987  54.150  54.189  1.00  0.00           H  
ATOM   4008  CB  ALA A 255      54.229  53.235  55.935  1.00  0.00           C  
ATOM   4009  HB1 ALA A 255      53.374  52.906  55.537  1.00  0.00           H  
ATOM   4010  HB2 ALA A 255      54.910  52.500  55.914  1.00  0.00           H  
ATOM   4011  HB3 ALA A 255      54.072  53.521  56.876  1.00  0.00           H  
ATOM   4012  C   ALA A 255      53.687  55.507  55.062  1.00  0.00           C  
ATOM   4013  O   ALA A 255      52.715  55.367  54.313  1.00  0.00           O  
ATOM   4014  N   SER A 256      53.833  56.581  55.839  1.00  0.00           N  
ATOM   4015  HN  SER A 256      54.620  56.642  56.460  1.00  0.00           H  
ATOM   4016  CA  SER A 256      52.867  57.668  55.821  1.00  0.00           C  
ATOM   4017  HA  SER A 256      52.013  57.223  55.573  1.00  0.00           H  
ATOM   4018  CB  SER A 256      52.793  58.330  57.199  1.00  0.00           C  
ATOM   4019  HB1 SER A 256      53.480  59.053  57.286  1.00  0.00           H  
ATOM   4020  HB2 SER A 256      51.886  58.725  57.362  1.00  0.00           H  
ATOM   4021  OG  SER A 256      53.037  57.377  58.211  1.00  0.00           O  
ATOM   4022  HG1 SER A 256      52.981  57.821  59.107  1.00  0.00           H  
ATOM   4023  C   SER A 256      53.180  58.733  54.774  1.00  0.00           C  
ATOM   4024  O   SER A 256      52.267  59.452  54.355  1.00  0.00           O  
ATOM   4025  N   VAL A 257      54.437  58.854  54.352  1.00  0.00           N  
ATOM   4026  HN  VAL A 257      55.152  58.267  54.738  1.00  0.00           H  
ATOM   4027  CA  VAL A 257      54.784  59.837  53.322  1.00  0.00           C  
ATOM   4028  HA  VAL A 257      54.303  60.675  53.603  1.00  0.00           H  
ATOM   4029  CB  VAL A 257      56.306  60.059  53.293  1.00  0.00           C  
ATOM   4030  HB  VAL A 257      56.733  59.291  52.824  1.00  0.00           H  
ATOM   4031  CG1 VAL A 257      56.656  61.326  52.517  1.00  0.00           C  
ATOM   4032 1HG1 VAL A 257      57.650  61.448  52.511  1.00  0.00           H  
ATOM   4033 2HG1 VAL A 257      56.325  61.254  51.577  1.00  0.00           H  
ATOM   4034 3HG1 VAL A 257      56.226  62.117  52.959  1.00  0.00           H  
ATOM   4035  CG2 VAL A 257      56.854  60.141  54.705  1.00  0.00           C  
ATOM   4036 1HG2 VAL A 257      57.843  60.289  54.662  1.00  0.00           H  
ATOM   4037 2HG2 VAL A 257      56.429  60.899  55.183  1.00  0.00           H  
ATOM   4038 3HG2 VAL A 257      56.660  59.282  55.182  1.00  0.00           H  
ATOM   4039  C   VAL A 257      54.268  59.439  51.943  1.00  0.00           C  
ATOM   4040  O   VAL A 257      54.230  60.283  51.036  1.00  0.00           O  
ATOM   4041  N   ASN A 258      53.853  58.187  51.756  1.00  0.00           N  
ATOM   4042  HN  ASN A 258      53.781  57.576  52.550  1.00  0.00           H  
ATOM   4043  CA  ASN A 258      53.497  57.695  50.429  1.00  0.00           C  
ATOM   4044  HA  ASN A 258      54.337  57.814  49.894  1.00  0.00           H  
ATOM   4045  CB  ASN A 258      53.102  56.211  50.528  1.00  0.00           C  
ATOM   4046  HB1 ASN A 258      52.960  55.982  51.493  1.00  0.00           H  
ATOM   4047  HB2 ASN A 258      52.249  56.076  50.019  1.00  0.00           H  
ATOM   4048  CG  ASN A 258      54.156  55.289  49.966  1.00  0.00           C  
ATOM   4049  OD1 ASN A 258      54.862  55.632  49.026  1.00  0.00           O  
ATOM   4050  ND2 ASN A 258      54.264  54.090  50.542  1.00  0.00           N  
ATOM   4051 1HD2 ASN A 258      53.666  53.848  51.308  1.00  0.00           H  
ATOM   4052 2HD2 ASN A 258      54.946  53.440  50.207  1.00  0.00           H  
ATOM   4053  C   ASN A 258      52.425  58.506  49.715  1.00  0.00           C  
ATOM   4054  O   ASN A 258      52.651  58.916  48.567  1.00  0.00           O  
ATOM   4055  N   PRO A 259      51.249  58.779  50.302  1.00  0.00           N  
ATOM   4056  CD  PRO A 259      50.783  58.443  51.660  1.00  0.00           C  
ATOM   4057  HD1 PRO A 259      51.066  59.139  52.319  1.00  0.00           H  
ATOM   4058  HD2 PRO A 259      51.142  57.551  51.945  1.00  0.00           H  
ATOM   4059  CA  PRO A 259      50.185  59.454  49.542  1.00  0.00           C  
ATOM   4060  HA  PRO A 259      50.025  58.963  48.687  1.00  0.00           H  
ATOM   4061  CB  PRO A 259      49.001  59.484  50.520  1.00  0.00           C  
ATOM   4062  HB1 PRO A 259      48.933  60.368  50.979  1.00  0.00           H  
ATOM   4063  HB2 PRO A 259      48.144  59.284  50.045  1.00  0.00           H  
ATOM   4064  CG  PRO A 259      49.296  58.412  51.512  1.00  0.00           C  
ATOM   4065  HG1 PRO A 259      48.850  58.613  52.379  1.00  0.00           H  
ATOM   4066  HG2 PRO A 259      48.995  57.521  51.168  1.00  0.00           H  
ATOM   4067  C   PRO A 259      50.549  60.867  49.084  1.00  0.00           C  
ATOM   4068  O   PRO A 259      49.823  61.432  48.261  1.00  0.00           O  
ATOM   4069  N   ILE A 260      51.624  61.446  49.604  1.00  0.00           N  
ATOM   4070  HN  ILE A 260      52.143  60.991  50.323  1.00  0.00           H  
ATOM   4071  CA  ILE A 260      52.058  62.753  49.116  1.00  0.00           C  
ATOM   4072  HA  ILE A 260      51.229  63.244  48.855  1.00  0.00           H  
ATOM   4073  CB  ILE A 260      52.786  63.523  50.236  1.00  0.00           C  
ATOM   4074  HB  ILE A 260      53.535  62.961  50.581  1.00  0.00           H  
ATOM   4075  CG2 ILE A 260      53.385  64.817  49.696  1.00  0.00           C  
ATOM   4076 1HG2 ILE A 260      53.853  65.305  50.432  1.00  0.00           H  
ATOM   4077 2HG2 ILE A 260      54.050  64.602  48.974  1.00  0.00           H  
ATOM   4078 3HG2 ILE A 260      52.661  65.393  49.320  1.00  0.00           H  
ATOM   4079  CG1 ILE A 260      51.816  63.829  51.380  1.00  0.00           C  
ATOM   4080 1HG1 ILE A 260      51.036  64.322  51.021  1.00  0.00           H  
ATOM   4081 2HG1 ILE A 260      51.512  62.956  51.778  1.00  0.00           H  
ATOM   4082  CD  ILE A 260      52.430  64.650  52.489  1.00  0.00           C  
ATOM   4083  HD1 ILE A 260      51.746  64.814  53.207  1.00  0.00           H  
ATOM   4084  HD2 ILE A 260      53.213  64.174  52.869  1.00  0.00           H  
ATOM   4085  HD3 ILE A 260      52.727  65.530  52.113  1.00  0.00           H  
ATOM   4086  C   ILE A 260      52.931  62.608  47.870  1.00  0.00           C  
ATOM   4087  O   ILE A 260      52.809  63.386  46.916  1.00  0.00           O  
ATOM   4088  N   LEU A 261      53.810  61.604  47.857  1.00  0.00           N  
ATOM   4089  HN  LEU A 261      53.858  60.975  48.634  1.00  0.00           H  
ATOM   4090  CA  LEU A 261      54.708  61.417  46.725  1.00  0.00           C  
ATOM   4091  HA  LEU A 261      54.966  62.354  46.461  1.00  0.00           H  
ATOM   4092  CB  LEU A 261      55.938  60.619  47.158  1.00  0.00           C  
ATOM   4093  HB1 LEU A 261      55.622  59.858  47.731  1.00  0.00           H  
ATOM   4094  HB2 LEU A 261      56.362  60.252  46.327  1.00  0.00           H  
ATOM   4095  CG  LEU A 261      57.018  61.362  47.928  1.00  0.00           C  
ATOM   4096  HG  LEU A 261      56.643  61.642  48.815  1.00  0.00           H  
ATOM   4097  CD1 LEU A 261      58.220  60.461  48.191  1.00  0.00           C  
ATOM   4098 1HD1 LEU A 261      58.912  60.967  48.699  1.00  0.00           H  
ATOM   4099 2HD1 LEU A 261      57.929  59.666  48.718  1.00  0.00           H  
ATOM   4100 3HD1 LEU A 261      58.596  60.160  47.313  1.00  0.00           H  
ATOM   4101  CD2 LEU A 261      57.442  62.616  47.182  1.00  0.00           C  
ATOM   4102 1HD2 LEU A 261      58.147  63.100  47.706  1.00  0.00           H  
ATOM   4103 2HD2 LEU A 261      57.806  62.366  46.290  1.00  0.00           H  
ATOM   4104 3HD2 LEU A 261      56.649  63.222  47.071  1.00  0.00           H  
ATOM   4105  C   LEU A 261      54.032  60.733  45.547  1.00  0.00           C  
ATOM   4106  O   LEU A 261      54.434  60.975  44.400  1.00  0.00           O  
ATOM   4107  N   ASP A 262      53.033  59.900  45.790  1.00  0.00           N  
ATOM   4108  HN  ASP A 262      52.673  59.803  46.725  1.00  0.00           H  
ATOM   4109  CA  ASP A 262      52.442  59.116  44.713  1.00  0.00           C  
ATOM   4110  HA  ASP A 262      53.222  58.626  44.312  1.00  0.00           H  
ATOM   4111  CB  ASP A 262      51.416  58.136  45.288  1.00  0.00           C  
ATOM   4112  HB1 ASP A 262      50.825  58.622  45.929  1.00  0.00           H  
ATOM   4113  HB2 ASP A 262      50.862  57.769  44.536  1.00  0.00           H  
ATOM   4114  CG  ASP A 262      52.065  56.967  46.015  1.00  0.00           C  
ATOM   4115  OD1 ASP A 262      53.062  56.423  45.480  1.00  0.00           O  
ATOM   4116  OD2 ASP A 262      51.599  56.610  47.107  1.00  0.00           O1-
ATOM   4117  C   ASP A 262      51.853  59.959  43.579  1.00  0.00           C  
ATOM   4118  O   ASP A 262      52.185  59.708  42.418  1.00  0.00           O  
ATOM   4119  N   PRO A 263      50.983  60.956  43.844  1.00  0.00           N  
ATOM   4120  CD  PRO A 263      50.439  61.432  45.126  1.00  0.00           C  
ATOM   4121  HD1 PRO A 263      51.182  61.674  45.752  1.00  0.00           H  
ATOM   4122  HD2 PRO A 263      49.861  60.725  45.545  1.00  0.00           H  
ATOM   4123  CA  PRO A 263      50.406  61.699  42.697  1.00  0.00           C  
ATOM   4124  HA  PRO A 263      50.173  61.063  41.958  1.00  0.00           H  
ATOM   4125  CB  PRO A 263      49.225  62.430  43.335  1.00  0.00           C  
ATOM   4126  HB1 PRO A 263      49.049  63.302  42.884  1.00  0.00           H  
ATOM   4127  HB2 PRO A 263      48.389  61.870  43.305  1.00  0.00           H  
ATOM   4128  CG  PRO A 263      49.637  62.643  44.737  1.00  0.00           C  
ATOM   4129  HG1 PRO A 263      50.190  63.466  44.810  1.00  0.00           H  
ATOM   4130  HG2 PRO A 263      48.828  62.730  45.321  1.00  0.00           H  
ATOM   4131  C   PRO A 263      51.384  62.676  42.057  1.00  0.00           C  
ATOM   4132  O   PRO A 263      51.275  62.938  40.852  1.00  0.00           O  
ATOM   4133  N   TRP A 264      52.338  63.207  42.820  1.00  0.00           N  
ATOM   4134  HN  TRP A 264      52.397  62.961  43.779  1.00  0.00           H  
ATOM   4135  CA  TRP A 264      53.285  64.165  42.262  1.00  0.00           C  
ATOM   4136  HA  TRP A 264      52.724  64.809  41.741  1.00  0.00           H  
ATOM   4137  CB  TRP A 264      54.028  64.873  43.403  1.00  0.00           C  
ATOM   4138  HB1 TRP A 264      54.353  64.192  44.050  1.00  0.00           H  
ATOM   4139  HB2 TRP A 264      54.816  65.367  43.017  1.00  0.00           H  
ATOM   4140  CG  TRP A 264      53.173  65.859  44.131  1.00  0.00           C  
ATOM   4141  CD1 TRP A 264      52.108  65.576  44.949  1.00  0.00           C  
ATOM   4142  HD1 TRP A 264      51.782  64.654  45.151  1.00  0.00           H  
ATOM   4143  NE1 TRP A 264      51.563  66.734  45.434  1.00  0.00           N  
ATOM   4144  HE1 TRP A 264      50.779  66.787  46.052  1.00  0.00           H  
ATOM   4145  CE2 TRP A 264      52.275  67.802  44.947  1.00  0.00           C  
ATOM   4146  CD2 TRP A 264      53.287  67.281  44.119  1.00  0.00           C  
ATOM   4147  CE3 TRP A 264      54.168  68.175  43.492  1.00  0.00           C  
ATOM   4148  HE3 TRP A 264      54.902  67.846  42.901  1.00  0.00           H  
ATOM   4149  CZ3 TRP A 264      53.999  69.537  43.711  1.00  0.00           C  
ATOM   4150  HZ3 TRP A 264      54.615  70.188  43.261  1.00  0.00           H  
ATOM   4151  CZ2 TRP A 264      52.106  69.164  45.166  1.00  0.00           C  
ATOM   4152  HZ2 TRP A 264      51.372  69.513  45.759  1.00  0.00           H  
ATOM   4153  CH2 TRP A 264      52.977  70.018  44.535  1.00  0.00           C  
ATOM   4154  HH2 TRP A 264      52.878  70.998  44.674  1.00  0.00           H  
ATOM   4155  C   TRP A 264      54.275  63.527  41.302  1.00  0.00           C  
ATOM   4156  O   TRP A 264      55.025  64.253  40.642  1.00  0.00           O  
ATOM   4157  N   ILE A 265      54.319  62.188  41.223  1.00  0.00           N  
ATOM   4158  HN  ILE A 265      53.829  61.635  41.901  1.00  0.00           H  
ATOM   4159  CA  ILE A 265      55.064  61.541  40.150  1.00  0.00           C  
ATOM   4160  HA  ILE A 265      55.982  61.952  40.164  1.00  0.00           H  
ATOM   4161  CB  ILE A 265      55.174  60.033  40.419  1.00  0.00           C  
ATOM   4162  HB  ILE A 265      54.254  59.633  40.396  1.00  0.00           H  
ATOM   4163  CG2 ILE A 265      55.998  59.357  39.334  1.00  0.00           C  
ATOM   4164 1HG2 ILE A 265      56.055  58.371  39.524  1.00  0.00           H  
ATOM   4165 2HG2 ILE A 265      55.567  59.501  38.439  1.00  0.00           H  
ATOM   4166 3HG2 ILE A 265      56.913  59.742  39.315  1.00  0.00           H  
ATOM   4167  CG1 ILE A 265      55.786  59.768  41.795  1.00  0.00           C  
ATOM   4168 1HG1 ILE A 265      56.735  60.072  41.784  1.00  0.00           H  
ATOM   4169 2HG1 ILE A 265      55.279  60.292  42.471  1.00  0.00           H  
ATOM   4170  CD  ILE A 265      55.759  58.315  42.198  1.00  0.00           C  
ATOM   4171  HD1 ILE A 265      56.171  58.211  43.099  1.00  0.00           H  
ATOM   4172  HD2 ILE A 265      54.814  57.989  42.226  1.00  0.00           H  
ATOM   4173  HD3 ILE A 265      56.278  57.771  41.529  1.00  0.00           H  
ATOM   4174  C   ILE A 265      54.415  61.831  38.811  1.00  0.00           C  
ATOM   4175  O   ILE A 265      55.096  62.021  37.797  1.00  0.00           O  
ATOM   4176  N   TYR A 266      53.081  61.889  38.787  1.00  0.00           N  
ATOM   4177  HN  TYR A 266      52.571  61.709  39.630  1.00  0.00           H  
ATOM   4178  CA  TYR A 266      52.345  62.195  37.572  1.00  0.00           C  
ATOM   4179  HA  TYR A 266      52.930  61.851  36.826  1.00  0.00           H  
ATOM   4180  CB  TYR A 266      50.984  61.493  37.590  1.00  0.00           C  
ATOM   4181  HB1 TYR A 266      50.464  61.834  38.369  1.00  0.00           H  
ATOM   4182  HB2 TYR A 266      50.496  61.711  36.741  1.00  0.00           H  
ATOM   4183  CG  TYR A 266      51.105  59.993  37.696  1.00  0.00           C  
ATOM   4184  CD1 TYR A 266      51.226  59.376  38.931  1.00  0.00           C  
ATOM   4185  HD1 TYR A 266      51.240  59.929  39.760  1.00  0.00           H  
ATOM   4186  CE1 TYR A 266      51.342  57.998  39.031  1.00  0.00           C  
ATOM   4187  HE1 TYR A 266      51.430  57.568  39.936  1.00  0.00           H  
ATOM   4188  CZ  TYR A 266      51.328  57.227  37.896  1.00  0.00           C  
ATOM   4189  OH  TYR A 266      51.433  55.860  37.988  1.00  0.00           O  
ATOM   4190  HH  TYR A 266      51.405  55.457  37.076  1.00  0.00           H  
ATOM   4191  CD2 TYR A 266      51.090  59.193  36.557  1.00  0.00           C  
ATOM   4192  HD2 TYR A 266      51.004  59.622  35.662  1.00  0.00           H  
ATOM   4193  CE2 TYR A 266      51.195  57.816  36.648  1.00  0.00           C  
ATOM   4194  HE2 TYR A 266      51.183  57.252  35.829  1.00  0.00           H  
ATOM   4195  C   TYR A 266      52.162  63.695  37.362  1.00  0.00           C  
ATOM   4196  O   TYR A 266      52.136  64.152  36.219  1.00  0.00           O  
ATOM   4197  N   ILE A 267      52.051  64.459  38.451  1.00  0.00           N  
ATOM   4198  HN  ILE A 267      52.007  64.037  39.353  1.00  0.00           H  
ATOM   4199  CA  ILE A 267      51.978  65.912  38.314  1.00  0.00           C  
ATOM   4200  HA  ILE A 267      51.288  66.100  37.628  1.00  0.00           H  
ATOM   4201  CB  ILE A 267      51.567  66.555  39.649  1.00  0.00           C  
ATOM   4202  HB  ILE A 267      52.212  66.273  40.361  1.00  0.00           H  
ATOM   4203  CG2 ILE A 267      51.629  68.075  39.554  1.00  0.00           C  
ATOM   4204 1HG2 ILE A 267      51.350  68.479  40.432  1.00  0.00           H  
ATOM   4205 2HG2 ILE A 267      52.552  68.362  39.331  1.00  0.00           H  
ATOM   4206 3HG2 ILE A 267      51.001  68.389  38.833  1.00  0.00           H  
ATOM   4207  CG1 ILE A 267      50.165  66.092  40.053  1.00  0.00           C  
ATOM   4208 1HG1 ILE A 267      49.529  66.335  39.325  1.00  0.00           H  
ATOM   4209 2HG1 ILE A 267      50.184  65.103  40.176  1.00  0.00           H  
ATOM   4210  CD  ILE A 267      49.669  66.708  41.345  1.00  0.00           C  
ATOM   4211  HD1 ILE A 267      48.755  66.363  41.550  1.00  0.00           H  
ATOM   4212  HD2 ILE A 267      50.287  66.462  42.094  1.00  0.00           H  
ATOM   4213  HD3 ILE A 267      49.633  67.704  41.255  1.00  0.00           H  
ATOM   4214  C   ILE A 267      53.316  66.465  37.817  1.00  0.00           C  
ATOM   4215  O   ILE A 267      53.367  67.273  36.885  1.00  0.00           O  
ATOM   4216  N   LEU A 268      54.418  66.028  38.436  1.00  0.00           N  
ATOM   4217  HN  LEU A 268      54.343  65.399  39.208  1.00  0.00           H  
ATOM   4218  CA  LEU A 268      55.744  66.465  37.988  1.00  0.00           C  
ATOM   4219  HA  LEU A 268      55.658  67.439  37.811  1.00  0.00           H  
ATOM   4220  CB  LEU A 268      56.785  66.197  39.069  1.00  0.00           C  
ATOM   4221  HB1 LEU A 268      56.525  66.729  39.878  1.00  0.00           H  
ATOM   4222  HB2 LEU A 268      56.735  65.216  39.293  1.00  0.00           H  
ATOM   4223  CG  LEU A 268      58.238  66.532  38.737  1.00  0.00           C  
ATOM   4224  HG  LEU A 268      58.522  65.978  37.953  1.00  0.00           H  
ATOM   4225  CD1 LEU A 268      58.388  67.995  38.351  1.00  0.00           C  
ATOM   4226 1HD1 LEU A 268      59.346  68.190  38.144  1.00  0.00           H  
ATOM   4227 2HD1 LEU A 268      57.816  68.186  37.559  1.00  0.00           H  
ATOM   4228 3HD1 LEU A 268      58.092  68.571  39.118  1.00  0.00           H  
ATOM   4229  CD2 LEU A 268      59.151  66.183  39.905  1.00  0.00           C  
ATOM   4230 1HD2 LEU A 268      60.094  66.402  39.663  1.00  0.00           H  
ATOM   4231 2HD2 LEU A 268      58.870  66.705  40.705  1.00  0.00           H  
ATOM   4232 3HD2 LEU A 268      59.078  65.205  40.102  1.00  0.00           H  
ATOM   4233  C   LEU A 268      56.140  65.778  36.681  1.00  0.00           C  
ATOM   4234  O   LEU A 268      56.832  66.380  35.851  1.00  0.00           O  
ATOM   4235  N   LEU A 269      55.724  64.527  36.484  1.00  0.00           N  
ATOM   4236  HN  LEU A 269      55.219  64.077  37.225  1.00  0.00           H  
ATOM   4237  CA  LEU A 269      55.970  63.789  35.259  1.00  0.00           C  
ATOM   4238  HA  LEU A 269      56.755  64.237  34.838  1.00  0.00           H  
ATOM   4239  CB  LEU A 269      56.305  62.321  35.566  1.00  0.00           C  
ATOM   4240  HB1 LEU A 269      55.694  62.012  36.295  1.00  0.00           H  
ATOM   4241  HB2 LEU A 269      56.139  61.786  34.738  1.00  0.00           H  
ATOM   4242  CG  LEU A 269      57.744  62.067  36.012  1.00  0.00           C  
ATOM   4243  HG  LEU A 269      57.888  62.505  36.893  1.00  0.00           H  
ATOM   4244  CD1 LEU A 269      58.002  60.582  36.184  1.00  0.00           C  
ATOM   4245 1HD1 LEU A 269      58.947  60.440  36.480  1.00  0.00           H  
ATOM   4246 2HD1 LEU A 269      57.378  60.217  36.879  1.00  0.00           H  
ATOM   4247 3HD1 LEU A 269      57.841  60.112  35.322  1.00  0.00           H  
ATOM   4248  CD2 LEU A 269      58.729  62.671  35.016  1.00  0.00           C  
ATOM   4249 1HD2 LEU A 269      59.667  62.487  35.328  1.00  0.00           H  
ATOM   4250 2HD2 LEU A 269      58.592  62.256  34.116  1.00  0.00           H  
ATOM   4251 3HD2 LEU A 269      58.587  63.662  34.959  1.00  0.00           H  
ATOM   4252  C   LEU A 269      54.786  63.881  34.298  1.00  0.00           C  
ATOM   4253  O   LEU A 269      54.476  62.908  33.602  1.00  0.00           O  
ATOM   4254  N   ARG A 270      54.120  65.024  34.270  1.00  0.00           N  
ATOM   4255  HN  ARG A 270      54.407  65.753  34.892  1.00  0.00           H  
ATOM   4256  CA  ARG A 270      52.982  65.288  33.393  1.00  0.00           C  
ATOM   4257  HA  ARG A 270      52.277  64.634  33.681  1.00  0.00           H  
ATOM   4258  CB  ARG A 270      52.495  66.731  33.578  1.00  0.00           C  
ATOM   4259  HB1 ARG A 270      51.732  66.890  32.959  1.00  0.00           H  
ATOM   4260  HB2 ARG A 270      52.200  66.855  34.519  1.00  0.00           H  
ATOM   4261  CG  ARG A 270      53.572  67.762  33.276  1.00  0.00           C  
ATOM   4262  HG1 ARG A 270      54.334  67.622  33.898  1.00  0.00           H  
ATOM   4263  HG2 ARG A 270      53.886  67.638  32.333  1.00  0.00           H  
ATOM   4264  CD  ARG A 270      53.072  69.187  33.441  1.00  0.00           C  
ATOM   4265  HD1 ARG A 270      53.735  69.832  33.046  1.00  0.00           H  
ATOM   4266  HD2 ARG A 270      52.188  69.289  32.971  1.00  0.00           H  
ATOM   4267  NE  ARG A 270      52.875  69.565  34.833  1.00  0.00           N  
ATOM   4268  HE  ARG A 270      52.864  68.826  35.514  1.00  0.00           H  
ATOM   4269  CZ  ARG A 270      52.714  70.814  35.262  1.00  0.00           C  
ATOM   4270  NH1 ARG A 270      52.738  71.815  34.395  1.00  0.00           N1+
ATOM   4271 1HH1 ARG A 270      52.868  71.632  33.417  1.00  0.00           H  
ATOM   4272 2HH1 ARG A 270      52.611  72.754  34.715  1.00  0.00           H  
ATOM   4273  NH2 ARG A 270      52.548  71.063  36.545  1.00  0.00           N  
ATOM   4274 1HH2 ARG A 270      52.534  70.306  37.204  1.00  0.00           H  
ATOM   4275 2HH2 ARG A 270      52.431  72.003  36.864  1.00  0.00           H  
ATOM   4276  C   ARG A 270      53.329  65.030  31.935  1.00  0.00           C  
ATOM   4277  O   ARG A 270      54.507  64.953  31.571  1.00  0.00           O  
ATOM   4278  N   LYS A 271      52.286  64.889  31.094  1.00  0.00           N  
ATOM   4279  HN  LYS A 271      51.366  65.052  31.436  1.00  0.00           H  
ATOM   4280  CA  LYS A 271      52.483  64.511  29.702  1.00  0.00           C  
ATOM   4281  HA  LYS A 271      52.891  63.598  29.725  1.00  0.00           H  
ATOM   4282  CB  LYS A 271      51.129  64.494  28.982  1.00  0.00           C  
ATOM   4283  HB1 LYS A 271      50.536  63.842  29.450  1.00  0.00           H  
ATOM   4284  HB2 LYS A 271      50.740  65.409  29.038  1.00  0.00           H  
ATOM   4285  CG  LYS A 271      51.207  64.102  27.522  1.00  0.00           C  
ATOM   4286  HG1 LYS A 271      50.333  64.322  27.074  1.00  0.00           H  
ATOM   4287  HG2 LYS A 271      51.937  64.613  27.074  1.00  0.00           H  
ATOM   4288  CD  LYS A 271      51.467  62.614  27.359  1.00  0.00           C  
ATOM   4289  HD1 LYS A 271      51.559  62.399  26.393  1.00  0.00           H  
ATOM   4290  HD2 LYS A 271      52.315  62.380  27.839  1.00  0.00           H  
ATOM   4291  CE  LYS A 271      50.327  61.791  27.945  1.00  0.00           C  
ATOM   4292  HE1 LYS A 271      50.258  61.974  28.926  1.00  0.00           H  
ATOM   4293  HE2 LYS A 271      49.471  62.043  27.489  1.00  0.00           H  
ATOM   4294  NZ  LYS A 271      50.553  60.326  27.759  1.00  0.00           N1+
ATOM   4295  HZ1 LYS A 271      49.787  59.820  28.161  1.00  0.00           H  
ATOM   4296  HZ2 LYS A 271      50.614  60.121  26.787  1.00  0.00           H  
ATOM   4297  HZ3 LYS A 271      51.400  60.054  28.214  1.00  0.00           H  
ATOM   4298  C   LYS A 271      53.453  65.446  28.986  1.00  0.00           C  
ATOM   4299  O   LYS A 271      54.298  64.988  28.206  1.00  0.00           O  
ATOM   4300  N   THR A 272      53.349  66.746  29.231  1.00  0.00           N  
ATOM   4301  HN  THR A 272      52.699  67.064  29.932  1.00  0.00           H  
ATOM   4302  CA  THR A 272      54.177  67.710  28.516  1.00  0.00           C  
ATOM   4303  HA  THR A 272      54.089  67.463  27.548  1.00  0.00           H  
ATOM   4304  CB  THR A 272      53.645  69.127  28.745  1.00  0.00           C  
ATOM   4305  HB  THR A 272      53.743  69.385  29.703  1.00  0.00           H  
ATOM   4306  OG1 THR A 272      52.249  69.174  28.443  1.00  0.00           O  
ATOM   4307  HG1 THR A 272      51.901  70.099  28.596  1.00  0.00           H  
ATOM   4308  CG2 THR A 272      54.380  70.120  27.842  1.00  0.00           C  
ATOM   4309 1HG2 THR A 272      54.024  71.034  28.004  1.00  0.00           H  
ATOM   4310 2HG2 THR A 272      55.363  70.098  28.054  1.00  0.00           H  
ATOM   4311 3HG2 THR A 272      54.243  69.871  26.889  1.00  0.00           H  
ATOM   4312  C   THR A 272      55.638  67.611  28.926  1.00  0.00           C  
ATOM   4313  O   THR A 272      56.518  67.454  28.073  1.00  0.00           O  
ATOM   4314  N   VAL A 273      55.912  67.682  30.228  1.00  0.00           N  
ATOM   4315  HN  VAL A 273      55.162  67.752  30.884  1.00  0.00           H  
ATOM   4316  CA  VAL A 273      57.299  67.656  30.706  1.00  0.00           C  
ATOM   4317  HA  VAL A 273      57.775  68.381  30.200  1.00  0.00           H  
ATOM   4318  CB  VAL A 273      57.349  67.964  32.212  1.00  0.00           C  
ATOM   4319  HB  VAL A 273      56.789  67.300  32.704  1.00  0.00           H  
ATOM   4320  CG1 VAL A 273      58.772  67.854  32.727  1.00  0.00           C  
ATOM   4321 1HG1 VAL A 273      58.792  68.059  33.699  1.00  0.00           H  
ATOM   4322 2HG1 VAL A 273      59.119  66.930  32.564  1.00  0.00           H  
ATOM   4323 3HG1 VAL A 273      59.353  68.507  32.241  1.00  0.00           H  
ATOM   4324  CG2 VAL A 273      56.784  69.345  32.491  1.00  0.00           C  
ATOM   4325 1HG2 VAL A 273      56.824  69.540  33.470  1.00  0.00           H  
ATOM   4326 2HG2 VAL A 273      57.322  70.040  31.995  1.00  0.00           H  
ATOM   4327 3HG2 VAL A 273      55.830  69.388  32.186  1.00  0.00           H  
ATOM   4328  C   VAL A 273      57.948  66.321  30.381  1.00  0.00           C  
ATOM   4329  O   VAL A 273      59.051  66.266  29.815  1.00  0.00           O  
ATOM   4330  N   LEU A 274      57.282  65.218  30.737  1.00  0.00           N  
ATOM   4331  HN  LEU A 274      56.384  65.301  31.168  1.00  0.00           H  
ATOM   4332  CA  LEU A 274      57.849  63.904  30.485  1.00  0.00           C  
ATOM   4333  HA  LEU A 274      58.756  63.908  30.912  1.00  0.00           H  
ATOM   4334  CB  LEU A 274      56.975  62.827  31.132  1.00  0.00           C  
ATOM   4335  HB1 LEU A 274      56.914  63.021  32.103  1.00  0.00           H  
ATOM   4336  HB2 LEU A 274      56.068  62.882  30.711  1.00  0.00           H  
ATOM   4337  CG  LEU A 274      57.457  61.379  30.987  1.00  0.00           C  
ATOM   4338  HG  LEU A 274      57.499  61.155  30.016  1.00  0.00           H  
ATOM   4339  CD1 LEU A 274      58.850  61.211  31.570  1.00  0.00           C  
ATOM   4340 1HD1 LEU A 274      59.143  60.260  31.462  1.00  0.00           H  
ATOM   4341 2HD1 LEU A 274      59.483  61.815  31.083  1.00  0.00           H  
ATOM   4342 3HD1 LEU A 274      58.838  61.446  32.540  1.00  0.00           H  
ATOM   4343  CD2 LEU A 274      56.471  60.420  31.641  1.00  0.00           C  
ATOM   4344 1HD2 LEU A 274      56.804  59.480  31.539  1.00  0.00           H  
ATOM   4345 2HD2 LEU A 274      56.399  60.634  32.615  1.00  0.00           H  
ATOM   4346 3HD2 LEU A 274      55.581  60.508  31.211  1.00  0.00           H  
ATOM   4347  C   LEU A 274      58.022  63.637  28.996  1.00  0.00           C  
ATOM   4348  O   LEU A 274      59.023  63.052  28.568  1.00  0.00           O  
ATOM   4349  N   SER A 275      57.059  64.067  28.187  1.00  0.00           N  
ATOM   4350  HN  SER A 275      56.266  64.549  28.568  1.00  0.00           H  
ATOM   4351  CA  SER A 275      57.155  63.855  26.744  1.00  0.00           C  
ATOM   4352  HA  SER A 275      57.346  62.884  26.625  1.00  0.00           H  
ATOM   4353  CB  SER A 275      55.828  64.205  26.071  1.00  0.00           C  
ATOM   4354  HB1 SER A 275      55.066  63.734  26.518  1.00  0.00           H  
ATOM   4355  HB2 SER A 275      55.665  65.196  26.097  1.00  0.00           H  
ATOM   4356  OG  SER A 275      55.827  63.821  24.713  1.00  0.00           O  
ATOM   4357  HG1 SER A 275      54.955  64.059  24.287  1.00  0.00           H  
ATOM   4358  C   SER A 275      58.292  64.669  26.137  1.00  0.00           C  
ATOM   4359  O   SER A 275      58.992  64.194  25.231  1.00  0.00           O  
ATOM   4360  N   LYS A 276      58.500  65.896  26.620  1.00  0.00           N  
ATOM   4361  HN  LYS A 276      57.866  66.277  27.296  1.00  0.00           H  
ATOM   4362  CA  LYS A 276      59.646  66.683  26.172  1.00  0.00           C  
ATOM   4363  HA  LYS A 276      59.578  66.731  25.182  1.00  0.00           H  
ATOM   4364  CB  LYS A 276      59.591  68.096  26.767  1.00  0.00           C  
ATOM   4365  HB1 LYS A 276      59.407  68.017  27.744  1.00  0.00           H  
ATOM   4366  HB2 LYS A 276      60.470  68.534  26.627  1.00  0.00           H  
ATOM   4367  CG  LYS A 276      58.520  68.985  26.163  1.00  0.00           C  
ATOM   4368  HG1 LYS A 276      58.684  69.075  25.180  1.00  0.00           H  
ATOM   4369  HG2 LYS A 276      57.622  68.575  26.318  1.00  0.00           H  
ATOM   4370  CD  LYS A 276      58.551  70.375  26.796  1.00  0.00           C  
ATOM   4371  HD1 LYS A 276      59.431  70.812  26.575  1.00  0.00           H  
ATOM   4372  HD2 LYS A 276      57.808  70.921  26.419  1.00  0.00           H  
ATOM   4373  CE  LYS A 276      58.390  70.297  28.307  1.00  0.00           C  
ATOM   4374  HE1 LYS A 276      57.498  69.901  28.524  1.00  0.00           H  
ATOM   4375  HE2 LYS A 276      59.113  69.721  28.683  1.00  0.00           H  
ATOM   4376  NZ  LYS A 276      58.483  71.636  28.948  1.00  0.00           N1+
ATOM   4377  HZ1 LYS A 276      58.370  71.537  29.933  1.00  0.00           H  
ATOM   4378  HZ2 LYS A 276      59.375  72.042  28.742  1.00  0.00           H  
ATOM   4379  HZ3 LYS A 276      57.760  72.221  28.582  1.00  0.00           H  
ATOM   4380  C   LYS A 276      60.958  66.002  26.557  1.00  0.00           C  
ATOM   4381  O   LYS A 276      61.880  65.902  25.735  1.00  0.00           O  
ATOM   4382  N   ALA A 277      61.047  65.524  27.801  1.00  0.00           N  
ATOM   4383  HN  ALA A 277      60.282  65.647  28.434  1.00  0.00           H  
ATOM   4384  CA  ALA A 277      62.254  64.827  28.237  1.00  0.00           C  
ATOM   4385  HA  ALA A 277      63.000  65.481  28.127  1.00  0.00           H  
ATOM   4386  CB  ALA A 277      62.116  64.412  29.708  1.00  0.00           C  
ATOM   4387  HB1 ALA A 277      62.947  63.937  29.992  1.00  0.00           H  
ATOM   4388  HB2 ALA A 277      61.991  65.234  30.269  1.00  0.00           H  
ATOM   4389  HB3 ALA A 277      61.327  63.808  29.809  1.00  0.00           H  
ATOM   4390  C   ALA A 277      62.533  63.608  27.362  1.00  0.00           C  
ATOM   4391  O   ALA A 277      63.680  63.374  26.964  1.00  0.00           O  
ATOM   4392  N   ILE A 278      61.495  62.848  27.030  1.00  0.00           N  
ATOM   4393  HN  ILE A 278      60.581  63.073  27.358  1.00  0.00           H  
ATOM   4394  CA  ILE A 278      61.676  61.664  26.191  1.00  0.00           C  
ATOM   4395  HA  ILE A 278      62.424  61.144  26.611  1.00  0.00           H  
ATOM   4396  CB  ILE A 278      60.397  60.805  26.182  1.00  0.00           C  
ATOM   4397  HB  ILE A 278      59.613  61.402  25.977  1.00  0.00           H  
ATOM   4398  CG2 ILE A 278      60.455  59.749  25.088  1.00  0.00           C  
ATOM   4399 1HG2 ILE A 278      59.614  59.205  25.100  1.00  0.00           H  
ATOM   4400 2HG2 ILE A 278      60.560  60.190  24.201  1.00  0.00           H  
ATOM   4401 3HG2 ILE A 278      61.245  59.147  25.251  1.00  0.00           H  
ATOM   4402  CG1 ILE A 278      60.182  60.160  27.546  1.00  0.00           C  
ATOM   4403 1HG1 ILE A 278      61.021  59.678  27.808  1.00  0.00           H  
ATOM   4404 2HG1 ILE A 278      59.992  60.879  28.215  1.00  0.00           H  
ATOM   4405  CD  ILE A 278      59.043  59.176  27.588  1.00  0.00           C  
ATOM   4406  HD1 ILE A 278      58.960  58.792  28.508  1.00  0.00           H  
ATOM   4407  HD2 ILE A 278      58.197  59.645  27.346  1.00  0.00           H  
ATOM   4408  HD3 ILE A 278      59.215  58.445  26.930  1.00  0.00           H  
ATOM   4409  C   ILE A 278      62.104  62.066  24.785  1.00  0.00           C  
ATOM   4410  O   ILE A 278      62.985  61.438  24.184  1.00  0.00           O  
ATOM   4411  N   GLU A 279      61.500  63.124  24.243  1.00  0.00           N  
ATOM   4412  HN  GLU A 279      60.792  63.614  24.747  1.00  0.00           H  
ATOM   4413  CA  GLU A 279      61.864  63.568  22.900  1.00  0.00           C  
ATOM   4414  HA  GLU A 279      61.829  62.733  22.347  1.00  0.00           H  
ATOM   4415  CB  GLU A 279      60.852  64.598  22.395  1.00  0.00           C  
ATOM   4416  HB1 GLU A 279      60.633  65.217  23.147  1.00  0.00           H  
ATOM   4417  HB2 GLU A 279      61.274  65.117  21.650  1.00  0.00           H  
ATOM   4418  CG  GLU A 279      59.556  63.995  21.878  1.00  0.00           C  
ATOM   4419  HG1 GLU A 279      59.770  63.332  21.163  1.00  0.00           H  
ATOM   4420  HG2 GLU A 279      59.083  63.544  22.637  1.00  0.00           H  
ATOM   4421  CD  GLU A 279      58.615  65.045  21.296  1.00  0.00           C  
ATOM   4422  OE1 GLU A 279      58.599  66.174  21.816  1.00  0.00           O  
ATOM   4423  OE2 GLU A 279      57.921  64.733  20.303  1.00  0.00           O1-
ATOM   4424  C   GLU A 279      63.262  64.145  22.834  1.00  0.00           C  
ATOM   4425  O   GLU A 279      63.858  64.180  21.752  1.00  0.00           O  
ATOM   4426  N   LYS A 280      63.816  64.602  23.951  1.00  0.00           N  
ATOM   4427  HN  LYS A 280      63.317  64.510  24.822  1.00  0.00           H  
ATOM   4428  CA  LYS A 280      65.120  65.241  23.953  1.00  0.00           C  
ATOM   4429  HA  LYS A 280      65.356  65.281  22.977  1.00  0.00           H  
ATOM   4430  CB  LYS A 280      65.029  66.639  24.582  1.00  0.00           C  
ATOM   4431  HB1 LYS A 280      64.519  66.559  25.446  1.00  0.00           H  
ATOM   4432  HB2 LYS A 280      65.961  66.961  24.778  1.00  0.00           H  
ATOM   4433  CG  LYS A 280      64.338  67.691  23.727  1.00  0.00           C  
ATOM   4434  HG1 LYS A 280      63.639  67.251  23.176  1.00  0.00           H  
ATOM   4435  HG2 LYS A 280      63.899  68.364  24.329  1.00  0.00           H  
ATOM   4436  CD  LYS A 280      65.307  68.429  22.797  1.00  0.00           C  
ATOM   4437  HD1 LYS A 280      64.964  69.357  22.646  1.00  0.00           H  
ATOM   4438  HD2 LYS A 280      66.204  68.462  23.229  1.00  0.00           H  
ATOM   4439  CE  LYS A 280      65.447  67.734  21.449  1.00  0.00           C  
ATOM   4440  HE1 LYS A 280      65.810  66.806  21.598  1.00  0.00           H  
ATOM   4441  HE2 LYS A 280      64.551  67.670  21.014  1.00  0.00           H  
ATOM   4442  NZ  LYS A 280      66.369  68.468  20.545  1.00  0.00           N1+
ATOM   4443  HZ1 LYS A 280      66.439  67.981  19.674  1.00  0.00           H  
ATOM   4444  HZ2 LYS A 280      66.015  69.387  20.384  1.00  0.00           H  
ATOM   4445  HZ3 LYS A 280      67.273  68.523  20.959  1.00  0.00           H  
ATOM   4446  C   LYS A 280      66.211  64.442  24.656  1.00  0.00           C  
ATOM   4447  O   LYS A 280      67.323  64.942  24.799  1.00  0.00           O  
ATOM   4448  N   ILE A 281      65.930  63.213  25.094  1.00  0.00           N  
ATOM   4449  HN  ILE A 281      65.015  62.837  24.941  1.00  0.00           H  
ATOM   4450  CA  ILE A 281      66.938  62.406  25.776  1.00  0.00           C  
ATOM   4451  HA  ILE A 281      67.549  63.057  26.228  1.00  0.00           H  
ATOM   4452  CB  ILE A 281      66.324  61.514  26.868  1.00  0.00           C  
ATOM   4453  HB  ILE A 281      65.970  62.125  27.585  1.00  0.00           H  
ATOM   4454  CG2 ILE A 281      65.143  60.702  26.345  1.00  0.00           C  
ATOM   4455 1HG2 ILE A 281      64.772  60.143  27.089  1.00  0.00           H  
ATOM   4456 2HG2 ILE A 281      64.434  61.324  26.012  1.00  0.00           H  
ATOM   4457 3HG2 ILE A 281      65.453  60.113  25.605  1.00  0.00           H  
ATOM   4458  CG1 ILE A 281      67.385  60.594  27.470  1.00  0.00           C  
ATOM   4459 1HG1 ILE A 281      67.794  60.056  26.734  1.00  0.00           H  
ATOM   4460 2HG1 ILE A 281      68.087  61.159  27.902  1.00  0.00           H  
ATOM   4461  CD  ILE A 281      66.846  59.639  28.505  1.00  0.00           C  
ATOM   4462  HD1 ILE A 281      67.597  59.076  28.860  1.00  0.00           H  
ATOM   4463  HD2 ILE A 281      66.449  60.165  29.259  1.00  0.00           H  
ATOM   4464  HD3 ILE A 281      66.148  59.062  28.102  1.00  0.00           H  
ATOM   4465  C   ILE A 281      67.692  61.572  24.743  1.00  0.00           C  
ATOM   4466  O   ILE A 281      67.195  60.564  24.248  1.00  0.00           O  
ATOM   4467  N   LYS A 282      68.900  62.026  24.402  1.00  0.00           N  
ATOM   4468  HN  LYS A 282      69.175  62.941  24.711  1.00  0.00           H  
ATOM   4469  CA  LYS A 282      69.852  61.240  23.604  1.00  0.00           C  
ATOM   4470  HA  LYS A 282      70.586  61.885  23.392  1.00  0.00           H  
ATOM   4471  CB  LYS A 282      70.401  60.070  24.423  1.00  0.00           C  
ATOM   4472  HB1 LYS A 282      69.633  59.566  24.806  1.00  0.00           H  
ATOM   4473  HB2 LYS A 282      70.917  59.479  23.810  1.00  0.00           H  
ATOM   4474  CG  LYS A 282      71.321  60.498  25.564  1.00  0.00           C  
ATOM   4475  HG1 LYS A 282      72.050  61.079  25.204  1.00  0.00           H  
ATOM   4476  HG2 LYS A 282      70.795  61.011  26.241  1.00  0.00           H  
ATOM   4477  CD  LYS A 282      71.956  59.293  26.248  1.00  0.00           C  
ATOM   4478  HD1 LYS A 282      71.219  58.730  26.630  1.00  0.00           H  
ATOM   4479  HD2 LYS A 282      72.462  58.771  25.562  1.00  0.00           H  
ATOM   4480  CE  LYS A 282      72.905  59.694  27.372  1.00  0.00           C  
ATOM   4481  HE1 LYS A 282      73.623  60.286  27.005  1.00  0.00           H  
ATOM   4482  HE2 LYS A 282      72.392  60.194  28.076  1.00  0.00           H  
ATOM   4483  NZ  LYS A 282      73.543  58.496  27.995  1.00  0.00           N1+
ATOM   4484  HZ1 LYS A 282      74.157  58.794  28.733  1.00  0.00           H  
ATOM   4485  HZ2 LYS A 282      72.838  57.902  28.381  1.00  0.00           H  
ATOM   4486  HZ3 LYS A 282      74.058  57.994  27.311  1.00  0.00           H  
ATOM   4487  C   LYS A 282      69.236  60.743  22.297  1.00  0.00           C  
ATOM   4488  O   LYS A 282      69.549  59.651  21.827  1.00  0.00           O  
ATOM   4489  N   CYS A 283      68.351  61.541  21.711  1.00  0.00           N  
ATOM   4490  HN  CYS A 283      68.119  62.416  22.148  1.00  0.00           H  
ATOM   4491  CA  CYS A 283      67.707  61.189  20.454  1.00  0.00           C  
ATOM   4492  HA  CYS A 283      68.441  60.850  19.862  1.00  0.00           H  
ATOM   4493  CB  CYS A 283      66.660  60.078  20.653  1.00  0.00           C  
ATOM   4494  HB1 CYS A 283      66.385  59.815  19.725  1.00  0.00           H  
ATOM   4495  HB2 CYS A 283      67.172  59.323  21.076  1.00  0.00           H  
ATOM   4496  SG  CYS A 283      65.237  60.564  21.668  1.00  0.00           S  
ATOM   4497  HG1 CYS A 283      64.611  59.793  21.752  1.00  0.00           H  
ATOM   4498  C   CYS A 283      67.037  62.408  19.817  1.00  0.00           C  
ATOM   4499  OT1 CYS A 283      66.200  62.284  18.932  1.00  0.00           O  
ATOM   4500  OT2 CYS A 283      66.438  62.249  18.727  1.00  0.00           O  
TER   
END
