# Supplementary material for: Docking for EP4R antagonists active against inflammatory pain
Source: Nat Commun. 2023 Dec 6;14:8067. doi: 10.1038/s41467-023-43506-6 (PMC10700596; doi:10.1038/s41467-023-43506-6)
Supplement: Supplementary file 6 — Supplementary Data 3 [file 41467_2023_43506_MOESM6_ESM.zip › MD-files/Atomistic_system.top]

;
;	File 'topol.top' was generated
;	By user: stefan (501)
;	On host: Stefans-MBP.ucsf.edu
;	At date: Wed Aug 21 16:30:20 2019
;
;	This is a standalone topology file
;
;	Created by:
;	                    :-) GROMACS - gmx pdb2gmx, 2018.7 (-:
;	
;	Force field was read from current directory or a relative path - path added.
;

; Include forcefield parameters
#include "./charmm36-nov2018.ff/forcefield.itp"

#include "Protein-atomistic.itp"

; Include water topology
#include "./charmm36-nov2018.ff/tip3p.itp"

#ifdef POSRES_WATER
; Position restraint for each water oxygen
[ position_restraints ]
;  i funct       fcx        fcy        fcz
   1    1       1000       1000       1000
#endif

; Include topology for ions
#include "./charmm36-nov2018.ff/ions.itp"

#include "popc.itp"

[ system ]
; Name
Protein in POPC - AA

[ molecules ]
; Compound        #mols
Protein             1
POPC           146
POPC           149
SOL 18904
