# Supplementary material for: Docking for EP4R antagonists active against inflammatory pain
Source: Nat Commun. 2023 Dec 6;14:8067. doi: 10.1038/s41467-023-43506-6 (PMC10700596; doi:10.1038/s41467-023-43506-6)
Supplement: Supplementary file 6 — Supplementary Data 3 [file 41467_2023_43506_MOESM6_ESM.zip › MD-files/posre_all.itp]

; position restraints for Protein of Grunge ROck MAChoS

[ position_restraints ]
;  i funct       fcx        fcy        fcz
   1    1      10000      10000      10000
   2    1      10000      10000      10000
   3    1      10000      10000      10000
   4    1      10000      10000      10000
   5    1      10000      10000      10000
   6    1      10000      10000      10000
   7    1      10000      10000      10000
   8    1      10000      10000      10000
   9    1      10000      10000      10000
  10    1      10000      10000      10000
  11    1      10000      10000      10000
  12    1      10000      10000      10000
  13    1      10000      10000      10000
  14    1      10000      10000      10000
  15    1      10000      10000      10000
  16    1      10000      10000      10000
  17    1      10000      10000      10000
  18    1      10000      10000      10000
  19    1      10000      10000      10000
  20    1      10000      10000      10000
  21    1      10000      10000      10000
  22    1      10000      10000      10000
  23    1      10000      10000      10000
  24    1      10000      10000      10000
  25    1      10000      10000      10000
  26    1      10000      10000      10000
  27    1      10000      10000      10000
  28    1      10000      10000      10000
  29    1      10000      10000      10000
  30    1      10000      10000      10000
  31    1      10000      10000      10000
  32    1      10000      10000      10000
  33    1      10000      10000      10000
  34    1      10000      10000      10000
  35    1      10000      10000      10000
  36    1      10000      10000      10000
  37    1      10000      10000      10000
  38    1      10000      10000      10000
  39    1      10000      10000      10000
  40    1      10000      10000      10000
  41    1      10000      10000      10000
  42    1      10000      10000      10000
  43    1      10000      10000      10000
  44    1      10000      10000      10000
  45    1      10000      10000      10000
  46    1      10000      10000      10000
  47    1      10000      10000      10000
  48    1      10000      10000      10000
  49    1      10000      10000      10000
  50    1      10000      10000      10000
  51    1      10000      10000      10000
  52    1      10000      10000      10000
  53    1      10000      10000      10000
  54    1      10000      10000      10000
  55    1      10000      10000      10000
  56    1      10000      10000      10000
  57    1      10000      10000      10000
  58    1      10000      10000      10000
  59    1      10000      10000      10000
  60    1      10000      10000      10000
  61    1      10000      10000      10000
  62    1      10000      10000      10000
  63    1      10000      10000      10000
  64    1      10000      10000      10000
  65    1      10000      10000      10000
  66    1      10000      10000      10000
  67    1      10000      10000      10000
  68    1      10000      10000      10000
  69    1      10000      10000      10000
  70    1      10000      10000      10000
  71    1      10000      10000      10000
  72    1      10000      10000      10000
  73    1      10000      10000      10000
  74    1      10000      10000      10000
  75    1      10000      10000      10000
  76    1      10000      10000      10000
  77    1      10000      10000      10000
  78    1      10000      10000      10000
  79    1      10000      10000      10000
  80    1      10000      10000      10000
  81    1      10000      10000      10000
  82    1      10000      10000      10000
  83    1      10000      10000      10000
  84    1      10000      10000      10000
  85    1      10000      10000      10000
  86    1      10000      10000      10000
  87    1      10000      10000      10000
  88    1      10000      10000      10000
  89    1      10000      10000      10000
  90    1      10000      10000      10000
  91    1      10000      10000      10000
  92    1      10000      10000      10000
  93    1      10000      10000      10000
  94    1      10000      10000      10000
  95    1      10000      10000      10000
  96    1      10000      10000      10000
  97    1      10000      10000      10000
  98    1      10000      10000      10000
  99    1      10000      10000      10000
 100    1      10000      10000      10000
 101    1      10000      10000      10000
 102    1      10000      10000      10000
 103    1      10000      10000      10000
 104    1      10000      10000      10000
 105    1      10000      10000      10000
 106    1      10000      10000      10000
 107    1      10000      10000      10000
 108    1      10000      10000      10000
 109    1      10000      10000      10000
 110    1      10000      10000      10000
 111    1      10000      10000      10000
 112    1      10000      10000      10000
 113    1      10000      10000      10000
 114    1      10000      10000      10000
 115    1      10000      10000      10000
 116    1      10000      10000      10000
 117    1      10000      10000      10000
 118    1      10000      10000      10000
 119    1      10000      10000      10000
 120    1      10000      10000      10000
 121    1      10000      10000      10000
 122    1      10000      10000      10000
 123    1      10000      10000      10000
 124    1      10000      10000      10000
 125    1      10000      10000      10000
 126    1      10000      10000      10000
 127    1      10000      10000      10000
 128    1      10000      10000      10000
 129    1      10000      10000      10000
 130    1      10000      10000      10000
 131    1      10000      10000      10000
 132    1      10000      10000      10000
 133    1      10000      10000      10000
 134    1      10000      10000      10000
 135    1      10000      10000      10000
 136    1      10000      10000      10000
 137    1      10000      10000      10000
 138    1      10000      10000      10000
 139    1      10000      10000      10000
 140    1      10000      10000      10000
 141    1      10000      10000      10000
 142    1      10000      10000      10000
 143    1      10000      10000      10000
 144    1      10000      10000      10000
 145    1      10000      10000      10000
 146    1      10000      10000      10000
 147    1      10000      10000      10000
 148    1      10000      10000      10000
 149    1      10000      10000      10000
 150    1      10000      10000      10000
 151    1      10000      10000      10000
 152    1      10000      10000      10000
 153    1      10000      10000      10000
 154    1      10000      10000      10000
 155    1      10000      10000      10000
 156    1      10000      10000      10000
 157    1      10000      10000      10000
 158    1      10000      10000      10000
 159    1      10000      10000      10000
 160    1      10000      10000      10000
 161    1      10000      10000      10000
 162    1      10000      10000      10000
 163    1      10000      10000      10000
 164    1      10000      10000      10000
 165    1      10000      10000      10000
 166    1      10000      10000      10000
 167    1      10000      10000      10000
 168    1      10000      10000      10000
 169    1      10000      10000      10000
 170    1      10000      10000      10000
 171    1      10000      10000      10000
 172    1      10000      10000      10000
 173    1      10000      10000      10000
 174    1      10000      10000      10000
 175    1      10000      10000      10000
 176    1      10000      10000      10000
 177    1      10000      10000      10000
 178    1      10000      10000      10000
 179    1      10000      10000      10000
 180    1      10000      10000      10000
 181    1      10000      10000      10000
 182    1      10000      10000      10000
 183    1      10000      10000      10000
 184    1      10000      10000      10000
 185    1      10000      10000      10000
 186    1      10000      10000      10000
 187    1      10000      10000      10000
 188    1      10000      10000      10000
 189    1      10000      10000      10000
 190    1      10000      10000      10000
 191    1      10000      10000      10000
 192    1      10000      10000      10000
 193    1      10000      10000      10000
 194    1      10000      10000      10000
 195    1      10000      10000      10000
 196    1      10000      10000      10000
 197    1      10000      10000      10000
 198    1      10000      10000      10000
 199    1      10000      10000      10000
 200    1      10000      10000      10000
 201    1      10000      10000      10000
 202    1      10000      10000      10000
 203    1      10000      10000      10000
 204    1      10000      10000      10000
 205    1      10000      10000      10000
 206    1      10000      10000      10000
 207    1      10000      10000      10000
 208    1      10000      10000      10000
 209    1      10000      10000      10000
 210    1      10000      10000      10000
 211    1      10000      10000      10000
 212    1      10000      10000      10000
 213    1      10000      10000      10000
 214    1      10000      10000      10000
 215    1      10000      10000      10000
 216    1      10000      10000      10000
 217    1      10000      10000      10000
 218    1      10000      10000      10000
 219    1      10000      10000      10000
 220    1      10000      10000      10000
 221    1      10000      10000      10000
 222    1      10000      10000      10000
 223    1      10000      10000      10000
 224    1      10000      10000      10000
 225    1      10000      10000      10000
 226    1      10000      10000      10000
 227    1      10000      10000      10000
 228    1      10000      10000      10000
 229    1      10000      10000      10000
 230    1      10000      10000      10000
 231    1      10000      10000      10000
 232    1      10000      10000      10000
 233    1      10000      10000      10000
 234    1      10000      10000      10000
 235    1      10000      10000      10000
 236    1      10000      10000      10000
 237    1      10000      10000      10000
 238    1      10000      10000      10000
 239    1      10000      10000      10000
 240    1      10000      10000      10000
 241    1      10000      10000      10000
 242    1      10000      10000      10000
 243    1      10000      10000      10000
 244    1      10000      10000      10000
 245    1      10000      10000      10000
 246    1      10000      10000      10000
 247    1      10000      10000      10000
 248    1      10000      10000      10000
 249    1      10000      10000      10000
 250    1      10000      10000      10000
 251    1      10000      10000      10000
 252    1      10000      10000      10000
 253    1      10000      10000      10000
 254    1      10000      10000      10000
 255    1      10000      10000      10000
 256    1      10000      10000      10000
 257    1      10000      10000      10000
 258    1      10000      10000      10000
 259    1      10000      10000      10000
 260    1      10000      10000      10000
 261    1      10000      10000      10000
 262    1      10000      10000      10000
 263    1      10000      10000      10000
 264    1      10000      10000      10000
 265    1      10000      10000      10000
 266    1      10000      10000      10000
 267    1      10000      10000      10000
 268    1      10000      10000      10000
 269    1      10000      10000      10000
 270    1      10000      10000      10000
 271    1      10000      10000      10000
 272    1      10000      10000      10000
 273    1      10000      10000      10000
 274    1      10000      10000      10000
 275    1      10000      10000      10000
 276    1      10000      10000      10000
 277    1      10000      10000      10000
 278    1      10000      10000      10000
 279    1      10000      10000      10000
 280    1      10000      10000      10000
 281    1      10000      10000      10000
 282    1      10000      10000      10000
 283    1      10000      10000      10000
 284    1      10000      10000      10000
 285    1      10000      10000      10000
 286    1      10000      10000      10000
 287    1      10000      10000      10000
 288    1      10000      10000      10000
 289    1      10000      10000      10000
 290    1      10000      10000      10000
 291    1      10000      10000      10000
 292    1      10000      10000      10000
 293    1      10000      10000      10000
 294    1      10000      10000      10000
 295    1      10000      10000      10000
 296    1      10000      10000      10000
 297    1      10000      10000      10000
 298    1      10000      10000      10000
 299    1      10000      10000      10000
 300    1      10000      10000      10000
 301    1      10000      10000      10000
 302    1      10000      10000      10000
 303    1      10000      10000      10000
 304    1      10000      10000      10000
 305    1      10000      10000      10000
 306    1      10000      10000      10000
 307    1      10000      10000      10000
 308    1      10000      10000      10000
 309    1      10000      10000      10000
 310    1      10000      10000      10000
 311    1      10000      10000      10000
 312    1      10000      10000      10000
 313    1      10000      10000      10000
 314    1      10000      10000      10000
 315    1      10000      10000      10000
 316    1      10000      10000      10000
 317    1      10000      10000      10000
 318    1      10000      10000      10000
 319    1      10000      10000      10000
 320    1      10000      10000      10000
 321    1      10000      10000      10000
 322    1      10000      10000      10000
 323    1      10000      10000      10000
 324    1      10000      10000      10000
 325    1      10000      10000      10000
 326    1      10000      10000      10000
 327    1      10000      10000      10000
 328    1      10000      10000      10000
 329    1      10000      10000      10000
 330    1      10000      10000      10000
 331    1      10000      10000      10000
 332    1      10000      10000      10000
 333    1      10000      10000      10000
 334    1      10000      10000      10000
 335    1      10000      10000      10000
 336    1      10000      10000      10000
 337    1      10000      10000      10000
 338    1      10000      10000      10000
 339    1      10000      10000      10000
 340    1      10000      10000      10000
 341    1      10000      10000      10000
 342    1      10000      10000      10000
 343    1      10000      10000      10000
 344    1      10000      10000      10000
 345    1      10000      10000      10000
 346    1      10000      10000      10000
 347    1      10000      10000      10000
 348    1      10000      10000      10000
 349    1      10000      10000      10000
 350    1      10000      10000      10000
 351    1      10000      10000      10000
 352    1      10000      10000      10000
 353    1      10000      10000      10000
 354    1      10000      10000      10000
 355    1      10000      10000      10000
 356    1      10000      10000      10000
 357    1      10000      10000      10000
 358    1      10000      10000      10000
 359    1      10000      10000      10000
 360    1      10000      10000      10000
 361    1      10000      10000      10000
 362    1      10000      10000      10000
 363    1      10000      10000      10000
 364    1      10000      10000      10000
 365    1      10000      10000      10000
 366    1      10000      10000      10000
 367    1      10000      10000      10000
 368    1      10000      10000      10000
 369    1      10000      10000      10000
 370    1      10000      10000      10000
 371    1      10000      10000      10000
 372    1      10000      10000      10000
 373    1      10000      10000      10000
 374    1      10000      10000      10000
 375    1      10000      10000      10000
 376    1      10000      10000      10000
 377    1      10000      10000      10000
 378    1      10000      10000      10000
 379    1      10000      10000      10000
 380    1      10000      10000      10000
 381    1      10000      10000      10000
 382    1      10000      10000      10000
 383    1      10000      10000      10000
 384    1      10000      10000      10000
 385    1      10000      10000      10000
 386    1      10000      10000      10000
 387    1      10000      10000      10000
 388    1      10000      10000      10000
 389    1      10000      10000      10000
 390    1      10000      10000      10000
 391    1      10000      10000      10000
 392    1      10000      10000      10000
 393    1      10000      10000      10000
 394    1      10000      10000      10000
 395    1      10000      10000      10000
 396    1      10000      10000      10000
 397    1      10000      10000      10000
 398    1      10000      10000      10000
 399    1      10000      10000      10000
 400    1      10000      10000      10000
 401    1      10000      10000      10000
 402    1      10000      10000      10000
 403    1      10000      10000      10000
 404    1      10000      10000      10000
 405    1      10000      10000      10000
 406    1      10000      10000      10000
 407    1      10000      10000      10000
 408    1      10000      10000      10000
 409    1      10000      10000      10000
 410    1      10000      10000      10000
 411    1      10000      10000      10000
 412    1      10000      10000      10000
 413    1      10000      10000      10000
 414    1      10000      10000      10000
 415    1      10000      10000      10000
 416    1      10000      10000      10000
 417    1      10000      10000      10000
 418    1      10000      10000      10000
 419    1      10000      10000      10000
 420    1      10000      10000      10000
 421    1      10000      10000      10000
 422    1      10000      10000      10000
 423    1      10000      10000      10000
 424    1      10000      10000      10000
 425    1      10000      10000      10000
 426    1      10000      10000      10000
 427    1      10000      10000      10000
 428    1      10000      10000      10000
 429    1      10000      10000      10000
 430    1      10000      10000      10000
 431    1      10000      10000      10000
 432    1      10000      10000      10000
 433    1      10000      10000      10000
 434    1      10000      10000      10000
 435    1      10000      10000      10000
 436    1      10000      10000      10000
 437    1      10000      10000      10000
 438    1      10000      10000      10000
 439    1      10000      10000      10000
 440    1      10000      10000      10000
 441    1      10000      10000      10000
 442    1      10000      10000      10000
 443    1      10000      10000      10000
 444    1      10000      10000      10000
 445    1      10000      10000      10000
 446    1      10000      10000      10000
 447    1      10000      10000      10000
 448    1      10000      10000      10000
 449    1      10000      10000      10000
 450    1      10000      10000      10000
 451    1      10000      10000      10000
 452    1      10000      10000      10000
 453    1      10000      10000      10000
 454    1      10000      10000      10000
 455    1      10000      10000      10000
 456    1      10000      10000      10000
 457    1      10000      10000      10000
 458    1      10000      10000      10000
 459    1      10000      10000      10000
 460    1      10000      10000      10000
 461    1      10000      10000      10000
 462    1      10000      10000      10000
 463    1      10000      10000      10000
 464    1      10000      10000      10000
 465    1      10000      10000      10000
 466    1      10000      10000      10000
 467    1      10000      10000      10000
 468    1      10000      10000      10000
 469    1      10000      10000      10000
 470    1      10000      10000      10000
 471    1      10000      10000      10000
 472    1      10000      10000      10000
 473    1      10000      10000      10000
 474    1      10000      10000      10000
 475    1      10000      10000      10000
 476    1      10000      10000      10000
 477    1      10000      10000      10000
 478    1      10000      10000      10000
 479    1      10000      10000      10000
 480    1      10000      10000      10000
 481    1      10000      10000      10000
 482    1      10000      10000      10000
 483    1      10000      10000      10000
 484    1      10000      10000      10000
 485    1      10000      10000      10000
 486    1      10000      10000      10000
 487    1      10000      10000      10000
 488    1      10000      10000      10000
 489    1      10000      10000      10000
 490    1      10000      10000      10000
 491    1      10000      10000      10000
 492    1      10000      10000      10000
 493    1      10000      10000      10000
 494    1      10000      10000      10000
 495    1      10000      10000      10000
 496    1      10000      10000      10000
 497    1      10000      10000      10000
 498    1      10000      10000      10000
 499    1      10000      10000      10000
 500    1      10000      10000      10000
 501    1      10000      10000      10000
 502    1      10000      10000      10000
 503    1      10000      10000      10000
 504    1      10000      10000      10000
 505    1      10000      10000      10000
 506    1      10000      10000      10000
 507    1      10000      10000      10000
 508    1      10000      10000      10000
 509    1      10000      10000      10000
 510    1      10000      10000      10000
 511    1      10000      10000      10000
 512    1      10000      10000      10000
 513    1      10000      10000      10000
 514    1      10000      10000      10000
 515    1      10000      10000      10000
 516    1      10000      10000      10000
 517    1      10000      10000      10000
 518    1      10000      10000      10000
 519    1      10000      10000      10000
 520    1      10000      10000      10000
 521    1      10000      10000      10000
 522    1      10000      10000      10000
 523    1      10000      10000      10000
 524    1      10000      10000      10000
 525    1      10000      10000      10000
 526    1      10000      10000      10000
 527    1      10000      10000      10000
 528    1      10000      10000      10000
 529    1      10000      10000      10000
 530    1      10000      10000      10000
 531    1      10000      10000      10000
 532    1      10000      10000      10000
 533    1      10000      10000      10000
 534    1      10000      10000      10000
 535    1      10000      10000      10000
 536    1      10000      10000      10000
 537    1      10000      10000      10000
 538    1      10000      10000      10000
 539    1      10000      10000      10000
 540    1      10000      10000      10000
 541    1      10000      10000      10000
 542    1      10000      10000      10000
 543    1      10000      10000      10000
 544    1      10000      10000      10000
 545    1      10000      10000      10000
 546    1      10000      10000      10000
 547    1      10000      10000      10000
 548    1      10000      10000      10000
 549    1      10000      10000      10000
 550    1      10000      10000      10000
 551    1      10000      10000      10000
 552    1      10000      10000      10000
 553    1      10000      10000      10000
 554    1      10000      10000      10000
 555    1      10000      10000      10000
 556    1      10000      10000      10000
 557    1      10000      10000      10000
 558    1      10000      10000      10000
 559    1      10000      10000      10000
 560    1      10000      10000      10000
 561    1      10000      10000      10000
 562    1      10000      10000      10000
 563    1      10000      10000      10000
 564    1      10000      10000      10000
 565    1      10000      10000      10000
 566    1      10000      10000      10000
 567    1      10000      10000      10000
 568    1      10000      10000      10000
 569    1      10000      10000      10000
 570    1      10000      10000      10000
 571    1      10000      10000      10000
 572    1      10000      10000      10000
 573    1      10000      10000      10000
 574    1      10000      10000      10000
 575    1      10000      10000      10000
 576    1      10000      10000      10000
 577    1      10000      10000      10000
 578    1      10000      10000      10000
 579    1      10000      10000      10000
 580    1      10000      10000      10000
 581    1      10000      10000      10000
 582    1      10000      10000      10000
 583    1      10000      10000      10000
 584    1      10000      10000      10000
 585    1      10000      10000      10000
 586    1      10000      10000      10000
 587    1      10000      10000      10000
 588    1      10000      10000      10000
 589    1      10000      10000      10000
 590    1      10000      10000      10000
 591    1      10000      10000      10000
 592    1      10000      10000      10000
 593    1      10000      10000      10000
 594    1      10000      10000      10000
 595    1      10000      10000      10000
 596    1      10000      10000      10000
 597    1      10000      10000      10000
 598    1      10000      10000      10000
 599    1      10000      10000      10000
 600    1      10000      10000      10000
 601    1      10000      10000      10000
 602    1      10000      10000      10000
 603    1      10000      10000      10000
 604    1      10000      10000      10000
 605    1      10000      10000      10000
 606    1      10000      10000      10000
 607    1      10000      10000      10000
 608    1      10000      10000      10000
 609    1      10000      10000      10000
 610    1      10000      10000      10000
 611    1      10000      10000      10000
 612    1      10000      10000      10000
 613    1      10000      10000      10000
 614    1      10000      10000      10000
 615    1      10000      10000      10000
 616    1      10000      10000      10000
 617    1      10000      10000      10000
 618    1      10000      10000      10000
 619    1      10000      10000      10000
 620    1      10000      10000      10000
 621    1      10000      10000      10000
 622    1      10000      10000      10000
 623    1      10000      10000      10000
 624    1      10000      10000      10000
 625    1      10000      10000      10000
 626    1      10000      10000      10000
 627    1      10000      10000      10000
 628    1      10000      10000      10000
 629    1      10000      10000      10000
 630    1      10000      10000      10000
 631    1      10000      10000      10000
 632    1      10000      10000      10000
 633    1      10000      10000      10000
 634    1      10000      10000      10000
 635    1      10000      10000      10000
 636    1      10000      10000      10000
 637    1      10000      10000      10000
 638    1      10000      10000      10000
 639    1      10000      10000      10000
 640    1      10000      10000      10000
 641    1      10000      10000      10000
 642    1      10000      10000      10000
 643    1      10000      10000      10000
 644    1      10000      10000      10000
 645    1      10000      10000      10000
 646    1      10000      10000      10000
 647    1      10000      10000      10000
 648    1      10000      10000      10000
 649    1      10000      10000      10000
 650    1      10000      10000      10000
 651    1      10000      10000      10000
 652    1      10000      10000      10000
 653    1      10000      10000      10000
 654    1      10000      10000      10000
 655    1      10000      10000      10000
 656    1      10000      10000      10000
 657    1      10000      10000      10000
 658    1      10000      10000      10000
 659    1      10000      10000      10000
 660    1      10000      10000      10000
 661    1      10000      10000      10000
 662    1      10000      10000      10000
 663    1      10000      10000      10000
 664    1      10000      10000      10000
 665    1      10000      10000      10000
 666    1      10000      10000      10000
 667    1      10000      10000      10000
 668    1      10000      10000      10000
 669    1      10000      10000      10000
 670    1      10000      10000      10000
 671    1      10000      10000      10000
 672    1      10000      10000      10000
 673    1      10000      10000      10000
 674    1      10000      10000      10000
 675    1      10000      10000      10000
 676    1      10000      10000      10000
 677    1      10000      10000      10000
 678    1      10000      10000      10000
 679    1      10000      10000      10000
 680    1      10000      10000      10000
 681    1      10000      10000      10000
 682    1      10000      10000      10000
 683    1      10000      10000      10000
 684    1      10000      10000      10000
 685    1      10000      10000      10000
 686    1      10000      10000      10000
 687    1      10000      10000      10000
 688    1      10000      10000      10000
 689    1      10000      10000      10000
 690    1      10000      10000      10000
 691    1      10000      10000      10000
 692    1      10000      10000      10000
 693    1      10000      10000      10000
 694    1      10000      10000      10000
 695    1      10000      10000      10000
 696    1      10000      10000      10000
 697    1      10000      10000      10000
 698    1      10000      10000      10000
 699    1      10000      10000      10000
 700    1      10000      10000      10000
 701    1      10000      10000      10000
 702    1      10000      10000      10000
 703    1      10000      10000      10000
 704    1      10000      10000      10000
 705    1      10000      10000      10000
 706    1      10000      10000      10000
 707    1      10000      10000      10000
 708    1      10000      10000      10000
 709    1      10000      10000      10000
 710    1      10000      10000      10000
 711    1      10000      10000      10000
 712    1      10000      10000      10000
 713    1      10000      10000      10000
 714    1      10000      10000      10000
 715    1      10000      10000      10000
 716    1      10000      10000      10000
 717    1      10000      10000      10000
 718    1      10000      10000      10000
 719    1      10000      10000      10000
 720    1      10000      10000      10000
 721    1      10000      10000      10000
 722    1      10000      10000      10000
 723    1      10000      10000      10000
 724    1      10000      10000      10000
 725    1      10000      10000      10000
 726    1      10000      10000      10000
 727    1      10000      10000      10000
 728    1      10000      10000      10000
 729    1      10000      10000      10000
 730    1      10000      10000      10000
 731    1      10000      10000      10000
 732    1      10000      10000      10000
 733    1      10000      10000      10000
 734    1      10000      10000      10000
 735    1      10000      10000      10000
 736    1      10000      10000      10000
 737    1      10000      10000      10000
 738    1      10000      10000      10000
 739    1      10000      10000      10000
 740    1      10000      10000      10000
 741    1      10000      10000      10000
 742    1      10000      10000      10000
 743    1      10000      10000      10000
 744    1      10000      10000      10000
 745    1      10000      10000      10000
 746    1      10000      10000      10000
 747    1      10000      10000      10000
 748    1      10000      10000      10000
 749    1      10000      10000      10000
 750    1      10000      10000      10000
 751    1      10000      10000      10000
 752    1      10000      10000      10000
 753    1      10000      10000      10000
 754    1      10000      10000      10000
 755    1      10000      10000      10000
 756    1      10000      10000      10000
 757    1      10000      10000      10000
 758    1      10000      10000      10000
 759    1      10000      10000      10000
 760    1      10000      10000      10000
 761    1      10000      10000      10000
 762    1      10000      10000      10000
 763    1      10000      10000      10000
 764    1      10000      10000      10000
 765    1      10000      10000      10000
 766    1      10000      10000      10000
 767    1      10000      10000      10000
 768    1      10000      10000      10000
 769    1      10000      10000      10000
 770    1      10000      10000      10000
 771    1      10000      10000      10000
 772    1      10000      10000      10000
 773    1      10000      10000      10000
 774    1      10000      10000      10000
 775    1      10000      10000      10000
 776    1      10000      10000      10000
 777    1      10000      10000      10000
 778    1      10000      10000      10000
 779    1      10000      10000      10000
 780    1      10000      10000      10000
 781    1      10000      10000      10000
 782    1      10000      10000      10000
 783    1      10000      10000      10000
 784    1      10000      10000      10000
 785    1      10000      10000      10000
 786    1      10000      10000      10000
 787    1      10000      10000      10000
 788    1      10000      10000      10000
 789    1      10000      10000      10000
 790    1      10000      10000      10000
 791    1      10000      10000      10000
 792    1      10000      10000      10000
 793    1      10000      10000      10000
 794    1      10000      10000      10000
 795    1      10000      10000      10000
 796    1      10000      10000      10000
 797    1      10000      10000      10000
 798    1      10000      10000      10000
 799    1      10000      10000      10000
 800    1      10000      10000      10000
 801    1      10000      10000      10000
 802    1      10000      10000      10000
 803    1      10000      10000      10000
 804    1      10000      10000      10000
 805    1      10000      10000      10000
 806    1      10000      10000      10000
 807    1      10000      10000      10000
 808    1      10000      10000      10000
 809    1      10000      10000      10000
 810    1      10000      10000      10000
 811    1      10000      10000      10000
 812    1      10000      10000      10000
 813    1      10000      10000      10000
 814    1      10000      10000      10000
 815    1      10000      10000      10000
 816    1      10000      10000      10000
 817    1      10000      10000      10000
 818    1      10000      10000      10000
 819    1      10000      10000      10000
 820    1      10000      10000      10000
 821    1      10000      10000      10000
 822    1      10000      10000      10000
 823    1      10000      10000      10000
 824    1      10000      10000      10000
 825    1      10000      10000      10000
 826    1      10000      10000      10000
 827    1      10000      10000      10000
 828    1      10000      10000      10000
 829    1      10000      10000      10000
 830    1      10000      10000      10000
 831    1      10000      10000      10000
 832    1      10000      10000      10000
 833    1      10000      10000      10000
 834    1      10000      10000      10000
 835    1      10000      10000      10000
 836    1      10000      10000      10000
 837    1      10000      10000      10000
 838    1      10000      10000      10000
 839    1      10000      10000      10000
 840    1      10000      10000      10000
 841    1      10000      10000      10000
 842    1      10000      10000      10000
 843    1      10000      10000      10000
 844    1      10000      10000      10000
 845    1      10000      10000      10000
 846    1      10000      10000      10000
 847    1      10000      10000      10000
 848    1      10000      10000      10000
 849    1      10000      10000      10000
 850    1      10000      10000      10000
 851    1      10000      10000      10000
 852    1      10000      10000      10000
 853    1      10000      10000      10000
 854    1      10000      10000      10000
 855    1      10000      10000      10000
 856    1      10000      10000      10000
 857    1      10000      10000      10000
 858    1      10000      10000      10000
 859    1      10000      10000      10000
 860    1      10000      10000      10000
 861    1      10000      10000      10000
 862    1      10000      10000      10000
 863    1      10000      10000      10000
 864    1      10000      10000      10000
 865    1      10000      10000      10000
 866    1      10000      10000      10000
 867    1      10000      10000      10000
 868    1      10000      10000      10000
 869    1      10000      10000      10000
 870    1      10000      10000      10000
 871    1      10000      10000      10000
 872    1      10000      10000      10000
 873    1      10000      10000      10000
 874    1      10000      10000      10000
 875    1      10000      10000      10000
 876    1      10000      10000      10000
 877    1      10000      10000      10000
 878    1      10000      10000      10000
 879    1      10000      10000      10000
 880    1      10000      10000      10000
 881    1      10000      10000      10000
 882    1      10000      10000      10000
 883    1      10000      10000      10000
 884    1      10000      10000      10000
 885    1      10000      10000      10000
 886    1      10000      10000      10000
 887    1      10000      10000      10000
 888    1      10000      10000      10000
 889    1      10000      10000      10000
 890    1      10000      10000      10000
 891    1      10000      10000      10000
 892    1      10000      10000      10000
 893    1      10000      10000      10000
 894    1      10000      10000      10000
 895    1      10000      10000      10000
 896    1      10000      10000      10000
 897    1      10000      10000      10000
 898    1      10000      10000      10000
 899    1      10000      10000      10000
 900    1      10000      10000      10000
 901    1      10000      10000      10000
 902    1      10000      10000      10000
 903    1      10000      10000      10000
 904    1      10000      10000      10000
 905    1      10000      10000      10000
 906    1      10000      10000      10000
 907    1      10000      10000      10000
 908    1      10000      10000      10000
 909    1      10000      10000      10000
 910    1      10000      10000      10000
 911    1      10000      10000      10000
 912    1      10000      10000      10000
 913    1      10000      10000      10000
 914    1      10000      10000      10000
 915    1      10000      10000      10000
 916    1      10000      10000      10000
 917    1      10000      10000      10000
 918    1      10000      10000      10000
 919    1      10000      10000      10000
 920    1      10000      10000      10000
 921    1      10000      10000      10000
 922    1      10000      10000      10000
 923    1      10000      10000      10000
 924    1      10000      10000      10000
 925    1      10000      10000      10000
 926    1      10000      10000      10000
 927    1      10000      10000      10000
 928    1      10000      10000      10000
 929    1      10000      10000      10000
 930    1      10000      10000      10000
 931    1      10000      10000      10000
 932    1      10000      10000      10000
 933    1      10000      10000      10000
 934    1      10000      10000      10000
 935    1      10000      10000      10000
 936    1      10000      10000      10000
 937    1      10000      10000      10000
 938    1      10000      10000      10000
 939    1      10000      10000      10000
 940    1      10000      10000      10000
 941    1      10000      10000      10000
 942    1      10000      10000      10000
 943    1      10000      10000      10000
 944    1      10000      10000      10000
 945    1      10000      10000      10000
 946    1      10000      10000      10000
 947    1      10000      10000      10000
 948    1      10000      10000      10000
 949    1      10000      10000      10000
 950    1      10000      10000      10000
 951    1      10000      10000      10000
 952    1      10000      10000      10000
 953    1      10000      10000      10000
 954    1      10000      10000      10000
 955    1      10000      10000      10000
 956    1      10000      10000      10000
 957    1      10000      10000      10000
 958    1      10000      10000      10000
 959    1      10000      10000      10000
 960    1      10000      10000      10000
 961    1      10000      10000      10000
 962    1      10000      10000      10000
 963    1      10000      10000      10000
 964    1      10000      10000      10000
 965    1      10000      10000      10000
 966    1      10000      10000      10000
 967    1      10000      10000      10000
 968    1      10000      10000      10000
 969    1      10000      10000      10000
 970    1      10000      10000      10000
 971    1      10000      10000      10000
 972    1      10000      10000      10000
 973    1      10000      10000      10000
 974    1      10000      10000      10000
 975    1      10000      10000      10000
 976    1      10000      10000      10000
 977    1      10000      10000      10000
 978    1      10000      10000      10000
 979    1      10000      10000      10000
 980    1      10000      10000      10000
 981    1      10000      10000      10000
 982    1      10000      10000      10000
 983    1      10000      10000      10000
 984    1      10000      10000      10000
 985    1      10000      10000      10000
 986    1      10000      10000      10000
 987    1      10000      10000      10000
 988    1      10000      10000      10000
 989    1      10000      10000      10000
 990    1      10000      10000      10000
 991    1      10000      10000      10000
 992    1      10000      10000      10000
 993    1      10000      10000      10000
 994    1      10000      10000      10000
 995    1      10000      10000      10000
 996    1      10000      10000      10000
 997    1      10000      10000      10000
 998    1      10000      10000      10000
 999    1      10000      10000      10000
1000    1      10000      10000      10000
1001    1      10000      10000      10000
1002    1      10000      10000      10000
1003    1      10000      10000      10000
1004    1      10000      10000      10000
1005    1      10000      10000      10000
1006    1      10000      10000      10000
1007    1      10000      10000      10000
1008    1      10000      10000      10000
1009    1      10000      10000      10000
1010    1      10000      10000      10000
1011    1      10000      10000      10000
1012    1      10000      10000      10000
1013    1      10000      10000      10000
1014    1      10000      10000      10000
1015    1      10000      10000      10000
1016    1      10000      10000      10000
1017    1      10000      10000      10000
1018    1      10000      10000      10000
1019    1      10000      10000      10000
1020    1      10000      10000      10000
1021    1      10000      10000      10000
1022    1      10000      10000      10000
1023    1      10000      10000      10000
1024    1      10000      10000      10000
1025    1      10000      10000      10000
1026    1      10000      10000      10000
1027    1      10000      10000      10000
1028    1      10000      10000      10000
1029    1      10000      10000      10000
1030    1      10000      10000      10000
1031    1      10000      10000      10000
1032    1      10000      10000      10000
1033    1      10000      10000      10000
1034    1      10000      10000      10000
1035    1      10000      10000      10000
1036    1      10000      10000      10000
1037    1      10000      10000      10000
1038    1      10000      10000      10000
1039    1      10000      10000      10000
1040    1      10000      10000      10000
1041    1      10000      10000      10000
1042    1      10000      10000      10000
1043    1      10000      10000      10000
1044    1      10000      10000      10000
1045    1      10000      10000      10000
1046    1      10000      10000      10000
1047    1      10000      10000      10000
1048    1      10000      10000      10000
1049    1      10000      10000      10000
1050    1      10000      10000      10000
1051    1      10000      10000      10000
1052    1      10000      10000      10000
1053    1      10000      10000      10000
1054    1      10000      10000      10000
1055    1      10000      10000      10000
1056    1      10000      10000      10000
1057    1      10000      10000      10000
1058    1      10000      10000      10000
1059    1      10000      10000      10000
1060    1      10000      10000      10000
1061    1      10000      10000      10000
1062    1      10000      10000      10000
1063    1      10000      10000      10000
1064    1      10000      10000      10000
1065    1      10000      10000      10000
1066    1      10000      10000      10000
1067    1      10000      10000      10000
1068    1      10000      10000      10000
1069    1      10000      10000      10000
1070    1      10000      10000      10000
1071    1      10000      10000      10000
1072    1      10000      10000      10000
1073    1      10000      10000      10000
1074    1      10000      10000      10000
1075    1      10000      10000      10000
1076    1      10000      10000      10000
1077    1      10000      10000      10000
1078    1      10000      10000      10000
1079    1      10000      10000      10000
1080    1      10000      10000      10000
1081    1      10000      10000      10000
1082    1      10000      10000      10000
1083    1      10000      10000      10000
1084    1      10000      10000      10000
1085    1      10000      10000      10000
1086    1      10000      10000      10000
1087    1      10000      10000      10000
1088    1      10000      10000      10000
1089    1      10000      10000      10000
1090    1      10000      10000      10000
1091    1      10000      10000      10000
1092    1      10000      10000      10000
1093    1      10000      10000      10000
1094    1      10000      10000      10000
1095    1      10000      10000      10000
1096    1      10000      10000      10000
1097    1      10000      10000      10000
1098    1      10000      10000      10000
1099    1      10000      10000      10000
1100    1      10000      10000      10000
1101    1      10000      10000      10000
1102    1      10000      10000      10000
1103    1      10000      10000      10000
1104    1      10000      10000      10000
1105    1      10000      10000      10000
1106    1      10000      10000      10000
1107    1      10000      10000      10000
1108    1      10000      10000      10000
1109    1      10000      10000      10000
1110    1      10000      10000      10000
1111    1      10000      10000      10000
1112    1      10000      10000      10000
1113    1      10000      10000      10000
1114    1      10000      10000      10000
1115    1      10000      10000      10000
1116    1      10000      10000      10000
1117    1      10000      10000      10000
1118    1      10000      10000      10000
1119    1      10000      10000      10000
1120    1      10000      10000      10000
1121    1      10000      10000      10000
1122    1      10000      10000      10000
1123    1      10000      10000      10000
1124    1      10000      10000      10000
1125    1      10000      10000      10000
1126    1      10000      10000      10000
1127    1      10000      10000      10000
1128    1      10000      10000      10000
1129    1      10000      10000      10000
1130    1      10000      10000      10000
1131    1      10000      10000      10000
1132    1      10000      10000      10000
1133    1      10000      10000      10000
1134    1      10000      10000      10000
1135    1      10000      10000      10000
1136    1      10000      10000      10000
1137    1      10000      10000      10000
1138    1      10000      10000      10000
1139    1      10000      10000      10000
1140    1      10000      10000      10000
1141    1      10000      10000      10000
1142    1      10000      10000      10000
1143    1      10000      10000      10000
1144    1      10000      10000      10000
1145    1      10000      10000      10000
1146    1      10000      10000      10000
1147    1      10000      10000      10000
1148    1      10000      10000      10000
1149    1      10000      10000      10000
1150    1      10000      10000      10000
1151    1      10000      10000      10000
1152    1      10000      10000      10000
1153    1      10000      10000      10000
1154    1      10000      10000      10000
1155    1      10000      10000      10000
1156    1      10000      10000      10000
1157    1      10000      10000      10000
1158    1      10000      10000      10000
1159    1      10000      10000      10000
1160    1      10000      10000      10000
1161    1      10000      10000      10000
1162    1      10000      10000      10000
1163    1      10000      10000      10000
1164    1      10000      10000      10000
1165    1      10000      10000      10000
1166    1      10000      10000      10000
1167    1      10000      10000      10000
1168    1      10000      10000      10000
1169    1      10000      10000      10000
1170    1      10000      10000      10000
1171    1      10000      10000      10000
1172    1      10000      10000      10000
1173    1      10000      10000      10000
1174    1      10000      10000      10000
1175    1      10000      10000      10000
1176    1      10000      10000      10000
1177    1      10000      10000      10000
1178    1      10000      10000      10000
1179    1      10000      10000      10000
1180    1      10000      10000      10000
1181    1      10000      10000      10000
1182    1      10000      10000      10000
1183    1      10000      10000      10000
1184    1      10000      10000      10000
1185    1      10000      10000      10000
1186    1      10000      10000      10000
1187    1      10000      10000      10000
1188    1      10000      10000      10000
1189    1      10000      10000      10000
1190    1      10000      10000      10000
1191    1      10000      10000      10000
1192    1      10000      10000      10000
1193    1      10000      10000      10000
1194    1      10000      10000      10000
1195    1      10000      10000      10000
1196    1      10000      10000      10000
1197    1      10000      10000      10000
1198    1      10000      10000      10000
1199    1      10000      10000      10000
1200    1      10000      10000      10000
1201    1      10000      10000      10000
1202    1      10000      10000      10000
1203    1      10000      10000      10000
1204    1      10000      10000      10000
1205    1      10000      10000      10000
1206    1      10000      10000      10000
1207    1      10000      10000      10000
1208    1      10000      10000      10000
1209    1      10000      10000      10000
1210    1      10000      10000      10000
1211    1      10000      10000      10000
1212    1      10000      10000      10000
1213    1      10000      10000      10000
1214    1      10000      10000      10000
1215    1      10000      10000      10000
1216    1      10000      10000      10000
1217    1      10000      10000      10000
1218    1      10000      10000      10000
1219    1      10000      10000      10000
1220    1      10000      10000      10000
1221    1      10000      10000      10000
1222    1      10000      10000      10000
1223    1      10000      10000      10000
1224    1      10000      10000      10000
1225    1      10000      10000      10000
1226    1      10000      10000      10000
1227    1      10000      10000      10000
1228    1      10000      10000      10000
1229    1      10000      10000      10000
1230    1      10000      10000      10000
1231    1      10000      10000      10000
1232    1      10000      10000      10000
1233    1      10000      10000      10000
1234    1      10000      10000      10000
1235    1      10000      10000      10000
1236    1      10000      10000      10000
1237    1      10000      10000      10000
1238    1      10000      10000      10000
1239    1      10000      10000      10000
1240    1      10000      10000      10000
1241    1      10000      10000      10000
1242    1      10000      10000      10000
1243    1      10000      10000      10000
1244    1      10000      10000      10000
1245    1      10000      10000      10000
1246    1      10000      10000      10000
1247    1      10000      10000      10000
1248    1      10000      10000      10000
1249    1      10000      10000      10000
1250    1      10000      10000      10000
1251    1      10000      10000      10000
1252    1      10000      10000      10000
1253    1      10000      10000      10000
1254    1      10000      10000      10000
1255    1      10000      10000      10000
1256    1      10000      10000      10000
1257    1      10000      10000      10000
1258    1      10000      10000      10000
1259    1      10000      10000      10000
1260    1      10000      10000      10000
1261    1      10000      10000      10000
1262    1      10000      10000      10000
1263    1      10000      10000      10000
1264    1      10000      10000      10000
1265    1      10000      10000      10000
1266    1      10000      10000      10000
1267    1      10000      10000      10000
1268    1      10000      10000      10000
1269    1      10000      10000      10000
1270    1      10000      10000      10000
1271    1      10000      10000      10000
1272    1      10000      10000      10000
1273    1      10000      10000      10000
1274    1      10000      10000      10000
1275    1      10000      10000      10000
1276    1      10000      10000      10000
1277    1      10000      10000      10000
1278    1      10000      10000      10000
1279    1      10000      10000      10000
1280    1      10000      10000      10000
1281    1      10000      10000      10000
1282    1      10000      10000      10000
1283    1      10000      10000      10000
1284    1      10000      10000      10000
1285    1      10000      10000      10000
1286    1      10000      10000      10000
1287    1      10000      10000      10000
1288    1      10000      10000      10000
1289    1      10000      10000      10000
1290    1      10000      10000      10000
1291    1      10000      10000      10000
1292    1      10000      10000      10000
1293    1      10000      10000      10000
1294    1      10000      10000      10000
1295    1      10000      10000      10000
1296    1      10000      10000      10000
1297    1      10000      10000      10000
1298    1      10000      10000      10000
1299    1      10000      10000      10000
1300    1      10000      10000      10000
1301    1      10000      10000      10000
1302    1      10000      10000      10000
1303    1      10000      10000      10000
1304    1      10000      10000      10000
1305    1      10000      10000      10000
1306    1      10000      10000      10000
1307    1      10000      10000      10000
1308    1      10000      10000      10000
1309    1      10000      10000      10000
1310    1      10000      10000      10000
1311    1      10000      10000      10000
1312    1      10000      10000      10000
1313    1      10000      10000      10000
1314    1      10000      10000      10000
1315    1      10000      10000      10000
1316    1      10000      10000      10000
1317    1      10000      10000      10000
1318    1      10000      10000      10000
1319    1      10000      10000      10000
1320    1      10000      10000      10000
1321    1      10000      10000      10000
1322    1      10000      10000      10000
1323    1      10000      10000      10000
1324    1      10000      10000      10000
1325    1      10000      10000      10000
1326    1      10000      10000      10000
1327    1      10000      10000      10000
1328    1      10000      10000      10000
1329    1      10000      10000      10000
1330    1      10000      10000      10000
1331    1      10000      10000      10000
1332    1      10000      10000      10000
1333    1      10000      10000      10000
1334    1      10000      10000      10000
1335    1      10000      10000      10000
1336    1      10000      10000      10000
1337    1      10000      10000      10000
1338    1      10000      10000      10000
1339    1      10000      10000      10000
1340    1      10000      10000      10000
1341    1      10000      10000      10000
1342    1      10000      10000      10000
1343    1      10000      10000      10000
1344    1      10000      10000      10000
1345    1      10000      10000      10000
1346    1      10000      10000      10000
1347    1      10000      10000      10000
1348    1      10000      10000      10000
1349    1      10000      10000      10000
1350    1      10000      10000      10000
1351    1      10000      10000      10000
1352    1      10000      10000      10000
1353    1      10000      10000      10000
1354    1      10000      10000      10000
1355    1      10000      10000      10000
1356    1      10000      10000      10000
1357    1      10000      10000      10000
1358    1      10000      10000      10000
1359    1      10000      10000      10000
1360    1      10000      10000      10000
1361    1      10000      10000      10000
1362    1      10000      10000      10000
1363    1      10000      10000      10000
1364    1      10000      10000      10000
1365    1      10000      10000      10000
1366    1      10000      10000      10000
1367    1      10000      10000      10000
1368    1      10000      10000      10000
1369    1      10000      10000      10000
1370    1      10000      10000      10000
1371    1      10000      10000      10000
1372    1      10000      10000      10000
1373    1      10000      10000      10000
1374    1      10000      10000      10000
1375    1      10000      10000      10000
1376    1      10000      10000      10000
1377    1      10000      10000      10000
1378    1      10000      10000      10000
1379    1      10000      10000      10000
1380    1      10000      10000      10000
1381    1      10000      10000      10000
1382    1      10000      10000      10000
1383    1      10000      10000      10000
1384    1      10000      10000      10000
1385    1      10000      10000      10000
1386    1      10000      10000      10000
1387    1      10000      10000      10000
1388    1      10000      10000      10000
1389    1      10000      10000      10000
1390    1      10000      10000      10000
1391    1      10000      10000      10000
1392    1      10000      10000      10000
1393    1      10000      10000      10000
1394    1      10000      10000      10000
1395    1      10000      10000      10000
1396    1      10000      10000      10000
1397    1      10000      10000      10000
1398    1      10000      10000      10000
1399    1      10000      10000      10000
1400    1      10000      10000      10000
1401    1      10000      10000      10000
1402    1      10000      10000      10000
1403    1      10000      10000      10000
1404    1      10000      10000      10000
1405    1      10000      10000      10000
1406    1      10000      10000      10000
1407    1      10000      10000      10000
1408    1      10000      10000      10000
1409    1      10000      10000      10000
1410    1      10000      10000      10000
1411    1      10000      10000      10000
1412    1      10000      10000      10000
1413    1      10000      10000      10000
1414    1      10000      10000      10000
1415    1      10000      10000      10000
1416    1      10000      10000      10000
1417    1      10000      10000      10000
1418    1      10000      10000      10000
1419    1      10000      10000      10000
1420    1      10000      10000      10000
1421    1      10000      10000      10000
1422    1      10000      10000      10000
1423    1      10000      10000      10000
1424    1      10000      10000      10000
1425    1      10000      10000      10000
1426    1      10000      10000      10000
1427    1      10000      10000      10000
1428    1      10000      10000      10000
1429    1      10000      10000      10000
1430    1      10000      10000      10000
1431    1      10000      10000      10000
1432    1      10000      10000      10000
1433    1      10000      10000      10000
1434    1      10000      10000      10000
1435    1      10000      10000      10000
1436    1      10000      10000      10000
1437    1      10000      10000      10000
1438    1      10000      10000      10000
1439    1      10000      10000      10000
1440    1      10000      10000      10000
1441    1      10000      10000      10000
1442    1      10000      10000      10000
1443    1      10000      10000      10000
1444    1      10000      10000      10000
1445    1      10000      10000      10000
1446    1      10000      10000      10000
1447    1      10000      10000      10000
1448    1      10000      10000      10000
1449    1      10000      10000      10000
1450    1      10000      10000      10000
1451    1      10000      10000      10000
1452    1      10000      10000      10000
1453    1      10000      10000      10000
1454    1      10000      10000      10000
1455    1      10000      10000      10000
1456    1      10000      10000      10000
1457    1      10000      10000      10000
1458    1      10000      10000      10000
1459    1      10000      10000      10000
1460    1      10000      10000      10000
1461    1      10000      10000      10000
1462    1      10000      10000      10000
1463    1      10000      10000      10000
1464    1      10000      10000      10000
1465    1      10000      10000      10000
1466    1      10000      10000      10000
1467    1      10000      10000      10000
1468    1      10000      10000      10000
1469    1      10000      10000      10000
1470    1      10000      10000      10000
1471    1      10000      10000      10000
1472    1      10000      10000      10000
1473    1      10000      10000      10000
1474    1      10000      10000      10000
1475    1      10000      10000      10000
1476    1      10000      10000      10000
1477    1      10000      10000      10000
1478    1      10000      10000      10000
1479    1      10000      10000      10000
1480    1      10000      10000      10000
1481    1      10000      10000      10000
1482    1      10000      10000      10000
1483    1      10000      10000      10000
1484    1      10000      10000      10000
1485    1      10000      10000      10000
1486    1      10000      10000      10000
1487    1      10000      10000      10000
1488    1      10000      10000      10000
1489    1      10000      10000      10000
1490    1      10000      10000      10000
1491    1      10000      10000      10000
1492    1      10000      10000      10000
1493    1      10000      10000      10000
1494    1      10000      10000      10000
1495    1      10000      10000      10000
1496    1      10000      10000      10000
1497    1      10000      10000      10000
1498    1      10000      10000      10000
1499    1      10000      10000      10000
1500    1      10000      10000      10000
1501    1      10000      10000      10000
1502    1      10000      10000      10000
1503    1      10000      10000      10000
1504    1      10000      10000      10000
1505    1      10000      10000      10000
1506    1      10000      10000      10000
1507    1      10000      10000      10000
1508    1      10000      10000      10000
1509    1      10000      10000      10000
1510    1      10000      10000      10000
1511    1      10000      10000      10000
1512    1      10000      10000      10000
1513    1      10000      10000      10000
1514    1      10000      10000      10000
1515    1      10000      10000      10000
1516    1      10000      10000      10000
1517    1      10000      10000      10000
1518    1      10000      10000      10000
1519    1      10000      10000      10000
1520    1      10000      10000      10000
1521    1      10000      10000      10000
1522    1      10000      10000      10000
1523    1      10000      10000      10000
1524    1      10000      10000      10000
1525    1      10000      10000      10000
1526    1      10000      10000      10000
1527    1      10000      10000      10000
1528    1      10000      10000      10000
1529    1      10000      10000      10000
1530    1      10000      10000      10000
1531    1      10000      10000      10000
1532    1      10000      10000      10000
1533    1      10000      10000      10000
1534    1      10000      10000      10000
1535    1      10000      10000      10000
1536    1      10000      10000      10000
1537    1      10000      10000      10000
1538    1      10000      10000      10000
1539    1      10000      10000      10000
1540    1      10000      10000      10000
1541    1      10000      10000      10000
1542    1      10000      10000      10000
1543    1      10000      10000      10000
1544    1      10000      10000      10000
1545    1      10000      10000      10000
1546    1      10000      10000      10000
1547    1      10000      10000      10000
1548    1      10000      10000      10000
1549    1      10000      10000      10000
1550    1      10000      10000      10000
1551    1      10000      10000      10000
1552    1      10000      10000      10000
1553    1      10000      10000      10000
1554    1      10000      10000      10000
1555    1      10000      10000      10000
1556    1      10000      10000      10000
1557    1      10000      10000      10000
1558    1      10000      10000      10000
1559    1      10000      10000      10000
1560    1      10000      10000      10000
1561    1      10000      10000      10000
1562    1      10000      10000      10000
1563    1      10000      10000      10000
1564    1      10000      10000      10000
1565    1      10000      10000      10000
1566    1      10000      10000      10000
1567    1      10000      10000      10000
1568    1      10000      10000      10000
1569    1      10000      10000      10000
1570    1      10000      10000      10000
1571    1      10000      10000      10000
1572    1      10000      10000      10000
1573    1      10000      10000      10000
1574    1      10000      10000      10000
1575    1      10000      10000      10000
1576    1      10000      10000      10000
1577    1      10000      10000      10000
1578    1      10000      10000      10000
1579    1      10000      10000      10000
1580    1      10000      10000      10000
1581    1      10000      10000      10000
1582    1      10000      10000      10000
1583    1      10000      10000      10000
1584    1      10000      10000      10000
1585    1      10000      10000      10000
1586    1      10000      10000      10000
1587    1      10000      10000      10000
1588    1      10000      10000      10000
1589    1      10000      10000      10000
1590    1      10000      10000      10000
1591    1      10000      10000      10000
1592    1      10000      10000      10000
1593    1      10000      10000      10000
1594    1      10000      10000      10000
1595    1      10000      10000      10000
1596    1      10000      10000      10000
1597    1      10000      10000      10000
1598    1      10000      10000      10000
1599    1      10000      10000      10000
1600    1      10000      10000      10000
1601    1      10000      10000      10000
1602    1      10000      10000      10000
1603    1      10000      10000      10000
1604    1      10000      10000      10000
1605    1      10000      10000      10000
1606    1      10000      10000      10000
1607    1      10000      10000      10000
1608    1      10000      10000      10000
1609    1      10000      10000      10000
1610    1      10000      10000      10000
1611    1      10000      10000      10000
1612    1      10000      10000      10000
1613    1      10000      10000      10000
1614    1      10000      10000      10000
1615    1      10000      10000      10000
1616    1      10000      10000      10000
1617    1      10000      10000      10000
1618    1      10000      10000      10000
1619    1      10000      10000      10000
1620    1      10000      10000      10000
1621    1      10000      10000      10000
1622    1      10000      10000      10000
1623    1      10000      10000      10000
1624    1      10000      10000      10000
1625    1      10000      10000      10000
1626    1      10000      10000      10000
1627    1      10000      10000      10000
1628    1      10000      10000      10000
1629    1      10000      10000      10000
1630    1      10000      10000      10000
1631    1      10000      10000      10000
1632    1      10000      10000      10000
1633    1      10000      10000      10000
1634    1      10000      10000      10000
1635    1      10000      10000      10000
1636    1      10000      10000      10000
1637    1      10000      10000      10000
1638    1      10000      10000      10000
1639    1      10000      10000      10000
1640    1      10000      10000      10000
1641    1      10000      10000      10000
1642    1      10000      10000      10000
1643    1      10000      10000      10000
1644    1      10000      10000      10000
1645    1      10000      10000      10000
1646    1      10000      10000      10000
1647    1      10000      10000      10000
1648    1      10000      10000      10000
1649    1      10000      10000      10000
1650    1      10000      10000      10000
1651    1      10000      10000      10000
1652    1      10000      10000      10000
1653    1      10000      10000      10000
1654    1      10000      10000      10000
1655    1      10000      10000      10000
1656    1      10000      10000      10000
1657    1      10000      10000      10000
1658    1      10000      10000      10000
1659    1      10000      10000      10000
1660    1      10000      10000      10000
1661    1      10000      10000      10000
1662    1      10000      10000      10000
1663    1      10000      10000      10000
1664    1      10000      10000      10000
1665    1      10000      10000      10000
1666    1      10000      10000      10000
1667    1      10000      10000      10000
1668    1      10000      10000      10000
1669    1      10000      10000      10000
1670    1      10000      10000      10000
1671    1      10000      10000      10000
1672    1      10000      10000      10000
1673    1      10000      10000      10000
1674    1      10000      10000      10000
1675    1      10000      10000      10000
1676    1      10000      10000      10000
1677    1      10000      10000      10000
1678    1      10000      10000      10000
1679    1      10000      10000      10000
1680    1      10000      10000      10000
1681    1      10000      10000      10000
1682    1      10000      10000      10000
1683    1      10000      10000      10000
1684    1      10000      10000      10000
1685    1      10000      10000      10000
1686    1      10000      10000      10000
1687    1      10000      10000      10000
1688    1      10000      10000      10000
1689    1      10000      10000      10000
1690    1      10000      10000      10000
1691    1      10000      10000      10000
1692    1      10000      10000      10000
1693    1      10000      10000      10000
1694    1      10000      10000      10000
1695    1      10000      10000      10000
1696    1      10000      10000      10000
1697    1      10000      10000      10000
1698    1      10000      10000      10000
1699    1      10000      10000      10000
1700    1      10000      10000      10000
1701    1      10000      10000      10000
1702    1      10000      10000      10000
1703    1      10000      10000      10000
1704    1      10000      10000      10000
1705    1      10000      10000      10000
1706    1      10000      10000      10000
1707    1      10000      10000      10000
1708    1      10000      10000      10000
1709    1      10000      10000      10000
1710    1      10000      10000      10000
1711    1      10000      10000      10000
1712    1      10000      10000      10000
1713    1      10000      10000      10000
1714    1      10000      10000      10000
1715    1      10000      10000      10000
1716    1      10000      10000      10000
1717    1      10000      10000      10000
1718    1      10000      10000      10000
1719    1      10000      10000      10000
1720    1      10000      10000      10000
1721    1      10000      10000      10000
1722    1      10000      10000      10000
1723    1      10000      10000      10000
1724    1      10000      10000      10000
1725    1      10000      10000      10000
1726    1      10000      10000      10000
1727    1      10000      10000      10000
1728    1      10000      10000      10000
1729    1      10000      10000      10000
1730    1      10000      10000      10000
1731    1      10000      10000      10000
1732    1      10000      10000      10000
1733    1      10000      10000      10000
1734    1      10000      10000      10000
1735    1      10000      10000      10000
1736    1      10000      10000      10000
1737    1      10000      10000      10000
1738    1      10000      10000      10000
1739    1      10000      10000      10000
1740    1      10000      10000      10000
1741    1      10000      10000      10000
1742    1      10000      10000      10000
1743    1      10000      10000      10000
1744    1      10000      10000      10000
1745    1      10000      10000      10000
1746    1      10000      10000      10000
1747    1      10000      10000      10000
1748    1      10000      10000      10000
1749    1      10000      10000      10000
1750    1      10000      10000      10000
1751    1      10000      10000      10000
1752    1      10000      10000      10000
1753    1      10000      10000      10000
1754    1      10000      10000      10000
1755    1      10000      10000      10000
1756    1      10000      10000      10000
1757    1      10000      10000      10000
1758    1      10000      10000      10000
1759    1      10000      10000      10000
1760    1      10000      10000      10000
1761    1      10000      10000      10000
1762    1      10000      10000      10000
1763    1      10000      10000      10000
1764    1      10000      10000      10000
1765    1      10000      10000      10000
1766    1      10000      10000      10000
1767    1      10000      10000      10000
1768    1      10000      10000      10000
1769    1      10000      10000      10000
1770    1      10000      10000      10000
1771    1      10000      10000      10000
1772    1      10000      10000      10000
1773    1      10000      10000      10000
1774    1      10000      10000      10000
1775    1      10000      10000      10000
1776    1      10000      10000      10000
1777    1      10000      10000      10000
1778    1      10000      10000      10000
1779    1      10000      10000      10000
1780    1      10000      10000      10000
1781    1      10000      10000      10000
1782    1      10000      10000      10000
1783    1      10000      10000      10000
1784    1      10000      10000      10000
1785    1      10000      10000      10000
1786    1      10000      10000      10000
1787    1      10000      10000      10000
1788    1      10000      10000      10000
1789    1      10000      10000      10000
1790    1      10000      10000      10000
1791    1      10000      10000      10000
1792    1      10000      10000      10000
1793    1      10000      10000      10000
1794    1      10000      10000      10000
1795    1      10000      10000      10000
1796    1      10000      10000      10000
1797    1      10000      10000      10000
1798    1      10000      10000      10000
1799    1      10000      10000      10000
1800    1      10000      10000      10000
1801    1      10000      10000      10000
1802    1      10000      10000      10000
1803    1      10000      10000      10000
1804    1      10000      10000      10000
1805    1      10000      10000      10000
1806    1      10000      10000      10000
1807    1      10000      10000      10000
1808    1      10000      10000      10000
1809    1      10000      10000      10000
1810    1      10000      10000      10000
1811    1      10000      10000      10000
1812    1      10000      10000      10000
1813    1      10000      10000      10000
1814    1      10000      10000      10000
1815    1      10000      10000      10000
1816    1      10000      10000      10000
1817    1      10000      10000      10000
1818    1      10000      10000      10000
1819    1      10000      10000      10000
1820    1      10000      10000      10000
1821    1      10000      10000      10000
1822    1      10000      10000      10000
1823    1      10000      10000      10000
1824    1      10000      10000      10000
1825    1      10000      10000      10000
1826    1      10000      10000      10000
1827    1      10000      10000      10000
1828    1      10000      10000      10000
1829    1      10000      10000      10000
1830    1      10000      10000      10000
1831    1      10000      10000      10000
1832    1      10000      10000      10000
1833    1      10000      10000      10000
1834    1      10000      10000      10000
1835    1      10000      10000      10000
1836    1      10000      10000      10000
1837    1      10000      10000      10000
1838    1      10000      10000      10000
1839    1      10000      10000      10000
1840    1      10000      10000      10000
1841    1      10000      10000      10000
1842    1      10000      10000      10000
1843    1      10000      10000      10000
1844    1      10000      10000      10000
1845    1      10000      10000      10000
1846    1      10000      10000      10000
1847    1      10000      10000      10000
1848    1      10000      10000      10000
1849    1      10000      10000      10000
1850    1      10000      10000      10000
1851    1      10000      10000      10000
1852    1      10000      10000      10000
1853    1      10000      10000      10000
1854    1      10000      10000      10000
1855    1      10000      10000      10000
1856    1      10000      10000      10000
1857    1      10000      10000      10000
1858    1      10000      10000      10000
1859    1      10000      10000      10000
1860    1      10000      10000      10000
1861    1      10000      10000      10000
1862    1      10000      10000      10000
1863    1      10000      10000      10000
1864    1      10000      10000      10000
1865    1      10000      10000      10000
1866    1      10000      10000      10000
1867    1      10000      10000      10000
1868    1      10000      10000      10000
1869    1      10000      10000      10000
1870    1      10000      10000      10000
1871    1      10000      10000      10000
1872    1      10000      10000      10000
1873    1      10000      10000      10000
1874    1      10000      10000      10000
1875    1      10000      10000      10000
1876    1      10000      10000      10000
1877    1      10000      10000      10000
1878    1      10000      10000      10000
1879    1      10000      10000      10000
1880    1      10000      10000      10000
1881    1      10000      10000      10000
1882    1      10000      10000      10000
1883    1      10000      10000      10000
1884    1      10000      10000      10000
1885    1      10000      10000      10000
1886    1      10000      10000      10000
1887    1      10000      10000      10000
1888    1      10000      10000      10000
1889    1      10000      10000      10000
1890    1      10000      10000      10000
1891    1      10000      10000      10000
1892    1      10000      10000      10000
1893    1      10000      10000      10000
1894    1      10000      10000      10000
1895    1      10000      10000      10000
1896    1      10000      10000      10000
1897    1      10000      10000      10000
1898    1      10000      10000      10000
1899    1      10000      10000      10000
1900    1      10000      10000      10000
1901    1      10000      10000      10000
1902    1      10000      10000      10000
1903    1      10000      10000      10000
1904    1      10000      10000      10000
1905    1      10000      10000      10000
1906    1      10000      10000      10000
1907    1      10000      10000      10000
1908    1      10000      10000      10000
1909    1      10000      10000      10000
1910    1      10000      10000      10000
1911    1      10000      10000      10000
1912    1      10000      10000      10000
1913    1      10000      10000      10000
1914    1      10000      10000      10000
1915    1      10000      10000      10000
1916    1      10000      10000      10000
1917    1      10000      10000      10000
1918    1      10000      10000      10000
1919    1      10000      10000      10000
1920    1      10000      10000      10000
1921    1      10000      10000      10000
1922    1      10000      10000      10000
1923    1      10000      10000      10000
1924    1      10000      10000      10000
1925    1      10000      10000      10000
1926    1      10000      10000      10000
1927    1      10000      10000      10000
1928    1      10000      10000      10000
1929    1      10000      10000      10000
1930    1      10000      10000      10000
1931    1      10000      10000      10000
1932    1      10000      10000      10000
1933    1      10000      10000      10000
1934    1      10000      10000      10000
1935    1      10000      10000      10000
1936    1      10000      10000      10000
1937    1      10000      10000      10000
1938    1      10000      10000      10000
1939    1      10000      10000      10000
1940    1      10000      10000      10000
1941    1      10000      10000      10000
1942    1      10000      10000      10000
1943    1      10000      10000      10000
1944    1      10000      10000      10000
1945    1      10000      10000      10000
1946    1      10000      10000      10000
1947    1      10000      10000      10000
1948    1      10000      10000      10000
1949    1      10000      10000      10000
1950    1      10000      10000      10000
1951    1      10000      10000      10000
1952    1      10000      10000      10000
1953    1      10000      10000      10000
1954    1      10000      10000      10000
1955    1      10000      10000      10000
1956    1      10000      10000      10000
1957    1      10000      10000      10000
1958    1      10000      10000      10000
1959    1      10000      10000      10000
1960    1      10000      10000      10000
1961    1      10000      10000      10000
1962    1      10000      10000      10000
1963    1      10000      10000      10000
1964    1      10000      10000      10000
1965    1      10000      10000      10000
1966    1      10000      10000      10000
1967    1      10000      10000      10000
1968    1      10000      10000      10000
1969    1      10000      10000      10000
1970    1      10000      10000      10000
1971    1      10000      10000      10000
1972    1      10000      10000      10000
1973    1      10000      10000      10000
1974    1      10000      10000      10000
1975    1      10000      10000      10000
1976    1      10000      10000      10000
1977    1      10000      10000      10000
1978    1      10000      10000      10000
1979    1      10000      10000      10000
1980    1      10000      10000      10000
1981    1      10000      10000      10000
1982    1      10000      10000      10000
1983    1      10000      10000      10000
1984    1      10000      10000      10000
1985    1      10000      10000      10000
1986    1      10000      10000      10000
1987    1      10000      10000      10000
1988    1      10000      10000      10000
1989    1      10000      10000      10000
1990    1      10000      10000      10000
1991    1      10000      10000      10000
1992    1      10000      10000      10000
1993    1      10000      10000      10000
1994    1      10000      10000      10000
1995    1      10000      10000      10000
1996    1      10000      10000      10000
1997    1      10000      10000      10000
1998    1      10000      10000      10000
1999    1      10000      10000      10000
2000    1      10000      10000      10000
2001    1      10000      10000      10000
2002    1      10000      10000      10000
2003    1      10000      10000      10000
2004    1      10000      10000      10000
2005    1      10000      10000      10000
2006    1      10000      10000      10000
2007    1      10000      10000      10000
2008    1      10000      10000      10000
2009    1      10000      10000      10000
2010    1      10000      10000      10000
2011    1      10000      10000      10000
2012    1      10000      10000      10000
2013    1      10000      10000      10000
2014    1      10000      10000      10000
2015    1      10000      10000      10000
2016    1      10000      10000      10000
2017    1      10000      10000      10000
2018    1      10000      10000      10000
2019    1      10000      10000      10000
2020    1      10000      10000      10000
2021    1      10000      10000      10000
2022    1      10000      10000      10000
2023    1      10000      10000      10000
2024    1      10000      10000      10000
2025    1      10000      10000      10000
2026    1      10000      10000      10000
2027    1      10000      10000      10000
2028    1      10000      10000      10000
2029    1      10000      10000      10000
2030    1      10000      10000      10000
2031    1      10000      10000      10000
2032    1      10000      10000      10000
2033    1      10000      10000      10000
2034    1      10000      10000      10000
2035    1      10000      10000      10000
2036    1      10000      10000      10000
2037    1      10000      10000      10000
2038    1      10000      10000      10000
2039    1      10000      10000      10000
2040    1      10000      10000      10000
2041    1      10000      10000      10000
2042    1      10000      10000      10000
2043    1      10000      10000      10000
2044    1      10000      10000      10000
2045    1      10000      10000      10000
2046    1      10000      10000      10000
2047    1      10000      10000      10000
2048    1      10000      10000      10000
2049    1      10000      10000      10000
2050    1      10000      10000      10000
2051    1      10000      10000      10000
2052    1      10000      10000      10000
2053    1      10000      10000      10000
2054    1      10000      10000      10000
2055    1      10000      10000      10000
2056    1      10000      10000      10000
2057    1      10000      10000      10000
2058    1      10000      10000      10000
2059    1      10000      10000      10000
2060    1      10000      10000      10000
2061    1      10000      10000      10000
2062    1      10000      10000      10000
2063    1      10000      10000      10000
2064    1      10000      10000      10000
2065    1      10000      10000      10000
2066    1      10000      10000      10000
2067    1      10000      10000      10000
2068    1      10000      10000      10000
2069    1      10000      10000      10000
2070    1      10000      10000      10000
2071    1      10000      10000      10000
2072    1      10000      10000      10000
2073    1      10000      10000      10000
2074    1      10000      10000      10000
2075    1      10000      10000      10000
2076    1      10000      10000      10000
2077    1      10000      10000      10000
2078    1      10000      10000      10000
2079    1      10000      10000      10000
2080    1      10000      10000      10000
2081    1      10000      10000      10000
2082    1      10000      10000      10000
2083    1      10000      10000      10000
2084    1      10000      10000      10000
2085    1      10000      10000      10000
2086    1      10000      10000      10000
2087    1      10000      10000      10000
2088    1      10000      10000      10000
2089    1      10000      10000      10000
2090    1      10000      10000      10000
2091    1      10000      10000      10000
2092    1      10000      10000      10000
2093    1      10000      10000      10000
2094    1      10000      10000      10000
2095    1      10000      10000      10000
2096    1      10000      10000      10000
2097    1      10000      10000      10000
2098    1      10000      10000      10000
2099    1      10000      10000      10000
2100    1      10000      10000      10000
2101    1      10000      10000      10000
2102    1      10000      10000      10000
2103    1      10000      10000      10000
2104    1      10000      10000      10000
2105    1      10000      10000      10000
2106    1      10000      10000      10000
2107    1      10000      10000      10000
2108    1      10000      10000      10000
2109    1      10000      10000      10000
2110    1      10000      10000      10000
2111    1      10000      10000      10000
2112    1      10000      10000      10000
2113    1      10000      10000      10000
2114    1      10000      10000      10000
2115    1      10000      10000      10000
2116    1      10000      10000      10000
2117    1      10000      10000      10000
2118    1      10000      10000      10000
2119    1      10000      10000      10000
2120    1      10000      10000      10000
2121    1      10000      10000      10000
2122    1      10000      10000      10000
2123    1      10000      10000      10000
2124    1      10000      10000      10000
2125    1      10000      10000      10000
2126    1      10000      10000      10000
2127    1      10000      10000      10000
2128    1      10000      10000      10000
2129    1      10000      10000      10000
2130    1      10000      10000      10000
2131    1      10000      10000      10000
2132    1      10000      10000      10000
2133    1      10000      10000      10000
2134    1      10000      10000      10000
2135    1      10000      10000      10000
2136    1      10000      10000      10000
2137    1      10000      10000      10000
2138    1      10000      10000      10000
2139    1      10000      10000      10000
2140    1      10000      10000      10000
2141    1      10000      10000      10000
2142    1      10000      10000      10000
2143    1      10000      10000      10000
2144    1      10000      10000      10000
2145    1      10000      10000      10000
2146    1      10000      10000      10000
2147    1      10000      10000      10000
2148    1      10000      10000      10000
2149    1      10000      10000      10000
2150    1      10000      10000      10000
2151    1      10000      10000      10000
2152    1      10000      10000      10000
2153    1      10000      10000      10000
2154    1      10000      10000      10000
2155    1      10000      10000      10000
2156    1      10000      10000      10000
2157    1      10000      10000      10000
2158    1      10000      10000      10000
2159    1      10000      10000      10000
2160    1      10000      10000      10000
2161    1      10000      10000      10000
2162    1      10000      10000      10000
2163    1      10000      10000      10000
2164    1      10000      10000      10000
2165    1      10000      10000      10000
2166    1      10000      10000      10000
2167    1      10000      10000      10000
2168    1      10000      10000      10000
2169    1      10000      10000      10000
2170    1      10000      10000      10000
2171    1      10000      10000      10000
2172    1      10000      10000      10000
2173    1      10000      10000      10000
2174    1      10000      10000      10000
2175    1      10000      10000      10000
2176    1      10000      10000      10000
2177    1      10000      10000      10000
2178    1      10000      10000      10000
2179    1      10000      10000      10000
2180    1      10000      10000      10000
2181    1      10000      10000      10000
2182    1      10000      10000      10000
2183    1      10000      10000      10000
2184    1      10000      10000      10000
2185    1      10000      10000      10000
2186    1      10000      10000      10000
2187    1      10000      10000      10000
2188    1      10000      10000      10000
2189    1      10000      10000      10000
2190    1      10000      10000      10000
2191    1      10000      10000      10000
2192    1      10000      10000      10000
2193    1      10000      10000      10000
2194    1      10000      10000      10000
2195    1      10000      10000      10000
2196    1      10000      10000      10000
2197    1      10000      10000      10000
2198    1      10000      10000      10000
2199    1      10000      10000      10000
2200    1      10000      10000      10000
2201    1      10000      10000      10000
2202    1      10000      10000      10000
2203    1      10000      10000      10000
2204    1      10000      10000      10000
2205    1      10000      10000      10000
2206    1      10000      10000      10000
2207    1      10000      10000      10000
2208    1      10000      10000      10000
2209    1      10000      10000      10000
2210    1      10000      10000      10000
2211    1      10000      10000      10000
2212    1      10000      10000      10000
2213    1      10000      10000      10000
2214    1      10000      10000      10000
2215    1      10000      10000      10000
2216    1      10000      10000      10000
2217    1      10000      10000      10000
2218    1      10000      10000      10000
2219    1      10000      10000      10000
2220    1      10000      10000      10000
2221    1      10000      10000      10000
2222    1      10000      10000      10000
2223    1      10000      10000      10000
2224    1      10000      10000      10000
2225    1      10000      10000      10000
2226    1      10000      10000      10000
2227    1      10000      10000      10000
2228    1      10000      10000      10000
2229    1      10000      10000      10000
2230    1      10000      10000      10000
2231    1      10000      10000      10000
2232    1      10000      10000      10000
2233    1      10000      10000      10000
2234    1      10000      10000      10000
2235    1      10000      10000      10000
2236    1      10000      10000      10000
2237    1      10000      10000      10000
2238    1      10000      10000      10000
2239    1      10000      10000      10000
2240    1      10000      10000      10000
2241    1      10000      10000      10000
2242    1      10000      10000      10000
2243    1      10000      10000      10000
2244    1      10000      10000      10000
2245    1      10000      10000      10000
2246    1      10000      10000      10000
2247    1      10000      10000      10000
2248    1      10000      10000      10000
2249    1      10000      10000      10000
2250    1      10000      10000      10000
2251    1      10000      10000      10000
2252    1      10000      10000      10000
2253    1      10000      10000      10000
2254    1      10000      10000      10000
2255    1      10000      10000      10000
2256    1      10000      10000      10000
2257    1      10000      10000      10000
2258    1      10000      10000      10000
2259    1      10000      10000      10000
2260    1      10000      10000      10000
2261    1      10000      10000      10000
2262    1      10000      10000      10000
2263    1      10000      10000      10000
2264    1      10000      10000      10000
2265    1      10000      10000      10000
2266    1      10000      10000      10000
2267    1      10000      10000      10000
2268    1      10000      10000      10000
2269    1      10000      10000      10000
2270    1      10000      10000      10000
2271    1      10000      10000      10000
2272    1      10000      10000      10000
2273    1      10000      10000      10000
2274    1      10000      10000      10000
2275    1      10000      10000      10000
2276    1      10000      10000      10000
2277    1      10000      10000      10000
2278    1      10000      10000      10000
2279    1      10000      10000      10000
2280    1      10000      10000      10000
2281    1      10000      10000      10000
2282    1      10000      10000      10000
2283    1      10000      10000      10000
2284    1      10000      10000      10000
2285    1      10000      10000      10000
2286    1      10000      10000      10000
2287    1      10000      10000      10000
2288    1      10000      10000      10000
2289    1      10000      10000      10000
2290    1      10000      10000      10000
2291    1      10000      10000      10000
2292    1      10000      10000      10000
2293    1      10000      10000      10000
2294    1      10000      10000      10000
2295    1      10000      10000      10000
2296    1      10000      10000      10000
2297    1      10000      10000      10000
2298    1      10000      10000      10000
2299    1      10000      10000      10000
2300    1      10000      10000      10000
2301    1      10000      10000      10000
2302    1      10000      10000      10000
2303    1      10000      10000      10000
2304    1      10000      10000      10000
2305    1      10000      10000      10000
2306    1      10000      10000      10000
2307    1      10000      10000      10000
2308    1      10000      10000      10000
2309    1      10000      10000      10000
2310    1      10000      10000      10000
2311    1      10000      10000      10000
2312    1      10000      10000      10000
2313    1      10000      10000      10000
2314    1      10000      10000      10000
2315    1      10000      10000      10000
2316    1      10000      10000      10000
2317    1      10000      10000      10000
2318    1      10000      10000      10000
2319    1      10000      10000      10000
2320    1      10000      10000      10000
2321    1      10000      10000      10000
2322    1      10000      10000      10000
2323    1      10000      10000      10000
2324    1      10000      10000      10000
2325    1      10000      10000      10000
2326    1      10000      10000      10000
2327    1      10000      10000      10000
2328    1      10000      10000      10000
2329    1      10000      10000      10000
2330    1      10000      10000      10000
2331    1      10000      10000      10000
2332    1      10000      10000      10000
2333    1      10000      10000      10000
2334    1      10000      10000      10000
2335    1      10000      10000      10000
2336    1      10000      10000      10000
2337    1      10000      10000      10000
2338    1      10000      10000      10000
2339    1      10000      10000      10000
2340    1      10000      10000      10000
2341    1      10000      10000      10000
2342    1      10000      10000      10000
2343    1      10000      10000      10000
2344    1      10000      10000      10000
2345    1      10000      10000      10000
2346    1      10000      10000      10000
2347    1      10000      10000      10000
2348    1      10000      10000      10000
2349    1      10000      10000      10000
2350    1      10000      10000      10000
2351    1      10000      10000      10000
2352    1      10000      10000      10000
2353    1      10000      10000      10000
2354    1      10000      10000      10000
2355    1      10000      10000      10000
2356    1      10000      10000      10000
2357    1      10000      10000      10000
2358    1      10000      10000      10000
2359    1      10000      10000      10000
2360    1      10000      10000      10000
2361    1      10000      10000      10000
2362    1      10000      10000      10000
2363    1      10000      10000      10000
2364    1      10000      10000      10000
2365    1      10000      10000      10000
2366    1      10000      10000      10000
2367    1      10000      10000      10000
2368    1      10000      10000      10000
2369    1      10000      10000      10000
2370    1      10000      10000      10000
2371    1      10000      10000      10000
2372    1      10000      10000      10000
2373    1      10000      10000      10000
2374    1      10000      10000      10000
2375    1      10000      10000      10000
2376    1      10000      10000      10000
2377    1      10000      10000      10000
2378    1      10000      10000      10000
2379    1      10000      10000      10000
2380    1      10000      10000      10000
2381    1      10000      10000      10000
2382    1      10000      10000      10000
2383    1      10000      10000      10000
2384    1      10000      10000      10000
2385    1      10000      10000      10000
2386    1      10000      10000      10000
2387    1      10000      10000      10000
2388    1      10000      10000      10000
2389    1      10000      10000      10000
2390    1      10000      10000      10000
2391    1      10000      10000      10000
2392    1      10000      10000      10000
2393    1      10000      10000      10000
2394    1      10000      10000      10000
2395    1      10000      10000      10000
2396    1      10000      10000      10000
2397    1      10000      10000      10000
2398    1      10000      10000      10000
2399    1      10000      10000      10000
2400    1      10000      10000      10000
2401    1      10000      10000      10000
2402    1      10000      10000      10000
2403    1      10000      10000      10000
2404    1      10000      10000      10000
2405    1      10000      10000      10000
2406    1      10000      10000      10000
2407    1      10000      10000      10000
2408    1      10000      10000      10000
2409    1      10000      10000      10000
2410    1      10000      10000      10000
2411    1      10000      10000      10000
2412    1      10000      10000      10000
2413    1      10000      10000      10000
2414    1      10000      10000      10000
2415    1      10000      10000      10000
2416    1      10000      10000      10000
2417    1      10000      10000      10000
2418    1      10000      10000      10000
2419    1      10000      10000      10000
2420    1      10000      10000      10000
2421    1      10000      10000      10000
2422    1      10000      10000      10000
2423    1      10000      10000      10000
2424    1      10000      10000      10000
2425    1      10000      10000      10000
2426    1      10000      10000      10000
2427    1      10000      10000      10000
2428    1      10000      10000      10000
2429    1      10000      10000      10000
2430    1      10000      10000      10000
2431    1      10000      10000      10000
2432    1      10000      10000      10000
2433    1      10000      10000      10000
2434    1      10000      10000      10000
2435    1      10000      10000      10000
2436    1      10000      10000      10000
2437    1      10000      10000      10000
2438    1      10000      10000      10000
2439    1      10000      10000      10000
2440    1      10000      10000      10000
2441    1      10000      10000      10000
2442    1      10000      10000      10000
2443    1      10000      10000      10000
2444    1      10000      10000      10000
2445    1      10000      10000      10000
2446    1      10000      10000      10000
2447    1      10000      10000      10000
2448    1      10000      10000      10000
2449    1      10000      10000      10000
2450    1      10000      10000      10000
2451    1      10000      10000      10000
2452    1      10000      10000      10000
2453    1      10000      10000      10000
2454    1      10000      10000      10000
2455    1      10000      10000      10000
2456    1      10000      10000      10000
2457    1      10000      10000      10000
2458    1      10000      10000      10000
2459    1      10000      10000      10000
2460    1      10000      10000      10000
2461    1      10000      10000      10000
2462    1      10000      10000      10000
2463    1      10000      10000      10000
2464    1      10000      10000      10000
2465    1      10000      10000      10000
2466    1      10000      10000      10000
2467    1      10000      10000      10000
2468    1      10000      10000      10000
2469    1      10000      10000      10000
2470    1      10000      10000      10000
2471    1      10000      10000      10000
2472    1      10000      10000      10000
2473    1      10000      10000      10000
2474    1      10000      10000      10000
2475    1      10000      10000      10000
2476    1      10000      10000      10000
2477    1      10000      10000      10000
2478    1      10000      10000      10000
2479    1      10000      10000      10000
2480    1      10000      10000      10000
2481    1      10000      10000      10000
2482    1      10000      10000      10000
2483    1      10000      10000      10000
2484    1      10000      10000      10000
2485    1      10000      10000      10000
2486    1      10000      10000      10000
2487    1      10000      10000      10000
2488    1      10000      10000      10000
2489    1      10000      10000      10000
2490    1      10000      10000      10000
2491    1      10000      10000      10000
2492    1      10000      10000      10000
2493    1      10000      10000      10000
2494    1      10000      10000      10000
2495    1      10000      10000      10000
2496    1      10000      10000      10000
2497    1      10000      10000      10000
2498    1      10000      10000      10000
2499    1      10000      10000      10000
2500    1      10000      10000      10000
2501    1      10000      10000      10000
2502    1      10000      10000      10000
2503    1      10000      10000      10000
2504    1      10000      10000      10000
2505    1      10000      10000      10000
2506    1      10000      10000      10000
2507    1      10000      10000      10000
2508    1      10000      10000      10000
2509    1      10000      10000      10000
2510    1      10000      10000      10000
2511    1      10000      10000      10000
2512    1      10000      10000      10000
2513    1      10000      10000      10000
2514    1      10000      10000      10000
2515    1      10000      10000      10000
2516    1      10000      10000      10000
2517    1      10000      10000      10000
2518    1      10000      10000      10000
2519    1      10000      10000      10000
2520    1      10000      10000      10000
2521    1      10000      10000      10000
2522    1      10000      10000      10000
2523    1      10000      10000      10000
2524    1      10000      10000      10000
2525    1      10000      10000      10000
2526    1      10000      10000      10000
2527    1      10000      10000      10000
2528    1      10000      10000      10000
2529    1      10000      10000      10000
2530    1      10000      10000      10000
2531    1      10000      10000      10000
2532    1      10000      10000      10000
2533    1      10000      10000      10000
2534    1      10000      10000      10000
2535    1      10000      10000      10000
2536    1      10000      10000      10000
2537    1      10000      10000      10000
2538    1      10000      10000      10000
2539    1      10000      10000      10000
2540    1      10000      10000      10000
2541    1      10000      10000      10000
2542    1      10000      10000      10000
2543    1      10000      10000      10000
2544    1      10000      10000      10000
2545    1      10000      10000      10000
2546    1      10000      10000      10000
2547    1      10000      10000      10000
2548    1      10000      10000      10000
2549    1      10000      10000      10000
2550    1      10000      10000      10000
2551    1      10000      10000      10000
2552    1      10000      10000      10000
2553    1      10000      10000      10000
2554    1      10000      10000      10000
2555    1      10000      10000      10000
2556    1      10000      10000      10000
2557    1      10000      10000      10000
2558    1      10000      10000      10000
2559    1      10000      10000      10000
2560    1      10000      10000      10000
2561    1      10000      10000      10000
2562    1      10000      10000      10000
2563    1      10000      10000      10000
2564    1      10000      10000      10000
2565    1      10000      10000      10000
2566    1      10000      10000      10000
2567    1      10000      10000      10000
2568    1      10000      10000      10000
2569    1      10000      10000      10000
2570    1      10000      10000      10000
2571    1      10000      10000      10000
2572    1      10000      10000      10000
2573    1      10000      10000      10000
2574    1      10000      10000      10000
2575    1      10000      10000      10000
2576    1      10000      10000      10000
2577    1      10000      10000      10000
2578    1      10000      10000      10000
2579    1      10000      10000      10000
2580    1      10000      10000      10000
2581    1      10000      10000      10000
2582    1      10000      10000      10000
2583    1      10000      10000      10000
2584    1      10000      10000      10000
2585    1      10000      10000      10000
2586    1      10000      10000      10000
2587    1      10000      10000      10000
2588    1      10000      10000      10000
2589    1      10000      10000      10000
2590    1      10000      10000      10000
2591    1      10000      10000      10000
2592    1      10000      10000      10000
2593    1      10000      10000      10000
2594    1      10000      10000      10000
2595    1      10000      10000      10000
2596    1      10000      10000      10000
2597    1      10000      10000      10000
2598    1      10000      10000      10000
2599    1      10000      10000      10000
2600    1      10000      10000      10000
2601    1      10000      10000      10000
2602    1      10000      10000      10000
2603    1      10000      10000      10000
2604    1      10000      10000      10000
2605    1      10000      10000      10000
2606    1      10000      10000      10000
2607    1      10000      10000      10000
2608    1      10000      10000      10000
2609    1      10000      10000      10000
2610    1      10000      10000      10000
2611    1      10000      10000      10000
2612    1      10000      10000      10000
2613    1      10000      10000      10000
2614    1      10000      10000      10000
2615    1      10000      10000      10000
2616    1      10000      10000      10000
2617    1      10000      10000      10000
2618    1      10000      10000      10000
2619    1      10000      10000      10000
2620    1      10000      10000      10000
2621    1      10000      10000      10000
2622    1      10000      10000      10000
2623    1      10000      10000      10000
2624    1      10000      10000      10000
2625    1      10000      10000      10000
2626    1      10000      10000      10000
2627    1      10000      10000      10000
2628    1      10000      10000      10000
2629    1      10000      10000      10000
2630    1      10000      10000      10000
2631    1      10000      10000      10000
2632    1      10000      10000      10000
2633    1      10000      10000      10000
2634    1      10000      10000      10000
2635    1      10000      10000      10000
2636    1      10000      10000      10000
2637    1      10000      10000      10000
2638    1      10000      10000      10000
2639    1      10000      10000      10000
2640    1      10000      10000      10000
2641    1      10000      10000      10000
2642    1      10000      10000      10000
2643    1      10000      10000      10000
2644    1      10000      10000      10000
2645    1      10000      10000      10000
2646    1      10000      10000      10000
2647    1      10000      10000      10000
2648    1      10000      10000      10000
2649    1      10000      10000      10000
2650    1      10000      10000      10000
2651    1      10000      10000      10000
2652    1      10000      10000      10000
2653    1      10000      10000      10000
2654    1      10000      10000      10000
2655    1      10000      10000      10000
2656    1      10000      10000      10000
2657    1      10000      10000      10000
2658    1      10000      10000      10000
2659    1      10000      10000      10000
2660    1      10000      10000      10000
2661    1      10000      10000      10000
2662    1      10000      10000      10000
2663    1      10000      10000      10000
2664    1      10000      10000      10000
2665    1      10000      10000      10000
2666    1      10000      10000      10000
2667    1      10000      10000      10000
2668    1      10000      10000      10000
2669    1      10000      10000      10000
2670    1      10000      10000      10000
2671    1      10000      10000      10000
2672    1      10000      10000      10000
2673    1      10000      10000      10000
2674    1      10000      10000      10000
2675    1      10000      10000      10000
2676    1      10000      10000      10000
2677    1      10000      10000      10000
2678    1      10000      10000      10000
2679    1      10000      10000      10000
2680    1      10000      10000      10000
2681    1      10000      10000      10000
2682    1      10000      10000      10000
2683    1      10000      10000      10000
2684    1      10000      10000      10000
2685    1      10000      10000      10000
2686    1      10000      10000      10000
2687    1      10000      10000      10000
2688    1      10000      10000      10000
2689    1      10000      10000      10000
2690    1      10000      10000      10000
2691    1      10000      10000      10000
2692    1      10000      10000      10000
2693    1      10000      10000      10000
2694    1      10000      10000      10000
2695    1      10000      10000      10000
2696    1      10000      10000      10000
2697    1      10000      10000      10000
2698    1      10000      10000      10000
2699    1      10000      10000      10000
2700    1      10000      10000      10000
2701    1      10000      10000      10000
2702    1      10000      10000      10000
2703    1      10000      10000      10000
2704    1      10000      10000      10000
2705    1      10000      10000      10000
2706    1      10000      10000      10000
2707    1      10000      10000      10000
2708    1      10000      10000      10000
2709    1      10000      10000      10000
2710    1      10000      10000      10000
2711    1      10000      10000      10000
2712    1      10000      10000      10000
2713    1      10000      10000      10000
2714    1      10000      10000      10000
2715    1      10000      10000      10000
2716    1      10000      10000      10000
2717    1      10000      10000      10000
2718    1      10000      10000      10000
2719    1      10000      10000      10000
2720    1      10000      10000      10000
2721    1      10000      10000      10000
2722    1      10000      10000      10000
2723    1      10000      10000      10000
2724    1      10000      10000      10000
2725    1      10000      10000      10000
2726    1      10000      10000      10000
2727    1      10000      10000      10000
2728    1      10000      10000      10000
2729    1      10000      10000      10000
2730    1      10000      10000      10000
2731    1      10000      10000      10000
2732    1      10000      10000      10000
2733    1      10000      10000      10000
2734    1      10000      10000      10000
2735    1      10000      10000      10000
2736    1      10000      10000      10000
2737    1      10000      10000      10000
2738    1      10000      10000      10000
2739    1      10000      10000      10000
2740    1      10000      10000      10000
2741    1      10000      10000      10000
2742    1      10000      10000      10000
2743    1      10000      10000      10000
2744    1      10000      10000      10000
2745    1      10000      10000      10000
2746    1      10000      10000      10000
2747    1      10000      10000      10000
2748    1      10000      10000      10000
2749    1      10000      10000      10000
2750    1      10000      10000      10000
2751    1      10000      10000      10000
2752    1      10000      10000      10000
2753    1      10000      10000      10000
2754    1      10000      10000      10000
2755    1      10000      10000      10000
2756    1      10000      10000      10000
2757    1      10000      10000      10000
2758    1      10000      10000      10000
2759    1      10000      10000      10000
2760    1      10000      10000      10000
2761    1      10000      10000      10000
2762    1      10000      10000      10000
2763    1      10000      10000      10000
2764    1      10000      10000      10000
2765    1      10000      10000      10000
2766    1      10000      10000      10000
2767    1      10000      10000      10000
2768    1      10000      10000      10000
2769    1      10000      10000      10000
2770    1      10000      10000      10000
2771    1      10000      10000      10000
2772    1      10000      10000      10000
2773    1      10000      10000      10000
2774    1      10000      10000      10000
2775    1      10000      10000      10000
2776    1      10000      10000      10000
2777    1      10000      10000      10000
2778    1      10000      10000      10000
2779    1      10000      10000      10000
2780    1      10000      10000      10000
2781    1      10000      10000      10000
2782    1      10000      10000      10000
2783    1      10000      10000      10000
2784    1      10000      10000      10000
2785    1      10000      10000      10000
2786    1      10000      10000      10000
2787    1      10000      10000      10000
2788    1      10000      10000      10000
2789    1      10000      10000      10000
2790    1      10000      10000      10000
2791    1      10000      10000      10000
2792    1      10000      10000      10000
2793    1      10000      10000      10000
2794    1      10000      10000      10000
2795    1      10000      10000      10000
2796    1      10000      10000      10000
2797    1      10000      10000      10000
2798    1      10000      10000      10000
2799    1      10000      10000      10000
2800    1      10000      10000      10000
2801    1      10000      10000      10000
2802    1      10000      10000      10000
2803    1      10000      10000      10000
2804    1      10000      10000      10000
2805    1      10000      10000      10000
2806    1      10000      10000      10000
2807    1      10000      10000      10000
2808    1      10000      10000      10000
2809    1      10000      10000      10000
2810    1      10000      10000      10000
2811    1      10000      10000      10000
2812    1      10000      10000      10000
2813    1      10000      10000      10000
2814    1      10000      10000      10000
2815    1      10000      10000      10000
2816    1      10000      10000      10000
2817    1      10000      10000      10000
2818    1      10000      10000      10000
2819    1      10000      10000      10000
2820    1      10000      10000      10000
2821    1      10000      10000      10000
2822    1      10000      10000      10000
2823    1      10000      10000      10000
2824    1      10000      10000      10000
2825    1      10000      10000      10000
2826    1      10000      10000      10000
2827    1      10000      10000      10000
2828    1      10000      10000      10000
2829    1      10000      10000      10000
2830    1      10000      10000      10000
2831    1      10000      10000      10000
2832    1      10000      10000      10000
2833    1      10000      10000      10000
2834    1      10000      10000      10000
2835    1      10000      10000      10000
2836    1      10000      10000      10000
2837    1      10000      10000      10000
2838    1      10000      10000      10000
2839    1      10000      10000      10000
2840    1      10000      10000      10000
2841    1      10000      10000      10000
2842    1      10000      10000      10000
2843    1      10000      10000      10000
2844    1      10000      10000      10000
2845    1      10000      10000      10000
2846    1      10000      10000      10000
2847    1      10000      10000      10000
2848    1      10000      10000      10000
2849    1      10000      10000      10000
2850    1      10000      10000      10000
2851    1      10000      10000      10000
2852    1      10000      10000      10000
2853    1      10000      10000      10000
2854    1      10000      10000      10000
2855    1      10000      10000      10000
2856    1      10000      10000      10000
2857    1      10000      10000      10000
2858    1      10000      10000      10000
2859    1      10000      10000      10000
2860    1      10000      10000      10000
2861    1      10000      10000      10000
2862    1      10000      10000      10000
2863    1      10000      10000      10000
2864    1      10000      10000      10000
2865    1      10000      10000      10000
2866    1      10000      10000      10000
2867    1      10000      10000      10000
2868    1      10000      10000      10000
2869    1      10000      10000      10000
2870    1      10000      10000      10000
2871    1      10000      10000      10000
2872    1      10000      10000      10000
2873    1      10000      10000      10000
2874    1      10000      10000      10000
2875    1      10000      10000      10000
2876    1      10000      10000      10000
2877    1      10000      10000      10000
2878    1      10000      10000      10000
2879    1      10000      10000      10000
2880    1      10000      10000      10000
2881    1      10000      10000      10000
2882    1      10000      10000      10000
2883    1      10000      10000      10000
2884    1      10000      10000      10000
2885    1      10000      10000      10000
2886    1      10000      10000      10000
2887    1      10000      10000      10000
2888    1      10000      10000      10000
2889    1      10000      10000      10000
2890    1      10000      10000      10000
2891    1      10000      10000      10000
2892    1      10000      10000      10000
2893    1      10000      10000      10000
2894    1      10000      10000      10000
2895    1      10000      10000      10000
2896    1      10000      10000      10000
2897    1      10000      10000      10000
2898    1      10000      10000      10000
2899    1      10000      10000      10000
2900    1      10000      10000      10000
2901    1      10000      10000      10000
2902    1      10000      10000      10000
2903    1      10000      10000      10000
2904    1      10000      10000      10000
2905    1      10000      10000      10000
2906    1      10000      10000      10000
2907    1      10000      10000      10000
2908    1      10000      10000      10000
2909    1      10000      10000      10000
2910    1      10000      10000      10000
2911    1      10000      10000      10000
2912    1      10000      10000      10000
2913    1      10000      10000      10000
2914    1      10000      10000      10000
2915    1      10000      10000      10000
2916    1      10000      10000      10000
2917    1      10000      10000      10000
2918    1      10000      10000      10000
2919    1      10000      10000      10000
2920    1      10000      10000      10000
2921    1      10000      10000      10000
2922    1      10000      10000      10000
2923    1      10000      10000      10000
2924    1      10000      10000      10000
2925    1      10000      10000      10000
2926    1      10000      10000      10000
2927    1      10000      10000      10000
2928    1      10000      10000      10000
2929    1      10000      10000      10000
2930    1      10000      10000      10000
2931    1      10000      10000      10000
2932    1      10000      10000      10000
2933    1      10000      10000      10000
2934    1      10000      10000      10000
2935    1      10000      10000      10000
2936    1      10000      10000      10000
2937    1      10000      10000      10000
2938    1      10000      10000      10000
2939    1      10000      10000      10000
2940    1      10000      10000      10000
2941    1      10000      10000      10000
2942    1      10000      10000      10000
2943    1      10000      10000      10000
2944    1      10000      10000      10000
2945    1      10000      10000      10000
2946    1      10000      10000      10000
2947    1      10000      10000      10000
2948    1      10000      10000      10000
2949    1      10000      10000      10000
2950    1      10000      10000      10000
2951    1      10000      10000      10000
2952    1      10000      10000      10000
2953    1      10000      10000      10000
2954    1      10000      10000      10000
2955    1      10000      10000      10000
2956    1      10000      10000      10000
2957    1      10000      10000      10000
2958    1      10000      10000      10000
2959    1      10000      10000      10000
2960    1      10000      10000      10000
2961    1      10000      10000      10000
2962    1      10000      10000      10000
2963    1      10000      10000      10000
2964    1      10000      10000      10000
2965    1      10000      10000      10000
2966    1      10000      10000      10000
2967    1      10000      10000      10000
2968    1      10000      10000      10000
2969    1      10000      10000      10000
2970    1      10000      10000      10000
2971    1      10000      10000      10000
2972    1      10000      10000      10000
2973    1      10000      10000      10000
2974    1      10000      10000      10000
2975    1      10000      10000      10000
2976    1      10000      10000      10000
2977    1      10000      10000      10000
2978    1      10000      10000      10000
2979    1      10000      10000      10000
2980    1      10000      10000      10000
2981    1      10000      10000      10000
2982    1      10000      10000      10000
2983    1      10000      10000      10000
2984    1      10000      10000      10000
2985    1      10000      10000      10000
2986    1      10000      10000      10000
2987    1      10000      10000      10000
2988    1      10000      10000      10000
2989    1      10000      10000      10000
2990    1      10000      10000      10000
2991    1      10000      10000      10000
2992    1      10000      10000      10000
2993    1      10000      10000      10000
2994    1      10000      10000      10000
2995    1      10000      10000      10000
2996    1      10000      10000      10000
2997    1      10000      10000      10000
2998    1      10000      10000      10000
2999    1      10000      10000      10000
3000    1      10000      10000      10000
3001    1      10000      10000      10000
3002    1      10000      10000      10000
3003    1      10000      10000      10000
3004    1      10000      10000      10000
3005    1      10000      10000      10000
3006    1      10000      10000      10000
3007    1      10000      10000      10000
3008    1      10000      10000      10000
3009    1      10000      10000      10000
3010    1      10000      10000      10000
3011    1      10000      10000      10000
3012    1      10000      10000      10000
3013    1      10000      10000      10000
3014    1      10000      10000      10000
3015    1      10000      10000      10000
3016    1      10000      10000      10000
3017    1      10000      10000      10000
3018    1      10000      10000      10000
3019    1      10000      10000      10000
3020    1      10000      10000      10000
3021    1      10000      10000      10000
3022    1      10000      10000      10000
3023    1      10000      10000      10000
3024    1      10000      10000      10000
3025    1      10000      10000      10000
3026    1      10000      10000      10000
3027    1      10000      10000      10000
3028    1      10000      10000      10000
3029    1      10000      10000      10000
3030    1      10000      10000      10000
3031    1      10000      10000      10000
3032    1      10000      10000      10000
3033    1      10000      10000      10000
3034    1      10000      10000      10000
3035    1      10000      10000      10000
3036    1      10000      10000      10000
3037    1      10000      10000      10000
3038    1      10000      10000      10000
3039    1      10000      10000      10000
3040    1      10000      10000      10000
3041    1      10000      10000      10000
3042    1      10000      10000      10000
3043    1      10000      10000      10000
3044    1      10000      10000      10000
3045    1      10000      10000      10000
3046    1      10000      10000      10000
3047    1      10000      10000      10000
3048    1      10000      10000      10000
3049    1      10000      10000      10000
3050    1      10000      10000      10000
3051    1      10000      10000      10000
3052    1      10000      10000      10000
3053    1      10000      10000      10000
3054    1      10000      10000      10000
3055    1      10000      10000      10000
3056    1      10000      10000      10000
3057    1      10000      10000      10000
3058    1      10000      10000      10000
3059    1      10000      10000      10000
3060    1      10000      10000      10000
3061    1      10000      10000      10000
3062    1      10000      10000      10000
3063    1      10000      10000      10000
3064    1      10000      10000      10000
3065    1      10000      10000      10000
3066    1      10000      10000      10000
3067    1      10000      10000      10000
3068    1      10000      10000      10000
3069    1      10000      10000      10000
3070    1      10000      10000      10000
3071    1      10000      10000      10000
3072    1      10000      10000      10000
3073    1      10000      10000      10000
3074    1      10000      10000      10000
3075    1      10000      10000      10000
3076    1      10000      10000      10000
3077    1      10000      10000      10000
3078    1      10000      10000      10000
3079    1      10000      10000      10000
3080    1      10000      10000      10000
3081    1      10000      10000      10000
3082    1      10000      10000      10000
3083    1      10000      10000      10000
3084    1      10000      10000      10000
3085    1      10000      10000      10000
3086    1      10000      10000      10000
3087    1      10000      10000      10000
3088    1      10000      10000      10000
3089    1      10000      10000      10000
3090    1      10000      10000      10000
3091    1      10000      10000      10000
3092    1      10000      10000      10000
3093    1      10000      10000      10000
3094    1      10000      10000      10000
3095    1      10000      10000      10000
3096    1      10000      10000      10000
3097    1      10000      10000      10000
3098    1      10000      10000      10000
3099    1      10000      10000      10000
3100    1      10000      10000      10000
3101    1      10000      10000      10000
3102    1      10000      10000      10000
3103    1      10000      10000      10000
3104    1      10000      10000      10000
3105    1      10000      10000      10000
3106    1      10000      10000      10000
3107    1      10000      10000      10000
3108    1      10000      10000      10000
3109    1      10000      10000      10000
3110    1      10000      10000      10000
3111    1      10000      10000      10000
3112    1      10000      10000      10000
3113    1      10000      10000      10000
3114    1      10000      10000      10000
3115    1      10000      10000      10000
3116    1      10000      10000      10000
3117    1      10000      10000      10000
3118    1      10000      10000      10000
3119    1      10000      10000      10000
3120    1      10000      10000      10000
3121    1      10000      10000      10000
3122    1      10000      10000      10000
3123    1      10000      10000      10000
3124    1      10000      10000      10000
3125    1      10000      10000      10000
3126    1      10000      10000      10000
3127    1      10000      10000      10000
3128    1      10000      10000      10000
3129    1      10000      10000      10000
3130    1      10000      10000      10000
3131    1      10000      10000      10000
3132    1      10000      10000      10000
3133    1      10000      10000      10000
3134    1      10000      10000      10000
3135    1      10000      10000      10000
3136    1      10000      10000      10000
3137    1      10000      10000      10000
3138    1      10000      10000      10000
3139    1      10000      10000      10000
3140    1      10000      10000      10000
3141    1      10000      10000      10000
3142    1      10000      10000      10000
3143    1      10000      10000      10000
3144    1      10000      10000      10000
3145    1      10000      10000      10000
3146    1      10000      10000      10000
3147    1      10000      10000      10000
3148    1      10000      10000      10000
3149    1      10000      10000      10000
3150    1      10000      10000      10000
3151    1      10000      10000      10000
3152    1      10000      10000      10000
3153    1      10000      10000      10000
3154    1      10000      10000      10000
3155    1      10000      10000      10000
3156    1      10000      10000      10000
3157    1      10000      10000      10000
3158    1      10000      10000      10000
3159    1      10000      10000      10000
3160    1      10000      10000      10000
3161    1      10000      10000      10000
3162    1      10000      10000      10000
3163    1      10000      10000      10000
3164    1      10000      10000      10000
3165    1      10000      10000      10000
3166    1      10000      10000      10000
3167    1      10000      10000      10000
3168    1      10000      10000      10000
3169    1      10000      10000      10000
3170    1      10000      10000      10000
3171    1      10000      10000      10000
3172    1      10000      10000      10000
3173    1      10000      10000      10000
3174    1      10000      10000      10000
3175    1      10000      10000      10000
3176    1      10000      10000      10000
3177    1      10000      10000      10000
3178    1      10000      10000      10000
3179    1      10000      10000      10000
3180    1      10000      10000      10000
3181    1      10000      10000      10000
3182    1      10000      10000      10000
3183    1      10000      10000      10000
3184    1      10000      10000      10000
3185    1      10000      10000      10000
3186    1      10000      10000      10000
3187    1      10000      10000      10000
3188    1      10000      10000      10000
3189    1      10000      10000      10000
3190    1      10000      10000      10000
3191    1      10000      10000      10000
3192    1      10000      10000      10000
3193    1      10000      10000      10000
3194    1      10000      10000      10000
3195    1      10000      10000      10000
3196    1      10000      10000      10000
3197    1      10000      10000      10000
3198    1      10000      10000      10000
3199    1      10000      10000      10000
3200    1      10000      10000      10000
3201    1      10000      10000      10000
3202    1      10000      10000      10000
3203    1      10000      10000      10000
3204    1      10000      10000      10000
3205    1      10000      10000      10000
3206    1      10000      10000      10000
3207    1      10000      10000      10000
3208    1      10000      10000      10000
3209    1      10000      10000      10000
3210    1      10000      10000      10000
3211    1      10000      10000      10000
3212    1      10000      10000      10000
3213    1      10000      10000      10000
3214    1      10000      10000      10000
3215    1      10000      10000      10000
3216    1      10000      10000      10000
3217    1      10000      10000      10000
3218    1      10000      10000      10000
3219    1      10000      10000      10000
3220    1      10000      10000      10000
3221    1      10000      10000      10000
3222    1      10000      10000      10000
3223    1      10000      10000      10000
3224    1      10000      10000      10000
3225    1      10000      10000      10000
3226    1      10000      10000      10000
3227    1      10000      10000      10000
3228    1      10000      10000      10000
3229    1      10000      10000      10000
3230    1      10000      10000      10000
3231    1      10000      10000      10000
3232    1      10000      10000      10000
3233    1      10000      10000      10000
3234    1      10000      10000      10000
3235    1      10000      10000      10000
3236    1      10000      10000      10000
3237    1      10000      10000      10000
3238    1      10000      10000      10000
3239    1      10000      10000      10000
3240    1      10000      10000      10000
3241    1      10000      10000      10000
3242    1      10000      10000      10000
3243    1      10000      10000      10000
3244    1      10000      10000      10000
3245    1      10000      10000      10000
3246    1      10000      10000      10000
3247    1      10000      10000      10000
3248    1      10000      10000      10000
3249    1      10000      10000      10000
3250    1      10000      10000      10000
3251    1      10000      10000      10000
3252    1      10000      10000      10000
3253    1      10000      10000      10000
3254    1      10000      10000      10000
3255    1      10000      10000      10000
3256    1      10000      10000      10000
3257    1      10000      10000      10000
3258    1      10000      10000      10000
3259    1      10000      10000      10000
3260    1      10000      10000      10000
3261    1      10000      10000      10000
3262    1      10000      10000      10000
3263    1      10000      10000      10000
3264    1      10000      10000      10000
3265    1      10000      10000      10000
3266    1      10000      10000      10000
3267    1      10000      10000      10000
3268    1      10000      10000      10000
3269    1      10000      10000      10000
3270    1      10000      10000      10000
3271    1      10000      10000      10000
3272    1      10000      10000      10000
3273    1      10000      10000      10000
3274    1      10000      10000      10000
3275    1      10000      10000      10000
3276    1      10000      10000      10000
3277    1      10000      10000      10000
3278    1      10000      10000      10000
3279    1      10000      10000      10000
3280    1      10000      10000      10000
3281    1      10000      10000      10000
3282    1      10000      10000      10000
3283    1      10000      10000      10000
3284    1      10000      10000      10000
3285    1      10000      10000      10000
3286    1      10000      10000      10000
3287    1      10000      10000      10000
3288    1      10000      10000      10000
3289    1      10000      10000      10000
3290    1      10000      10000      10000
3291    1      10000      10000      10000
3292    1      10000      10000      10000
3293    1      10000      10000      10000
3294    1      10000      10000      10000
3295    1      10000      10000      10000
3296    1      10000      10000      10000
3297    1      10000      10000      10000
3298    1      10000      10000      10000
3299    1      10000      10000      10000
3300    1      10000      10000      10000
3301    1      10000      10000      10000
3302    1      10000      10000      10000
3303    1      10000      10000      10000
3304    1      10000      10000      10000
3305    1      10000      10000      10000
3306    1      10000      10000      10000
3307    1      10000      10000      10000
3308    1      10000      10000      10000
3309    1      10000      10000      10000
3310    1      10000      10000      10000
3311    1      10000      10000      10000
3312    1      10000      10000      10000
3313    1      10000      10000      10000
3314    1      10000      10000      10000
3315    1      10000      10000      10000
3316    1      10000      10000      10000
3317    1      10000      10000      10000
3318    1      10000      10000      10000
3319    1      10000      10000      10000
3320    1      10000      10000      10000
3321    1      10000      10000      10000
3322    1      10000      10000      10000
3323    1      10000      10000      10000
3324    1      10000      10000      10000
3325    1      10000      10000      10000
3326    1      10000      10000      10000
3327    1      10000      10000      10000
3328    1      10000      10000      10000
3329    1      10000      10000      10000
3330    1      10000      10000      10000
3331    1      10000      10000      10000
3332    1      10000      10000      10000
3333    1      10000      10000      10000
3334    1      10000      10000      10000
3335    1      10000      10000      10000
3336    1      10000      10000      10000
3337    1      10000      10000      10000
3338    1      10000      10000      10000
3339    1      10000      10000      10000
3340    1      10000      10000      10000
3341    1      10000      10000      10000
3342    1      10000      10000      10000
3343    1      10000      10000      10000
3344    1      10000      10000      10000
3345    1      10000      10000      10000
3346    1      10000      10000      10000
3347    1      10000      10000      10000
3348    1      10000      10000      10000
3349    1      10000      10000      10000
3350    1      10000      10000      10000
3351    1      10000      10000      10000
3352    1      10000      10000      10000
3353    1      10000      10000      10000
3354    1      10000      10000      10000
3355    1      10000      10000      10000
3356    1      10000      10000      10000
3357    1      10000      10000      10000
3358    1      10000      10000      10000
3359    1      10000      10000      10000
3360    1      10000      10000      10000
3361    1      10000      10000      10000
3362    1      10000      10000      10000
3363    1      10000      10000      10000
3364    1      10000      10000      10000
3365    1      10000      10000      10000
3366    1      10000      10000      10000
3367    1      10000      10000      10000
3368    1      10000      10000      10000
3369    1      10000      10000      10000
3370    1      10000      10000      10000
3371    1      10000      10000      10000
3372    1      10000      10000      10000
3373    1      10000      10000      10000
3374    1      10000      10000      10000
3375    1      10000      10000      10000
3376    1      10000      10000      10000
3377    1      10000      10000      10000
3378    1      10000      10000      10000
3379    1      10000      10000      10000
3380    1      10000      10000      10000
3381    1      10000      10000      10000
3382    1      10000      10000      10000
3383    1      10000      10000      10000
3384    1      10000      10000      10000
3385    1      10000      10000      10000
3386    1      10000      10000      10000
3387    1      10000      10000      10000
3388    1      10000      10000      10000
3389    1      10000      10000      10000
3390    1      10000      10000      10000
3391    1      10000      10000      10000
3392    1      10000      10000      10000
3393    1      10000      10000      10000
3394    1      10000      10000      10000
3395    1      10000      10000      10000
3396    1      10000      10000      10000
3397    1      10000      10000      10000
3398    1      10000      10000      10000
3399    1      10000      10000      10000
3400    1      10000      10000      10000
3401    1      10000      10000      10000
3402    1      10000      10000      10000
3403    1      10000      10000      10000
3404    1      10000      10000      10000
3405    1      10000      10000      10000
3406    1      10000      10000      10000
3407    1      10000      10000      10000
3408    1      10000      10000      10000
3409    1      10000      10000      10000
3410    1      10000      10000      10000
3411    1      10000      10000      10000
3412    1      10000      10000      10000
3413    1      10000      10000      10000
3414    1      10000      10000      10000
3415    1      10000      10000      10000
3416    1      10000      10000      10000
3417    1      10000      10000      10000
3418    1      10000      10000      10000
3419    1      10000      10000      10000
3420    1      10000      10000      10000
3421    1      10000      10000      10000
3422    1      10000      10000      10000
3423    1      10000      10000      10000
3424    1      10000      10000      10000
3425    1      10000      10000      10000
3426    1      10000      10000      10000
3427    1      10000      10000      10000
3428    1      10000      10000      10000
3429    1      10000      10000      10000
3430    1      10000      10000      10000
3431    1      10000      10000      10000
3432    1      10000      10000      10000
3433    1      10000      10000      10000
3434    1      10000      10000      10000
3435    1      10000      10000      10000
3436    1      10000      10000      10000
3437    1      10000      10000      10000
3438    1      10000      10000      10000
3439    1      10000      10000      10000
3440    1      10000      10000      10000
3441    1      10000      10000      10000
3442    1      10000      10000      10000
3443    1      10000      10000      10000
3444    1      10000      10000      10000
3445    1      10000      10000      10000
3446    1      10000      10000      10000
3447    1      10000      10000      10000
3448    1      10000      10000      10000
3449    1      10000      10000      10000
3450    1      10000      10000      10000
3451    1      10000      10000      10000
3452    1      10000      10000      10000
3453    1      10000      10000      10000
3454    1      10000      10000      10000
3455    1      10000      10000      10000
3456    1      10000      10000      10000
3457    1      10000      10000      10000
3458    1      10000      10000      10000
3459    1      10000      10000      10000
3460    1      10000      10000      10000
3461    1      10000      10000      10000
3462    1      10000      10000      10000
3463    1      10000      10000      10000
3464    1      10000      10000      10000
3465    1      10000      10000      10000
3466    1      10000      10000      10000
3467    1      10000      10000      10000
3468    1      10000      10000      10000
3469    1      10000      10000      10000
3470    1      10000      10000      10000
3471    1      10000      10000      10000
3472    1      10000      10000      10000
3473    1      10000      10000      10000
3474    1      10000      10000      10000
3475    1      10000      10000      10000
3476    1      10000      10000      10000
3477    1      10000      10000      10000
3478    1      10000      10000      10000
3479    1      10000      10000      10000
3480    1      10000      10000      10000
3481    1      10000      10000      10000
3482    1      10000      10000      10000
3483    1      10000      10000      10000
3484    1      10000      10000      10000
3485    1      10000      10000      10000
3486    1      10000      10000      10000
3487    1      10000      10000      10000
3488    1      10000      10000      10000
3489    1      10000      10000      10000
3490    1      10000      10000      10000
3491    1      10000      10000      10000
3492    1      10000      10000      10000
3493    1      10000      10000      10000
3494    1      10000      10000      10000
3495    1      10000      10000      10000
3496    1      10000      10000      10000
3497    1      10000      10000      10000
3498    1      10000      10000      10000
3499    1      10000      10000      10000
3500    1      10000      10000      10000
3501    1      10000      10000      10000
3502    1      10000      10000      10000
3503    1      10000      10000      10000
3504    1      10000      10000      10000
3505    1      10000      10000      10000
3506    1      10000      10000      10000
3507    1      10000      10000      10000
3508    1      10000      10000      10000
3509    1      10000      10000      10000
3510    1      10000      10000      10000
3511    1      10000      10000      10000
3512    1      10000      10000      10000
3513    1      10000      10000      10000
3514    1      10000      10000      10000
3515    1      10000      10000      10000
3516    1      10000      10000      10000
3517    1      10000      10000      10000
3518    1      10000      10000      10000
3519    1      10000      10000      10000
3520    1      10000      10000      10000
3521    1      10000      10000      10000
3522    1      10000      10000      10000
3523    1      10000      10000      10000
3524    1      10000      10000      10000
3525    1      10000      10000      10000
3526    1      10000      10000      10000
3527    1      10000      10000      10000
3528    1      10000      10000      10000
3529    1      10000      10000      10000
3530    1      10000      10000      10000
3531    1      10000      10000      10000
3532    1      10000      10000      10000
3533    1      10000      10000      10000
3534    1      10000      10000      10000
3535    1      10000      10000      10000
3536    1      10000      10000      10000
3537    1      10000      10000      10000
3538    1      10000      10000      10000
3539    1      10000      10000      10000
3540    1      10000      10000      10000
3541    1      10000      10000      10000
3542    1      10000      10000      10000
3543    1      10000      10000      10000
3544    1      10000      10000      10000
3545    1      10000      10000      10000
3546    1      10000      10000      10000
3547    1      10000      10000      10000
3548    1      10000      10000      10000
3549    1      10000      10000      10000
3550    1      10000      10000      10000
3551    1      10000      10000      10000
3552    1      10000      10000      10000
3553    1      10000      10000      10000
3554    1      10000      10000      10000
3555    1      10000      10000      10000
3556    1      10000      10000      10000
3557    1      10000      10000      10000
3558    1      10000      10000      10000
3559    1      10000      10000      10000
3560    1      10000      10000      10000
3561    1      10000      10000      10000
3562    1      10000      10000      10000
3563    1      10000      10000      10000
3564    1      10000      10000      10000
3565    1      10000      10000      10000
3566    1      10000      10000      10000
3567    1      10000      10000      10000
3568    1      10000      10000      10000
3569    1      10000      10000      10000
3570    1      10000      10000      10000
3571    1      10000      10000      10000
3572    1      10000      10000      10000
3573    1      10000      10000      10000
3574    1      10000      10000      10000
3575    1      10000      10000      10000
3576    1      10000      10000      10000
3577    1      10000      10000      10000
3578    1      10000      10000      10000
3579    1      10000      10000      10000
3580    1      10000      10000      10000
3581    1      10000      10000      10000
3582    1      10000      10000      10000
3583    1      10000      10000      10000
3584    1      10000      10000      10000
3585    1      10000      10000      10000
3586    1      10000      10000      10000
3587    1      10000      10000      10000
3588    1      10000      10000      10000
3589    1      10000      10000      10000
3590    1      10000      10000      10000
3591    1      10000      10000      10000
3592    1      10000      10000      10000
3593    1      10000      10000      10000
3594    1      10000      10000      10000
3595    1      10000      10000      10000
3596    1      10000      10000      10000
3597    1      10000      10000      10000
3598    1      10000      10000      10000
3599    1      10000      10000      10000
3600    1      10000      10000      10000
3601    1      10000      10000      10000
3602    1      10000      10000      10000
3603    1      10000      10000      10000
3604    1      10000      10000      10000
3605    1      10000      10000      10000
3606    1      10000      10000      10000
3607    1      10000      10000      10000
3608    1      10000      10000      10000
3609    1      10000      10000      10000
3610    1      10000      10000      10000
3611    1      10000      10000      10000
3612    1      10000      10000      10000
3613    1      10000      10000      10000
3614    1      10000      10000      10000
3615    1      10000      10000      10000
3616    1      10000      10000      10000
3617    1      10000      10000      10000
3618    1      10000      10000      10000
3619    1      10000      10000      10000
3620    1      10000      10000      10000
3621    1      10000      10000      10000
3622    1      10000      10000      10000
3623    1      10000      10000      10000
3624    1      10000      10000      10000
3625    1      10000      10000      10000
3626    1      10000      10000      10000
3627    1      10000      10000      10000
3628    1      10000      10000      10000
3629    1      10000      10000      10000
3630    1      10000      10000      10000
3631    1      10000      10000      10000
3632    1      10000      10000      10000
3633    1      10000      10000      10000
3634    1      10000      10000      10000
3635    1      10000      10000      10000
3636    1      10000      10000      10000
3637    1      10000      10000      10000
3638    1      10000      10000      10000
3639    1      10000      10000      10000
3640    1      10000      10000      10000
3641    1      10000      10000      10000
3642    1      10000      10000      10000
3643    1      10000      10000      10000
3644    1      10000      10000      10000
3645    1      10000      10000      10000
3646    1      10000      10000      10000
3647    1      10000      10000      10000
3648    1      10000      10000      10000
3649    1      10000      10000      10000
3650    1      10000      10000      10000
3651    1      10000      10000      10000
3652    1      10000      10000      10000
3653    1      10000      10000      10000
3654    1      10000      10000      10000
3655    1      10000      10000      10000
3656    1      10000      10000      10000
3657    1      10000      10000      10000
3658    1      10000      10000      10000
3659    1      10000      10000      10000
3660    1      10000      10000      10000
3661    1      10000      10000      10000
3662    1      10000      10000      10000
3663    1      10000      10000      10000
3664    1      10000      10000      10000
3665    1      10000      10000      10000
3666    1      10000      10000      10000
3667    1      10000      10000      10000
3668    1      10000      10000      10000
3669    1      10000      10000      10000
3670    1      10000      10000      10000
3671    1      10000      10000      10000
3672    1      10000      10000      10000
3673    1      10000      10000      10000
3674    1      10000      10000      10000
3675    1      10000      10000      10000
3676    1      10000      10000      10000
3677    1      10000      10000      10000
3678    1      10000      10000      10000
3679    1      10000      10000      10000
3680    1      10000      10000      10000
3681    1      10000      10000      10000
3682    1      10000      10000      10000
3683    1      10000      10000      10000
3684    1      10000      10000      10000
3685    1      10000      10000      10000
3686    1      10000      10000      10000
3687    1      10000      10000      10000
3688    1      10000      10000      10000
3689    1      10000      10000      10000
3690    1      10000      10000      10000
3691    1      10000      10000      10000
3692    1      10000      10000      10000
3693    1      10000      10000      10000
3694    1      10000      10000      10000
3695    1      10000      10000      10000
3696    1      10000      10000      10000
3697    1      10000      10000      10000
3698    1      10000      10000      10000
3699    1      10000      10000      10000
3700    1      10000      10000      10000
3701    1      10000      10000      10000
3702    1      10000      10000      10000
3703    1      10000      10000      10000
3704    1      10000      10000      10000
3705    1      10000      10000      10000
3706    1      10000      10000      10000
3707    1      10000      10000      10000
3708    1      10000      10000      10000
3709    1      10000      10000      10000
3710    1      10000      10000      10000
3711    1      10000      10000      10000
3712    1      10000      10000      10000
3713    1      10000      10000      10000
3714    1      10000      10000      10000
3715    1      10000      10000      10000
3716    1      10000      10000      10000
3717    1      10000      10000      10000
3718    1      10000      10000      10000
3719    1      10000      10000      10000
3720    1      10000      10000      10000
3721    1      10000      10000      10000
3722    1      10000      10000      10000
3723    1      10000      10000      10000
3724    1      10000      10000      10000
3725    1      10000      10000      10000
3726    1      10000      10000      10000
3727    1      10000      10000      10000
3728    1      10000      10000      10000
3729    1      10000      10000      10000
3730    1      10000      10000      10000
3731    1      10000      10000      10000
3732    1      10000      10000      10000
3733    1      10000      10000      10000
3734    1      10000      10000      10000
3735    1      10000      10000      10000
3736    1      10000      10000      10000
3737    1      10000      10000      10000
3738    1      10000      10000      10000
3739    1      10000      10000      10000
3740    1      10000      10000      10000
3741    1      10000      10000      10000
3742    1      10000      10000      10000
3743    1      10000      10000      10000
3744    1      10000      10000      10000
3745    1      10000      10000      10000
3746    1      10000      10000      10000
3747    1      10000      10000      10000
3748    1      10000      10000      10000
3749    1      10000      10000      10000
3750    1      10000      10000      10000
3751    1      10000      10000      10000
3752    1      10000      10000      10000
3753    1      10000      10000      10000
3754    1      10000      10000      10000
3755    1      10000      10000      10000
3756    1      10000      10000      10000
3757    1      10000      10000      10000
3758    1      10000      10000      10000
3759    1      10000      10000      10000
3760    1      10000      10000      10000
3761    1      10000      10000      10000
3762    1      10000      10000      10000
3763    1      10000      10000      10000
3764    1      10000      10000      10000
3765    1      10000      10000      10000
3766    1      10000      10000      10000
3767    1      10000      10000      10000
3768    1      10000      10000      10000
3769    1      10000      10000      10000
3770    1      10000      10000      10000
3771    1      10000      10000      10000
3772    1      10000      10000      10000
3773    1      10000      10000      10000
3774    1      10000      10000      10000
3775    1      10000      10000      10000
3776    1      10000      10000      10000
3777    1      10000      10000      10000
3778    1      10000      10000      10000
3779    1      10000      10000      10000
3780    1      10000      10000      10000
3781    1      10000      10000      10000
3782    1      10000      10000      10000
3783    1      10000      10000      10000
3784    1      10000      10000      10000
3785    1      10000      10000      10000
3786    1      10000      10000      10000
3787    1      10000      10000      10000
3788    1      10000      10000      10000
3789    1      10000      10000      10000
3790    1      10000      10000      10000
3791    1      10000      10000      10000
3792    1      10000      10000      10000
3793    1      10000      10000      10000
3794    1      10000      10000      10000
3795    1      10000      10000      10000
3796    1      10000      10000      10000
3797    1      10000      10000      10000
3798    1      10000      10000      10000
3799    1      10000      10000      10000
3800    1      10000      10000      10000
3801    1      10000      10000      10000
3802    1      10000      10000      10000
3803    1      10000      10000      10000
3804    1      10000      10000      10000
3805    1      10000      10000      10000
3806    1      10000      10000      10000
3807    1      10000      10000      10000
3808    1      10000      10000      10000
3809    1      10000      10000      10000
3810    1      10000      10000      10000
3811    1      10000      10000      10000
3812    1      10000      10000      10000
3813    1      10000      10000      10000
3814    1      10000      10000      10000
3815    1      10000      10000      10000
3816    1      10000      10000      10000
3817    1      10000      10000      10000
3818    1      10000      10000      10000
3819    1      10000      10000      10000
3820    1      10000      10000      10000
3821    1      10000      10000      10000
3822    1      10000      10000      10000
3823    1      10000      10000      10000
3824    1      10000      10000      10000
3825    1      10000      10000      10000
3826    1      10000      10000      10000
3827    1      10000      10000      10000
3828    1      10000      10000      10000
3829    1      10000      10000      10000
3830    1      10000      10000      10000
3831    1      10000      10000      10000
3832    1      10000      10000      10000
3833    1      10000      10000      10000
3834    1      10000      10000      10000
3835    1      10000      10000      10000
3836    1      10000      10000      10000
3837    1      10000      10000      10000
3838    1      10000      10000      10000
3839    1      10000      10000      10000
3840    1      10000      10000      10000
3841    1      10000      10000      10000
3842    1      10000      10000      10000
3843    1      10000      10000      10000
3844    1      10000      10000      10000
3845    1      10000      10000      10000
3846    1      10000      10000      10000
3847    1      10000      10000      10000
3848    1      10000      10000      10000
3849    1      10000      10000      10000
3850    1      10000      10000      10000
3851    1      10000      10000      10000
3852    1      10000      10000      10000
3853    1      10000      10000      10000
3854    1      10000      10000      10000
3855    1      10000      10000      10000
3856    1      10000      10000      10000
3857    1      10000      10000      10000
3858    1      10000      10000      10000
3859    1      10000      10000      10000
3860    1      10000      10000      10000
3861    1      10000      10000      10000
3862    1      10000      10000      10000
3863    1      10000      10000      10000
3864    1      10000      10000      10000
3865    1      10000      10000      10000
3866    1      10000      10000      10000
3867    1      10000      10000      10000
3868    1      10000      10000      10000
3869    1      10000      10000      10000
3870    1      10000      10000      10000
3871    1      10000      10000      10000
3872    1      10000      10000      10000
3873    1      10000      10000      10000
3874    1      10000      10000      10000
3875    1      10000      10000      10000
3876    1      10000      10000      10000
3877    1      10000      10000      10000
3878    1      10000      10000      10000
3879    1      10000      10000      10000
3880    1      10000      10000      10000
3881    1      10000      10000      10000
3882    1      10000      10000      10000
3883    1      10000      10000      10000
3884    1      10000      10000      10000
3885    1      10000      10000      10000
3886    1      10000      10000      10000
3887    1      10000      10000      10000
3888    1      10000      10000      10000
3889    1      10000      10000      10000
3890    1      10000      10000      10000
3891    1      10000      10000      10000
3892    1      10000      10000      10000
3893    1      10000      10000      10000
3894    1      10000      10000      10000
3895    1      10000      10000      10000
3896    1      10000      10000      10000
3897    1      10000      10000      10000
3898    1      10000      10000      10000
3899    1      10000      10000      10000
3900    1      10000      10000      10000
3901    1      10000      10000      10000
3902    1      10000      10000      10000
3903    1      10000      10000      10000
3904    1      10000      10000      10000
3905    1      10000      10000      10000
3906    1      10000      10000      10000
3907    1      10000      10000      10000
3908    1      10000      10000      10000
3909    1      10000      10000      10000
3910    1      10000      10000      10000
3911    1      10000      10000      10000
3912    1      10000      10000      10000
3913    1      10000      10000      10000
3914    1      10000      10000      10000
3915    1      10000      10000      10000
3916    1      10000      10000      10000
3917    1      10000      10000      10000
3918    1      10000      10000      10000
3919    1      10000      10000      10000
3920    1      10000      10000      10000
3921    1      10000      10000      10000
3922    1      10000      10000      10000
3923    1      10000      10000      10000
3924    1      10000      10000      10000
3925    1      10000      10000      10000
3926    1      10000      10000      10000
3927    1      10000      10000      10000
3928    1      10000      10000      10000
3929    1      10000      10000      10000
3930    1      10000      10000      10000
3931    1      10000      10000      10000
3932    1      10000      10000      10000
3933    1      10000      10000      10000
3934    1      10000      10000      10000
3935    1      10000      10000      10000
3936    1      10000      10000      10000
3937    1      10000      10000      10000
3938    1      10000      10000      10000
3939    1      10000      10000      10000
3940    1      10000      10000      10000
3941    1      10000      10000      10000
3942    1      10000      10000      10000
3943    1      10000      10000      10000
3944    1      10000      10000      10000
3945    1      10000      10000      10000
3946    1      10000      10000      10000
3947    1      10000      10000      10000
3948    1      10000      10000      10000
3949    1      10000      10000      10000
3950    1      10000      10000      10000
3951    1      10000      10000      10000
3952    1      10000      10000      10000
3953    1      10000      10000      10000
3954    1      10000      10000      10000
3955    1      10000      10000      10000
3956    1      10000      10000      10000
3957    1      10000      10000      10000
3958    1      10000      10000      10000
3959    1      10000      10000      10000
3960    1      10000      10000      10000
3961    1      10000      10000      10000
3962    1      10000      10000      10000
3963    1      10000      10000      10000
3964    1      10000      10000      10000
3965    1      10000      10000      10000
3966    1      10000      10000      10000
3967    1      10000      10000      10000
3968    1      10000      10000      10000
3969    1      10000      10000      10000
3970    1      10000      10000      10000
3971    1      10000      10000      10000
3972    1      10000      10000      10000
3973    1      10000      10000      10000
3974    1      10000      10000      10000
3975    1      10000      10000      10000
3976    1      10000      10000      10000
3977    1      10000      10000      10000
3978    1      10000      10000      10000
3979    1      10000      10000      10000
3980    1      10000      10000      10000
3981    1      10000      10000      10000
3982    1      10000      10000      10000
3983    1      10000      10000      10000
3984    1      10000      10000      10000
3985    1      10000      10000      10000
3986    1      10000      10000      10000
3987    1      10000      10000      10000
3988    1      10000      10000      10000
3989    1      10000      10000      10000
3990    1      10000      10000      10000
3991    1      10000      10000      10000
3992    1      10000      10000      10000
3993    1      10000      10000      10000
3994    1      10000      10000      10000
3995    1      10000      10000      10000
3996    1      10000      10000      10000
3997    1      10000      10000      10000
3998    1      10000      10000      10000
3999    1      10000      10000      10000
4000    1      10000      10000      10000
4001    1      10000      10000      10000
4002    1      10000      10000      10000
4003    1      10000      10000      10000
4004    1      10000      10000      10000
4005    1      10000      10000      10000
4006    1      10000      10000      10000
4007    1      10000      10000      10000
4008    1      10000      10000      10000
4009    1      10000      10000      10000
4010    1      10000      10000      10000
4011    1      10000      10000      10000
4012    1      10000      10000      10000
4013    1      10000      10000      10000
4014    1      10000      10000      10000
4015    1      10000      10000      10000
4016    1      10000      10000      10000
4017    1      10000      10000      10000
4018    1      10000      10000      10000
4019    1      10000      10000      10000
4020    1      10000      10000      10000
4021    1      10000      10000      10000
4022    1      10000      10000      10000
4023    1      10000      10000      10000
4024    1      10000      10000      10000
4025    1      10000      10000      10000
4026    1      10000      10000      10000
4027    1      10000      10000      10000
4028    1      10000      10000      10000
4029    1      10000      10000      10000
4030    1      10000      10000      10000
4031    1      10000      10000      10000
4032    1      10000      10000      10000
4033    1      10000      10000      10000
4034    1      10000      10000      10000
4035    1      10000      10000      10000
4036    1      10000      10000      10000
4037    1      10000      10000      10000
4038    1      10000      10000      10000
4039    1      10000      10000      10000
4040    1      10000      10000      10000
4041    1      10000      10000      10000
4042    1      10000      10000      10000
4043    1      10000      10000      10000
4044    1      10000      10000      10000
4045    1      10000      10000      10000
4046    1      10000      10000      10000
4047    1      10000      10000      10000
4048    1      10000      10000      10000
4049    1      10000      10000      10000
4050    1      10000      10000      10000
4051    1      10000      10000      10000
4052    1      10000      10000      10000
4053    1      10000      10000      10000
4054    1      10000      10000      10000
4055    1      10000      10000      10000
4056    1      10000      10000      10000
4057    1      10000      10000      10000
4058    1      10000      10000      10000
4059    1      10000      10000      10000
4060    1      10000      10000      10000
4061    1      10000      10000      10000
4062    1      10000      10000      10000
4063    1      10000      10000      10000
4064    1      10000      10000      10000
4065    1      10000      10000      10000
4066    1      10000      10000      10000
4067    1      10000      10000      10000
4068    1      10000      10000      10000
4069    1      10000      10000      10000
4070    1      10000      10000      10000
4071    1      10000      10000      10000
4072    1      10000      10000      10000
4073    1      10000      10000      10000
4074    1      10000      10000      10000
4075    1      10000      10000      10000
4076    1      10000      10000      10000
4077    1      10000      10000      10000
4078    1      10000      10000      10000
4079    1      10000      10000      10000
4080    1      10000      10000      10000
4081    1      10000      10000      10000
4082    1      10000      10000      10000
4083    1      10000      10000      10000
4084    1      10000      10000      10000
4085    1      10000      10000      10000
4086    1      10000      10000      10000
4087    1      10000      10000      10000
4088    1      10000      10000      10000
4089    1      10000      10000      10000
4090    1      10000      10000      10000
4091    1      10000      10000      10000
4092    1      10000      10000      10000
4093    1      10000      10000      10000
4094    1      10000      10000      10000
4095    1      10000      10000      10000
4096    1      10000      10000      10000
4097    1      10000      10000      10000
4098    1      10000      10000      10000
4099    1      10000      10000      10000
4100    1      10000      10000      10000
4101    1      10000      10000      10000
4102    1      10000      10000      10000
4103    1      10000      10000      10000
4104    1      10000      10000      10000
4105    1      10000      10000      10000
4106    1      10000      10000      10000
4107    1      10000      10000      10000
4108    1      10000      10000      10000
4109    1      10000      10000      10000
4110    1      10000      10000      10000
4111    1      10000      10000      10000
4112    1      10000      10000      10000
4113    1      10000      10000      10000
4114    1      10000      10000      10000
4115    1      10000      10000      10000
4116    1      10000      10000      10000
4117    1      10000      10000      10000
4118    1      10000      10000      10000
4119    1      10000      10000      10000
4120    1      10000      10000      10000
4121    1      10000      10000      10000
4122    1      10000      10000      10000
4123    1      10000      10000      10000
4124    1      10000      10000      10000
4125    1      10000      10000      10000
4126    1      10000      10000      10000
4127    1      10000      10000      10000
4128    1      10000      10000      10000
4129    1      10000      10000      10000
4130    1      10000      10000      10000
4131    1      10000      10000      10000
4132    1      10000      10000      10000
4133    1      10000      10000      10000
4134    1      10000      10000      10000
4135    1      10000      10000      10000
4136    1      10000      10000      10000
4137    1      10000      10000      10000
4138    1      10000      10000      10000
4139    1      10000      10000      10000
4140    1      10000      10000      10000
4141    1      10000      10000      10000
4142    1      10000      10000      10000
4143    1      10000      10000      10000
4144    1      10000      10000      10000
4145    1      10000      10000      10000
4146    1      10000      10000      10000
4147    1      10000      10000      10000
4148    1      10000      10000      10000
4149    1      10000      10000      10000
4150    1      10000      10000      10000
4151    1      10000      10000      10000
4152    1      10000      10000      10000
4153    1      10000      10000      10000
4154    1      10000      10000      10000
4155    1      10000      10000      10000
4156    1      10000      10000      10000
4157    1      10000      10000      10000
4158    1      10000      10000      10000
4159    1      10000      10000      10000
4160    1      10000      10000      10000
4161    1      10000      10000      10000
4162    1      10000      10000      10000
4163    1      10000      10000      10000
4164    1      10000      10000      10000
4165    1      10000      10000      10000
4166    1      10000      10000      10000
4167    1      10000      10000      10000
4168    1      10000      10000      10000
4169    1      10000      10000      10000
4170    1      10000      10000      10000
4171    1      10000      10000      10000
4172    1      10000      10000      10000
4173    1      10000      10000      10000
4174    1      10000      10000      10000
4175    1      10000      10000      10000
4176    1      10000      10000      10000
4177    1      10000      10000      10000
4178    1      10000      10000      10000
4179    1      10000      10000      10000
4180    1      10000      10000      10000
4181    1      10000      10000      10000
4182    1      10000      10000      10000
4183    1      10000      10000      10000
4184    1      10000      10000      10000
4185    1      10000      10000      10000
4186    1      10000      10000      10000
4187    1      10000      10000      10000
4188    1      10000      10000      10000
4189    1      10000      10000      10000
4190    1      10000      10000      10000
4191    1      10000      10000      10000
4192    1      10000      10000      10000
4193    1      10000      10000      10000
4194    1      10000      10000      10000
4195    1      10000      10000      10000
4196    1      10000      10000      10000
4197    1      10000      10000      10000
4198    1      10000      10000      10000
4199    1      10000      10000      10000
4200    1      10000      10000      10000
4201    1      10000      10000      10000
4202    1      10000      10000      10000
4203    1      10000      10000      10000
4204    1      10000      10000      10000
4205    1      10000      10000      10000
4206    1      10000      10000      10000
4207    1      10000      10000      10000
4208    1      10000      10000      10000
4209    1      10000      10000      10000
4210    1      10000      10000      10000
4211    1      10000      10000      10000
4212    1      10000      10000      10000
4213    1      10000      10000      10000
4214    1      10000      10000      10000
4215    1      10000      10000      10000
4216    1      10000      10000      10000
4217    1      10000      10000      10000
4218    1      10000      10000      10000
4219    1      10000      10000      10000
4220    1      10000      10000      10000
4221    1      10000      10000      10000
4222    1      10000      10000      10000
4223    1      10000      10000      10000
4224    1      10000      10000      10000
4225    1      10000      10000      10000
4226    1      10000      10000      10000
4227    1      10000      10000      10000
4228    1      10000      10000      10000
4229    1      10000      10000      10000
4230    1      10000      10000      10000
4231    1      10000      10000      10000
4232    1      10000      10000      10000
4233    1      10000      10000      10000
4234    1      10000      10000      10000
4235    1      10000      10000      10000
4236    1      10000      10000      10000
4237    1      10000      10000      10000
4238    1      10000      10000      10000
4239    1      10000      10000      10000
4240    1      10000      10000      10000
4241    1      10000      10000      10000
4242    1      10000      10000      10000
4243    1      10000      10000      10000
4244    1      10000      10000      10000
4245    1      10000      10000      10000
4246    1      10000      10000      10000
4247    1      10000      10000      10000
4248    1      10000      10000      10000
4249    1      10000      10000      10000
4250    1      10000      10000      10000
4251    1      10000      10000      10000
4252    1      10000      10000      10000
4253    1      10000      10000      10000
4254    1      10000      10000      10000
4255    1      10000      10000      10000
4256    1      10000      10000      10000
4257    1      10000      10000      10000
4258    1      10000      10000      10000
4259    1      10000      10000      10000
4260    1      10000      10000      10000
4261    1      10000      10000      10000
4262    1      10000      10000      10000
4263    1      10000      10000      10000
4264    1      10000      10000      10000
4265    1      10000      10000      10000
4266    1      10000      10000      10000
4267    1      10000      10000      10000
4268    1      10000      10000      10000
4269    1      10000      10000      10000
4270    1      10000      10000      10000
4271    1      10000      10000      10000
4272    1      10000      10000      10000
4273    1      10000      10000      10000
4274    1      10000      10000      10000
4275    1      10000      10000      10000
4276    1      10000      10000      10000
4277    1      10000      10000      10000
4278    1      10000      10000      10000
4279    1      10000      10000      10000
4280    1      10000      10000      10000
4281    1      10000      10000      10000
4282    1      10000      10000      10000
4283    1      10000      10000      10000
4284    1      10000      10000      10000
4285    1      10000      10000      10000
4286    1      10000      10000      10000
4287    1      10000      10000      10000
4288    1      10000      10000      10000
4289    1      10000      10000      10000
4290    1      10000      10000      10000
4291    1      10000      10000      10000
4292    1      10000      10000      10000
4293    1      10000      10000      10000
4294    1      10000      10000      10000
4295    1      10000      10000      10000
4296    1      10000      10000      10000
4297    1      10000      10000      10000
4298    1      10000      10000      10000
4299    1      10000      10000      10000
4300    1      10000      10000      10000
4301    1      10000      10000      10000
4302    1      10000      10000      10000
4303    1      10000      10000      10000
4304    1      10000      10000      10000
4305    1      10000      10000      10000
4306    1      10000      10000      10000
4307    1      10000      10000      10000
4308    1      10000      10000      10000
4309    1      10000      10000      10000
4310    1      10000      10000      10000
4311    1      10000      10000      10000
4312    1      10000      10000      10000
4313    1      10000      10000      10000
4314    1      10000      10000      10000
4315    1      10000      10000      10000
4316    1      10000      10000      10000
4317    1      10000      10000      10000
4318    1      10000      10000      10000
4319    1      10000      10000      10000
4320    1      10000      10000      10000
4321    1      10000      10000      10000
4322    1      10000      10000      10000
4323    1      10000      10000      10000
4324    1      10000      10000      10000
4325    1      10000      10000      10000
4326    1      10000      10000      10000
4327    1      10000      10000      10000
4328    1      10000      10000      10000
4329    1      10000      10000      10000
4330    1      10000      10000      10000
4331    1      10000      10000      10000
4332    1      10000      10000      10000
4333    1      10000      10000      10000
4334    1      10000      10000      10000
4335    1      10000      10000      10000
4336    1      10000      10000      10000
4337    1      10000      10000      10000
4338    1      10000      10000      10000
4339    1      10000      10000      10000
4340    1      10000      10000      10000
4341    1      10000      10000      10000
4342    1      10000      10000      10000
4343    1      10000      10000      10000
4344    1      10000      10000      10000
4345    1      10000      10000      10000
4346    1      10000      10000      10000
4347    1      10000      10000      10000
4348    1      10000      10000      10000
4349    1      10000      10000      10000
4350    1      10000      10000      10000
4351    1      10000      10000      10000
4352    1      10000      10000      10000
4353    1      10000      10000      10000
4354    1      10000      10000      10000
4355    1      10000      10000      10000
4356    1      10000      10000      10000
4357    1      10000      10000      10000
4358    1      10000      10000      10000
4359    1      10000      10000      10000
4360    1      10000      10000      10000
4361    1      10000      10000      10000
4362    1      10000      10000      10000
4363    1      10000      10000      10000
4364    1      10000      10000      10000
4365    1      10000      10000      10000
4366    1      10000      10000      10000
4367    1      10000      10000      10000
4368    1      10000      10000      10000
4369    1      10000      10000      10000
4370    1      10000      10000      10000
4371    1      10000      10000      10000
4372    1      10000      10000      10000
4373    1      10000      10000      10000
4374    1      10000      10000      10000
4375    1      10000      10000      10000
4376    1      10000      10000      10000
4377    1      10000      10000      10000
4378    1      10000      10000      10000
4379    1      10000      10000      10000
4380    1      10000      10000      10000
4381    1      10000      10000      10000
4382    1      10000      10000      10000
4383    1      10000      10000      10000
4384    1      10000      10000      10000
4385    1      10000      10000      10000
4386    1      10000      10000      10000
4387    1      10000      10000      10000
4388    1      10000      10000      10000
4389    1      10000      10000      10000
4390    1      10000      10000      10000
4391    1      10000      10000      10000
4392    1      10000      10000      10000
4393    1      10000      10000      10000
4394    1      10000      10000      10000
4395    1      10000      10000      10000
4396    1      10000      10000      10000
4397    1      10000      10000      10000
4398    1      10000      10000      10000
4399    1      10000      10000      10000
4400    1      10000      10000      10000
4401    1      10000      10000      10000
4402    1      10000      10000      10000
4403    1      10000      10000      10000
4404    1      10000      10000      10000
4405    1      10000      10000      10000
4406    1      10000      10000      10000
4407    1      10000      10000      10000
4408    1      10000      10000      10000
4409    1      10000      10000      10000
4410    1      10000      10000      10000
4411    1      10000      10000      10000
4412    1      10000      10000      10000
4413    1      10000      10000      10000
4414    1      10000      10000      10000
4415    1      10000      10000      10000
4416    1      10000      10000      10000
4417    1      10000      10000      10000
4418    1      10000      10000      10000
4419    1      10000      10000      10000
4420    1      10000      10000      10000
4421    1      10000      10000      10000
4422    1      10000      10000      10000
4423    1      10000      10000      10000
4424    1      10000      10000      10000
4425    1      10000      10000      10000
4426    1      10000      10000      10000
4427    1      10000      10000      10000
4428    1      10000      10000      10000
4429    1      10000      10000      10000
4430    1      10000      10000      10000
4431    1      10000      10000      10000
4432    1      10000      10000      10000
4433    1      10000      10000      10000
4434    1      10000      10000      10000
4435    1      10000      10000      10000
4436    1      10000      10000      10000
4437    1      10000      10000      10000
4438    1      10000      10000      10000
4439    1      10000      10000      10000
4440    1      10000      10000      10000
4441    1      10000      10000      10000
4442    1      10000      10000      10000
4443    1      10000      10000      10000
4444    1      10000      10000      10000
4445    1      10000      10000      10000
4446    1      10000      10000      10000
4447    1      10000      10000      10000
4448    1      10000      10000      10000
4449    1      10000      10000      10000
4450    1      10000      10000      10000
4451    1      10000      10000      10000
4452    1      10000      10000      10000
4453    1      10000      10000      10000
4454    1      10000      10000      10000
4455    1      10000      10000      10000
4456    1      10000      10000      10000
4457    1      10000      10000      10000
4458    1      10000      10000      10000
4459    1      10000      10000      10000
4460    1      10000      10000      10000
4461    1      10000      10000      10000
4462    1      10000      10000      10000
4463    1      10000      10000      10000
4464    1      10000      10000      10000
4465    1      10000      10000      10000
4466    1      10000      10000      10000
4467    1      10000      10000      10000
4468    1      10000      10000      10000
4469    1      10000      10000      10000
4470    1      10000      10000      10000
4471    1      10000      10000      10000
4472    1      10000      10000      10000
4473    1      10000      10000      10000
4474    1      10000      10000      10000
4475    1      10000      10000      10000
4476    1      10000      10000      10000
4477    1      10000      10000      10000
4478    1      10000      10000      10000
4479    1      10000      10000      10000
4480    1      10000      10000      10000
4481    1      10000      10000      10000
4482    1      10000      10000      10000
4483    1      10000      10000      10000
4484    1      10000      10000      10000
4485    1      10000      10000      10000
4486    1      10000      10000      10000
4487    1      10000      10000      10000
4488    1      10000      10000      10000
4489    1      10000      10000      10000
4490    1      10000      10000      10000
4491    1      10000      10000      10000
4492    1      10000      10000      10000
4493    1      10000      10000      10000
4494    1      10000      10000      10000
4495    1      10000      10000      10000
4496    1      10000      10000      10000
4497    1      10000      10000      10000
4498    1      10000      10000      10000
4499    1      10000      10000      10000
4500    1      10000      10000      10000
