# Supplementary material for: Docking for EP4R antagonists active against inflammatory pain
Source: Nat Commun. 2023 Dec 6;14:8067. doi: 10.1038/s41467-023-43506-6 (PMC10700596; doi:10.1038/s41467-023-43506-6)
Supplement: Supplementary file 6 — Supplementary Data 3 [file 41467_2023_43506_MOESM6_ESM.zip › MD-files/backmapped-system.pdb]

REMARK    GENERATED BY TRJCONV
TITLE     Protein in POPC - AA
REMARK    THIS IS A SIMULATION BOX
CRYST1  102.082  102.082   94.752  90.00  90.00  90.00 P 1           1
MODEL        1
ATOM      1  N   ASN A   1      51.320  75.420  66.940  1.00  0.00           N
ATOM      2  H1  ASN A   1      50.600  75.770  67.600  1.00  0.00           H
ATOM      3  H2  ASN A   1      52.110  76.100  66.890  1.00  0.00           H
ATOM      4  H3  ASN A   1      51.030  75.400  65.940  1.00  0.00           H
ATOM      5  CA  ASN A   1      51.770  74.110  67.470  1.00  0.00           C
ATOM      6  HA  ASN A   1      50.810  73.620  67.600  1.00  0.00           H
ATOM      7  CB  ASN A   1      52.290  74.350  68.890  1.00  0.00           C
ATOM      8  HB1 ASN A   1      52.260  73.390  69.440  1.00  0.00           H
ATOM      9  HB2 ASN A   1      51.700  75.050  69.530  1.00  0.00           H
ATOM     10  CG  ASN A   1      53.680  74.980  68.930  1.00  0.00           C
ATOM     11  OD1 ASN A   1      54.670  74.250  68.840  1.00  0.00           O
ATOM     12  ND2 ASN A   1      53.850  76.330  69.040  1.00  0.00           N
ATOM     13 1HD2 ASN A   1      54.800  76.630  69.080  1.00  0.00           H
ATOM     14 2HD2 ASN A   1      53.060  76.920  68.920  1.00  0.00           H
ATOM     15  C   ASN A   1      52.520  73.260  66.510  1.00  0.00           C
ATOM     16  O   ASN A   1      51.960  72.760  65.530  1.00  0.00           O
ATOM     17  N   SER A   2      53.810  72.980  66.790  1.00  0.00           N
ATOM     18  HN  SER A   2      54.250  73.410  67.580  1.00  0.00           H
ATOM     19  CA  SER A   2      54.590  72.120  65.970  1.00  0.00           C
ATOM     20  HA  SER A   2      54.460  72.600  65.010  1.00  0.00           H
ATOM     21  CB  SER A   2      56.100  72.120  66.250  1.00  0.00           C
ATOM     22  HB1 SER A   2      56.410  73.120  66.640  1.00  0.00           H
ATOM     23  HB2 SER A   2      56.460  71.390  67.010  1.00  0.00           H
ATOM     24  OG  SER A   2      56.800  71.810  65.060  1.00  0.00           O
ATOM     25  HG1 SER A   2      56.370  71.030  64.690  1.00  0.00           H
ATOM     26  C   SER A   2      54.180  70.690  65.880  1.00  0.00           C
ATOM     27  O   SER A   2      54.450  70.120  64.820  1.00  0.00           O
ATOM     28  N   PRO A   3      53.550  70.030  66.810  1.00  0.00           N
ATOM     29  CD  PRO A   3      53.690  70.290  68.240  1.00  0.00           C
ATOM     30  HD1 PRO A   3      54.570  70.940  68.470  1.00  0.00           H
ATOM     31  HD2 PRO A   3      52.900  70.940  68.650  1.00  0.00           H
ATOM     32  CA  PRO A   3      53.050  68.710  66.600  1.00  0.00           C
ATOM     33  HA  PRO A   3      53.860  68.140  66.150  1.00  0.00           H
ATOM     34  CB  PRO A   3      52.790  68.160  68.000  1.00  0.00           C
ATOM     35  HB1 PRO A   3      52.970  67.070  68.020  1.00  0.00           H
ATOM     36  HB2 PRO A   3      51.730  68.350  68.290  1.00  0.00           H
ATOM     37  CG  PRO A   3      53.730  68.920  68.940  1.00  0.00           C
ATOM     38  HG1 PRO A   3      53.340  68.980  69.980  1.00  0.00           H
ATOM     39  HG2 PRO A   3      54.750  68.490  68.860  1.00  0.00           H
ATOM     40  C   PRO A   3      51.870  68.600  65.690  1.00  0.00           C
ATOM     41  O   PRO A   3      51.710  67.550  65.060  1.00  0.00           O
ATOM     42  N   VAL A   4      51.010  69.630  65.640  1.00  0.00           N
ATOM     43  HN  VAL A   4      51.250  70.500  66.070  1.00  0.00           H
ATOM     44  CA  VAL A   4      49.790  69.530  64.890  1.00  0.00           C
ATOM     45  HA  VAL A   4      49.420  68.520  64.840  1.00  0.00           H
ATOM     46  CB  VAL A   4      48.660  70.210  65.600  1.00  0.00           C
ATOM     47  HB  VAL A   4      47.720  70.170  65.020  1.00  0.00           H
ATOM     48  CG1 VAL A   4      48.390  69.400  66.880  1.00  0.00           C
ATOM     49 1HG1 VAL A   4      49.290  69.330  67.530  1.00  0.00           H
ATOM     50 2HG1 VAL A   4      48.130  68.350  66.620  1.00  0.00           H
ATOM     51 3HG1 VAL A   4      47.610  69.840  67.530  1.00  0.00           H
ATOM     52  CG2 VAL A   4      48.950  71.680  65.960  1.00  0.00           C
ATOM     53 1HG2 VAL A   4      49.080  72.330  65.060  1.00  0.00           H
ATOM     54 2HG2 VAL A   4      49.830  71.730  66.630  1.00  0.00           H
ATOM     55 3HG2 VAL A   4      48.060  72.080  66.490  1.00  0.00           H
ATOM     56  C   VAL A   4      49.950  70.060  63.510  1.00  0.00           C
ATOM     57  O   VAL A   4      49.150  69.760  62.620  1.00  0.00           O
ATOM     58  N   THR A   5      51.000  70.860  63.260  1.00  0.00           N
ATOM     59  HN  THR A   5      51.640  71.070  63.990  1.00  0.00           H
ATOM     60  CA  THR A   5      51.290  71.370  61.950  1.00  0.00           C
ATOM     61  HA  THR A   5      50.360  71.720  61.540  1.00  0.00           H
ATOM     62  CB  THR A   5      52.270  72.500  61.860  1.00  0.00           C
ATOM     63  HB  THR A   5      52.730  72.600  60.860  1.00  0.00           H
ATOM     64  OG1 THR A   5      53.250  72.310  62.880  1.00  0.00           O
ATOM     65  HG1 THR A   5      53.790  73.100  62.810  1.00  0.00           H
ATOM     66  CG2 THR A   5      51.510  73.770  62.290  1.00  0.00           C
ATOM     67 1HG2 THR A   5      51.000  73.680  63.270  1.00  0.00           H
ATOM     68 2HG2 THR A   5      50.760  74.040  61.520  1.00  0.00           H
ATOM     69 3HG2 THR A   5      52.280  74.560  62.460  1.00  0.00           H
ATOM     70  C   THR A   5      51.760  70.250  61.080  1.00  0.00           C
ATOM     71  O   THR A   5      51.350  70.100  59.930  1.00  0.00           O
ATOM     72  N   ILE A   6      52.550  69.320  61.630  1.00  0.00           N
ATOM     73  HN  ILE A   6      52.750  69.530  62.580  1.00  0.00           H
ATOM     74  CA  ILE A   6      53.070  68.150  60.980  1.00  0.00           C
ATOM     75  HA  ILE A   6      53.430  68.500  60.020  1.00  0.00           H
ATOM     76  CB  ILE A   6      54.280  67.610  61.670  1.00  0.00           C
ATOM     77  HB  ILE A   6      54.960  68.480  61.560  1.00  0.00           H
ATOM     78  CG2 ILE A   6      54.190  67.440  63.190  1.00  0.00           C
ATOM     79 1HG2 ILE A   6      53.750  66.480  63.550  1.00  0.00           H
ATOM     80 2HG2 ILE A   6      53.610  68.300  63.580  1.00  0.00           H
ATOM     81 3HG2 ILE A   6      55.220  67.510  63.590  1.00  0.00           H
ATOM     82  CG1 ILE A   6      55.010  66.410  61.040  1.00  0.00           C
ATOM     83 1HG1 ILE A   6      54.930  66.390  59.940  1.00  0.00           H
ATOM     84 2HG1 ILE A   6      56.080  66.620  61.270  1.00  0.00           H
ATOM     85  CD  ILE A   6      54.640  65.050  61.630  1.00  0.00           C
ATOM     86  HD1 ILE A   6      55.070  64.170  61.110  1.00  0.00           H
ATOM     87  HD2 ILE A   6      54.910  64.960  62.710  1.00  0.00           H
ATOM     88  HD3 ILE A   6      53.540  65.030  61.490  1.00  0.00           H
ATOM     89  C   ILE A   6      52.080  67.170  60.440  1.00  0.00           C
ATOM     90  O   ILE A   6      52.250  66.800  59.280  1.00  0.00           O
ATOM     91  N   PRO A   7      50.990  66.750  61.010  1.00  0.00           N
ATOM     92  CD  PRO A   7      50.840  66.490  62.440  1.00  0.00           C
ATOM     93  HD1 PRO A   7      50.210  67.290  62.870  1.00  0.00           H
ATOM     94  HD2 PRO A   7      51.770  66.290  63.010  1.00  0.00           H
ATOM     95  CA  PRO A   7      50.010  66.040  60.240  1.00  0.00           C
ATOM     96  HA  PRO A   7      50.510  65.290  59.650  1.00  0.00           H
ATOM     97  CB  PRO A   7      49.060  65.460  61.290  1.00  0.00           C
ATOM     98  HB1 PRO A   7      48.560  64.550  60.920  1.00  0.00           H
ATOM     99  HB2 PRO A   7      48.270  66.180  61.590  1.00  0.00           H
ATOM    100  CG  PRO A   7      50.010  65.200  62.480  1.00  0.00           C
ATOM    101  HG1 PRO A   7      50.640  64.300  62.300  1.00  0.00           H
ATOM    102  HG2 PRO A   7      49.460  65.080  63.440  1.00  0.00           H
ATOM    103  C   PRO A   7      49.190  66.840  59.290  1.00  0.00           C
ATOM    104  O   PRO A   7      48.750  66.290  58.280  1.00  0.00           O
ATOM    105  N   ALA A   8      48.940  68.120  59.610  1.00  0.00           N
ATOM    106  HN  ALA A   8      49.330  68.590  60.390  1.00  0.00           H
ATOM    107  CA  ALA A   8      48.120  68.980  58.810  1.00  0.00           C
ATOM    108  HA  ALA A   8      47.090  68.640  58.740  1.00  0.00           H
ATOM    109  CB  ALA A   8      48.020  70.330  59.550  1.00  0.00           C
ATOM    110  HB1 ALA A   8      47.370  71.080  59.050  1.00  0.00           H
ATOM    111  HB2 ALA A   8      49.030  70.730  59.760  1.00  0.00           H
ATOM    112  HB3 ALA A   8      47.570  70.220  60.550  1.00  0.00           H
ATOM    113  C   ALA A   8      48.630  69.150  57.430  1.00  0.00           C
ATOM    114  O   ALA A   8      47.940  69.020  56.410  1.00  0.00           O
ATOM    115  N   VAL A   9      49.960  69.340  57.300  1.00  0.00           N
ATOM    116  HN  VAL A   9      50.490  69.440  58.130  1.00  0.00           H
ATOM    117  CA  VAL A   9      50.620  69.540  56.050  1.00  0.00           C
ATOM    118  HA  VAL A   9      50.010  70.180  55.420  1.00  0.00           H
ATOM    119  CB  VAL A   9      51.990  70.160  56.110  1.00  0.00           C
ATOM    120  HB  VAL A   9      52.260  70.340  55.050  1.00  0.00           H
ATOM    121  CG1 VAL A   9      51.870  71.560  56.740  1.00  0.00           C
ATOM    122 1HG1 VAL A   9      51.730  71.480  57.840  1.00  0.00           H
ATOM    123 2HG1 VAL A   9      50.940  72.060  56.380  1.00  0.00           H
ATOM    124 3HG1 VAL A   9      52.740  72.200  56.490  1.00  0.00           H
ATOM    125  CG2 VAL A   9      53.000  69.300  56.890  1.00  0.00           C
ATOM    126 1HG2 VAL A   9      52.640  69.000  57.890  1.00  0.00           H
ATOM    127 2HG2 VAL A   9      53.270  68.390  56.310  1.00  0.00           H
ATOM    128 3HG2 VAL A   9      53.940  69.870  57.020  1.00  0.00           H
ATOM    129  C   VAL A   9      50.800  68.230  55.380  1.00  0.00           C
ATOM    130  O   VAL A   9      51.130  68.190  54.190  1.00  0.00           O
ATOM    131  N   MET A  10      50.690  67.070  56.060  1.00  0.00           N
ATOM    132  HN  MET A  10      50.520  67.160  57.040  1.00  0.00           H
ATOM    133  CA  MET A  10      50.750  65.800  55.410  1.00  0.00           C
ATOM    134  HA  MET A  10      51.480  65.810  54.620  1.00  0.00           H
ATOM    135  CB  MET A  10      51.030  64.700  56.450  1.00  0.00           C
ATOM    136  HB1 MET A  10      51.950  65.000  57.010  1.00  0.00           H
ATOM    137  HB2 MET A  10      50.250  64.770  57.240  1.00  0.00           H
ATOM    138  CG  MET A  10      51.120  63.290  55.870  1.00  0.00           C
ATOM    139  HG1 MET A  10      50.110  62.840  55.710  1.00  0.00           H
ATOM    140  HG2 MET A  10      51.520  63.260  54.830  1.00  0.00           H
ATOM    141  SD  MET A  10      52.150  62.200  56.890  1.00  0.00           S
ATOM    142  CE  MET A  10      51.010  62.370  58.300  1.00  0.00           C
ATOM    143  HE1 MET A  10      49.960  62.520  57.980  1.00  0.00           H
ATOM    144  HE2 MET A  10      51.320  63.210  58.960  1.00  0.00           H
ATOM    145  HE3 MET A  10      51.080  61.380  58.800  1.00  0.00           H
ATOM    146  C   MET A  10      49.460  65.510  54.720  1.00  0.00           C
ATOM    147  O   MET A  10      49.440  65.090  53.570  1.00  0.00           O
ATOM    148  N   PHE A  11      48.370  65.810  55.450  1.00  0.00           N
ATOM    149  HN  PHE A  11      48.490  66.070  56.400  1.00  0.00           H
ATOM    150  CA  PHE A  11      47.010  65.610  55.040  1.00  0.00           C
ATOM    151  HA  PHE A  11      46.830  64.560  54.850  1.00  0.00           H
ATOM    152  CB  PHE A  11      46.220  66.120  56.260  1.00  0.00           C
ATOM    153  HB1 PHE A  11      46.590  67.120  56.560  1.00  0.00           H
ATOM    154  HB2 PHE A  11      46.480  65.440  57.100  1.00  0.00           H
ATOM    155  CG  PHE A  11      44.730  66.040  56.200  1.00  0.00           C
ATOM    156  CD1 PHE A  11      44.030  65.070  55.520  1.00  0.00           C
ATOM    157  HD1 PHE A  11      44.540  64.400  54.840  1.00  0.00           H
ATOM    158  CE1 PHE A  11      42.690  64.880  55.730  1.00  0.00           C
ATOM    159  HE1 PHE A  11      42.210  64.030  55.270  1.00  0.00           H
ATOM    160  CZ  PHE A  11      42.020  65.620  56.680  1.00  0.00           C
ATOM    161  HZ  PHE A  11      41.000  65.350  56.890  1.00  0.00           H
ATOM    162  CD2 PHE A  11      44.050  66.850  57.080  1.00  0.00           C
ATOM    163  HD2 PHE A  11      44.510  67.710  57.540  1.00  0.00           H
ATOM    164  CE2 PHE A  11      42.740  66.570  57.370  1.00  0.00           C
ATOM    165  HE2 PHE A  11      42.220  67.090  58.170  1.00  0.00           H
ATOM    166  C   PHE A  11      46.740  66.370  53.800  1.00  0.00           C
ATOM    167  O   PHE A  11      46.250  65.910  52.760  1.00  0.00           O
ATOM    168  N   ILE A  12      47.160  67.650  53.780  1.00  0.00           N
ATOM    169  HN  ILE A  12      47.380  68.070  54.660  1.00  0.00           H
ATOM    170  CA  ILE A  12      46.970  68.530  52.670  1.00  0.00           C
ATOM    171  HA  ILE A  12      45.900  68.530  52.510  1.00  0.00           H
ATOM    172  CB  ILE A  12      47.270  69.950  53.050  1.00  0.00           C
ATOM    173  HB  ILE A  12      46.910  70.010  54.100  1.00  0.00           H
ATOM    174  CG2 ILE A  12      48.780  70.270  53.070  1.00  0.00           C
ATOM    175 1HG2 ILE A  12      49.310  69.410  53.550  1.00  0.00           H
ATOM    176 2HG2 ILE A  12      49.220  70.330  52.050  1.00  0.00           H
ATOM    177 3HG2 ILE A  12      49.030  71.180  53.650  1.00  0.00           H
ATOM    178  CG1 ILE A  12      46.420  70.950  52.250  1.00  0.00           C
ATOM    179 1HG1 ILE A  12      45.330  70.760  52.240  1.00  0.00           H
ATOM    180 2HG1 ILE A  12      46.850  70.990  51.220  1.00  0.00           H
ATOM    181  CD  ILE A  12      46.590  72.390  52.750  1.00  0.00           C
ATOM    182  HD1 ILE A  12      47.630  72.780  52.780  1.00  0.00           H
ATOM    183  HD2 ILE A  12      45.880  73.040  52.190  1.00  0.00           H
ATOM    184  HD3 ILE A  12      46.280  72.490  53.820  1.00  0.00           H
ATOM    185  C   ILE A  12      47.610  68.090  51.400  1.00  0.00           C
ATOM    186  O   ILE A  12      47.120  68.330  50.300  1.00  0.00           O
ATOM    187  N   PHE A  13      48.860  67.590  51.440  1.00  0.00           N
ATOM    188  HN  PHE A  13      49.360  67.510  52.300  1.00  0.00           H
ATOM    189  CA  PHE A  13      49.620  67.180  50.300  1.00  0.00           C
ATOM    190  HA  PHE A  13      49.540  68.010  49.620  1.00  0.00           H
ATOM    191  CB  PHE A  13      51.070  66.910  50.720  1.00  0.00           C
ATOM    192  HB1 PHE A  13      51.480  66.150  50.020  1.00  0.00           H
ATOM    193  HB2 PHE A  13      51.190  66.460  51.730  1.00  0.00           H
ATOM    194  CG  PHE A  13      51.940  68.120  50.610  1.00  0.00           C
ATOM    195  CD1 PHE A  13      51.780  69.190  51.440  1.00  0.00           C
ATOM    196  HD1 PHE A  13      51.030  69.260  52.220  1.00  0.00           H
ATOM    197  CE1 PHE A  13      52.660  70.240  51.410  1.00  0.00           C
ATOM    198  HE1 PHE A  13      52.480  71.070  52.080  1.00  0.00           H
ATOM    199  CZ  PHE A  13      53.720  70.230  50.540  1.00  0.00           C
ATOM    200  HZ  PHE A  13      54.420  71.060  50.510  1.00  0.00           H
ATOM    201  CD2 PHE A  13      52.960  68.150  49.680  1.00  0.00           C
ATOM    202  HD2 PHE A  13      53.160  67.360  48.980  1.00  0.00           H
ATOM    203  CE2 PHE A  13      53.850  69.200  49.640  1.00  0.00           C
ATOM    204  HE2 PHE A  13      54.700  69.170  48.980  1.00  0.00           H
ATOM    205  C   PHE A  13      49.040  66.020  49.570  1.00  0.00           C
ATOM    206  O   PHE A  13      49.010  65.990  48.340  1.00  0.00           O
ATOM    207  N   GLY A  14      48.530  65.070  50.370  1.00  0.00           N
ATOM    208  HN  GLY A  14      48.620  65.080  51.370  1.00  0.00           H
ATOM    209  CA  GLY A  14      47.850  63.870  50.000  1.00  0.00           C
ATOM    210  HA1 GLY A  14      47.620  63.360  50.920  1.00  0.00           H
ATOM    211  HA2 GLY A  14      48.490  63.360  49.290  1.00  0.00           H
ATOM    212  C   GLY A  14      46.600  64.250  49.280  1.00  0.00           C
ATOM    213  O   GLY A  14      46.340  63.920  48.130  1.00  0.00           O
ATOM    214  N   VAL A  15      45.720  65.010  49.960  1.00  0.00           N
ATOM    215  HN  VAL A  15      45.840  65.240  50.930  1.00  0.00           H
ATOM    216  CA  VAL A  15      44.400  65.340  49.510  1.00  0.00           C
ATOM    217  HA  VAL A  15      43.940  64.410  49.230  1.00  0.00           H
ATOM    218  CB  VAL A  15      43.540  65.870  50.620  1.00  0.00           C
ATOM    219  HB  VAL A  15      43.840  65.330  51.550  1.00  0.00           H
ATOM    220  CG1 VAL A  15      42.090  65.510  50.270  1.00  0.00           C
ATOM    221 1HG1 VAL A  15      41.370  65.840  51.050  1.00  0.00           H
ATOM    222 2HG1 VAL A  15      41.860  66.030  49.320  1.00  0.00           H
ATOM    223 3HG1 VAL A  15      41.980  64.410  50.140  1.00  0.00           H
ATOM    224  CG2 VAL A  15      43.750  67.370  50.890  1.00  0.00           C
ATOM    225 1HG2 VAL A  15      43.470  67.580  51.950  1.00  0.00           H
ATOM    226 2HG2 VAL A  15      43.150  67.980  50.180  1.00  0.00           H
ATOM    227 3HG2 VAL A  15      44.830  67.630  50.820  1.00  0.00           H
ATOM    228  C   VAL A  15      44.410  66.120  48.240  1.00  0.00           C
ATOM    229  O   VAL A  15      43.620  65.850  47.340  1.00  0.00           O
ATOM    230  N   VAL A  16      45.370  67.060  48.170  1.00  0.00           N
ATOM    231  HN  VAL A  16      46.000  67.220  48.930  1.00  0.00           H
ATOM    232  CA  VAL A  16      45.530  67.910  47.030  1.00  0.00           C
ATOM    233  HA  VAL A  16      44.530  68.210  46.760  1.00  0.00           H
ATOM    234  CB  VAL A  16      46.200  69.200  47.390  1.00  0.00           C
ATOM    235  HB  VAL A  16      45.860  69.440  48.420  1.00  0.00           H
ATOM    236  CG1 VAL A  16      45.640  70.310  46.490  1.00  0.00           C
ATOM    237 1HG1 VAL A  16      44.530  70.300  46.510  1.00  0.00           H
ATOM    238 2HG1 VAL A  16      46.010  70.190  45.440  1.00  0.00           H
ATOM    239 3HG1 VAL A  16      46.000  71.280  46.890  1.00  0.00           H
ATOM    240  CG2 VAL A  16      47.730  69.170  47.330  1.00  0.00           C
ATOM    241 1HG2 VAL A  16      48.230  69.030  46.340  1.00  0.00           H
ATOM    242 2HG2 VAL A  16      48.160  68.420  48.030  1.00  0.00           H
ATOM    243 3HG2 VAL A  16      48.060  70.160  47.710  1.00  0.00           H
ATOM    244  C   VAL A  16      46.150  67.250  45.840  1.00  0.00           C
ATOM    245  O   VAL A  16      45.630  67.450  44.740  1.00  0.00           O
ATOM    246  N   GLY A  17      47.170  66.390  46.010  1.00  0.00           N
ATOM    247  HN  GLY A  17      47.550  66.280  46.920  1.00  0.00           H
ATOM    248  CA  GLY A  17      47.770  65.600  44.970  1.00  0.00           C
ATOM    249  HA1 GLY A  17      48.530  65.010  45.460  1.00  0.00           H
ATOM    250  HA2 GLY A  17      48.160  66.200  44.170  1.00  0.00           H
ATOM    251  C   GLY A  17      46.810  64.610  44.420  1.00  0.00           C
ATOM    252  O   GLY A  17      46.660  64.500  43.200  1.00  0.00           O
ATOM    253  N   ASN A  18      46.160  63.830  45.300  1.00  0.00           N
ATOM    254  HN  ASN A  18      46.310  63.900  46.280  1.00  0.00           H
ATOM    255  CA  ASN A  18      45.280  62.800  44.850  1.00  0.00           C
ATOM    256  HA  ASN A  18      45.780  62.130  44.160  1.00  0.00           H
ATOM    257  CB  ASN A  18      44.800  61.920  46.020  1.00  0.00           C
ATOM    258  HB1 ASN A  18      43.960  61.250  45.730  1.00  0.00           H
ATOM    259  HB2 ASN A  18      44.400  62.530  46.860  1.00  0.00           H
ATOM    260  CG  ASN A  18      45.900  61.100  46.680  1.00  0.00           C
ATOM    261  OD1 ASN A  18      46.090  61.070  47.900  1.00  0.00           O
ATOM    262  ND2 ASN A  18      46.610  60.280  45.870  1.00  0.00           N
ATOM    263 1HD2 ASN A  18      46.280  60.070  44.950  1.00  0.00           H
ATOM    264 2HD2 ASN A  18      47.140  59.590  46.370  1.00  0.00           H
ATOM    265  C   ASN A  18      44.140  63.280  44.020  1.00  0.00           C
ATOM    266  O   ASN A  18      43.910  62.840  42.890  1.00  0.00           O
ATOM    267  N   LEU A  19      43.440  64.310  44.530  1.00  0.00           N
ATOM    268  HN  LEU A  19      43.620  64.690  45.430  1.00  0.00           H
ATOM    269  CA  LEU A  19      42.380  64.860  43.750  1.00  0.00           C
ATOM    270  HA  LEU A  19      41.760  64.010  43.490  1.00  0.00           H
ATOM    271  CB  LEU A  19      41.520  65.780  44.640  1.00  0.00           C
ATOM    272  HB1 LEU A  19      41.970  65.850  45.660  1.00  0.00           H
ATOM    273  HB2 LEU A  19      41.500  66.820  44.260  1.00  0.00           H
ATOM    274  CG  LEU A  19      40.050  65.340  44.740  1.00  0.00           C
ATOM    275  HG  LEU A  19      39.550  66.030  45.450  1.00  0.00           H
ATOM    276  CD1 LEU A  19      39.320  65.290  43.380  1.00  0.00           C
ATOM    277 1HD1 LEU A  19      38.240  65.060  43.490  1.00  0.00           H
ATOM    278 2HD1 LEU A  19      39.740  64.490  42.740  1.00  0.00           H
ATOM    279 3HD1 LEU A  19      39.430  66.240  42.820  1.00  0.00           H
ATOM    280  CD2 LEU A  19      40.080  63.960  45.430  1.00  0.00           C
ATOM    281 1HD2 LEU A  19      40.600  63.230  44.780  1.00  0.00           H
ATOM    282 2HD2 LEU A  19      39.040  63.620  45.610  1.00  0.00           H
ATOM    283 3HD2 LEU A  19      40.590  64.030  46.410  1.00  0.00           H
ATOM    284  C   LEU A  19      42.730  65.510  42.460  1.00  0.00           C
ATOM    285  O   LEU A  19      41.970  65.300  41.510  1.00  0.00           O
ATOM    286  N   VAL A  20      43.830  66.270  42.350  1.00  0.00           N
ATOM    287  HN  VAL A  20      44.410  66.520  43.130  1.00  0.00           H
ATOM    288  CA  VAL A  20      44.250  66.820  41.100  1.00  0.00           C
ATOM    289  HA  VAL A  20      43.390  67.330  40.710  1.00  0.00           H
ATOM    290  CB  VAL A  20      45.320  67.870  41.230  1.00  0.00           C
ATOM    291  HB  VAL A  20      44.910  68.610  41.950  1.00  0.00           H
ATOM    292  CG1 VAL A  20      45.510  68.680  39.940  1.00  0.00           C
ATOM    293 1HG1 VAL A  20      45.850  67.980  39.150  1.00  0.00           H
ATOM    294 2HG1 VAL A  20      46.330  69.410  40.090  1.00  0.00           H
ATOM    295 3HG1 VAL A  20      44.590  69.150  39.510  1.00  0.00           H
ATOM    296  CG2 VAL A  20      46.700  67.330  41.640  1.00  0.00           C
ATOM    297 1HG2 VAL A  20      46.730  66.830  42.630  1.00  0.00           H
ATOM    298 2HG2 VAL A  20      47.060  66.630  40.860  1.00  0.00           H
ATOM    299 3HG2 VAL A  20      47.420  68.180  41.700  1.00  0.00           H
ATOM    300  C   VAL A  20      44.620  65.810  40.080  1.00  0.00           C
ATOM    301  O   VAL A  20      44.250  65.830  38.900  1.00  0.00           O
ATOM    302  N   ALA A  21      45.310  64.760  40.570  1.00  0.00           N
ATOM    303  HN  ALA A  21      45.570  64.810  41.530  1.00  0.00           H
ATOM    304  CA  ALA A  21      45.610  63.640  39.740  1.00  0.00           C
ATOM    305  HA  ALA A  21      46.070  64.070  38.860  1.00  0.00           H
ATOM    306  CB  ALA A  21      46.610  62.740  40.500  1.00  0.00           C
ATOM    307  HB1 ALA A  21      47.510  63.340  40.750  1.00  0.00           H
ATOM    308  HB2 ALA A  21      46.290  62.340  41.480  1.00  0.00           H
ATOM    309  HB3 ALA A  21      46.990  61.930  39.850  1.00  0.00           H
ATOM    310  C   ALA A  21      44.420  62.860  39.290  1.00  0.00           C
ATOM    311  O   ALA A  21      44.300  62.480  38.130  1.00  0.00           O
ATOM    312  N   ILE A  22      43.450  62.660  40.210  1.00  0.00           N
ATOM    313  HN  ILE A  22      43.650  62.850  41.160  1.00  0.00           H
ATOM    314  CA  ILE A  22      42.210  62.010  39.910  1.00  0.00           C
ATOM    315  HA  ILE A  22      42.480  61.070  39.440  1.00  0.00           H
ATOM    316  CB  ILE A  22      41.490  61.730  41.200  1.00  0.00           C
ATOM    317  HB  ILE A  22      41.730  62.520  41.950  1.00  0.00           H
ATOM    318  CG2 ILE A  22      39.960  61.800  41.010  1.00  0.00           C
ATOM    319 1HG2 ILE A  22      39.490  61.440  41.960  1.00  0.00           H
ATOM    320 2HG2 ILE A  22      39.540  62.800  40.790  1.00  0.00           H
ATOM    321 3HG2 ILE A  22      39.540  61.130  40.230  1.00  0.00           H
ATOM    322  CG1 ILE A  22      41.960  60.390  41.770  1.00  0.00           C
ATOM    323 1HG1 ILE A  22      41.600  59.510  41.200  1.00  0.00           H
ATOM    324 2HG1 ILE A  22      43.070  60.350  41.740  1.00  0.00           H
ATOM    325  CD  ILE A  22      41.640  60.130  43.240  1.00  0.00           C
ATOM    326  HD1 ILE A  22      42.110  59.210  43.670  1.00  0.00           H
ATOM    327  HD2 ILE A  22      40.550  59.910  43.320  1.00  0.00           H
ATOM    328  HD3 ILE A  22      41.970  60.950  43.910  1.00  0.00           H
ATOM    329  C   ILE A  22      41.430  62.670  38.830  1.00  0.00           C
ATOM    330  O   ILE A  22      40.840  62.030  37.960  1.00  0.00           O
ATOM    331  N   VAL A  23      41.460  64.010  38.790  1.00  0.00           N
ATOM    332  HN  VAL A  23      41.820  64.570  39.520  1.00  0.00           H
ATOM    333  CA  VAL A  23      40.840  64.750  37.730  1.00  0.00           C
ATOM    334  HA  VAL A  23      39.800  64.470  37.600  1.00  0.00           H
ATOM    335  CB  VAL A  23      41.010  66.210  38.010  1.00  0.00           C
ATOM    336  HB  VAL A  23      42.040  66.420  38.360  1.00  0.00           H
ATOM    337  CG1 VAL A  23      39.980  66.670  39.050  1.00  0.00           C
ATOM    338 1HG1 VAL A  23      40.210  67.680  39.460  1.00  0.00           H
ATOM    339 2HG1 VAL A  23      38.940  66.600  38.660  1.00  0.00           H
ATOM    340 3HG1 VAL A  23      40.080  65.940  39.880  1.00  0.00           H
ATOM    341  CG2 VAL A  23      40.740  67.030  36.730  1.00  0.00           C
ATOM    342 1HG2 VAL A  23      39.840  66.680  36.180  1.00  0.00           H
ATOM    343 2HG2 VAL A  23      41.570  67.040  36.000  1.00  0.00           H
ATOM    344 3HG2 VAL A  23      40.540  68.060  37.110  1.00  0.00           H
ATOM    345  C   VAL A  23      41.380  64.390  36.390  1.00  0.00           C
ATOM    346  O   VAL A  23      40.700  63.950  35.460  1.00  0.00           O
ATOM    347  N   VAL A  24      42.720  64.420  36.310  1.00  0.00           N
ATOM    348  HN  VAL A  24      43.280  64.490  37.130  1.00  0.00           H
ATOM    349  CA  VAL A  24      43.510  64.200  35.140  1.00  0.00           C
ATOM    350  HA  VAL A  24      43.180  64.840  34.340  1.00  0.00           H
ATOM    351  CB  VAL A  24      44.930  64.600  35.400  1.00  0.00           C
ATOM    352  HB  VAL A  24      45.270  64.280  36.410  1.00  0.00           H
ATOM    353  CG1 VAL A  24      45.010  66.140  35.420  1.00  0.00           C
ATOM    354 1HG1 VAL A  24      44.220  66.620  36.030  1.00  0.00           H
ATOM    355 2HG1 VAL A  24      44.900  66.460  34.370  1.00  0.00           H
ATOM    356 3HG1 VAL A  24      45.970  66.460  35.880  1.00  0.00           H
ATOM    357  CG2 VAL A  24      46.000  64.020  34.460  1.00  0.00           C
ATOM    358 1HG2 VAL A  24      46.160  62.920  34.540  1.00  0.00           H
ATOM    359 2HG2 VAL A  24      45.720  64.300  33.420  1.00  0.00           H
ATOM    360 3HG2 VAL A  24      46.920  64.610  34.630  1.00  0.00           H
ATOM    361  C   VAL A  24      43.460  62.820  34.580  1.00  0.00           C
ATOM    362  O   VAL A  24      43.600  62.590  33.380  1.00  0.00           O
ATOM    363  N   LEU A  25      43.280  61.840  35.480  1.00  0.00           N
ATOM    364  HN  LEU A  25      43.230  62.060  36.460  1.00  0.00           H
ATOM    365  CA  LEU A  25      43.370  60.460  35.120  1.00  0.00           C
ATOM    366  HA  LEU A  25      43.880  60.350  34.170  1.00  0.00           H
ATOM    367  CB  LEU A  25      44.100  59.630  36.180  1.00  0.00           C
ATOM    368  HB1 LEU A  25      44.120  58.560  35.880  1.00  0.00           H
ATOM    369  HB2 LEU A  25      43.460  59.650  37.090  1.00  0.00           H
ATOM    370  CG  LEU A  25      45.520  60.080  36.570  1.00  0.00           C
ATOM    371  HG  LEU A  25      45.470  61.180  36.690  1.00  0.00           H
ATOM    372  CD1 LEU A  25      46.150  59.480  37.840  1.00  0.00           C
ATOM    373 1HD1 LEU A  25      47.230  59.770  37.920  1.00  0.00           H
ATOM    374 2HD1 LEU A  25      45.760  59.970  38.750  1.00  0.00           H
ATOM    375 3HD1 LEU A  25      46.060  58.380  37.860  1.00  0.00           H
ATOM    376  CD2 LEU A  25      46.530  59.820  35.440  1.00  0.00           C
ATOM    377 1HD2 LEU A  25      47.480  60.360  35.620  1.00  0.00           H
ATOM    378 2HD2 LEU A  25      46.640  58.710  35.340  1.00  0.00           H
ATOM    379 3HD2 LEU A  25      46.060  60.140  34.480  1.00  0.00           H
ATOM    380  C   LEU A  25      42.030  59.860  34.870  1.00  0.00           C
ATOM    381  O   LEU A  25      41.930  58.800  34.260  1.00  0.00           O
ATOM    382  N   CYS A  26      40.960  60.550  35.290  1.00  0.00           N
ATOM    383  HN  CYS A  26      41.060  61.400  35.810  1.00  0.00           H
ATOM    384  CA  CYS A  26      39.640  60.110  34.960  1.00  0.00           C
ATOM    385  HA  CYS A  26      39.530  59.080  35.290  1.00  0.00           H
ATOM    386  CB  CYS A  26      38.510  60.980  35.550  1.00  0.00           C
ATOM    387  HB1 CYS A  26      37.610  60.860  34.910  1.00  0.00           H
ATOM    388  HB2 CYS A  26      38.790  62.050  35.420  1.00  0.00           H
ATOM    389  SG  CYS A  26      38.100  60.790  37.310  1.00  0.00           S
ATOM    390  HG1 CYS A  26      37.940  62.080  37.590  1.00  0.00           H
ATOM    391  C   CYS A  26      39.500  60.220  33.480  1.00  0.00           C
ATOM    392  O   CYS A  26      39.070  59.300  32.790  1.00  0.00           O
ATOM    393  N   LYS A  27      39.990  61.350  32.920  1.00  0.00           N
ATOM    394  HN  LYS A  27      40.470  62.010  33.480  1.00  0.00           H
ATOM    395  CA  LYS A  27      39.780  61.730  31.560  1.00  0.00           C
ATOM    396  HA  LYS A  27      39.960  60.890  30.910  1.00  0.00           H
ATOM    397  CB  LYS A  27      38.380  62.300  31.290  1.00  0.00           C
ATOM    398  HB1 LYS A  27      38.380  62.820  30.310  1.00  0.00           H
ATOM    399  HB2 LYS A  27      38.170  63.130  32.000  1.00  0.00           H
ATOM    400  CG  LYS A  27      37.280  61.240  31.350  1.00  0.00           C
ATOM    401  HG1 LYS A  27      37.730  60.240  31.170  1.00  0.00           H
ATOM    402  HG2 LYS A  27      36.960  61.250  32.410  1.00  0.00           H
ATOM    403  CD  LYS A  27      36.080  61.540  30.450  1.00  0.00           C
ATOM    404  HD1 LYS A  27      36.470  61.730  29.430  1.00  0.00           H
ATOM    405  HD2 LYS A  27      35.410  60.660  30.340  1.00  0.00           H
ATOM    406  CE  LYS A  27      35.290  62.720  31.010  1.00  0.00           C
ATOM    407  HE1 LYS A  27      34.570  62.360  31.780  1.00  0.00           H
ATOM    408  HE2 LYS A  27      35.910  63.510  31.480  1.00  0.00           H
ATOM    409  NZ  LYS A  27      34.550  63.430  29.940  1.00  0.00           N
ATOM    410  HZ1 LYS A  27      35.160  63.940  29.270  1.00  0.00           H
ATOM    411  HZ2 LYS A  27      33.940  64.160  30.350  1.00  0.00           H
ATOM    412  HZ3 LYS A  27      33.940  62.780  29.400  1.00  0.00           H
ATOM    413  C   LYS A  27      40.810  62.700  31.070  1.00  0.00           C
ATOM    414  O   LYS A  27      40.600  63.890  30.810  1.00  0.00           O
ATOM    415  N   SER A  28      42.020  62.150  30.870  1.00  0.00           N
ATOM    416  HN  SER A  28      42.260  61.270  31.250  1.00  0.00           H
ATOM    417  CA  SER A  28      42.880  62.580  29.810  1.00  0.00           C
ATOM    418  HA  SER A  28      43.000  63.650  29.930  1.00  0.00           H
ATOM    419  CB  SER A  28      44.260  61.920  29.700  1.00  0.00           C
ATOM    420  HB1 SER A  28      44.740  62.290  28.770  1.00  0.00           H
ATOM    421  HB2 SER A  28      44.150  60.810  29.670  1.00  0.00           H
ATOM    422  OG  SER A  28      45.040  62.370  30.810  1.00  0.00           O
ATOM    423  HG1 SER A  28      44.590  62.380  31.660  1.00  0.00           H
ATOM    424  C   SER A  28      42.250  62.310  28.490  1.00  0.00           C
ATOM    425  O   SER A  28      41.490  61.350  28.370  1.00  0.00           O
ATOM    426  N   ARG A  29      42.620  63.040  27.430  1.00  0.00           N
ATOM    427  HN  ARG A  29      43.210  63.840  27.500  1.00  0.00           H
ATOM    428  CA  ARG A  29      42.350  62.660  26.070  1.00  0.00           C
ATOM    429  HA  ARG A  29      41.280  62.580  26.020  1.00  0.00           H
ATOM    430  CB  ARG A  29      42.640  63.740  25.010  1.00  0.00           C
ATOM    431  HB1 ARG A  29      43.730  63.930  25.040  1.00  0.00           H
ATOM    432  HB2 ARG A  29      42.350  63.440  23.980  1.00  0.00           H
ATOM    433  CG  ARG A  29      41.790  64.980  25.300  1.00  0.00           C
ATOM    434  HG1 ARG A  29      40.740  64.610  25.400  1.00  0.00           H
ATOM    435  HG2 ARG A  29      42.030  65.510  26.250  1.00  0.00           H
ATOM    436  CD  ARG A  29      41.800  65.990  24.150  1.00  0.00           C
ATOM    437  HD1 ARG A  29      42.350  66.890  24.490  1.00  0.00           H
ATOM    438  HD2 ARG A  29      42.380  65.580  23.290  1.00  0.00           H
ATOM    439  NE  ARG A  29      40.410  66.360  23.780  1.00  0.00           N
ATOM    440  HE  ARG A  29      39.720  65.640  23.660  1.00  0.00           H
ATOM    441  CZ  ARG A  29      39.920  67.610  23.560  1.00  0.00           C
ATOM    442  NH1 ARG A  29      40.550  68.810  23.720  1.00  0.00           N
ATOM    443 1HH1 ARG A  29      41.440  68.920  24.160  1.00  0.00           H
ATOM    444 2HH1 ARG A  29      39.970  69.600  23.550  1.00  0.00           H
ATOM    445  NH2 ARG A  29      38.580  67.640  23.280  1.00  0.00           N
ATOM    446 1HH2 ARG A  29      38.060  68.460  23.510  1.00  0.00           H
ATOM    447 2HH2 ARG A  29      38.150  66.740  23.420  1.00  0.00           H
ATOM    448  C   ARG A  29      42.810  61.290  25.710  1.00  0.00           C
ATOM    449  O   ARG A  29      43.900  60.880  26.110  1.00  0.00           O
ATOM    450  N   LYS A  30      41.900  60.540  25.070  1.00  0.00           N
ATOM    451  HN  LYS A  30      41.090  60.950  24.670  1.00  0.00           H
ATOM    452  CA  LYS A  30      41.960  59.110  25.130  1.00  0.00           C
ATOM    453  HA  LYS A  30      42.780  58.800  25.750  1.00  0.00           H
ATOM    454  CB  LYS A  30      40.660  58.480  25.660  1.00  0.00           C
ATOM    455  HB1 LYS A  30      39.740  58.850  25.150  1.00  0.00           H
ATOM    456  HB2 LYS A  30      40.570  57.400  25.380  1.00  0.00           H
ATOM    457  CG  LYS A  30      40.630  58.620  27.180  1.00  0.00           C
ATOM    458  HG1 LYS A  30      41.620  58.650  27.680  1.00  0.00           H
ATOM    459  HG2 LYS A  30      40.230  59.650  27.330  1.00  0.00           H
ATOM    460  CD  LYS A  30      39.720  57.580  27.840  1.00  0.00           C
ATOM    461  HD1 LYS A  30      40.120  56.570  27.620  1.00  0.00           H
ATOM    462  HD2 LYS A  30      39.880  57.720  28.930  1.00  0.00           H
ATOM    463  CE  LYS A  30      38.240  57.600  27.450  1.00  0.00           C
ATOM    464  HE1 LYS A  30      38.130  57.480  26.350  1.00  0.00           H
ATOM    465  HE2 LYS A  30      37.680  56.780  27.950  1.00  0.00           H
ATOM    466  NZ  LYS A  30      37.580  58.870  27.820  1.00  0.00           N
ATOM    467  HZ1 LYS A  30      36.750  58.630  28.390  1.00  0.00           H
ATOM    468  HZ2 LYS A  30      38.180  59.620  28.210  1.00  0.00           H
ATOM    469  HZ3 LYS A  30      37.270  59.420  26.990  1.00  0.00           H
ATOM    470  C   LYS A  30      42.190  58.570  23.760  1.00  0.00           C
ATOM    471  O   LYS A  30      41.480  58.920  22.810  1.00  0.00           O
ATOM    472  N   GLU A  31      43.200  57.700  23.590  1.00  0.00           N
ATOM    473  HN  GLU A  31      43.800  57.520  24.360  1.00  0.00           H
ATOM    474  CA  GLU A  31      43.320  56.800  22.490  1.00  0.00           C
ATOM    475  HA  GLU A  31      42.420  56.780  21.900  1.00  0.00           H
ATOM    476  CB  GLU A  31      44.480  57.200  21.560  1.00  0.00           C
ATOM    477  HB1 GLU A  31      45.350  57.430  22.210  1.00  0.00           H
ATOM    478  HB2 GLU A  31      44.720  56.330  20.910  1.00  0.00           H
ATOM    479  CG  GLU A  31      44.240  58.360  20.590  1.00  0.00           C
ATOM    480  HG1 GLU A  31      43.980  59.260  21.170  1.00  0.00           H
ATOM    481  HG2 GLU A  31      45.190  58.580  20.050  1.00  0.00           H
ATOM    482  CD  GLU A  31      43.210  58.090  19.510  1.00  0.00           C
ATOM    483  OE1 GLU A  31      42.050  58.570  19.650  1.00  0.00           O
ATOM    484  OE2 GLU A  31      43.570  57.350  18.560  1.00  0.00           O
ATOM    485  C   GLU A  31      43.470  55.450  23.100  1.00  0.00           C
ATOM    486  O   GLU A  31      43.850  55.290  24.260  1.00  0.00           O
ATOM    487  N   GLN A  32      43.200  54.360  22.350  1.00  0.00           N
ATOM    488  HN  GLN A  32      42.810  54.480  21.440  1.00  0.00           H
ATOM    489  CA  GLN A  32      43.440  52.980  22.660  1.00  0.00           C
ATOM    490  HA  GLN A  32      42.610  52.390  22.290  1.00  0.00           H
ATOM    491  CB  GLN A  32      44.530  52.510  21.680  1.00  0.00           C
ATOM    492  HB1 GLN A  32      44.080  52.660  20.680  1.00  0.00           H
ATOM    493  HB2 GLN A  32      44.690  51.410  21.680  1.00  0.00           H
ATOM    494  CG  GLN A  32      45.870  53.230  21.840  1.00  0.00           C
ATOM    495  HG1 GLN A  32      45.790  54.340  21.890  1.00  0.00           H
ATOM    496  HG2 GLN A  32      46.350  52.970  22.820  1.00  0.00           H
ATOM    497  CD  GLN A  32      46.800  52.770  20.730  1.00  0.00           C
ATOM    498  OE1 GLN A  32      47.250  51.630  20.800  1.00  0.00           O
ATOM    499  NE2 GLN A  32      47.140  53.710  19.800  1.00  0.00           N
ATOM    500 1HE2 GLN A  32      46.640  54.580  19.870  1.00  0.00           H
ATOM    501 2HE2 GLN A  32      47.770  53.540  19.050  1.00  0.00           H
ATOM    502  C   GLN A  32      43.570  52.490  24.060  1.00  0.00           C
ATOM    503  O   GLN A  32      42.670  52.650  24.890  1.00  0.00           O
ATOM    504  N   LYS A  33      44.640  51.730  24.320  1.00  0.00           N
ATOM    505  HN  LYS A  33      45.320  51.660  23.590  1.00  0.00           H
ATOM    506  CA  LYS A  33      44.800  50.860  25.440  1.00  0.00           C
ATOM    507  HA  LYS A  33      43.880  50.800  26.010  1.00  0.00           H
ATOM    508  CB  LYS A  33      45.110  49.490  24.820  1.00  0.00           C
ATOM    509  HB1 LYS A  33      46.140  49.390  24.410  1.00  0.00           H
ATOM    510  HB2 LYS A  33      44.480  49.470  23.910  1.00  0.00           H
ATOM    511  CG  LYS A  33      44.710  48.330  25.740  1.00  0.00           C
ATOM    512  HG1 LYS A  33      45.130  48.430  26.760  1.00  0.00           H
ATOM    513  HG2 LYS A  33      45.240  47.410  25.420  1.00  0.00           H
ATOM    514  CD  LYS A  33      43.190  48.140  25.770  1.00  0.00           C
ATOM    515  HD1 LYS A  33      42.780  48.730  24.920  1.00  0.00           H
ATOM    516  HD2 LYS A  33      42.750  48.650  26.650  1.00  0.00           H
ATOM    517  CE  LYS A  33      42.710  46.700  25.590  1.00  0.00           C
ATOM    518  HE1 LYS A  33      41.620  46.650  25.340  1.00  0.00           H
ATOM    519  HE2 LYS A  33      42.940  46.130  26.510  1.00  0.00           H
ATOM    520  NZ  LYS A  33      43.370  46.020  24.450  1.00  0.00           N
ATOM    521  HZ1 LYS A  33      43.740  45.080  24.680  1.00  0.00           H
ATOM    522  HZ2 LYS A  33      44.210  46.580  24.190  1.00  0.00           H
ATOM    523  HZ3 LYS A  33      42.760  45.920  23.610  1.00  0.00           H
ATOM    524  C   LYS A  33      45.910  51.160  26.380  1.00  0.00           C
ATOM    525  O   LYS A  33      46.310  50.420  27.290  1.00  0.00           O
ATOM    526  N   GLU A  34      46.470  52.360  26.170  1.00  0.00           N
ATOM    527  HN  GLU A  34      46.360  52.890  25.330  1.00  0.00           H
ATOM    528  CA  GLU A  34      47.460  52.840  27.090  1.00  0.00           C
ATOM    529  HA  GLU A  34      48.070  52.030  27.470  1.00  0.00           H
ATOM    530  CB  GLU A  34      48.350  53.820  26.300  1.00  0.00           C
ATOM    531  HB1 GLU A  34      48.540  53.310  25.330  1.00  0.00           H
ATOM    532  HB2 GLU A  34      49.320  53.920  26.820  1.00  0.00           H
ATOM    533  CG  GLU A  34      47.680  55.180  26.050  1.00  0.00           C
ATOM    534  HG1 GLU A  34      47.620  55.800  26.960  1.00  0.00           H
ATOM    535  HG2 GLU A  34      46.670  55.060  25.610  1.00  0.00           H
ATOM    536  CD  GLU A  34      48.420  56.030  25.030  1.00  0.00           C
ATOM    537  OE1 GLU A  34      48.670  55.580  23.880  1.00  0.00           O
ATOM    538  OE2 GLU A  34      48.830  57.170  25.380  1.00  0.00           O
ATOM    539  C   GLU A  34      46.840  53.530  28.250  1.00  0.00           C
ATOM    540  O   GLU A  34      47.500  53.690  29.290  1.00  0.00           O
ATOM    541  N   THR A  35      45.550  53.900  28.220  1.00  0.00           N
ATOM    542  HN  THR A  35      45.010  53.700  27.410  1.00  0.00           H
ATOM    543  CA  THR A  35      44.850  54.790  29.090  1.00  0.00           C
ATOM    544  HA  THR A  35      45.470  55.640  29.330  1.00  0.00           H
ATOM    545  CB  THR A  35      43.540  55.190  28.470  1.00  0.00           C
ATOM    546  HB  THR A  35      42.860  55.630  29.220  1.00  0.00           H
ATOM    547  OG1 THR A  35      42.890  54.170  27.730  1.00  0.00           O
ATOM    548  HG1 THR A  35      42.090  54.000  28.240  1.00  0.00           H
ATOM    549  CG2 THR A  35      43.770  56.310  27.440  1.00  0.00           C
ATOM    550 1HG2 THR A  35      44.440  55.990  26.610  1.00  0.00           H
ATOM    551 2HG2 THR A  35      44.210  57.190  27.960  1.00  0.00           H
ATOM    552 3HG2 THR A  35      42.820  56.600  26.950  1.00  0.00           H
ATOM    553  C   THR A  35      44.430  54.080  30.330  1.00  0.00           C
ATOM    554  O   THR A  35      44.200  54.740  31.340  1.00  0.00           O
ATOM    555  N   THR A  36      44.350  52.740  30.220  1.00  0.00           N
ATOM    556  HN  THR A  36      44.430  52.330  29.310  1.00  0.00           H
ATOM    557  CA  THR A  36      43.900  51.860  31.250  1.00  0.00           C
ATOM    558  HA  THR A  36      43.010  52.310  31.680  1.00  0.00           H
ATOM    559  CB  THR A  36      43.430  50.530  30.740  1.00  0.00           C
ATOM    560  HB  THR A  36      43.580  49.730  31.500  1.00  0.00           H
ATOM    561  OG1 THR A  36      44.120  50.310  29.520  1.00  0.00           O
ATOM    562  HG1 THR A  36      44.620  49.530  29.770  1.00  0.00           H
ATOM    563  CG2 THR A  36      41.930  50.590  30.420  1.00  0.00           C
ATOM    564 1HG2 THR A  36      41.380  50.800  31.360  1.00  0.00           H
ATOM    565 2HG2 THR A  36      41.730  51.430  29.710  1.00  0.00           H
ATOM    566 3HG2 THR A  36      41.610  49.600  30.030  1.00  0.00           H
ATOM    567  C   THR A  36      44.890  51.770  32.360  1.00  0.00           C
ATOM    568  O   THR A  36      44.550  51.450  33.490  1.00  0.00           O
ATOM    569  N   PHE A  37      46.170  52.060  32.050  1.00  0.00           N
ATOM    570  HN  PHE A  37      46.430  52.230  31.100  1.00  0.00           H
ATOM    571  CA  PHE A  37      47.190  52.190  33.040  1.00  0.00           C
ATOM    572  HA  PHE A  37      47.150  51.360  33.730  1.00  0.00           H
ATOM    573  CB  PHE A  37      48.570  52.370  32.410  1.00  0.00           C
ATOM    574  HB1 PHE A  37      48.730  51.530  31.700  1.00  0.00           H
ATOM    575  HB2 PHE A  37      48.570  53.290  31.780  1.00  0.00           H
ATOM    576  CG  PHE A  37      49.680  52.260  33.400  1.00  0.00           C
ATOM    577  CD1 PHE A  37      50.070  51.060  33.940  1.00  0.00           C
ATOM    578  HD1 PHE A  37      49.510  50.160  33.710  1.00  0.00           H
ATOM    579  CE1 PHE A  37      51.070  50.980  34.890  1.00  0.00           C
ATOM    580  HE1 PHE A  37      51.430  50.030  35.250  1.00  0.00           H
ATOM    581  CZ  PHE A  37      51.760  52.130  35.200  1.00  0.00           C
ATOM    582  HZ  PHE A  37      52.560  52.200  35.920  1.00  0.00           H
ATOM    583  CD2 PHE A  37      50.320  53.410  33.800  1.00  0.00           C
ATOM    584  HD2 PHE A  37      50.100  54.370  33.350  1.00  0.00           H
ATOM    585  CE2 PHE A  37      51.370  53.350  34.690  1.00  0.00           C
ATOM    586  HE2 PHE A  37      51.840  54.270  35.000  1.00  0.00           H
ATOM    587  C   PHE A  37      46.930  53.350  33.940  1.00  0.00           C
ATOM    588  O   PHE A  37      47.050  53.310  35.160  1.00  0.00           O
ATOM    589  N   TYR A  38      46.560  54.490  33.320  1.00  0.00           N
ATOM    590  HN  TYR A  38      46.680  54.490  32.330  1.00  0.00           H
ATOM    591  CA  TYR A  38      46.280  55.710  34.010  1.00  0.00           C
ATOM    592  HA  TYR A  38      47.090  55.840  34.720  1.00  0.00           H
ATOM    593  CB  TYR A  38      46.130  56.950  33.120  1.00  0.00           C
ATOM    594  HB1 TYR A  38      45.590  57.780  33.610  1.00  0.00           H
ATOM    595  HB2 TYR A  38      45.450  56.680  32.280  1.00  0.00           H
ATOM    596  CG  TYR A  38      47.440  57.500  32.660  1.00  0.00           C
ATOM    597  CD1 TYR A  38      48.630  56.840  32.510  1.00  0.00           C
ATOM    598  HD1 TYR A  38      48.700  55.800  32.820  1.00  0.00           H
ATOM    599  CE1 TYR A  38      49.770  57.450  32.050  1.00  0.00           C
ATOM    600  HE1 TYR A  38      50.710  56.920  31.940  1.00  0.00           H
ATOM    601  CZ  TYR A  38      49.750  58.790  31.710  1.00  0.00           C
ATOM    602  OH  TYR A  38      50.960  59.420  31.360  1.00  0.00           O
ATOM    603  HH  TYR A  38      50.820  60.340  31.590  1.00  0.00           H
ATOM    604  CD2 TYR A  38      47.460  58.840  32.340  1.00  0.00           C
ATOM    605  HD2 TYR A  38      46.580  59.450  32.440  1.00  0.00           H
ATOM    606  CE2 TYR A  38      48.570  59.480  31.830  1.00  0.00           C
ATOM    607  HE2 TYR A  38      48.440  60.520  31.570  1.00  0.00           H
ATOM    608  C   TYR A  38      45.090  55.620  34.910  1.00  0.00           C
ATOM    609  O   TYR A  38      44.990  56.080  36.040  1.00  0.00           O
ATOM    610  N   THR A  39      44.060  54.910  34.410  1.00  0.00           N
ATOM    611  HN  THR A  39      44.010  54.590  33.470  1.00  0.00           H
ATOM    612  CA  THR A  39      42.890  54.600  35.170  1.00  0.00           C
ATOM    613  HA  THR A  39      42.510  55.520  35.570  1.00  0.00           H
ATOM    614  CB  THR A  39      41.760  54.000  34.380  1.00  0.00           C
ATOM    615  HB  THR A  39      40.890  53.900  35.070  1.00  0.00           H
ATOM    616  OG1 THR A  39      42.070  52.770  33.730  1.00  0.00           O
ATOM    617  HG1 THR A  39      42.400  52.150  34.380  1.00  0.00           H
ATOM    618  CG2 THR A  39      41.220  54.910  33.270  1.00  0.00           C
ATOM    619 1HG2 THR A  39      42.010  55.150  32.520  1.00  0.00           H
ATOM    620 2HG2 THR A  39      40.800  55.850  33.700  1.00  0.00           H
ATOM    621 3HG2 THR A  39      40.420  54.400  32.690  1.00  0.00           H
ATOM    622  C   THR A  39      43.180  53.690  36.320  1.00  0.00           C
ATOM    623  O   THR A  39      42.570  53.720  37.390  1.00  0.00           O
ATOM    624  N   LEU A  40      44.090  52.720  36.120  1.00  0.00           N
ATOM    625  HN  LEU A  40      44.490  52.540  35.230  1.00  0.00           H
ATOM    626  CA  LEU A  40      44.460  51.860  37.200  1.00  0.00           C
ATOM    627  HA  LEU A  40      43.580  51.500  37.720  1.00  0.00           H
ATOM    628  CB  LEU A  40      45.160  50.600  36.650  1.00  0.00           C
ATOM    629  HB1 LEU A  40      45.530  50.810  35.620  1.00  0.00           H
ATOM    630  HB2 LEU A  40      46.090  50.400  37.230  1.00  0.00           H
ATOM    631  CG  LEU A  40      44.210  49.390  36.580  1.00  0.00           C
ATOM    632  HG  LEU A  40      44.020  49.100  37.640  1.00  0.00           H
ATOM    633  CD1 LEU A  40      44.930  48.260  35.840  1.00  0.00           C
ATOM    634 1HD1 LEU A  40      45.160  48.600  34.810  1.00  0.00           H
ATOM    635 2HD1 LEU A  40      44.250  47.390  35.740  1.00  0.00           H
ATOM    636 3HD1 LEU A  40      45.920  47.940  36.240  1.00  0.00           H
ATOM    637  CD2 LEU A  40      42.810  49.710  36.030  1.00  0.00           C
ATOM    638 1HD2 LEU A  40      42.270  50.510  36.580  1.00  0.00           H
ATOM    639 2HD2 LEU A  40      43.000  49.920  34.960  1.00  0.00           H
ATOM    640 3HD2 LEU A  40      42.180  48.800  36.100  1.00  0.00           H
ATOM    641  C   LEU A  40      45.290  52.490  38.260  1.00  0.00           C
ATOM    642  O   LEU A  40      45.190  52.170  39.440  1.00  0.00           O
ATOM    643  N   VAL A  41      46.030  53.550  37.870  1.00  0.00           N
ATOM    644  HN  VAL A  41      46.210  53.700  36.900  1.00  0.00           H
ATOM    645  CA  VAL A  41      46.740  54.360  38.810  1.00  0.00           C
ATOM    646  HA  VAL A  41      46.940  53.720  39.650  1.00  0.00           H
ATOM    647  CB  VAL A  41      48.070  54.850  38.300  1.00  0.00           C
ATOM    648  HB  VAL A  41      48.460  54.090  37.590  1.00  0.00           H
ATOM    649  CG1 VAL A  41      49.120  54.810  39.430  1.00  0.00           C
ATOM    650 1HG1 VAL A  41      50.150  55.010  39.070  1.00  0.00           H
ATOM    651 2HG1 VAL A  41      49.140  53.830  39.960  1.00  0.00           H
ATOM    652 3HG1 VAL A  41      48.950  55.550  40.240  1.00  0.00           H
ATOM    653  CG2 VAL A  41      47.980  56.190  37.550  1.00  0.00           C
ATOM    654 1HG2 VAL A  41      47.070  56.240  36.920  1.00  0.00           H
ATOM    655 2HG2 VAL A  41      48.810  56.220  36.820  1.00  0.00           H
ATOM    656 3HG2 VAL A  41      48.090  57.090  38.200  1.00  0.00           H
ATOM    657  C   VAL A  41      45.910  55.400  39.470  1.00  0.00           C
ATOM    658  O   VAL A  41      46.230  55.840  40.570  1.00  0.00           O
ATOM    659  N   CYS A  42      44.770  55.800  38.870  1.00  0.00           N
ATOM    660  HN  CYS A  42      44.580  55.680  37.900  1.00  0.00           H
ATOM    661  CA  CYS A  42      43.710  56.470  39.550  1.00  0.00           C
ATOM    662  HA  CYS A  42      44.000  57.350  40.100  1.00  0.00           H
ATOM    663  CB  CYS A  42      42.670  56.900  38.490  1.00  0.00           C
ATOM    664  HB1 CYS A  42      43.260  57.500  37.770  1.00  0.00           H
ATOM    665  HB2 CYS A  42      42.240  55.960  38.090  1.00  0.00           H
ATOM    666  SG  CYS A  42      41.250  57.800  39.170  1.00  0.00           S
ATOM    667  HG1 CYS A  42      41.900  58.910  39.450  1.00  0.00           H
ATOM    668  C   CYS A  42      43.070  55.570  40.550  1.00  0.00           C
ATOM    669  O   CYS A  42      42.670  56.040  41.620  1.00  0.00           O
ATOM    670  N   GLY A  43      43.030  54.260  40.260  1.00  0.00           N
ATOM    671  HN  GLY A  43      43.280  54.000  39.330  1.00  0.00           H
ATOM    672  CA  GLY A  43      42.720  53.200  41.170  1.00  0.00           C
ATOM    673  HA1 GLY A  43      41.710  53.340  41.520  1.00  0.00           H
ATOM    674  HA2 GLY A  43      42.880  52.270  40.640  1.00  0.00           H
ATOM    675  C   GLY A  43      43.640  53.160  42.350  1.00  0.00           C
ATOM    676  O   GLY A  43      43.160  52.950  43.460  1.00  0.00           O
ATOM    677  N   LEU A  44      44.950  53.340  42.130  1.00  0.00           N
ATOM    678  HN  LEU A  44      45.360  53.440  41.230  1.00  0.00           H
ATOM    679  CA  LEU A  44      45.840  53.420  43.250  1.00  0.00           C
ATOM    680  HA  LEU A  44      45.620  52.600  43.930  1.00  0.00           H
ATOM    681  CB  LEU A  44      47.320  53.230  42.910  1.00  0.00           C
ATOM    682  HB1 LEU A  44      47.670  53.900  42.080  1.00  0.00           H
ATOM    683  HB2 LEU A  44      47.640  52.210  42.620  1.00  0.00           H
ATOM    684  CG  LEU A  44      48.380  53.570  43.980  1.00  0.00           C
ATOM    685  HG  LEU A  44      48.250  54.660  44.160  1.00  0.00           H
ATOM    686  CD1 LEU A  44      49.760  53.420  43.330  1.00  0.00           C
ATOM    687 1HD1 LEU A  44      49.990  52.380  43.030  1.00  0.00           H
ATOM    688 2HD1 LEU A  44      50.560  53.680  44.060  1.00  0.00           H
ATOM    689 3HD1 LEU A  44      49.880  54.220  42.560  1.00  0.00           H
ATOM    690  CD2 LEU A  44      48.200  52.840  45.320  1.00  0.00           C
ATOM    691 1HD2 LEU A  44      47.160  52.600  45.610  1.00  0.00           H
ATOM    692 2HD2 LEU A  44      48.810  53.290  46.130  1.00  0.00           H
ATOM    693 3HD2 LEU A  44      48.680  51.840  45.310  1.00  0.00           H
ATOM    694  C   LEU A  44      45.660  54.660  44.060  1.00  0.00           C
ATOM    695  O   LEU A  44      45.630  54.680  45.290  1.00  0.00           O
ATOM    696  N   ALA A  45      45.460  55.790  43.350  1.00  0.00           N
ATOM    697  HN  ALA A  45      45.500  55.740  42.360  1.00  0.00           H
ATOM    698  CA  ALA A  45      45.320  57.080  43.940  1.00  0.00           C
ATOM    699  HA  ALA A  45      46.250  57.350  44.410  1.00  0.00           H
ATOM    700  CB  ALA A  45      45.050  58.140  42.850  1.00  0.00           C
ATOM    701  HB1 ALA A  45      45.900  58.070  42.150  1.00  0.00           H
ATOM    702  HB2 ALA A  45      44.120  57.910  42.290  1.00  0.00           H
ATOM    703  HB3 ALA A  45      44.930  59.150  43.300  1.00  0.00           H
ATOM    704  C   ALA A  45      44.210  57.150  44.920  1.00  0.00           C
ATOM    705  O   ALA A  45      44.320  57.830  45.940  1.00  0.00           O
ATOM    706  N   VAL A  46      43.110  56.410  44.670  1.00  0.00           N
ATOM    707  HN  VAL A  46      43.030  55.980  43.780  1.00  0.00           H
ATOM    708  CA  VAL A  46      42.020  56.420  45.610  1.00  0.00           C
ATOM    709  HA  VAL A  46      41.910  57.430  45.970  1.00  0.00           H
ATOM    710  CB  VAL A  46      40.730  55.950  45.000  1.00  0.00           C
ATOM    711  HB  VAL A  46      40.710  56.210  43.930  1.00  0.00           H
ATOM    712  CG1 VAL A  46      39.500  56.620  45.630  1.00  0.00           C
ATOM    713 1HG1 VAL A  46      39.400  56.260  46.670  1.00  0.00           H
ATOM    714 2HG1 VAL A  46      38.590  56.320  45.070  1.00  0.00           H
ATOM    715 3HG1 VAL A  46      39.560  57.730  45.620  1.00  0.00           H
ATOM    716  CG2 VAL A  46      40.580  54.420  45.080  1.00  0.00           C
ATOM    717 1HG2 VAL A  46      40.570  54.070  46.140  1.00  0.00           H
ATOM    718 2HG2 VAL A  46      39.670  54.050  44.550  1.00  0.00           H
ATOM    719 3HG2 VAL A  46      41.430  53.960  44.540  1.00  0.00           H
ATOM    720  C   VAL A  46      42.300  55.760  46.920  1.00  0.00           C
ATOM    721  O   VAL A  46      41.760  56.160  47.950  1.00  0.00           O
ATOM    722  N   THR A  47      43.180  54.750  47.030  1.00  0.00           N
ATOM    723  HN  THR A  47      43.710  54.530  46.210  1.00  0.00           H
ATOM    724  CA  THR A  47      43.510  54.070  48.250  1.00  0.00           C
ATOM    725  HA  THR A  47      42.550  53.880  48.720  1.00  0.00           H
ATOM    726  CB  THR A  47      44.310  52.810  48.190  1.00  0.00           C
ATOM    727  HB  THR A  47      44.560  52.310  49.150  1.00  0.00           H
ATOM    728  OG1 THR A  47      45.490  52.940  47.420  1.00  0.00           O
ATOM    729  HG1 THR A  47      46.140  53.580  47.740  1.00  0.00           H
ATOM    730  CG2 THR A  47      43.460  51.750  47.460  1.00  0.00           C
ATOM    731 1HG2 THR A  47      44.030  50.800  47.480  1.00  0.00           H
ATOM    732 2HG2 THR A  47      42.460  51.660  47.930  1.00  0.00           H
ATOM    733 3HG2 THR A  47      43.370  52.050  46.390  1.00  0.00           H
ATOM    734  C   THR A  47      44.210  54.920  49.250  1.00  0.00           C
ATOM    735  O   THR A  47      43.960  54.910  50.460  1.00  0.00           O
ATOM    736  N   ASP A  48      45.080  55.790  48.720  1.00  0.00           N
ATOM    737  HN  ASP A  48      45.310  55.670  47.760  1.00  0.00           H
ATOM    738  CA  ASP A  48      45.910  56.740  49.400  1.00  0.00           C
ATOM    739  HA  ASP A  48      46.350  56.190  50.220  1.00  0.00           H
ATOM    740  CB  ASP A  48      47.050  57.130  48.440  1.00  0.00           C
ATOM    741  HB1 ASP A  48      46.720  57.340  47.410  1.00  0.00           H
ATOM    742  HB2 ASP A  48      47.560  58.010  48.880  1.00  0.00           H
ATOM    743  CG  ASP A  48      47.920  55.880  48.420  1.00  0.00           C
ATOM    744  OD1 ASP A  48      47.500  54.850  47.830  1.00  0.00           O
ATOM    745  OD2 ASP A  48      48.880  55.860  49.240  1.00  0.00           O
ATOM    746  C   ASP A  48      45.080  57.810  50.020  1.00  0.00           C
ATOM    747  O   ASP A  48      45.360  58.160  51.160  1.00  0.00           O
ATOM    748  N   LEU A  49      44.040  58.320  49.320  1.00  0.00           N
ATOM    749  HN  LEU A  49      43.900  57.980  48.400  1.00  0.00           H
ATOM    750  CA  LEU A  49      43.110  59.160  50.020  1.00  0.00           C
ATOM    751  HA  LEU A  49      43.600  60.060  50.350  1.00  0.00           H
ATOM    752  CB  LEU A  49      41.950  59.670  49.160  1.00  0.00           C
ATOM    753  HB1 LEU A  49      41.550  58.830  48.550  1.00  0.00           H
ATOM    754  HB2 LEU A  49      41.050  60.010  49.720  1.00  0.00           H
ATOM    755  CG  LEU A  49      42.320  60.800  48.180  1.00  0.00           C
ATOM    756  HG  LEU A  49      43.270  60.510  47.690  1.00  0.00           H
ATOM    757  CD1 LEU A  49      41.250  61.020  47.100  1.00  0.00           C
ATOM    758 1HD1 LEU A  49      40.890  60.090  46.620  1.00  0.00           H
ATOM    759 2HD1 LEU A  49      41.660  61.680  46.300  1.00  0.00           H
ATOM    760 3HD1 LEU A  49      40.390  61.520  47.600  1.00  0.00           H
ATOM    761  CD2 LEU A  49      42.580  62.120  48.910  1.00  0.00           C
ATOM    762 1HD2 LEU A  49      42.700  62.940  48.180  1.00  0.00           H
ATOM    763 2HD2 LEU A  49      43.520  62.160  49.500  1.00  0.00           H
ATOM    764 3HD2 LEU A  49      41.660  62.290  49.510  1.00  0.00           H
ATOM    765  C   LEU A  49      42.450  58.520  51.190  1.00  0.00           C
ATOM    766  O   LEU A  49      42.300  59.210  52.200  1.00  0.00           O
ATOM    767  N   LEU A  50      41.990  57.260  51.110  1.00  0.00           N
ATOM    768  HN  LEU A  50      42.120  56.770  50.250  1.00  0.00           H
ATOM    769  CA  LEU A  50      41.290  56.590  52.160  1.00  0.00           C
ATOM    770  HA  LEU A  50      40.540  57.250  52.570  1.00  0.00           H
ATOM    771  CB  LEU A  50      40.690  55.280  51.630  1.00  0.00           C
ATOM    772  HB1 LEU A  50      40.250  54.670  52.450  1.00  0.00           H
ATOM    773  HB2 LEU A  50      41.510  54.660  51.190  1.00  0.00           H
ATOM    774  CG  LEU A  50      39.650  55.470  50.520  1.00  0.00           C
ATOM    775  HG  LEU A  50      40.130  56.000  49.670  1.00  0.00           H
ATOM    776  CD1 LEU A  50      39.210  54.070  50.040  1.00  0.00           C
ATOM    777 1HD1 LEU A  50      38.550  54.120  49.160  1.00  0.00           H
ATOM    778 2HD1 LEU A  50      38.750  53.540  50.900  1.00  0.00           H
ATOM    779 3HD1 LEU A  50      40.110  53.500  49.730  1.00  0.00           H
ATOM    780  CD2 LEU A  50      38.510  56.350  51.070  1.00  0.00           C
ATOM    781 1HD2 LEU A  50      38.790  57.420  51.130  1.00  0.00           H
ATOM    782 2HD2 LEU A  50      37.610  56.210  50.440  1.00  0.00           H
ATOM    783 3HD2 LEU A  50      38.250  55.960  52.080  1.00  0.00           H
ATOM    784  C   LEU A  50      42.190  56.390  53.330  1.00  0.00           C
ATOM    785  O   LEU A  50      41.840  56.780  54.450  1.00  0.00           O
ATOM    786  N   GLY A  51      43.440  55.960  53.090  1.00  0.00           N
ATOM    787  HN  GLY A  51      43.610  55.690  52.150  1.00  0.00           H
ATOM    788  CA  GLY A  51      44.510  55.980  54.050  1.00  0.00           C
ATOM    789  HA1 GLY A  51      45.460  55.730  53.600  1.00  0.00           H
ATOM    790  HA2 GLY A  51      44.220  55.240  54.780  1.00  0.00           H
ATOM    791  C   GLY A  51      44.670  57.290  54.740  1.00  0.00           C
ATOM    792  O   GLY A  51      44.700  57.350  55.970  1.00  0.00           O
ATOM    793  N   THR A  52      44.750  58.400  53.980  1.00  0.00           N
ATOM    794  HN  THR A  52      44.690  58.240  53.000  1.00  0.00           H
ATOM    795  CA  THR A  52      44.960  59.740  54.430  1.00  0.00           C
ATOM    796  HA  THR A  52      45.960  59.730  54.840  1.00  0.00           H
ATOM    797  CB  THR A  52      45.000  60.770  53.340  1.00  0.00           C
ATOM    798  HB  THR A  52      44.030  60.940  52.820  1.00  0.00           H
ATOM    799  OG1 THR A  52      45.890  60.440  52.280  1.00  0.00           O
ATOM    800  HG1 THR A  52      45.720  59.540  52.000  1.00  0.00           H
ATOM    801  CG2 THR A  52      45.600  62.100  53.820  1.00  0.00           C
ATOM    802 1HG2 THR A  52      45.610  62.820  52.970  1.00  0.00           H
ATOM    803 2HG2 THR A  52      46.680  62.090  54.050  1.00  0.00           H
ATOM    804 3HG2 THR A  52      45.040  62.530  54.690  1.00  0.00           H
ATOM    805  C   THR A  52      43.950  60.180  55.430  1.00  0.00           C
ATOM    806  O   THR A  52      44.280  60.790  56.450  1.00  0.00           O
ATOM    807  N   LEU A  53      42.670  59.920  55.110  1.00  0.00           N
ATOM    808  HN  LEU A  53      42.480  59.410  54.280  1.00  0.00           H
ATOM    809  CA  LEU A  53      41.580  60.670  55.670  1.00  0.00           C
ATOM    810  HA  LEU A  53      41.940  61.640  55.970  1.00  0.00           H
ATOM    811  CB  LEU A  53      40.340  60.770  54.770  1.00  0.00           C
ATOM    812  HB1 LEU A  53      40.360  59.930  54.050  1.00  0.00           H
ATOM    813  HB2 LEU A  53      39.350  60.690  55.260  1.00  0.00           H
ATOM    814  CG  LEU A  53      40.260  62.070  53.930  1.00  0.00           C
ATOM    815  HG  LEU A  53      40.050  62.900  54.630  1.00  0.00           H
ATOM    816  CD1 LEU A  53      39.070  61.910  52.980  1.00  0.00           C
ATOM    817 1HD1 LEU A  53      39.270  61.160  52.180  1.00  0.00           H
ATOM    818 2HD1 LEU A  53      39.000  62.880  52.440  1.00  0.00           H
ATOM    819 3HD1 LEU A  53      38.130  61.740  53.540  1.00  0.00           H
ATOM    820  CD2 LEU A  53      41.540  62.470  53.180  1.00  0.00           C
ATOM    821 1HD2 LEU A  53      41.810  61.750  52.380  1.00  0.00           H
ATOM    822 2HD2 LEU A  53      41.470  63.490  52.750  1.00  0.00           H
ATOM    823 3HD2 LEU A  53      42.390  62.450  53.900  1.00  0.00           H
ATOM    824  C   LEU A  53      41.250  59.970  56.940  1.00  0.00           C
ATOM    825  O   LEU A  53      40.520  60.540  57.750  1.00  0.00           O
ATOM    826  N   LEU A  54      41.750  58.740  57.170  1.00  0.00           N
ATOM    827  HN  LEU A  54      42.320  58.270  56.500  1.00  0.00           H
ATOM    828  CA  LEU A  54      41.420  58.010  58.350  1.00  0.00           C
ATOM    829  HA  LEU A  54      40.620  58.450  58.930  1.00  0.00           H
ATOM    830  CB  LEU A  54      40.870  56.630  57.960  1.00  0.00           C
ATOM    831  HB1 LEU A  54      41.530  56.160  57.200  1.00  0.00           H
ATOM    832  HB2 LEU A  54      40.850  56.050  58.910  1.00  0.00           H
ATOM    833  CG  LEU A  54      39.430  56.530  57.440  1.00  0.00           C
ATOM    834  HG  LEU A  54      38.750  56.660  58.310  1.00  0.00           H
ATOM    835  CD1 LEU A  54      39.180  55.110  56.890  1.00  0.00           C
ATOM    836 1HD1 LEU A  54      39.420  54.420  57.720  1.00  0.00           H
ATOM    837 2HD1 LEU A  54      39.800  54.900  56.000  1.00  0.00           H
ATOM    838 3HD1 LEU A  54      38.100  54.970  56.650  1.00  0.00           H
ATOM    839  CD2 LEU A  54      38.980  57.550  56.390  1.00  0.00           C
ATOM    840 1HD2 LEU A  54      38.030  57.270  55.900  1.00  0.00           H
ATOM    841 2HD2 LEU A  54      38.870  58.560  56.850  1.00  0.00           H
ATOM    842 3HD2 LEU A  54      39.690  57.680  55.540  1.00  0.00           H
ATOM    843  C   LEU A  54      42.580  57.870  59.270  1.00  0.00           C
ATOM    844  O   LEU A  54      42.440  57.740  60.490  1.00  0.00           O
ATOM    845  N   VAL A  55      43.810  57.940  58.720  1.00  0.00           N
ATOM    846  HN  VAL A  55      43.900  57.870  57.730  1.00  0.00           H
ATOM    847  CA  VAL A  55      45.000  58.040  59.500  1.00  0.00           C
ATOM    848  HA  VAL A  55      44.890  57.420  60.380  1.00  0.00           H
ATOM    849  CB  VAL A  55      46.230  57.510  58.840  1.00  0.00           C
ATOM    850  HB  VAL A  55      45.920  56.720  58.120  1.00  0.00           H
ATOM    851  CG1 VAL A  55      47.180  56.840  59.850  1.00  0.00           C
ATOM    852 1HG1 VAL A  55      47.540  57.590  60.580  1.00  0.00           H
ATOM    853 2HG1 VAL A  55      48.010  56.380  59.280  1.00  0.00           H
ATOM    854 3HG1 VAL A  55      46.590  56.040  60.360  1.00  0.00           H
ATOM    855  CG2 VAL A  55      46.970  58.590  58.030  1.00  0.00           C
ATOM    856 1HG2 VAL A  55      46.260  59.180  57.400  1.00  0.00           H
ATOM    857 2HG2 VAL A  55      47.630  58.070  57.290  1.00  0.00           H
ATOM    858 3HG2 VAL A  55      47.560  59.270  58.670  1.00  0.00           H
ATOM    859  C   VAL A  55      45.170  59.420  60.050  1.00  0.00           C
ATOM    860  O   VAL A  55      45.560  59.620  61.200  1.00  0.00           O
ATOM    861  N   SER A  56      44.810  60.510  59.340  1.00  0.00           N
ATOM    862  HN  SER A  56      44.450  60.400  58.410  1.00  0.00           H
ATOM    863  CA  SER A  56      44.780  61.820  59.900  1.00  0.00           C
ATOM    864  HA  SER A  56      45.790  62.120  60.140  1.00  0.00           H
ATOM    865  CB  SER A  56      44.320  62.910  58.910  1.00  0.00           C
ATOM    866  HB1 SER A  56      44.140  63.910  59.350  1.00  0.00           H
ATOM    867  HB2 SER A  56      43.370  62.640  58.400  1.00  0.00           H
ATOM    868  OG  SER A  56      45.270  63.070  57.860  1.00  0.00           O
ATOM    869  HG1 SER A  56      45.160  62.300  57.290  1.00  0.00           H
ATOM    870  C   SER A  56      43.960  62.100  61.110  1.00  0.00           C
ATOM    871  O   SER A  56      44.610  62.780  61.890  1.00  0.00           O
ATOM    872  N   PRO A  57      42.730  61.780  61.390  1.00  0.00           N
ATOM    873  CD  PRO A  57      41.830  61.160  60.430  1.00  0.00           C
ATOM    874  HD1 PRO A  57      41.780  60.080  60.660  1.00  0.00           H
ATOM    875  HD2 PRO A  57      42.160  61.270  59.380  1.00  0.00           H
ATOM    876  CA  PRO A  57      42.010  62.320  62.510  1.00  0.00           C
ATOM    877  HA  PRO A  57      42.090  63.400  62.560  1.00  0.00           H
ATOM    878  CB  PRO A  57      40.560  61.900  62.290  1.00  0.00           C
ATOM    879  HB1 PRO A  57      39.890  62.700  62.650  1.00  0.00           H
ATOM    880  HB2 PRO A  57      40.290  60.960  62.810  1.00  0.00           H
ATOM    881  CG  PRO A  57      40.450  61.760  60.760  1.00  0.00           C
ATOM    882  HG1 PRO A  57      40.420  62.760  60.290  1.00  0.00           H
ATOM    883  HG2 PRO A  57      39.600  61.080  60.510  1.00  0.00           H
ATOM    884  C   PRO A  57      42.580  61.790  63.780  1.00  0.00           C
ATOM    885  O   PRO A  57      42.650  62.480  64.800  1.00  0.00           O
ATOM    886  N   VAL A  58      43.010  60.520  63.760  1.00  0.00           N
ATOM    887  HN  VAL A  58      42.940  60.010  62.910  1.00  0.00           H
ATOM    888  CA  VAL A  58      43.700  59.980  64.890  1.00  0.00           C
ATOM    889  HA  VAL A  58      43.090  60.190  65.760  1.00  0.00           H
ATOM    890  CB  VAL A  58      43.880  58.490  64.880  1.00  0.00           C
ATOM    891  HB  VAL A  58      44.400  58.240  65.830  1.00  0.00           H
ATOM    892  CG1 VAL A  58      42.500  57.820  65.010  1.00  0.00           C
ATOM    893 1HG1 VAL A  58      42.610  56.720  65.130  1.00  0.00           H
ATOM    894 2HG1 VAL A  58      41.920  58.170  65.900  1.00  0.00           H
ATOM    895 3HG1 VAL A  58      41.920  58.030  64.090  1.00  0.00           H
ATOM    896  CG2 VAL A  58      44.680  57.940  63.690  1.00  0.00           C
ATOM    897 1HG2 VAL A  58      44.700  56.840  63.830  1.00  0.00           H
ATOM    898 2HG2 VAL A  58      45.740  58.260  63.700  1.00  0.00           H
ATOM    899 3HG2 VAL A  58      44.240  58.140  62.680  1.00  0.00           H
ATOM    900  C   VAL A  58      44.980  60.670  65.200  1.00  0.00           C
ATOM    901  O   VAL A  58      45.200  60.990  66.370  1.00  0.00           O
ATOM    902  N   THR A  59      45.820  61.060  64.230  1.00  0.00           N
ATOM    903  HN  THR A  59      45.640  60.960  63.250  1.00  0.00           H
ATOM    904  CA  THR A  59      47.100  61.650  64.480  1.00  0.00           C
ATOM    905  HA  THR A  59      47.460  61.190  65.380  1.00  0.00           H
ATOM    906  CB  THR A  59      48.090  61.420  63.370  1.00  0.00           C
ATOM    907  HB  THR A  59      48.970  62.030  63.650  1.00  0.00           H
ATOM    908  OG1 THR A  59      47.640  62.020  62.170  1.00  0.00           O
ATOM    909  HG1 THR A  59      48.390  61.850  61.590  1.00  0.00           H
ATOM    910  CG2 THR A  59      48.440  59.940  63.130  1.00  0.00           C
ATOM    911 1HG2 THR A  59      49.020  59.830  62.190  1.00  0.00           H
ATOM    912 2HG2 THR A  59      49.080  59.620  63.980  1.00  0.00           H
ATOM    913 3HG2 THR A  59      47.520  59.320  63.000  1.00  0.00           H
ATOM    914  C   THR A  59      46.940  63.110  64.720  1.00  0.00           C
ATOM    915  O   THR A  59      47.830  63.740  65.300  1.00  0.00           O
ATOM    916  N   ILE A  60      45.830  63.750  64.330  1.00  0.00           N
ATOM    917  HN  ILE A  60      45.230  63.340  63.650  1.00  0.00           H
ATOM    918  CA  ILE A  60      45.470  65.070  64.770  1.00  0.00           C
ATOM    919  HA  ILE A  60      46.370  65.660  64.790  1.00  0.00           H
ATOM    920  CB  ILE A  60      44.550  65.750  63.800  1.00  0.00           C
ATOM    921  HB  ILE A  60      44.630  65.220  62.830  1.00  0.00           H
ATOM    922  CG2 ILE A  60      43.100  65.810  64.310  1.00  0.00           C
ATOM    923 1HG2 ILE A  60      42.730  64.780  64.470  1.00  0.00           H
ATOM    924 2HG2 ILE A  60      43.040  66.470  65.200  1.00  0.00           H
ATOM    925 3HG2 ILE A  60      42.470  66.350  63.570  1.00  0.00           H
ATOM    926  CG1 ILE A  60      45.070  67.160  63.470  1.00  0.00           C
ATOM    927 1HG1 ILE A  60      46.180  67.120  63.370  1.00  0.00           H
ATOM    928 2HG1 ILE A  60      44.880  67.770  64.380  1.00  0.00           H
ATOM    929  CD  ILE A  60      44.600  67.670  62.110  1.00  0.00           C
ATOM    930  HD1 ILE A  60      43.490  67.710  62.050  1.00  0.00           H
ATOM    931  HD2 ILE A  60      44.940  67.040  61.260  1.00  0.00           H
ATOM    932  HD3 ILE A  60      44.880  68.740  61.960  1.00  0.00           H
ATOM    933  C   ILE A  60      45.100  65.040  66.210  1.00  0.00           C
ATOM    934  O   ILE A  60      45.530  65.930  66.950  1.00  0.00           O
ATOM    935  N   ALA A  61      44.280  64.080  66.660  1.00  0.00           N
ATOM    936  HN  ALA A  61      44.040  63.360  66.010  1.00  0.00           H
ATOM    937  CA  ALA A  61      43.810  63.970  68.010  1.00  0.00           C
ATOM    938  HA  ALA A  61      43.380  64.940  68.220  1.00  0.00           H
ATOM    939  CB  ALA A  61      42.710  62.900  68.160  1.00  0.00           C
ATOM    940  HB1 ALA A  61      42.350  62.780  69.200  1.00  0.00           H
ATOM    941  HB2 ALA A  61      41.870  63.130  67.470  1.00  0.00           H
ATOM    942  HB3 ALA A  61      43.220  61.950  67.890  1.00  0.00           H
ATOM    943  C   ALA A  61      44.920  63.760  68.980  1.00  0.00           C
ATOM    944  O   ALA A  61      44.860  64.400  70.030  1.00  0.00           O
ATOM    945  N   THR A  62      45.910  62.910  68.650  1.00  0.00           N
ATOM    946  HN  THR A  62      45.920  62.350  67.820  1.00  0.00           H
ATOM    947  CA  THR A  62      47.030  62.600  69.500  1.00  0.00           C
ATOM    948  HA  THR A  62      46.710  62.230  70.460  1.00  0.00           H
ATOM    949  CB  THR A  62      47.960  61.590  68.900  1.00  0.00           C
ATOM    950  HB  THR A  62      48.870  61.460  69.540  1.00  0.00           H
ATOM    951  OG1 THR A  62      48.280  61.880  67.550  1.00  0.00           O
ATOM    952  HG1 THR A  62      48.940  62.570  67.550  1.00  0.00           H
ATOM    953  CG2 THR A  62      47.220  60.250  68.840  1.00  0.00           C
ATOM    954 1HG2 THR A  62      46.170  60.360  68.480  1.00  0.00           H
ATOM    955 2HG2 THR A  62      47.720  59.500  68.190  1.00  0.00           H
ATOM    956 3HG2 THR A  62      47.250  59.790  69.850  1.00  0.00           H
ATOM    957  C   THR A  62      47.880  63.790  69.790  1.00  0.00           C
ATOM    958  O   THR A  62      48.450  63.950  70.860  1.00  0.00           O
ATOM    959  N   TYR A  63      48.050  64.720  68.830  1.00  0.00           N
ATOM    960  HN  TYR A  63      47.460  64.770  68.030  1.00  0.00           H
ATOM    961  CA  TYR A  63      49.020  65.760  68.940  1.00  0.00           C
ATOM    962  HA  TYR A  63      49.800  65.590  69.670  1.00  0.00           H
ATOM    963  CB  TYR A  63      49.790  65.890  67.610  1.00  0.00           C
ATOM    964  HB1 TYR A  63      50.230  66.900  67.430  1.00  0.00           H
ATOM    965  HB2 TYR A  63      49.030  65.720  66.820  1.00  0.00           H
ATOM    966  CG  TYR A  63      50.870  64.900  67.380  1.00  0.00           C
ATOM    967  CD1 TYR A  63      51.310  64.730  66.090  1.00  0.00           C
ATOM    968  HD1 TYR A  63      50.810  65.330  65.330  1.00  0.00           H
ATOM    969  CE1 TYR A  63      52.400  63.940  65.850  1.00  0.00           C
ATOM    970  HE1 TYR A  63      52.760  63.830  64.840  1.00  0.00           H
ATOM    971  CZ  TYR A  63      53.090  63.380  66.900  1.00  0.00           C
ATOM    972  OH  TYR A  63      54.290  62.670  66.680  1.00  0.00           O
ATOM    973  HH  TYR A  63      54.450  62.200  67.500  1.00  0.00           H
ATOM    974  CD2 TYR A  63      51.500  64.220  68.400  1.00  0.00           C
ATOM    975  HD2 TYR A  63      51.280  64.390  69.450  1.00  0.00           H
ATOM    976  CE2 TYR A  63      52.620  63.440  68.190  1.00  0.00           C
ATOM    977  HE2 TYR A  63      53.160  63.010  69.010  1.00  0.00           H
ATOM    978  C   TYR A  63      48.560  67.060  69.490  1.00  0.00           C
ATOM    979  O   TYR A  63      49.390  67.880  69.900  1.00  0.00           O
ATOM    980  N   MET A  64      47.260  67.320  69.660  1.00  0.00           N
ATOM    981  HN  MET A  64      46.520  66.700  69.390  1.00  0.00           H
ATOM    982  CA  MET A  64      46.850  68.450  70.440  1.00  0.00           C
ATOM    983  HA  MET A  64      47.360  69.360  70.180  1.00  0.00           H
ATOM    984  CB  MET A  64      45.350  68.720  70.200  1.00  0.00           C
ATOM    985  HB1 MET A  64      44.930  69.510  70.850  1.00  0.00           H
ATOM    986  HB2 MET A  64      44.860  67.760  70.450  1.00  0.00           H
ATOM    987  CG  MET A  64      45.080  69.030  68.720  1.00  0.00           C
ATOM    988  HG1 MET A  64      45.310  68.190  68.030  1.00  0.00           H
ATOM    989  HG2 MET A  64      45.790  69.840  68.450  1.00  0.00           H
ATOM    990  SD  MET A  64      43.370  69.570  68.420  1.00  0.00           S
ATOM    991  CE  MET A  64      42.710  67.890  68.610  1.00  0.00           C
ATOM    992  HE1 MET A  64      43.360  67.160  68.090  1.00  0.00           H
ATOM    993  HE2 MET A  64      42.650  67.620  69.690  1.00  0.00           H
ATOM    994  HE3 MET A  64      41.690  67.800  68.180  1.00  0.00           H
ATOM    995  C   MET A  64      46.970  68.260  71.910  1.00  0.00           C
ATOM    996  O   MET A  64      47.470  69.130  72.620  1.00  0.00           O
ATOM    997  N   LYS A  65      46.560  67.070  72.380  1.00  0.00           N
ATOM    998  HN  LYS A  65      46.280  66.320  71.780  1.00  0.00           H
ATOM    999  CA  LYS A  65      46.720  66.630  73.730  1.00  0.00           C
ATOM   1000  HA  LYS A  65      46.710  67.440  74.440  1.00  0.00           H
ATOM   1001  CB  LYS A  65      45.570  65.680  74.110  1.00  0.00           C
ATOM   1002  HB1 LYS A  65      44.630  66.260  74.290  1.00  0.00           H
ATOM   1003  HB2 LYS A  65      45.810  65.280  75.120  1.00  0.00           H
ATOM   1004  CG  LYS A  65      45.260  64.630  73.050  1.00  0.00           C
ATOM   1005  HG1 LYS A  65      46.210  64.290  72.590  1.00  0.00           H
ATOM   1006  HG2 LYS A  65      44.650  65.100  72.240  1.00  0.00           H
ATOM   1007  CD  LYS A  65      44.560  63.370  73.570  1.00  0.00           C
ATOM   1008  HD1 LYS A  65      44.440  62.650  72.740  1.00  0.00           H
ATOM   1009  HD2 LYS A  65      45.230  62.900  74.320  1.00  0.00           H
ATOM   1010  CE  LYS A  65      43.190  63.640  74.210  1.00  0.00           C
ATOM   1011  HE1 LYS A  65      43.210  64.440  74.980  1.00  0.00           H
ATOM   1012  HE2 LYS A  65      42.480  63.910  73.400  1.00  0.00           H
ATOM   1013  NZ  LYS A  65      42.780  62.380  74.870  1.00  0.00           N
ATOM   1014  HZ1 LYS A  65      43.250  61.550  74.460  1.00  0.00           H
ATOM   1015  HZ2 LYS A  65      42.840  62.410  75.900  1.00  0.00           H
ATOM   1016  HZ3 LYS A  65      41.770  62.230  74.680  1.00  0.00           H
ATOM   1017  C   LYS A  65      48.030  65.920  73.780  1.00  0.00           C
ATOM   1018  O   LYS A  65      48.660  65.750  72.750  1.00  0.00           O
ATOM   1019  N   GLY A  66      48.560  65.580  74.970  1.00  0.00           N
ATOM   1020  HN  GLY A  66      48.240  66.000  75.820  1.00  0.00           H
ATOM   1021  CA  GLY A  66      49.740  64.790  75.070  1.00  0.00           C
ATOM   1022  HA1 GLY A  66      49.980  64.640  76.120  1.00  0.00           H
ATOM   1023  HA2 GLY A  66      50.510  65.310  74.530  1.00  0.00           H
ATOM   1024  C   GLY A  66      49.670  63.440  74.450  1.00  0.00           C
ATOM   1025  O   GLY A  66      50.490  63.080  73.610  1.00  0.00           O
ATOM   1026  N   GLN A  67      48.660  62.600  74.760  1.00  0.00           N
ATOM   1027  HN  GLN A  67      47.990  62.870  75.450  1.00  0.00           H
ATOM   1028  CA  GLN A  67      48.540  61.250  74.330  1.00  0.00           C
ATOM   1029  HA  GLN A  67      49.520  60.850  74.080  1.00  0.00           H
ATOM   1030  CB  GLN A  67      48.020  60.570  75.610  1.00  0.00           C
ATOM   1031  HB1 GLN A  67      48.910  60.570  76.280  1.00  0.00           H
ATOM   1032  HB2 GLN A  67      47.830  59.490  75.460  1.00  0.00           H
ATOM   1033  CG  GLN A  67      46.830  61.200  76.330  1.00  0.00           C
ATOM   1034  HG1 GLN A  67      45.840  60.930  75.910  1.00  0.00           H
ATOM   1035  HG2 GLN A  67      46.940  62.280  76.560  1.00  0.00           H
ATOM   1036  CD  GLN A  67      46.770  60.440  77.640  1.00  0.00           C
ATOM   1037  OE1 GLN A  67      46.070  59.430  77.750  1.00  0.00           O
ATOM   1038  NE2 GLN A  67      47.540  60.890  78.670  1.00  0.00           N
ATOM   1039 1HE2 GLN A  67      47.400  60.440  79.550  1.00  0.00           H
ATOM   1040 2HE2 GLN A  67      48.050  61.730  78.450  1.00  0.00           H
ATOM   1041  C   GLN A  67      47.750  60.800  73.140  1.00  0.00           C
ATOM   1042  O   GLN A  67      48.160  61.220  72.060  1.00  0.00           O
ATOM   1043  N   TRP A  68      46.640  60.050  73.280  1.00  0.00           N
ATOM   1044  HN  TRP A  68      46.330  59.910  74.210  1.00  0.00           H
ATOM   1045  CA  TRP A  68      45.900  59.470  72.200  1.00  0.00           C
ATOM   1046  HA  TRP A  68      46.090  60.130  71.360  1.00  0.00           H
ATOM   1047  CB  TRP A  68      46.570  58.110  71.970  1.00  0.00           C
ATOM   1048  HB1 TRP A  68      47.380  58.180  71.210  1.00  0.00           H
ATOM   1049  HB2 TRP A  68      47.190  57.800  72.850  1.00  0.00           H
ATOM   1050  CG  TRP A  68      45.780  56.920  71.540  1.00  0.00           C
ATOM   1051  CD1 TRP A  68      45.380  56.020  72.480  1.00  0.00           C
ATOM   1052  HD1 TRP A  68      45.590  56.090  73.540  1.00  0.00           H
ATOM   1053  NE1 TRP A  68      44.700  55.030  71.830  1.00  0.00           N
ATOM   1054  HE1 TRP A  68      43.890  54.600  72.150  1.00  0.00           H
ATOM   1055  CE2 TRP A  68      44.780  55.160  70.470  1.00  0.00           C
ATOM   1056  CD2 TRP A  68      45.480  56.340  70.270  1.00  0.00           C
ATOM   1057  CE3 TRP A  68      45.760  56.710  68.990  1.00  0.00           C
ATOM   1058  HE3 TRP A  68      46.400  57.540  68.720  1.00  0.00           H
ATOM   1059  CZ3 TRP A  68      45.280  55.920  67.970  1.00  0.00           C
ATOM   1060  HZ3 TRP A  68      45.510  56.140  66.940  1.00  0.00           H
ATOM   1061  CZ2 TRP A  68      44.310  54.360  69.480  1.00  0.00           C
ATOM   1062  HZ2 TRP A  68      43.820  53.420  69.700  1.00  0.00           H
ATOM   1063  CH2 TRP A  68      44.560  54.770  68.190  1.00  0.00           C
ATOM   1064  HH2 TRP A  68      44.170  54.280  67.310  1.00  0.00           H
ATOM   1065  C   TRP A  68      44.440  59.590  72.450  1.00  0.00           C
ATOM   1066  O   TRP A  68      44.030  60.080  73.500  1.00  0.00           O
ATOM   1067  N   PRO A  69      43.570  59.220  71.550  1.00  0.00           N
ATOM   1068  CD  PRO A  69      43.750  59.600  70.160  1.00  0.00           C
ATOM   1069  HD1 PRO A  69      44.400  58.890  69.620  1.00  0.00           H
ATOM   1070  HD2 PRO A  69      44.190  60.620  70.040  1.00  0.00           H
ATOM   1071  CA  PRO A  69      42.220  58.860  71.860  1.00  0.00           C
ATOM   1072  HA  PRO A  69      41.710  59.710  72.280  1.00  0.00           H
ATOM   1073  CB  PRO A  69      41.680  58.520  70.470  1.00  0.00           C
ATOM   1074  HB1 PRO A  69      40.570  58.540  70.390  1.00  0.00           H
ATOM   1075  HB2 PRO A  69      42.000  57.500  70.180  1.00  0.00           H
ATOM   1076  CG  PRO A  69      42.340  59.570  69.570  1.00  0.00           C
ATOM   1077  HG1 PRO A  69      41.830  60.550  69.700  1.00  0.00           H
ATOM   1078  HG2 PRO A  69      42.370  59.210  68.510  1.00  0.00           H
ATOM   1079  C   PRO A  69      41.920  57.780  72.850  1.00  0.00           C
ATOM   1080  O   PRO A  69      42.700  57.520  73.760  1.00  0.00           O
ATOM   1081  N   GLY A  70      40.750  57.140  72.680  1.00  0.00           N
ATOM   1082  HN  GLY A  70      40.160  57.490  71.950  1.00  0.00           H
ATOM   1083  CA  GLY A  70      40.350  55.950  73.370  1.00  0.00           C
ATOM   1084  HA1 GLY A  70      40.420  56.050  74.440  1.00  0.00           H
ATOM   1085  HA2 GLY A  70      39.320  55.800  73.090  1.00  0.00           H
ATOM   1086  C   GLY A  70      41.130  54.720  73.050  1.00  0.00           C
ATOM   1087  O   GLY A  70      42.100  54.680  72.290  1.00  0.00           O
ATOM   1088  N   GLY A  71      40.620  53.580  73.540  1.00  0.00           N
ATOM   1089  HN  GLY A  71      39.720  53.630  73.960  1.00  0.00           H
ATOM   1090  CA  GLY A  71      41.230  52.290  73.560  1.00  0.00           C
ATOM   1091  HA1 GLY A  71      40.890  51.840  74.480  1.00  0.00           H
ATOM   1092  HA2 GLY A  71      42.300  52.390  73.440  1.00  0.00           H
ATOM   1093  C   GLY A  71      40.920  51.360  72.440  1.00  0.00           C
ATOM   1094  O   GLY A  71      41.340  51.580  71.310  1.00  0.00           O
ATOM   1095  N   GLN A  72      40.300  50.210  72.750  1.00  0.00           N
ATOM   1096  HN  GLN A  72      40.000  50.140  73.700  1.00  0.00           H
ATOM   1097  CA  GLN A  72      40.170  49.050  71.910  1.00  0.00           C
ATOM   1098  HA  GLN A  72      41.180  48.890  71.570  1.00  0.00           H
ATOM   1099  CB  GLN A  72      39.750  47.820  72.730  1.00  0.00           C
ATOM   1100  HB1 GLN A  72      39.220  47.150  72.020  1.00  0.00           H
ATOM   1101  HB2 GLN A  72      38.910  48.030  73.420  1.00  0.00           H
ATOM   1102  CG  GLN A  72      40.850  47.070  73.490  1.00  0.00           C
ATOM   1103  HG1 GLN A  72      40.450  46.400  74.280  1.00  0.00           H
ATOM   1104  HG2 GLN A  72      41.350  46.450  72.710  1.00  0.00           H
ATOM   1105  CD  GLN A  72      41.870  47.930  74.220  1.00  0.00           C
ATOM   1106  OE1 GLN A  72      43.060  48.100  73.930  1.00  0.00           O
ATOM   1107  NE2 GLN A  72      41.390  48.580  75.310  1.00  0.00           N
ATOM   1108 1HE2 GLN A  72      42.000  49.200  75.800  1.00  0.00           H
ATOM   1109 2HE2 GLN A  72      40.520  48.370  75.770  1.00  0.00           H
ATOM   1110  C   GLN A  72      39.410  49.250  70.650  1.00  0.00           C
ATOM   1111  O   GLN A  72      39.820  48.640  69.660  1.00  0.00           O
ATOM   1112  N   PRO A  73      38.340  49.970  70.500  1.00  0.00           N
ATOM   1113  CD  PRO A  73      37.330  50.160  71.540  1.00  0.00           C
ATOM   1114  HD1 PRO A  73      37.660  50.970  72.220  1.00  0.00           H
ATOM   1115  HD2 PRO A  73      37.140  49.260  72.170  1.00  0.00           H
ATOM   1116  CA  PRO A  73      37.830  50.260  69.190  1.00  0.00           C
ATOM   1117  HA  PRO A  73      37.420  49.350  68.770  1.00  0.00           H
ATOM   1118  CB  PRO A  73      36.590  51.120  69.450  1.00  0.00           C
ATOM   1119  HB1 PRO A  73      36.890  52.190  69.570  1.00  0.00           H
ATOM   1120  HB2 PRO A  73      35.840  51.050  68.630  1.00  0.00           H
ATOM   1121  CG  PRO A  73      36.060  50.550  70.770  1.00  0.00           C
ATOM   1122  HG1 PRO A  73      35.530  51.350  71.340  1.00  0.00           H
ATOM   1123  HG2 PRO A  73      35.420  49.670  70.540  1.00  0.00           H
ATOM   1124  C   PRO A  73      38.710  50.870  68.160  1.00  0.00           C
ATOM   1125  O   PRO A  73      38.790  50.480  67.000  1.00  0.00           O
ATOM   1126  N   LEU A  74      39.470  51.900  68.570  1.00  0.00           N
ATOM   1127  HN  LEU A  74      39.380  52.240  69.510  1.00  0.00           H
ATOM   1128  CA  LEU A  74      40.390  52.590  67.710  1.00  0.00           C
ATOM   1129  HA  LEU A  74      39.970  52.610  66.720  1.00  0.00           H
ATOM   1130  CB  LEU A  74      40.730  54.040  68.110  1.00  0.00           C
ATOM   1131  HB1 LEU A  74      41.220  54.110  69.110  1.00  0.00           H
ATOM   1132  HB2 LEU A  74      41.460  54.380  67.350  1.00  0.00           H
ATOM   1133  CG  LEU A  74      39.470  54.930  68.160  1.00  0.00           C
ATOM   1134  HG  LEU A  74      38.680  54.520  68.830  1.00  0.00           H
ATOM   1135  CD1 LEU A  74      39.860  56.310  68.710  1.00  0.00           C
ATOM   1136 1HD1 LEU A  74      40.590  56.790  68.030  1.00  0.00           H
ATOM   1137 2HD1 LEU A  74      40.310  56.260  69.730  1.00  0.00           H
ATOM   1138 3HD1 LEU A  74      38.970  56.980  68.750  1.00  0.00           H
ATOM   1139  CD2 LEU A  74      38.800  55.030  66.790  1.00  0.00           C
ATOM   1140 1HD2 LEU A  74      37.890  55.650  66.950  1.00  0.00           H
ATOM   1141 2HD2 LEU A  74      38.390  54.070  66.410  1.00  0.00           H
ATOM   1142 3HD2 LEU A  74      39.470  55.450  66.010  1.00  0.00           H
ATOM   1143  C   LEU A  74      41.630  51.790  67.520  1.00  0.00           C
ATOM   1144  O   LEU A  74      42.290  51.860  66.490  1.00  0.00           O
ATOM   1145  N   CYS A  75      41.980  50.960  68.520  1.00  0.00           N
ATOM   1146  HN  CYS A  75      41.500  51.000  69.390  1.00  0.00           H
ATOM   1147  CA  CYS A  75      42.990  49.970  68.320  1.00  0.00           C
ATOM   1148  HA  CYS A  75      43.880  50.480  67.960  1.00  0.00           H
ATOM   1149  CB  CYS A  75      43.290  49.240  69.640  1.00  0.00           C
ATOM   1150  HB1 CYS A  75      43.000  49.930  70.460  1.00  0.00           H
ATOM   1151  HB2 CYS A  75      42.660  48.340  69.800  1.00  0.00           H
ATOM   1152  SG  CYS A  75      45.050  48.940  69.970  1.00  0.00           S
ATOM   1153  C   CYS A  75      42.680  48.950  67.270  1.00  0.00           C
ATOM   1154  O   CYS A  75      43.450  48.690  66.350  1.00  0.00           O
ATOM   1155  N   GLU A  76      41.440  48.440  67.280  1.00  0.00           N
ATOM   1156  HN  GLU A  76      40.770  48.620  67.990  1.00  0.00           H
ATOM   1157  CA  GLU A  76      40.920  47.560  66.270  1.00  0.00           C
ATOM   1158  HA  GLU A  76      41.640  46.770  66.100  1.00  0.00           H
ATOM   1159  CB  GLU A  76      39.530  47.070  66.700  1.00  0.00           C
ATOM   1160  HB1 GLU A  76      39.020  47.960  67.120  1.00  0.00           H
ATOM   1161  HB2 GLU A  76      38.920  46.630  65.890  1.00  0.00           H
ATOM   1162  CG  GLU A  76      39.620  46.040  67.840  1.00  0.00           C
ATOM   1163  HG1 GLU A  76      40.230  46.420  68.690  1.00  0.00           H
ATOM   1164  HG2 GLU A  76      40.150  45.140  67.480  1.00  0.00           H
ATOM   1165  CD  GLU A  76      38.270  45.640  68.420  1.00  0.00           C
ATOM   1166  OE1 GLU A  76      37.270  46.240  67.950  1.00  0.00           O
ATOM   1167  OE2 GLU A  76      38.210  44.820  69.370  1.00  0.00           O
ATOM   1168  C   GLU A  76      40.750  48.200  64.930  1.00  0.00           C
ATOM   1169  O   GLU A  76      41.140  47.570  63.940  1.00  0.00           O
ATOM   1170  N   TYR A  77      40.270  49.450  64.830  1.00  0.00           N
ATOM   1171  HN  TYR A  77      39.970  49.930  65.650  1.00  0.00           H
ATOM   1172  CA  TYR A  77      40.230  50.230  63.640  1.00  0.00           C
ATOM   1173  HA  TYR A  77      39.710  49.640  62.900  1.00  0.00           H
ATOM   1174  CB  TYR A  77      39.700  51.630  64.000  1.00  0.00           C
ATOM   1175  HB1 TYR A  77      40.350  52.050  64.800  1.00  0.00           H
ATOM   1176  HB2 TYR A  77      38.710  51.510  64.490  1.00  0.00           H
ATOM   1177  CG  TYR A  77      39.530  52.720  63.000  1.00  0.00           C
ATOM   1178  CD1 TYR A  77      38.360  52.830  62.290  1.00  0.00           C
ATOM   1179  HD1 TYR A  77      37.620  52.040  62.370  1.00  0.00           H
ATOM   1180  CE1 TYR A  77      38.100  53.930  61.510  1.00  0.00           C
ATOM   1181  HE1 TYR A  77      37.170  53.990  60.960  1.00  0.00           H
ATOM   1182  CZ  TYR A  77      38.980  54.980  61.500  1.00  0.00           C
ATOM   1183  OH  TYR A  77      38.600  56.150  60.800  1.00  0.00           O
ATOM   1184  HH  TYR A  77      37.790  55.940  60.330  1.00  0.00           H
ATOM   1185  CD2 TYR A  77      40.410  53.780  62.960  1.00  0.00           C
ATOM   1186  HD2 TYR A  77      41.330  53.760  63.530  1.00  0.00           H
ATOM   1187  CE2 TYR A  77      40.170  54.880  62.180  1.00  0.00           C
ATOM   1188  HE2 TYR A  77      40.890  55.690  62.210  1.00  0.00           H
ATOM   1189  C   TYR A  77      41.560  50.450  63.000  1.00  0.00           C
ATOM   1190  O   TYR A  77      41.790  50.350  61.800  1.00  0.00           O
ATOM   1191  N   SER A  78      42.560  50.830  63.810  1.00  0.00           N
ATOM   1192  HN  SER A  78      42.380  51.000  64.780  1.00  0.00           H
ATOM   1193  CA  SER A  78      43.910  51.090  63.420  1.00  0.00           C
ATOM   1194  HA  SER A  78      43.910  51.850  62.650  1.00  0.00           H
ATOM   1195  CB  SER A  78      44.690  51.670  64.620  1.00  0.00           C
ATOM   1196  HB1 SER A  78      44.130  52.530  65.040  1.00  0.00           H
ATOM   1197  HB2 SER A  78      44.860  50.930  65.440  1.00  0.00           H
ATOM   1198  OG  SER A  78      45.930  52.230  64.240  1.00  0.00           O
ATOM   1199  HG1 SER A  78      46.560  51.500  64.200  1.00  0.00           H
ATOM   1200  C   SER A  78      44.650  49.890  62.940  1.00  0.00           C
ATOM   1201  O   SER A  78      45.440  49.960  62.000  1.00  0.00           O
ATOM   1202  N   THR A  79      44.440  48.720  63.560  1.00  0.00           N
ATOM   1203  HN  THR A  79      43.790  48.640  64.320  1.00  0.00           H
ATOM   1204  CA  THR A  79      45.040  47.490  63.130  1.00  0.00           C
ATOM   1205  HA  THR A  79      46.100  47.630  63.010  1.00  0.00           H
ATOM   1206  CB  THR A  79      44.880  46.330  64.070  1.00  0.00           C
ATOM   1207  HB  THR A  79      44.940  45.340  63.580  1.00  0.00           H
ATOM   1208  OG1 THR A  79      43.700  46.420  64.860  1.00  0.00           O
ATOM   1209  HG1 THR A  79      43.800  47.120  65.510  1.00  0.00           H
ATOM   1210  CG2 THR A  79      46.040  46.520  65.050  1.00  0.00           C
ATOM   1211 1HG2 THR A  79      45.960  47.520  65.520  1.00  0.00           H
ATOM   1212 2HG2 THR A  79      47.020  46.440  64.520  1.00  0.00           H
ATOM   1213 3HG2 THR A  79      45.920  45.780  65.880  1.00  0.00           H
ATOM   1214  C   THR A  79      44.480  47.070  61.820  1.00  0.00           C
ATOM   1215  O   THR A  79      45.200  46.590  60.940  1.00  0.00           O
ATOM   1216  N   PHE A  80      43.160  47.210  61.600  1.00  0.00           N
ATOM   1217  HN  PHE A  80      42.650  47.640  62.330  1.00  0.00           H
ATOM   1218  CA  PHE A  80      42.420  46.810  60.440  1.00  0.00           C
ATOM   1219  HA  PHE A  80      42.600  45.760  60.280  1.00  0.00           H
ATOM   1220  CB  PHE A  80      40.950  47.060  60.810  1.00  0.00           C
ATOM   1221  HB1 PHE A  80      40.850  48.120  61.110  1.00  0.00           H
ATOM   1222  HB2 PHE A  80      40.810  46.470  61.740  1.00  0.00           H
ATOM   1223  CG  PHE A  80      39.820  46.700  59.900  1.00  0.00           C
ATOM   1224  CD1 PHE A  80      39.740  45.390  59.490  1.00  0.00           C
ATOM   1225  HD1 PHE A  80      40.520  44.720  59.810  1.00  0.00           H
ATOM   1226  CE1 PHE A  80      38.640  44.950  58.780  1.00  0.00           C
ATOM   1227  HE1 PHE A  80      38.690  43.950  58.390  1.00  0.00           H
ATOM   1228  CZ  PHE A  80      37.620  45.840  58.560  1.00  0.00           C
ATOM   1229  HZ  PHE A  80      36.700  45.550  58.060  1.00  0.00           H
ATOM   1230  CD2 PHE A  80      38.860  47.630  59.600  1.00  0.00           C
ATOM   1231  HD2 PHE A  80      38.850  48.640  59.960  1.00  0.00           H
ATOM   1232  CE2 PHE A  80      37.760  47.160  58.920  1.00  0.00           C
ATOM   1233  HE2 PHE A  80      36.950  47.840  58.690  1.00  0.00           H
ATOM   1234  C   PHE A  80      42.780  47.600  59.230  1.00  0.00           C
ATOM   1235  O   PHE A  80      42.890  47.050  58.140  1.00  0.00           O
ATOM   1236  N   ILE A  81      42.970  48.930  59.370  1.00  0.00           N
ATOM   1237  HN  ILE A  81      42.870  49.370  60.250  1.00  0.00           H
ATOM   1238  CA  ILE A  81      43.210  49.820  58.270  1.00  0.00           C
ATOM   1239  HA  ILE A  81      42.570  49.530  57.450  1.00  0.00           H
ATOM   1240  CB  ILE A  81      42.820  51.200  58.710  1.00  0.00           C
ATOM   1241  HB  ILE A  81      41.860  51.140  59.270  1.00  0.00           H
ATOM   1242  CG2 ILE A  81      43.820  51.830  59.700  1.00  0.00           C
ATOM   1243 1HG2 ILE A  81      44.160  51.050  60.410  1.00  0.00           H
ATOM   1244 2HG2 ILE A  81      44.720  52.220  59.170  1.00  0.00           H
ATOM   1245 3HG2 ILE A  81      43.280  52.540  60.350  1.00  0.00           H
ATOM   1246  CG1 ILE A  81      42.590  52.190  57.560  1.00  0.00           C
ATOM   1247 1HG1 ILE A  81      43.510  52.380  56.970  1.00  0.00           H
ATOM   1248 2HG1 ILE A  81      41.780  51.740  56.940  1.00  0.00           H
ATOM   1249  CD  ILE A  81      42.110  53.530  58.110  1.00  0.00           C
ATOM   1250  HD1 ILE A  81      41.190  53.390  58.730  1.00  0.00           H
ATOM   1251  HD2 ILE A  81      41.900  54.180  57.240  1.00  0.00           H
ATOM   1252  HD3 ILE A  81      42.880  54.050  58.710  1.00  0.00           H
ATOM   1253  C   ILE A  81      44.580  49.830  57.670  1.00  0.00           C
ATOM   1254  O   ILE A  81      44.700  50.010  56.460  1.00  0.00           O
ATOM   1255  N   LEU A  82      45.650  49.710  58.470  1.00  0.00           N
ATOM   1256  HN  LEU A  82      45.600  49.510  59.440  1.00  0.00           H
ATOM   1257  CA  LEU A  82      46.980  49.900  57.960  1.00  0.00           C
ATOM   1258  HA  LEU A  82      47.030  50.680  57.210  1.00  0.00           H
ATOM   1259  CB  LEU A  82      47.960  50.340  59.050  1.00  0.00           C
ATOM   1260  HB1 LEU A  82      48.930  50.520  58.530  1.00  0.00           H
ATOM   1261  HB2 LEU A  82      47.980  49.520  59.790  1.00  0.00           H
ATOM   1262  CG  LEU A  82      47.560  51.680  59.710  1.00  0.00           C
ATOM   1263  HG  LEU A  82      46.540  51.460  60.090  1.00  0.00           H
ATOM   1264  CD1 LEU A  82      48.350  52.080  60.960  1.00  0.00           C
ATOM   1265 1HD1 LEU A  82      48.230  51.350  61.790  1.00  0.00           H
ATOM   1266 2HD1 LEU A  82      49.400  52.270  60.640  1.00  0.00           H
ATOM   1267 3HD1 LEU A  82      47.960  53.050  61.340  1.00  0.00           H
ATOM   1268  CD2 LEU A  82      47.580  52.850  58.710  1.00  0.00           C
ATOM   1269 1HD2 LEU A  82      46.720  52.690  58.030  1.00  0.00           H
ATOM   1270 2HD2 LEU A  82      48.500  52.900  58.080  1.00  0.00           H
ATOM   1271 3HD2 LEU A  82      47.440  53.840  59.180  1.00  0.00           H
ATOM   1272  C   LEU A  82      47.530  48.720  57.220  1.00  0.00           C
ATOM   1273  O   LEU A  82      48.320  48.850  56.290  1.00  0.00           O
ATOM   1274  N   LEU A  83      47.080  47.510  57.570  1.00  0.00           N
ATOM   1275  HN  LEU A  83      46.520  47.400  58.390  1.00  0.00           H
ATOM   1276  CA  LEU A  83      47.340  46.300  56.860  1.00  0.00           C
ATOM   1277  HA  LEU A  83      48.410  46.220  56.690  1.00  0.00           H
ATOM   1278  CB  LEU A  83      46.850  45.050  57.600  1.00  0.00           C
ATOM   1279  HB1 LEU A  83      46.800  44.190  56.900  1.00  0.00           H
ATOM   1280  HB2 LEU A  83      45.820  45.300  57.950  1.00  0.00           H
ATOM   1281  CG  LEU A  83      47.680  44.570  58.810  1.00  0.00           C
ATOM   1282  HG  LEU A  83      48.480  43.960  58.340  1.00  0.00           H
ATOM   1283  CD1 LEU A  83      46.800  43.660  59.680  1.00  0.00           C
ATOM   1284 1HD1 LEU A  83      46.220  42.960  59.040  1.00  0.00           H
ATOM   1285 2HD1 LEU A  83      46.060  44.260  60.250  1.00  0.00           H
ATOM   1286 3HD1 LEU A  83      47.390  43.010  60.360  1.00  0.00           H
ATOM   1287  CD2 LEU A  83      48.330  45.710  59.610  1.00  0.00           C
ATOM   1288 1HD2 LEU A  83      48.950  45.320  60.440  1.00  0.00           H
ATOM   1289 2HD2 LEU A  83      48.980  46.280  58.920  1.00  0.00           H
ATOM   1290 3HD2 LEU A  83      47.550  46.420  59.960  1.00  0.00           H
ATOM   1291  C   LEU A  83      46.710  46.310  55.510  1.00  0.00           C
ATOM   1292  O   LEU A  83      47.270  45.960  54.470  1.00  0.00           O
ATOM   1293  N   PHE A  84      45.470  46.820  55.440  1.00  0.00           N
ATOM   1294  HN  PHE A  84      45.060  47.120  56.300  1.00  0.00           H
ATOM   1295  CA  PHE A  84      44.700  46.890  54.240  1.00  0.00           C
ATOM   1296  HA  PHE A  84      44.610  45.910  53.790  1.00  0.00           H
ATOM   1297  CB  PHE A  84      43.360  47.430  54.750  1.00  0.00           C
ATOM   1298  HB1 PHE A  84      43.080  46.870  55.670  1.00  0.00           H
ATOM   1299  HB2 PHE A  84      43.430  48.460  55.160  1.00  0.00           H
ATOM   1300  CG  PHE A  84      42.160  47.380  53.860  1.00  0.00           C
ATOM   1301  CD1 PHE A  84      42.190  46.920  52.560  1.00  0.00           C
ATOM   1302  HD1 PHE A  84      43.080  46.580  52.060  1.00  0.00           H
ATOM   1303  CE1 PHE A  84      41.020  46.910  51.840  1.00  0.00           C
ATOM   1304  HE1 PHE A  84      40.970  46.530  50.830  1.00  0.00           H
ATOM   1305  CZ  PHE A  84      39.840  47.350  52.390  1.00  0.00           C
ATOM   1306  HZ  PHE A  84      39.000  47.380  51.710  1.00  0.00           H
ATOM   1307  CD2 PHE A  84      40.950  47.710  54.420  1.00  0.00           C
ATOM   1308  HD2 PHE A  84      40.860  48.020  55.450  1.00  0.00           H
ATOM   1309  CE2 PHE A  84      39.770  47.700  53.720  1.00  0.00           C
ATOM   1310  HE2 PHE A  84      38.820  47.970  54.160  1.00  0.00           H
ATOM   1311  C   PHE A  84      45.200  47.780  53.160  1.00  0.00           C
ATOM   1312  O   PHE A  84      45.420  47.420  52.000  1.00  0.00           O
ATOM   1313  N   PHE A  85      45.550  49.030  53.510  1.00  0.00           N
ATOM   1314  HN  PHE A  85      45.410  49.320  54.460  1.00  0.00           H
ATOM   1315  CA  PHE A  85      46.160  50.030  52.680  1.00  0.00           C
ATOM   1316  HA  PHE A  85      45.700  49.940  51.710  1.00  0.00           H
ATOM   1317  CB  PHE A  85      45.810  51.470  53.090  1.00  0.00           C
ATOM   1318  HB1 PHE A  85      46.130  51.730  54.130  1.00  0.00           H
ATOM   1319  HB2 PHE A  85      46.250  52.150  52.340  1.00  0.00           H
ATOM   1320  CG  PHE A  85      44.330  51.640  53.000  1.00  0.00           C
ATOM   1321  CD1 PHE A  85      43.620  51.440  51.840  1.00  0.00           C
ATOM   1322  HD1 PHE A  85      44.140  51.070  50.970  1.00  0.00           H
ATOM   1323  CE1 PHE A  85      42.260  51.630  51.800  1.00  0.00           C
ATOM   1324  HE1 PHE A  85      41.710  51.410  50.890  1.00  0.00           H
ATOM   1325  CZ  PHE A  85      41.600  52.110  52.900  1.00  0.00           C
ATOM   1326  HZ  PHE A  85      40.570  52.400  52.780  1.00  0.00           H
ATOM   1327  CD2 PHE A  85      43.640  52.080  54.100  1.00  0.00           C
ATOM   1328  HD2 PHE A  85      44.180  52.310  55.000  1.00  0.00           H
ATOM   1329  CE2 PHE A  85      42.300  52.390  54.050  1.00  0.00           C
ATOM   1330  HE2 PHE A  85      41.800  52.840  54.900  1.00  0.00           H
ATOM   1331  C   PHE A  85      47.590  49.790  52.350  1.00  0.00           C
ATOM   1332  O   PHE A  85      48.070  50.130  51.260  1.00  0.00           O
ATOM   1333  N   SER A  86      48.400  49.190  53.230  1.00  0.00           N
ATOM   1334  HN  SER A  86      48.140  49.110  54.190  1.00  0.00           H
ATOM   1335  CA  SER A  86      49.680  48.660  52.870  1.00  0.00           C
ATOM   1336  HA  SER A  86      50.310  49.460  52.500  1.00  0.00           H
ATOM   1337  CB  SER A  86      50.390  47.890  54.000  1.00  0.00           C
ATOM   1338  HB1 SER A  86      51.350  47.460  53.650  1.00  0.00           H
ATOM   1339  HB2 SER A  86      49.670  47.140  54.390  1.00  0.00           H
ATOM   1340  OG  SER A  86      50.780  48.810  55.010  1.00  0.00           O
ATOM   1341  HG1 SER A  86      50.020  48.880  55.580  1.00  0.00           H
ATOM   1342  C   SER A  86      49.710  47.610  51.810  1.00  0.00           C
ATOM   1343  O   SER A  86      50.490  47.590  50.860  1.00  0.00           O
ATOM   1344  N   LEU A  87      48.740  46.680  51.950  1.00  0.00           N
ATOM   1345  HN  LEU A  87      48.150  46.660  52.750  1.00  0.00           H
ATOM   1346  CA  LEU A  87      48.790  45.540  51.090  1.00  0.00           C
ATOM   1347  HA  LEU A  87      49.810  45.350  50.800  1.00  0.00           H
ATOM   1348  CB  LEU A  87      48.370  44.290  51.890  1.00  0.00           C
ATOM   1349  HB1 LEU A  87      47.270  44.120  51.870  1.00  0.00           H
ATOM   1350  HB2 LEU A  87      48.720  44.350  52.950  1.00  0.00           H
ATOM   1351  CG  LEU A  87      49.020  43.030  51.290  1.00  0.00           C
ATOM   1352  HG  LEU A  87      48.630  42.980  50.250  1.00  0.00           H
ATOM   1353  CD1 LEU A  87      48.500  41.770  51.990  1.00  0.00           C
ATOM   1354 1HD1 LEU A  87      47.410  41.570  51.900  1.00  0.00           H
ATOM   1355 2HD1 LEU A  87      48.750  41.900  53.060  1.00  0.00           H
ATOM   1356 3HD1 LEU A  87      48.990  40.850  51.590  1.00  0.00           H
ATOM   1357  CD2 LEU A  87      50.560  43.000  51.230  1.00  0.00           C
ATOM   1358 1HD2 LEU A  87      50.910  43.490  52.160  1.00  0.00           H
ATOM   1359 2HD2 LEU A  87      50.910  41.940  51.270  1.00  0.00           H
ATOM   1360 3HD2 LEU A  87      50.960  43.610  50.400  1.00  0.00           H
ATOM   1361  C   LEU A  87      47.930  45.740  49.890  1.00  0.00           C
ATOM   1362  O   LEU A  87      48.130  45.110  48.860  1.00  0.00           O
ATOM   1363  N   SER A  88      47.040  46.750  49.890  1.00  0.00           N
ATOM   1364  HN  SER A  88      46.620  47.100  50.730  1.00  0.00           H
ATOM   1365  CA  SER A  88      46.520  47.250  48.660  1.00  0.00           C
ATOM   1366  HA  SER A  88      46.210  46.450  48.000  1.00  0.00           H
ATOM   1367  CB  SER A  88      45.370  48.260  48.740  1.00  0.00           C
ATOM   1368  HB1 SER A  88      45.550  49.080  49.460  1.00  0.00           H
ATOM   1369  HB2 SER A  88      45.140  48.750  47.770  1.00  0.00           H
ATOM   1370  OG  SER A  88      44.180  47.580  49.120  1.00  0.00           O
ATOM   1371  HG1 SER A  88      43.870  47.070  48.360  1.00  0.00           H
ATOM   1372  C   SER A  88      47.600  47.900  47.860  1.00  0.00           C
ATOM   1373  O   SER A  88      47.640  47.630  46.660  1.00  0.00           O
ATOM   1374  N   GLY A  89      48.530  48.680  48.450  1.00  0.00           N
ATOM   1375  HN  GLY A  89      48.480  48.910  49.420  1.00  0.00           H
ATOM   1376  CA  GLY A  89      49.700  49.190  47.810  1.00  0.00           C
ATOM   1377  HA1 GLY A  89      49.390  49.950  47.110  1.00  0.00           H
ATOM   1378  HA2 GLY A  89      50.410  49.580  48.530  1.00  0.00           H
ATOM   1379  C   GLY A  89      50.510  48.180  47.090  1.00  0.00           C
ATOM   1380  O   GLY A  89      50.800  48.290  45.900  1.00  0.00           O
ATOM   1381  N   LEU A  90      50.900  47.080  47.760  1.00  0.00           N
ATOM   1382  HN  LEU A  90      50.720  47.000  48.740  1.00  0.00           H
ATOM   1383  CA  LEU A  90      51.690  46.060  47.150  1.00  0.00           C
ATOM   1384  HA  LEU A  90      52.440  46.510  46.510  1.00  0.00           H
ATOM   1385  CB  LEU A  90      52.470  45.290  48.230  1.00  0.00           C
ATOM   1386  HB1 LEU A  90      51.810  44.830  48.980  1.00  0.00           H
ATOM   1387  HB2 LEU A  90      52.980  44.490  47.650  1.00  0.00           H
ATOM   1388  CG  LEU A  90      53.560  46.080  48.980  1.00  0.00           C
ATOM   1389  HG  LEU A  90      53.100  46.890  49.590  1.00  0.00           H
ATOM   1390  CD1 LEU A  90      54.240  45.100  49.950  1.00  0.00           C
ATOM   1391 1HD1 LEU A  90      53.440  44.740  50.640  1.00  0.00           H
ATOM   1392 2HD1 LEU A  90      55.120  45.520  50.470  1.00  0.00           H
ATOM   1393 3HD1 LEU A  90      54.630  44.200  49.430  1.00  0.00           H
ATOM   1394  CD2 LEU A  90      54.580  46.690  48.010  1.00  0.00           C
ATOM   1395 1HD2 LEU A  90      54.990  45.850  47.420  1.00  0.00           H
ATOM   1396 2HD2 LEU A  90      55.460  47.160  48.500  1.00  0.00           H
ATOM   1397 3HD2 LEU A  90      54.100  47.460  47.370  1.00  0.00           H
ATOM   1398  C   LEU A  90      50.910  45.190  46.230  1.00  0.00           C
ATOM   1399  O   LEU A  90      51.350  44.840  45.140  1.00  0.00           O
ATOM   1400  N   SER A  91      49.620  44.930  46.510  1.00  0.00           N
ATOM   1401  HN  SER A  91      49.240  45.200  47.400  1.00  0.00           H
ATOM   1402  CA  SER A  91      48.780  44.230  45.590  1.00  0.00           C
ATOM   1403  HA  SER A  91      49.190  43.240  45.420  1.00  0.00           H
ATOM   1404  CB  SER A  91      47.420  43.950  46.260  1.00  0.00           C
ATOM   1405  HB1 SER A  91      46.910  44.870  46.610  1.00  0.00           H
ATOM   1406  HB2 SER A  91      46.790  43.380  45.550  1.00  0.00           H
ATOM   1407  OG  SER A  91      47.580  43.070  47.370  1.00  0.00           O
ATOM   1408  HG1 SER A  91      47.940  43.640  48.060  1.00  0.00           H
ATOM   1409  C   SER A  91      48.540  44.890  44.280  1.00  0.00           C
ATOM   1410  O   SER A  91      48.590  44.270  43.220  1.00  0.00           O
ATOM   1411  N   ILE A  92      48.220  46.200  44.250  1.00  0.00           N
ATOM   1412  HN  ILE A  92      48.220  46.630  45.150  1.00  0.00           H
ATOM   1413  CA  ILE A  92      47.960  47.000  43.100  1.00  0.00           C
ATOM   1414  HA  ILE A  92      47.200  46.410  42.600  1.00  0.00           H
ATOM   1415  CB  ILE A  92      47.350  48.310  43.510  1.00  0.00           C
ATOM   1416  HB  ILE A  92      46.830  48.080  44.470  1.00  0.00           H
ATOM   1417  CG2 ILE A  92      48.340  49.450  43.800  1.00  0.00           C
ATOM   1418 1HG2 ILE A  92      49.140  49.050  44.450  1.00  0.00           H
ATOM   1419 2HG2 ILE A  92      47.770  50.280  44.270  1.00  0.00           H
ATOM   1420 3HG2 ILE A  92      48.800  49.850  42.870  1.00  0.00           H
ATOM   1421  CG1 ILE A  92      46.240  48.590  42.490  1.00  0.00           C
ATOM   1422 1HG1 ILE A  92      46.660  48.900  41.510  1.00  0.00           H
ATOM   1423 2HG1 ILE A  92      45.670  47.650  42.330  1.00  0.00           H
ATOM   1424  CD  ILE A  92      45.200  49.610  42.980  1.00  0.00           C
ATOM   1425  HD1 ILE A  92      44.630  49.120  43.790  1.00  0.00           H
ATOM   1426  HD2 ILE A  92      45.660  50.510  43.440  1.00  0.00           H
ATOM   1427  HD3 ILE A  92      44.530  49.970  42.170  1.00  0.00           H
ATOM   1428  C   ILE A  92      49.120  47.190  42.190  1.00  0.00           C
ATOM   1429  O   ILE A  92      49.050  47.190  40.960  1.00  0.00           O
ATOM   1430  N   ILE A  93      50.330  47.300  42.760  1.00  0.00           N
ATOM   1431  HN  ILE A  93      50.470  47.340  43.740  1.00  0.00           H
ATOM   1432  CA  ILE A  93      51.480  47.510  41.930  1.00  0.00           C
ATOM   1433  HA  ILE A  93      51.220  48.080  41.050  1.00  0.00           H
ATOM   1434  CB  ILE A  93      52.460  48.360  42.670  1.00  0.00           C
ATOM   1435  HB  ILE A  93      51.890  49.210  43.110  1.00  0.00           H
ATOM   1436  CG2 ILE A  93      53.080  47.650  43.890  1.00  0.00           C
ATOM   1437 1HG2 ILE A  93      53.780  46.810  43.690  1.00  0.00           H
ATOM   1438 2HG2 ILE A  93      53.610  48.370  44.540  1.00  0.00           H
ATOM   1439 3HG2 ILE A  93      52.300  47.200  44.530  1.00  0.00           H
ATOM   1440  CG1 ILE A  93      53.590  48.980  41.840  1.00  0.00           C
ATOM   1441 1HG1 ILE A  93      54.160  48.150  41.380  1.00  0.00           H
ATOM   1442 2HG1 ILE A  93      54.270  49.500  42.550  1.00  0.00           H
ATOM   1443  CD  ILE A  93      53.070  49.970  40.790  1.00  0.00           C
ATOM   1444  HD1 ILE A  93      52.480  50.740  41.330  1.00  0.00           H
ATOM   1445  HD2 ILE A  93      52.440  49.420  40.060  1.00  0.00           H
ATOM   1446  HD3 ILE A  93      53.920  50.410  40.230  1.00  0.00           H
ATOM   1447  C   ILE A  93      51.940  46.220  41.350  1.00  0.00           C
ATOM   1448  O   ILE A  93      52.410  46.120  40.220  1.00  0.00           O
ATOM   1449  N   CYS A  94      51.650  45.080  42.000  1.00  0.00           N
ATOM   1450  HN  CYS A  94      51.250  45.110  42.920  1.00  0.00           H
ATOM   1451  CA  CYS A  94      51.780  43.780  41.410  1.00  0.00           C
ATOM   1452  HA  CYS A  94      52.770  43.740  40.990  1.00  0.00           H
ATOM   1453  CB  CYS A  94      51.530  42.670  42.430  1.00  0.00           C
ATOM   1454  HB1 CYS A  94      52.150  42.920  43.320  1.00  0.00           H
ATOM   1455  HB2 CYS A  94      50.470  42.680  42.770  1.00  0.00           H
ATOM   1456  SG  CYS A  94      51.880  40.970  41.880  1.00  0.00           S
ATOM   1457  HG1 CYS A  94      50.840  40.880  41.060  1.00  0.00           H
ATOM   1458  C   CYS A  94      50.890  43.650  40.220  1.00  0.00           C
ATOM   1459  O   CYS A  94      51.370  43.150  39.210  1.00  0.00           O
ATOM   1460  N   ALA A  95      49.600  44.040  40.260  1.00  0.00           N
ATOM   1461  HN  ALA A  95      49.230  44.480  41.070  1.00  0.00           H
ATOM   1462  CA  ALA A  95      48.770  43.920  39.100  1.00  0.00           C
ATOM   1463  HA  ALA A  95      48.790  42.890  38.770  1.00  0.00           H
ATOM   1464  CB  ALA A  95      47.360  44.340  39.550  1.00  0.00           C
ATOM   1465  HB1 ALA A  95      46.980  43.720  40.390  1.00  0.00           H
ATOM   1466  HB2 ALA A  95      47.280  45.360  39.990  1.00  0.00           H
ATOM   1467  HB3 ALA A  95      46.670  44.240  38.680  1.00  0.00           H
ATOM   1468  C   ALA A  95      49.160  44.810  37.970  1.00  0.00           C
ATOM   1469  O   ALA A  95      49.230  44.420  36.810  1.00  0.00           O
ATOM   1470  N   MET A  96      49.570  46.060  38.260  1.00  0.00           N
ATOM   1471  HN  MET A  96      49.430  46.400  39.180  1.00  0.00           H
ATOM   1472  CA  MET A  96      50.090  46.930  37.250  1.00  0.00           C
ATOM   1473  HA  MET A  96      49.290  47.070  36.540  1.00  0.00           H
ATOM   1474  CB  MET A  96      50.480  48.270  37.900  1.00  0.00           C
ATOM   1475  HB1 MET A  96      51.400  48.710  37.460  1.00  0.00           H
ATOM   1476  HB2 MET A  96      50.730  48.040  38.950  1.00  0.00           H
ATOM   1477  CG  MET A  96      49.370  49.300  37.620  1.00  0.00           C
ATOM   1478  HG1 MET A  96      49.020  49.140  36.580  1.00  0.00           H
ATOM   1479  HG2 MET A  96      49.780  50.320  37.510  1.00  0.00           H
ATOM   1480  SD  MET A  96      47.930  49.130  38.710  1.00  0.00           S
ATOM   1481  CE  MET A  96      48.720  50.160  39.980  1.00  0.00           C
ATOM   1482  HE1 MET A  96      49.570  49.630  40.460  1.00  0.00           H
ATOM   1483  HE2 MET A  96      49.160  51.100  39.570  1.00  0.00           H
ATOM   1484  HE3 MET A  96      48.040  50.420  40.810  1.00  0.00           H
ATOM   1485  C   MET A  96      51.280  46.460  36.480  1.00  0.00           C
ATOM   1486  O   MET A  96      51.420  46.780  35.300  1.00  0.00           O
ATOM   1487  N   SER A  97      52.170  45.700  37.140  1.00  0.00           N
ATOM   1488  HN  SER A  97      51.850  45.340  38.010  1.00  0.00           H
ATOM   1489  CA  SER A  97      53.400  45.300  36.520  1.00  0.00           C
ATOM   1490  HA  SER A  97      53.840  46.100  35.940  1.00  0.00           H
ATOM   1491  CB  SER A  97      54.460  44.990  37.590  1.00  0.00           C
ATOM   1492  HB1 SER A  97      54.370  45.750  38.390  1.00  0.00           H
ATOM   1493  HB2 SER A  97      54.280  44.010  38.080  1.00  0.00           H
ATOM   1494  OG  SER A  97      55.780  45.080  37.060  1.00  0.00           O
ATOM   1495  HG1 SER A  97      55.880  44.410  36.370  1.00  0.00           H
ATOM   1496  C   SER A  97      53.300  44.120  35.620  1.00  0.00           C
ATOM   1497  O   SER A  97      53.930  44.150  34.560  1.00  0.00           O
ATOM   1498  N   VAL A  98      52.460  43.130  35.960  1.00  0.00           N
ATOM   1499  HN  VAL A  98      51.970  43.240  36.830  1.00  0.00           H
ATOM   1500  CA  VAL A  98      52.130  42.000  35.160  1.00  0.00           C
ATOM   1501  HA  VAL A  98      53.030  41.500  34.850  1.00  0.00           H
ATOM   1502  CB  VAL A  98      51.290  40.930  35.800  1.00  0.00           C
ATOM   1503  HB  VAL A  98      51.010  40.160  35.050  1.00  0.00           H
ATOM   1504  CG1 VAL A  98      52.100  40.200  36.880  1.00  0.00           C
ATOM   1505 1HG1 VAL A  98      52.360  40.900  37.720  1.00  0.00           H
ATOM   1506 2HG1 VAL A  98      53.030  39.740  36.480  1.00  0.00           H
ATOM   1507 3HG1 VAL A  98      51.470  39.390  37.300  1.00  0.00           H
ATOM   1508  CG2 VAL A  98      49.960  41.460  36.350  1.00  0.00           C
ATOM   1509 1HG2 VAL A  98      49.380  40.670  36.870  1.00  0.00           H
ATOM   1510 2HG2 VAL A  98      50.110  42.230  37.140  1.00  0.00           H
ATOM   1511 3HG2 VAL A  98      49.340  41.860  35.520  1.00  0.00           H
ATOM   1512  C   VAL A  98      51.540  42.380  33.850  1.00  0.00           C
ATOM   1513  O   VAL A  98      51.920  41.790  32.840  1.00  0.00           O
ATOM   1514  N   GLU A  99      50.670  43.400  33.830  1.00  0.00           N
ATOM   1515  HN  GLU A  99      50.340  43.750  34.700  1.00  0.00           H
ATOM   1516  CA  GLU A  99      50.000  43.840  32.640  1.00  0.00           C
ATOM   1517  HA  GLU A  99      49.520  43.030  32.120  1.00  0.00           H
ATOM   1518  CB  GLU A  99      48.940  44.920  32.960  1.00  0.00           C
ATOM   1519  HB1 GLU A  99      48.590  45.440  32.050  1.00  0.00           H
ATOM   1520  HB2 GLU A  99      49.370  45.760  33.540  1.00  0.00           H
ATOM   1521  CG  GLU A  99      47.690  44.460  33.710  1.00  0.00           C
ATOM   1522  HG1 GLU A  99      46.790  45.040  33.400  1.00  0.00           H
ATOM   1523  HG2 GLU A  99      47.840  44.650  34.800  1.00  0.00           H
ATOM   1524  CD  GLU A  99      47.330  42.990  33.620  1.00  0.00           C
ATOM   1525  OE1 GLU A  99      47.250  42.260  34.640  1.00  0.00           O
ATOM   1526  OE2 GLU A  99      47.180  42.580  32.440  1.00  0.00           O
ATOM   1527  C   GLU A  99      50.950  44.390  31.630  1.00  0.00           C
ATOM   1528  O   GLU A  99      50.750  44.160  30.440  1.00  0.00           O
ATOM   1529  N   ARG A 100      51.990  45.140  32.030  1.00  0.00           N
ATOM   1530  HN  ARG A 100      52.100  45.400  32.990  1.00  0.00           H
ATOM   1531  CA  ARG A 100      52.940  45.770  31.170  1.00  0.00           C
ATOM   1532  HA  ARG A 100      52.450  46.020  30.240  1.00  0.00           H
ATOM   1533  CB  ARG A 100      53.370  47.140  31.700  1.00  0.00           C
ATOM   1534  HB1 ARG A 100      54.330  47.400  31.200  1.00  0.00           H
ATOM   1535  HB2 ARG A 100      53.480  46.990  32.800  1.00  0.00           H
ATOM   1536  CG  ARG A 100      52.410  48.260  31.320  1.00  0.00           C
ATOM   1537  HG1 ARG A 100      52.680  49.240  31.760  1.00  0.00           H
ATOM   1538  HG2 ARG A 100      52.550  48.420  30.230  1.00  0.00           H
ATOM   1539  CD  ARG A 100      50.900  48.010  31.450  1.00  0.00           C
ATOM   1540  HD1 ARG A 100      50.580  47.050  30.990  1.00  0.00           H
ATOM   1541  HD2 ARG A 100      50.630  48.110  32.520  1.00  0.00           H
ATOM   1542  NE  ARG A 100      50.140  49.050  30.700  1.00  0.00           N
ATOM   1543  HE  ARG A 100      50.540  49.500  29.900  1.00  0.00           H
ATOM   1544  CZ  ARG A 100      48.780  49.070  30.670  1.00  0.00           C
ATOM   1545  NH1 ARG A 100      48.050  48.350  31.570  1.00  0.00           N
ATOM   1546 1HH1 ARG A 100      48.540  47.640  32.060  1.00  0.00           H
ATOM   1547 2HH1 ARG A 100      47.080  48.130  31.410  1.00  0.00           H
ATOM   1548  NH2 ARG A 100      48.010  49.700  29.730  1.00  0.00           N
ATOM   1549 1HH2 ARG A 100      48.430  50.210  28.980  1.00  0.00           H
ATOM   1550 2HH2 ARG A 100      47.040  49.490  29.640  1.00  0.00           H
ATOM   1551  C   ARG A 100      53.980  44.780  30.760  1.00  0.00           C
ATOM   1552  O   ARG A 100      54.580  44.900  29.690  1.00  0.00           O
ATOM   1553  N   TYR A 101      54.110  43.660  31.490  1.00  0.00           N
ATOM   1554  HN  TYR A 101      53.660  43.600  32.380  1.00  0.00           H
ATOM   1555  CA  TYR A 101      54.850  42.510  31.040  1.00  0.00           C
ATOM   1556  HA  TYR A 101      55.770  42.830  30.570  1.00  0.00           H
ATOM   1557  CB  TYR A 101      55.280  41.750  32.310  1.00  0.00           C
ATOM   1558  HB1 TYR A 101      54.400  41.840  32.970  1.00  0.00           H
ATOM   1559  HB2 TYR A 101      56.100  42.320  32.810  1.00  0.00           H
ATOM   1560  CG  TYR A 101      55.580  40.290  32.250  1.00  0.00           C
ATOM   1561  CD1 TYR A 101      56.860  39.800  32.330  1.00  0.00           C
ATOM   1562  HD1 TYR A 101      57.680  40.510  32.390  1.00  0.00           H
ATOM   1563  CE1 TYR A 101      57.100  38.450  32.320  1.00  0.00           C
ATOM   1564  HE1 TYR A 101      58.110  38.070  32.280  1.00  0.00           H
ATOM   1565  CZ  TYR A 101      56.040  37.580  32.210  1.00  0.00           C
ATOM   1566  OH  TYR A 101      56.220  36.180  32.110  1.00  0.00           O
ATOM   1567  HH  TYR A 101      55.410  35.950  31.640  1.00  0.00           H
ATOM   1568  CD2 TYR A 101      54.540  39.400  32.170  1.00  0.00           C
ATOM   1569  HD2 TYR A 101      53.540  39.790  32.050  1.00  0.00           H
ATOM   1570  CE2 TYR A 101      54.750  38.050  32.080  1.00  0.00           C
ATOM   1571  HE2 TYR A 101      53.930  37.360  31.990  1.00  0.00           H
ATOM   1572  C   TYR A 101      54.130  41.850  29.920  1.00  0.00           C
ATOM   1573  O   TYR A 101      54.770  41.460  28.940  1.00  0.00           O
ATOM   1574  N   LEU A 102      52.790  41.720  29.990  1.00  0.00           N
ATOM   1575  HN  LEU A 102      52.420  41.930  30.890  1.00  0.00           H
ATOM   1576  CA  LEU A 102      51.980  41.260  28.910  1.00  0.00           C
ATOM   1577  HA  LEU A 102      52.390  40.380  28.440  1.00  0.00           H
ATOM   1578  CB  LEU A 102      50.530  41.080  29.410  1.00  0.00           C
ATOM   1579  HB1 LEU A 102      49.710  41.390  28.730  1.00  0.00           H
ATOM   1580  HB2 LEU A 102      50.440  41.650  30.360  1.00  0.00           H
ATOM   1581  CG  LEU A 102      50.150  39.640  29.810  1.00  0.00           C
ATOM   1582  HG  LEU A 102      50.070  39.140  28.820  1.00  0.00           H
ATOM   1583  CD1 LEU A 102      48.890  39.660  30.690  1.00  0.00           C
ATOM   1584 1HD1 LEU A 102      48.540  38.670  31.050  1.00  0.00           H
ATOM   1585 2HD1 LEU A 102      48.960  40.340  31.570  1.00  0.00           H
ATOM   1586 3HD1 LEU A 102      48.050  40.040  30.070  1.00  0.00           H
ATOM   1587  CD2 LEU A 102      51.200  38.850  30.600  1.00  0.00           C
ATOM   1588 1HD2 LEU A 102      51.300  39.300  31.610  1.00  0.00           H
ATOM   1589 2HD2 LEU A 102      50.910  37.790  30.770  1.00  0.00           H
ATOM   1590 3HD2 LEU A 102      52.220  38.920  30.170  1.00  0.00           H
ATOM   1591  C   LEU A 102      51.900  42.180  27.740  1.00  0.00           C
ATOM   1592  O   LEU A 102      52.040  41.790  26.580  1.00  0.00           O
ATOM   1593  N   ALA A 103      51.860  43.490  28.020  1.00  0.00           N
ATOM   1594  HN  ALA A 103      51.580  43.850  28.910  1.00  0.00           H
ATOM   1595  CA  ALA A 103      51.690  44.490  27.010  1.00  0.00           C
ATOM   1596  HA  ALA A 103      50.720  44.390  26.540  1.00  0.00           H
ATOM   1597  CB  ALA A 103      51.680  45.870  27.690  1.00  0.00           C
ATOM   1598  HB1 ALA A 103      50.890  45.870  28.470  1.00  0.00           H
ATOM   1599  HB2 ALA A 103      51.460  46.620  26.900  1.00  0.00           H
ATOM   1600  HB3 ALA A 103      52.690  46.100  28.090  1.00  0.00           H
ATOM   1601  C   ALA A 103      52.770  44.440  25.980  1.00  0.00           C
ATOM   1602  O   ALA A 103      52.530  44.600  24.780  1.00  0.00           O
ATOM   1603  N   ILE A 104      53.990  44.320  26.530  1.00  0.00           N
ATOM   1604  HN  ILE A 104      54.050  44.230  27.520  1.00  0.00           H
ATOM   1605  CA  ILE A 104      55.240  44.310  25.840  1.00  0.00           C
ATOM   1606  HA  ILE A 104      55.140  45.170  25.190  1.00  0.00           H
ATOM   1607  CB  ILE A 104      56.260  44.610  26.900  1.00  0.00           C
ATOM   1608  HB  ILE A 104      55.780  44.490  27.900  1.00  0.00           H
ATOM   1609  CG2 ILE A 104      57.490  43.690  26.990  1.00  0.00           C
ATOM   1610 1HG2 ILE A 104      58.030  43.560  26.030  1.00  0.00           H
ATOM   1611 2HG2 ILE A 104      58.160  44.070  27.790  1.00  0.00           H
ATOM   1612 3HG2 ILE A 104      57.240  42.670  27.340  1.00  0.00           H
ATOM   1613  CG1 ILE A 104      56.490  46.120  26.750  1.00  0.00           C
ATOM   1614 1HG1 ILE A 104      55.530  46.660  26.600  1.00  0.00           H
ATOM   1615 2HG1 ILE A 104      57.140  46.330  25.870  1.00  0.00           H
ATOM   1616  CD  ILE A 104      57.130  46.740  27.990  1.00  0.00           C
ATOM   1617  HD1 ILE A 104      56.820  47.800  28.100  1.00  0.00           H
ATOM   1618  HD2 ILE A 104      58.230  46.650  27.920  1.00  0.00           H
ATOM   1619  HD3 ILE A 104      56.830  46.220  28.920  1.00  0.00           H
ATOM   1620  C   ILE A 104      55.530  43.100  25.020  1.00  0.00           C
ATOM   1621  O   ILE A 104      56.230  43.250  24.020  1.00  0.00           O
ATOM   1622  N   ASN A 105      55.000  41.910  25.360  1.00  0.00           N
ATOM   1623  HN  ASN A 105      54.450  41.700  26.160  1.00  0.00           H
ATOM   1624  CA  ASN A 105      55.430  40.780  24.600  1.00  0.00           C
ATOM   1625  HA  ASN A 105      55.660  41.100  23.590  1.00  0.00           H
ATOM   1626  CB  ASN A 105      56.760  40.200  25.130  1.00  0.00           C
ATOM   1627  HB1 ASN A 105      57.170  39.360  24.520  1.00  0.00           H
ATOM   1628  HB2 ASN A 105      57.510  41.000  25.010  1.00  0.00           H
ATOM   1629  CG  ASN A 105      56.780  39.750  26.580  1.00  0.00           C
ATOM   1630  OD1 ASN A 105      57.840  39.890  27.200  1.00  0.00           O
ATOM   1631  ND2 ASN A 105      55.640  39.270  27.130  1.00  0.00           N
ATOM   1632 1HD2 ASN A 105      55.400  39.580  28.050  1.00  0.00           H
ATOM   1633 2HD2 ASN A 105      54.980  38.750  26.580  1.00  0.00           H
ATOM   1634  C   ASN A 105      54.370  39.740  24.450  1.00  0.00           C
ATOM   1635  O   ASN A 105      54.580  38.700  23.840  1.00  0.00           O
ATOM   1636  N   HIS A 106      53.130  39.990  24.900  1.00  0.00           N
ATOM   1637  HN  HIS A 106      52.920  40.660  25.610  1.00  0.00           H
ATOM   1638  CA  HIS A 106      52.030  39.150  24.520  1.00  0.00           C
ATOM   1639  HA  HIS A 106      52.360  38.320  23.920  1.00  0.00           H
ATOM   1640  CB  HIS A 106      51.420  38.550  25.800  1.00  0.00           C
ATOM   1641  HB1 HIS A 106      51.460  39.210  26.700  1.00  0.00           H
ATOM   1642  HB2 HIS A 106      50.360  38.360  25.540  1.00  0.00           H
ATOM   1643  ND1 HIS A 106      52.950  37.010  27.090  1.00  0.00           N
ATOM   1644  CG  HIS A 106      51.990  37.200  26.130  1.00  0.00           C
ATOM   1645  CE1 HIS A 106      53.030  35.700  27.230  1.00  0.00           C
ATOM   1646  HE1 HIS A 106      53.640  35.190  27.970  1.00  0.00           H
ATOM   1647  NE2 HIS A 106      52.140  35.050  26.430  1.00  0.00           N
ATOM   1648  HE2 HIS A 106      51.950  34.070  26.520  1.00  0.00           H
ATOM   1649  CD2 HIS A 106      51.470  36.010  25.720  1.00  0.00           C
ATOM   1650  HD2 HIS A 106      50.620  35.890  25.050  1.00  0.00           H
ATOM   1651  C   HIS A 106      51.020  39.960  23.790  1.00  0.00           C
ATOM   1652  O   HIS A 106      50.330  40.790  24.370  1.00  0.00           O
ATOM   1653  N   ALA A 107      50.870  39.770  22.460  1.00  0.00           N
ATOM   1654  HN  ALA A 107      51.420  39.120  21.940  1.00  0.00           H
ATOM   1655  CA  ALA A 107      49.900  40.380  21.620  1.00  0.00           C
ATOM   1656  HA  ALA A 107      50.030  41.450  21.660  1.00  0.00           H
ATOM   1657  CB  ALA A 107      50.220  39.910  20.190  1.00  0.00           C
ATOM   1658  HB1 ALA A 107      49.410  40.170  19.470  1.00  0.00           H
ATOM   1659  HB2 ALA A 107      51.160  40.410  19.890  1.00  0.00           H
ATOM   1660  HB3 ALA A 107      50.370  38.810  20.110  1.00  0.00           H
ATOM   1661  C   ALA A 107      48.480  39.990  21.860  1.00  0.00           C
ATOM   1662  O   ALA A 107      47.610  40.820  22.090  1.00  0.00           O
ATOM   1663  N   TYR A 108      48.180  38.680  21.950  1.00  0.00           N
ATOM   1664  HN  TYR A 108      48.920  38.000  21.900  1.00  0.00           H
ATOM   1665  CA  TYR A 108      46.810  38.280  22.050  1.00  0.00           C
ATOM   1666  HA  TYR A 108      46.260  38.930  21.390  1.00  0.00           H
ATOM   1667  CB  TYR A 108      46.610  36.840  21.550  1.00  0.00           C
ATOM   1668  HB1 TYR A 108      46.900  36.050  22.280  1.00  0.00           H
ATOM   1669  HB2 TYR A 108      47.280  36.680  20.670  1.00  0.00           H
ATOM   1670  CG  TYR A 108      45.220  36.630  21.070  1.00  0.00           C
ATOM   1671  CD1 TYR A 108      44.710  37.480  20.110  1.00  0.00           C
ATOM   1672  HD1 TYR A 108      45.250  38.340  19.740  1.00  0.00           H
ATOM   1673  CE1 TYR A 108      43.400  37.330  19.750  1.00  0.00           C
ATOM   1674  HE1 TYR A 108      43.000  38.030  19.030  1.00  0.00           H
ATOM   1675  CZ  TYR A 108      42.610  36.290  20.200  1.00  0.00           C
ATOM   1676  OH  TYR A 108      41.340  36.050  19.640  1.00  0.00           O
ATOM   1677  HH  TYR A 108      40.920  35.360  20.170  1.00  0.00           H
ATOM   1678  CD2 TYR A 108      44.440  35.610  21.560  1.00  0.00           C
ATOM   1679  HD2 TYR A 108      44.860  34.950  22.300  1.00  0.00           H
ATOM   1680  CE2 TYR A 108      43.160  35.410  21.100  1.00  0.00           C
ATOM   1681  HE2 TYR A 108      42.560  34.600  21.490  1.00  0.00           H
ATOM   1682  C   TYR A 108      46.250  38.270  23.430  1.00  0.00           C
ATOM   1683  O   TYR A 108      45.040  38.440  23.520  1.00  0.00           O
ATOM   1684  N   PHE A 109      47.120  38.280  24.460  1.00  0.00           N
ATOM   1685  HN  PHE A 109      48.100  38.210  24.320  1.00  0.00           H
ATOM   1686  CA  PHE A 109      46.710  38.610  25.790  1.00  0.00           C
ATOM   1687  HA  PHE A 109      45.850  37.980  25.950  1.00  0.00           H
ATOM   1688  CB  PHE A 109      47.740  38.420  26.920  1.00  0.00           C
ATOM   1689  HB1 PHE A 109      48.690  38.910  26.600  1.00  0.00           H
ATOM   1690  HB2 PHE A 109      47.430  38.980  27.820  1.00  0.00           H
ATOM   1691  CG  PHE A 109      47.910  36.990  27.300  1.00  0.00           C
ATOM   1692  CD1 PHE A 109      48.200  36.010  26.390  1.00  0.00           C
ATOM   1693  HD1 PHE A 109      48.360  36.270  25.350  1.00  0.00           H
ATOM   1694  CE1 PHE A 109      48.350  34.700  26.770  1.00  0.00           C
ATOM   1695  HE1 PHE A 109      48.580  33.950  26.030  1.00  0.00           H
ATOM   1696  CZ  PHE A 109      48.050  34.340  28.070  1.00  0.00           C
ATOM   1697  HZ  PHE A 109      48.060  33.300  28.370  1.00  0.00           H
ATOM   1698  CD2 PHE A 109      47.700  36.610  28.610  1.00  0.00           C
ATOM   1699  HD2 PHE A 109      47.440  37.340  29.360  1.00  0.00           H
ATOM   1700  CE2 PHE A 109      47.720  35.290  29.000  1.00  0.00           C
ATOM   1701  HE2 PHE A 109      47.460  35.000  30.010  1.00  0.00           H
ATOM   1702  C   PHE A 109      46.170  40.000  25.860  1.00  0.00           C
ATOM   1703  O   PHE A 109      45.120  40.220  26.470  1.00  0.00           O
ATOM   1704  N   TYR A 110      46.860  40.940  25.200  1.00  0.00           N
ATOM   1705  HN  TYR A 110      47.700  40.660  24.740  1.00  0.00           H
ATOM   1706  CA  TYR A 110      46.440  42.300  25.050  1.00  0.00           C
ATOM   1707  HA  TYR A 110      46.180  42.520  26.070  1.00  0.00           H
ATOM   1708  CB  TYR A 110      47.630  43.210  24.720  1.00  0.00           C
ATOM   1709  HB1 TYR A 110      48.560  42.610  24.730  1.00  0.00           H
ATOM   1710  HB2 TYR A 110      47.490  43.720  23.740  1.00  0.00           H
ATOM   1711  CG  TYR A 110      47.940  44.120  25.860  1.00  0.00           C
ATOM   1712  CD1 TYR A 110      47.750  45.480  25.760  1.00  0.00           C
ATOM   1713  HD1 TYR A 110      47.490  45.920  24.800  1.00  0.00           H
ATOM   1714  CE1 TYR A 110      47.680  46.250  26.890  1.00  0.00           C
ATOM   1715  HE1 TYR A 110      47.550  47.320  26.830  1.00  0.00           H
ATOM   1716  CZ  TYR A 110      47.870  45.710  28.150  1.00  0.00           C
ATOM   1717  OH  TYR A 110      47.700  46.450  29.330  1.00  0.00           O
ATOM   1718  HH  TYR A 110      46.920  46.160  29.800  1.00  0.00           H
ATOM   1719  CD2 TYR A 110      48.250  43.640  27.110  1.00  0.00           C
ATOM   1720  HD2 TYR A 110      48.350  42.570  27.190  1.00  0.00           H
ATOM   1721  CE2 TYR A 110      48.190  44.380  28.270  1.00  0.00           C
ATOM   1722  HE2 TYR A 110      48.380  43.950  29.240  1.00  0.00           H
ATOM   1723  C   TYR A 110      45.220  42.480  24.210  1.00  0.00           C
ATOM   1724  O   TYR A 110      44.450  43.390  24.500  1.00  0.00           O
ATOM   1725  N   SER A 111      45.000  41.680  23.150  1.00  0.00           N
ATOM   1726  HN  SER A 111      45.700  41.050  22.810  1.00  0.00           H
ATOM   1727  CA  SER A 111      43.840  41.850  22.330  1.00  0.00           C
ATOM   1728  HA  SER A 111      43.390  42.830  22.380  1.00  0.00           H
ATOM   1729  CB  SER A 111      44.060  41.670  20.820  1.00  0.00           C
ATOM   1730  HB1 SER A 111      43.130  41.480  20.240  1.00  0.00           H
ATOM   1731  HB2 SER A 111      44.780  40.830  20.700  1.00  0.00           H
ATOM   1732  OG  SER A 111      44.730  42.790  20.250  1.00  0.00           O
ATOM   1733  HG1 SER A 111      44.800  42.610  19.310  1.00  0.00           H
ATOM   1734  C   SER A 111      42.710  40.950  22.700  1.00  0.00           C
ATOM   1735  O   SER A 111      41.660  41.120  22.100  1.00  0.00           O
ATOM   1736  N   HIS A 112      42.780  40.110  23.750  1.00  0.00           N
ATOM   1737  HN  HIS A 112      43.650  39.830  24.140  1.00  0.00           H
ATOM   1738  CA  HIS A 112      41.610  39.660  24.450  1.00  0.00           C
ATOM   1739  HA  HIS A 112      40.740  39.750  23.810  1.00  0.00           H
ATOM   1740  CB  HIS A 112      41.710  38.200  24.920  1.00  0.00           C
ATOM   1741  HB1 HIS A 112      41.380  38.010  25.960  1.00  0.00           H
ATOM   1742  HB2 HIS A 112      42.770  37.870  24.900  1.00  0.00           H
ATOM   1743  ND1 HIS A 112      39.500  37.420  24.100  1.00  0.00           N
ATOM   1744  CG  HIS A 112      40.870  37.220  24.150  1.00  0.00           C
ATOM   1745  CE1 HIS A 112      39.040  36.310  23.550  1.00  0.00           C
ATOM   1746  HE1 HIS A 112      38.000  36.070  23.370  1.00  0.00           H
ATOM   1747  NE2 HIS A 112      40.010  35.400  23.270  1.00  0.00           N
ATOM   1748  HE2 HIS A 112      39.980  34.410  23.140  1.00  0.00           H
ATOM   1749  CD2 HIS A 112      41.190  36.010  23.640  1.00  0.00           C
ATOM   1750  HD2 HIS A 112      42.100  35.420  23.570  1.00  0.00           H
ATOM   1751  C   HIS A 112      41.400  40.680  25.510  1.00  0.00           C
ATOM   1752  O   HIS A 112      41.340  41.870  25.190  1.00  0.00           O
ATOM   1753  N   TYR A 113      41.130  40.330  26.780  1.00  0.00           N
ATOM   1754  HN  TYR A 113      41.250  39.390  27.100  1.00  0.00           H
ATOM   1755  CA  TYR A 113      40.340  41.190  27.610  1.00  0.00           C
ATOM   1756  HA  TYR A 113      40.030  42.030  27.010  1.00  0.00           H
ATOM   1757  CB  TYR A 113      39.040  40.490  28.050  1.00  0.00           C
ATOM   1758  HB1 TYR A 113      38.560  40.150  27.110  1.00  0.00           H
ATOM   1759  HB2 TYR A 113      38.290  41.200  28.460  1.00  0.00           H
ATOM   1760  CG  TYR A 113      39.130  39.330  28.980  1.00  0.00           C
ATOM   1761  CD1 TYR A 113      37.940  39.070  29.620  1.00  0.00           C
ATOM   1762  HD1 TYR A 113      37.080  39.690  29.380  1.00  0.00           H
ATOM   1763  CE1 TYR A 113      37.830  38.110  30.590  1.00  0.00           C
ATOM   1764  HE1 TYR A 113      36.890  37.950  31.090  1.00  0.00           H
ATOM   1765  CZ  TYR A 113      38.900  37.280  30.860  1.00  0.00           C
ATOM   1766  OH  TYR A 113      38.780  36.110  31.640  1.00  0.00           O
ATOM   1767  HH  TYR A 113      39.510  35.510  31.430  1.00  0.00           H
ATOM   1768  CD2 TYR A 113      40.180  38.480  29.220  1.00  0.00           C
ATOM   1769  HD2 TYR A 113      41.120  38.580  28.690  1.00  0.00           H
ATOM   1770  CE2 TYR A 113      40.030  37.440  30.110  1.00  0.00           C
ATOM   1771  HE2 TYR A 113      40.900  36.810  30.250  1.00  0.00           H
ATOM   1772  C   TYR A 113      41.060  41.770  28.780  1.00  0.00           C
ATOM   1773  O   TYR A 113      40.410  42.160  29.750  1.00  0.00           O
ATOM   1774  N   VAL A 114      42.390  41.900  28.760  1.00  0.00           N
ATOM   1775  HN  VAL A 114      42.960  41.600  28.000  1.00  0.00           H
ATOM   1776  CA  VAL A 114      43.090  42.450  29.880  1.00  0.00           C
ATOM   1777  HA  VAL A 114      42.840  41.920  30.790  1.00  0.00           H
ATOM   1778  CB  VAL A 114      44.550  42.260  29.630  1.00  0.00           C
ATOM   1779  HB  VAL A 114      45.100  42.750  30.460  1.00  0.00           H
ATOM   1780  CG1 VAL A 114      44.800  40.750  29.800  1.00  0.00           C
ATOM   1781 1HG1 VAL A 114      45.860  40.520  29.570  1.00  0.00           H
ATOM   1782 2HG1 VAL A 114      44.150  40.130  29.140  1.00  0.00           H
ATOM   1783 3HG1 VAL A 114      44.570  40.530  30.860  1.00  0.00           H
ATOM   1784  CG2 VAL A 114      45.020  42.850  28.280  1.00  0.00           C
ATOM   1785 1HG2 VAL A 114      44.850  43.940  28.190  1.00  0.00           H
ATOM   1786 2HG2 VAL A 114      46.110  42.630  28.160  1.00  0.00           H
ATOM   1787 3HG2 VAL A 114      44.490  42.390  27.430  1.00  0.00           H
ATOM   1788  C   VAL A 114      42.760  43.850  30.290  1.00  0.00           C
ATOM   1789  O   VAL A 114      42.410  43.970  31.470  1.00  0.00           O
ATOM   1790  N   ASP A 115      42.730  44.840  29.390  1.00  0.00           N
ATOM   1791  HN  ASP A 115      43.160  44.600  28.510  1.00  0.00           H
ATOM   1792  CA  ASP A 115      42.420  46.220  29.560  1.00  0.00           C
ATOM   1793  HA  ASP A 115      41.810  46.410  28.690  1.00  0.00           H
ATOM   1794  CB  ASP A 115      43.560  47.250  29.450  1.00  0.00           C
ATOM   1795  HB1 ASP A 115      43.090  48.240  29.640  1.00  0.00           H
ATOM   1796  HB2 ASP A 115      43.890  47.220  28.390  1.00  0.00           H
ATOM   1797  CG  ASP A 115      44.820  47.140  30.300  1.00  0.00           C
ATOM   1798  OD1 ASP A 115      45.400  46.030  30.340  1.00  0.00           O
ATOM   1799  OD2 ASP A 115      45.390  48.230  30.600  1.00  0.00           O
ATOM   1800  C   ASP A 115      41.300  46.560  30.480  1.00  0.00           C
ATOM   1801  O   ASP A 115      41.330  47.480  31.300  1.00  0.00           O
ATOM   1802  N   LYS A 116      40.120  45.930  30.340  1.00  0.00           N
ATOM   1803  HN  LYS A 116      40.070  45.220  29.640  1.00  0.00           H
ATOM   1804  CA  LYS A 116      38.960  46.220  31.130  1.00  0.00           C
ATOM   1805  HA  LYS A 116      39.320  46.860  31.920  1.00  0.00           H
ATOM   1806  CB  LYS A 116      37.950  47.000  30.290  1.00  0.00           C
ATOM   1807  HB1 LYS A 116      37.000  46.460  30.070  1.00  0.00           H
ATOM   1808  HB2 LYS A 116      38.410  47.220  29.300  1.00  0.00           H
ATOM   1809  CG  LYS A 116      37.720  48.370  30.930  1.00  0.00           C
ATOM   1810  HG1 LYS A 116      37.320  48.980  30.080  1.00  0.00           H
ATOM   1811  HG2 LYS A 116      38.700  48.820  31.210  1.00  0.00           H
ATOM   1812  CD  LYS A 116      36.740  48.440  32.100  1.00  0.00           C
ATOM   1813  HD1 LYS A 116      36.880  49.470  32.510  1.00  0.00           H
ATOM   1814  HD2 LYS A 116      36.980  47.740  32.930  1.00  0.00           H
ATOM   1815  CE  LYS A 116      35.250  48.410  31.770  1.00  0.00           C
ATOM   1816  HE1 LYS A 116      35.110  48.700  30.710  1.00  0.00           H
ATOM   1817  HE2 LYS A 116      34.840  47.380  31.900  1.00  0.00           H
ATOM   1818  NZ  LYS A 116      34.470  49.450  32.490  1.00  0.00           N
ATOM   1819  HZ1 LYS A 116      34.960  50.310  32.150  1.00  0.00           H
ATOM   1820  HZ2 LYS A 116      33.460  49.450  32.240  1.00  0.00           H
ATOM   1821  HZ3 LYS A 116      34.640  49.350  33.510  1.00  0.00           H
ATOM   1822  C   LYS A 116      38.300  45.140  31.920  1.00  0.00           C
ATOM   1823  O   LYS A 116      37.390  45.320  32.730  1.00  0.00           O
ATOM   1824  N   ARG A 117      38.840  43.920  31.780  1.00  0.00           N
ATOM   1825  HN  ARG A 117      39.540  43.730  31.100  1.00  0.00           H
ATOM   1826  CA  ARG A 117      38.360  42.870  32.620  1.00  0.00           C
ATOM   1827  HA  ARG A 117      37.540  43.190  33.250  1.00  0.00           H
ATOM   1828  CB  ARG A 117      37.870  41.690  31.770  1.00  0.00           C
ATOM   1829  HB1 ARG A 117      38.240  41.790  30.720  1.00  0.00           H
ATOM   1830  HB2 ARG A 117      38.330  40.710  32.020  1.00  0.00           H
ATOM   1831  CG  ARG A 117      36.350  41.500  31.760  1.00  0.00           C
ATOM   1832  HG1 ARG A 117      36.000  41.170  32.760  1.00  0.00           H
ATOM   1833  HG2 ARG A 117      36.140  40.680  31.040  1.00  0.00           H
ATOM   1834  CD  ARG A 117      35.550  42.750  31.360  1.00  0.00           C
ATOM   1835  HD1 ARG A 117      35.500  43.410  32.250  1.00  0.00           H
ATOM   1836  HD2 ARG A 117      36.070  43.250  30.510  1.00  0.00           H
ATOM   1837  NE  ARG A 117      34.180  42.280  31.030  1.00  0.00           N
ATOM   1838  HE  ARG A 117      33.440  42.430  31.690  1.00  0.00           H
ATOM   1839  CZ  ARG A 117      33.840  41.670  29.860  1.00  0.00           C
ATOM   1840  NH1 ARG A 117      34.700  41.650  28.800  1.00  0.00           N
ATOM   1841 1HH1 ARG A 117      35.370  42.370  28.630  1.00  0.00           H
ATOM   1842 2HH1 ARG A 117      34.460  41.030  28.050  1.00  0.00           H
ATOM   1843  NH2 ARG A 117      32.580  41.150  29.750  1.00  0.00           N
ATOM   1844 1HH2 ARG A 117      32.350  40.550  28.980  1.00  0.00           H
ATOM   1845 2HH2 ARG A 117      32.030  41.270  30.570  1.00  0.00           H
ATOM   1846  C   ARG A 117      39.400  42.520  33.640  1.00  0.00           C
ATOM   1847  O   ARG A 117      39.110  42.310  34.820  1.00  0.00           O
ATOM   1848  N   LEU A 118      40.690  42.460  33.260  1.00  0.00           N
ATOM   1849  HN  LEU A 118      41.010  42.620  32.330  1.00  0.00           H
ATOM   1850  CA  LEU A 118      41.640  42.150  34.280  1.00  0.00           C
ATOM   1851  HA  LEU A 118      41.320  41.550  35.120  1.00  0.00           H
ATOM   1852  CB  LEU A 118      42.800  41.370  33.630  1.00  0.00           C
ATOM   1853  HB1 LEU A 118      42.620  41.310  32.540  1.00  0.00           H
ATOM   1854  HB2 LEU A 118      43.810  41.770  33.840  1.00  0.00           H
ATOM   1855  CG  LEU A 118      42.760  39.870  33.940  1.00  0.00           C
ATOM   1856  HG  LEU A 118      43.590  39.420  33.360  1.00  0.00           H
ATOM   1857  CD1 LEU A 118      43.000  39.560  35.430  1.00  0.00           C
ATOM   1858 1HD1 LEU A 118      42.190  40.000  36.050  1.00  0.00           H
ATOM   1859 2HD1 LEU A 118      43.030  38.460  35.610  1.00  0.00           H
ATOM   1860 3HD1 LEU A 118      43.970  40.030  35.690  1.00  0.00           H
ATOM   1861  CD2 LEU A 118      41.440  39.250  33.430  1.00  0.00           C
ATOM   1862 1HD2 LEU A 118      40.610  39.540  34.110  1.00  0.00           H
ATOM   1863 2HD2 LEU A 118      41.510  38.140  33.390  1.00  0.00           H
ATOM   1864 3HD2 LEU A 118      41.170  39.560  32.400  1.00  0.00           H
ATOM   1865  C   LEU A 118      42.040  43.350  35.050  1.00  0.00           C
ATOM   1866  O   LEU A 118      42.280  43.250  36.260  1.00  0.00           O
ATOM   1867  N   ALA A 119      41.990  44.560  34.470  1.00  0.00           N
ATOM   1868  HN  ALA A 119      42.240  44.600  33.510  1.00  0.00           H
ATOM   1869  CA  ALA A 119      41.810  45.740  35.260  1.00  0.00           C
ATOM   1870  HA  ALA A 119      42.690  45.850  35.870  1.00  0.00           H
ATOM   1871  CB  ALA A 119      41.620  46.820  34.190  1.00  0.00           C
ATOM   1872  HB1 ALA A 119      41.480  47.860  34.550  1.00  0.00           H
ATOM   1873  HB2 ALA A 119      40.790  46.650  33.470  1.00  0.00           H
ATOM   1874  HB3 ALA A 119      42.550  46.880  33.580  1.00  0.00           H
ATOM   1875  C   ALA A 119      40.620  45.860  36.160  1.00  0.00           C
ATOM   1876  O   ALA A 119      40.720  46.260  37.320  1.00  0.00           O
ATOM   1877  N   GLY A 120      39.440  45.370  35.740  1.00  0.00           N
ATOM   1878  HN  GLY A 120      39.400  45.100  34.780  1.00  0.00           H
ATOM   1879  CA  GLY A 120      38.280  45.410  36.570  1.00  0.00           C
ATOM   1880  HA1 GLY A 120      38.220  46.420  36.930  1.00  0.00           H
ATOM   1881  HA2 GLY A 120      37.450  45.140  35.940  1.00  0.00           H
ATOM   1882  C   GLY A 120      38.300  44.490  37.750  1.00  0.00           C
ATOM   1883  O   GLY A 120      38.060  44.820  38.910  1.00  0.00           O
ATOM   1884  N   LEU A 121      38.680  43.230  37.480  1.00  0.00           N
ATOM   1885  HN  LEU A 121      38.800  43.030  36.510  1.00  0.00           H
ATOM   1886  CA  LEU A 121      38.710  42.110  38.370  1.00  0.00           C
ATOM   1887  HA  LEU A 121      37.890  42.250  39.060  1.00  0.00           H
ATOM   1888  CB  LEU A 121      38.640  40.830  37.530  1.00  0.00           C
ATOM   1889  HB1 LEU A 121      39.430  40.840  36.750  1.00  0.00           H
ATOM   1890  HB2 LEU A 121      38.800  39.940  38.170  1.00  0.00           H
ATOM   1891  CG  LEU A 121      37.320  40.620  36.770  1.00  0.00           C
ATOM   1892  HG  LEU A 121      37.110  41.610  36.320  1.00  0.00           H
ATOM   1893  CD1 LEU A 121      37.460  39.570  35.650  1.00  0.00           C
ATOM   1894 1HD1 LEU A 121      37.720  38.600  36.130  1.00  0.00           H
ATOM   1895 2HD1 LEU A 121      36.480  39.410  35.140  1.00  0.00           H
ATOM   1896 3HD1 LEU A 121      38.200  39.910  34.890  1.00  0.00           H
ATOM   1897  CD2 LEU A 121      36.170  40.310  37.740  1.00  0.00           C
ATOM   1898 1HD2 LEU A 121      35.190  40.320  37.220  1.00  0.00           H
ATOM   1899 2HD2 LEU A 121      36.430  39.330  38.210  1.00  0.00           H
ATOM   1900 3HD2 LEU A 121      36.090  41.070  38.540  1.00  0.00           H
ATOM   1901  C   LEU A 121      39.890  41.990  39.290  1.00  0.00           C
ATOM   1902  O   LEU A 121      39.790  41.410  40.360  1.00  0.00           O
ATOM   1903  N   THR A 122      41.050  42.530  38.880  1.00  0.00           N
ATOM   1904  HN  THR A 122      41.120  42.940  37.970  1.00  0.00           H
ATOM   1905  CA  THR A 122      42.180  42.590  39.750  1.00  0.00           C
ATOM   1906  HA  THR A 122      42.420  41.570  40.020  1.00  0.00           H
ATOM   1907  CB  THR A 122      43.430  43.210  39.210  1.00  0.00           C
ATOM   1908  HB  THR A 122      44.150  43.520  40.000  1.00  0.00           H
ATOM   1909  OG1 THR A 122      43.130  44.390  38.480  1.00  0.00           O
ATOM   1910  HG1 THR A 122      42.850  44.170  37.580  1.00  0.00           H
ATOM   1911  CG2 THR A 122      44.160  42.200  38.310  1.00  0.00           C
ATOM   1912 1HG2 THR A 122      44.750  41.520  38.960  1.00  0.00           H
ATOM   1913 2HG2 THR A 122      44.830  42.680  37.570  1.00  0.00           H
ATOM   1914 3HG2 THR A 122      43.430  41.640  37.690  1.00  0.00           H
ATOM   1915  C   THR A 122      41.870  43.380  40.980  1.00  0.00           C
ATOM   1916  O   THR A 122      42.140  42.940  42.100  1.00  0.00           O
ATOM   1917  N   LEU A 123      41.320  44.590  40.770  1.00  0.00           N
ATOM   1918  HN  LEU A 123      41.050  44.870  39.860  1.00  0.00           H
ATOM   1919  CA  LEU A 123      41.190  45.570  41.810  1.00  0.00           C
ATOM   1920  HA  LEU A 123      42.090  45.620  42.400  1.00  0.00           H
ATOM   1921  CB  LEU A 123      40.850  46.950  41.230  1.00  0.00           C
ATOM   1922  HB1 LEU A 123      40.320  46.880  40.260  1.00  0.00           H
ATOM   1923  HB2 LEU A 123      40.170  47.520  41.900  1.00  0.00           H
ATOM   1924  CG  LEU A 123      42.120  47.820  41.150  1.00  0.00           C
ATOM   1925  HG  LEU A 123      42.410  48.170  42.160  1.00  0.00           H
ATOM   1926  CD1 LEU A 123      41.800  49.060  40.300  1.00  0.00           C
ATOM   1927 1HD1 LEU A 123      42.640  49.770  40.480  1.00  0.00           H
ATOM   1928 2HD1 LEU A 123      41.700  48.790  39.230  1.00  0.00           H
ATOM   1929 3HD1 LEU A 123      40.820  49.560  40.510  1.00  0.00           H
ATOM   1930  CD2 LEU A 123      43.330  47.090  40.540  1.00  0.00           C
ATOM   1931 1HD2 LEU A 123      43.110  46.550  39.590  1.00  0.00           H
ATOM   1932 2HD2 LEU A 123      44.100  47.850  40.300  1.00  0.00           H
ATOM   1933 3HD2 LEU A 123      43.770  46.340  41.220  1.00  0.00           H
ATOM   1934  C   LEU A 123      40.160  45.220  42.830  1.00  0.00           C
ATOM   1935  O   LEU A 123      40.410  45.430  44.020  1.00  0.00           O
ATOM   1936  N   PHE A 124      39.040  44.570  42.480  1.00  0.00           N
ATOM   1937  HN  PHE A 124      38.860  44.270  41.550  1.00  0.00           H
ATOM   1938  CA  PHE A 124      38.120  44.270  43.540  1.00  0.00           C
ATOM   1939  HA  PHE A 124      38.270  44.960  44.350  1.00  0.00           H
ATOM   1940  CB  PHE A 124      36.660  44.390  43.070  1.00  0.00           C
ATOM   1941  HB1 PHE A 124      36.440  43.550  42.370  1.00  0.00           H
ATOM   1942  HB2 PHE A 124      36.430  45.340  42.540  1.00  0.00           H
ATOM   1943  CG  PHE A 124      35.760  44.450  44.250  1.00  0.00           C
ATOM   1944  CD1 PHE A 124      34.800  43.500  44.500  1.00  0.00           C
ATOM   1945  HD1 PHE A 124      34.730  42.620  43.880  1.00  0.00           H
ATOM   1946  CE1 PHE A 124      33.880  43.660  45.510  1.00  0.00           C
ATOM   1947  HE1 PHE A 124      33.120  42.940  45.770  1.00  0.00           H
ATOM   1948  CZ  PHE A 124      34.010  44.700  46.400  1.00  0.00           C
ATOM   1949  HZ  PHE A 124      33.220  44.860  47.120  1.00  0.00           H
ATOM   1950  CD2 PHE A 124      35.850  45.500  45.140  1.00  0.00           C
ATOM   1951  HD2 PHE A 124      36.530  46.320  44.960  1.00  0.00           H
ATOM   1952  CE2 PHE A 124      34.990  45.640  46.200  1.00  0.00           C
ATOM   1953  HE2 PHE A 124      35.100  46.440  46.920  1.00  0.00           H
ATOM   1954  C   PHE A 124      38.480  42.980  44.200  1.00  0.00           C
ATOM   1955  O   PHE A 124      38.100  42.690  45.330  1.00  0.00           O
ATOM   1956  N   ALA A 125      39.360  42.170  43.580  1.00  0.00           N
ATOM   1957  HN  ALA A 125      39.710  42.330  42.660  1.00  0.00           H
ATOM   1958  CA  ALA A 125      40.050  41.110  44.250  1.00  0.00           C
ATOM   1959  HA  ALA A 125      39.290  40.480  44.690  1.00  0.00           H
ATOM   1960  CB  ALA A 125      40.770  40.170  43.270  1.00  0.00           C
ATOM   1961  HB1 ALA A 125      40.040  39.850  42.490  1.00  0.00           H
ATOM   1962  HB2 ALA A 125      41.630  40.650  42.750  1.00  0.00           H
ATOM   1963  HB3 ALA A 125      41.180  39.280  43.780  1.00  0.00           H
ATOM   1964  C   ALA A 125      40.970  41.560  45.330  1.00  0.00           C
ATOM   1965  O   ALA A 125      41.020  40.960  46.410  1.00  0.00           O
ATOM   1966  N   VAL A 126      41.670  42.690  45.180  1.00  0.00           N
ATOM   1967  HN  VAL A 126      41.650  43.130  44.290  1.00  0.00           H
ATOM   1968  CA  VAL A 126      42.470  43.260  46.220  1.00  0.00           C
ATOM   1969  HA  VAL A 126      43.090  42.460  46.600  1.00  0.00           H
ATOM   1970  CB  VAL A 126      43.470  44.310  45.830  1.00  0.00           C
ATOM   1971  HB  VAL A 126      44.280  44.230  46.590  1.00  0.00           H
ATOM   1972  CG1 VAL A 126      44.080  44.050  44.440  1.00  0.00           C
ATOM   1973 1HG1 VAL A 126      43.320  44.210  43.650  1.00  0.00           H
ATOM   1974 2HG1 VAL A 126      44.870  44.810  44.270  1.00  0.00           H
ATOM   1975 3HG1 VAL A 126      44.410  43.000  44.330  1.00  0.00           H
ATOM   1976  CG2 VAL A 126      43.100  45.790  45.990  1.00  0.00           C
ATOM   1977 1HG2 VAL A 126      43.070  45.950  47.090  1.00  0.00           H
ATOM   1978 2HG2 VAL A 126      42.150  46.100  45.500  1.00  0.00           H
ATOM   1979 3HG2 VAL A 126      43.900  46.520  45.720  1.00  0.00           H
ATOM   1980  C   VAL A 126      41.660  43.680  47.400  1.00  0.00           C
ATOM   1981  O   VAL A 126      42.000  43.310  48.530  1.00  0.00           O
ATOM   1982  N   TYR A 127      40.550  44.400  47.180  1.00  0.00           N
ATOM   1983  HN  TYR A 127      40.380  44.680  46.230  1.00  0.00           H
ATOM   1984  CA  TYR A 127      39.660  44.870  48.190  1.00  0.00           C
ATOM   1985  HA  TYR A 127      40.250  45.260  49.000  1.00  0.00           H
ATOM   1986  CB  TYR A 127      38.700  45.960  47.670  1.00  0.00           C
ATOM   1987  HB1 TYR A 127      38.090  45.530  46.840  1.00  0.00           H
ATOM   1988  HB2 TYR A 127      38.000  46.350  48.440  1.00  0.00           H
ATOM   1989  CG  TYR A 127      39.450  47.150  47.160  1.00  0.00           C
ATOM   1990  CD1 TYR A 127      39.350  47.500  45.830  1.00  0.00           C
ATOM   1991  HD1 TYR A 127      38.730  46.960  45.130  1.00  0.00           H
ATOM   1992  CE1 TYR A 127      40.070  48.580  45.360  1.00  0.00           C
ATOM   1993  HE1 TYR A 127      40.040  48.830  44.310  1.00  0.00           H
ATOM   1994  CZ  TYR A 127      40.820  49.360  46.210  1.00  0.00           C
ATOM   1995  OH  TYR A 127      41.500  50.500  45.720  1.00  0.00           O
ATOM   1996  HH  TYR A 127      42.110  50.800  46.400  1.00  0.00           H
ATOM   1997  CD2 TYR A 127      40.190  47.930  48.010  1.00  0.00           C
ATOM   1998  HD2 TYR A 127      40.270  47.710  49.070  1.00  0.00           H
ATOM   1999  CE2 TYR A 127      40.850  49.040  47.540  1.00  0.00           C
ATOM   2000  HE2 TYR A 127      41.500  49.560  48.230  1.00  0.00           H
ATOM   2001  C   TYR A 127      38.990  43.750  48.900  1.00  0.00           C
ATOM   2002  O   TYR A 127      38.960  43.790  50.130  1.00  0.00           O
ATOM   2003  N   ALA A 128      38.430  42.730  48.210  1.00  0.00           N
ATOM   2004  HN  ALA A 128      38.400  42.710  47.210  1.00  0.00           H
ATOM   2005  CA  ALA A 128      37.850  41.550  48.760  1.00  0.00           C
ATOM   2006  HA  ALA A 128      37.070  41.820  49.460  1.00  0.00           H
ATOM   2007  CB  ALA A 128      37.430  40.620  47.610  1.00  0.00           C
ATOM   2008  HB1 ALA A 128      38.210  40.400  46.860  1.00  0.00           H
ATOM   2009  HB2 ALA A 128      36.490  41.020  47.170  1.00  0.00           H
ATOM   2010  HB3 ALA A 128      37.190  39.630  48.070  1.00  0.00           H
ATOM   2011  C   ALA A 128      38.860  40.780  49.530  1.00  0.00           C
ATOM   2012  O   ALA A 128      38.560  40.190  50.570  1.00  0.00           O
ATOM   2013  N   SER A 129      40.120  40.680  49.070  1.00  0.00           N
ATOM   2014  HN  SER A 129      40.390  41.040  48.180  1.00  0.00           H
ATOM   2015  CA  SER A 129      41.160  39.950  49.730  1.00  0.00           C
ATOM   2016  HA  SER A 129      40.820  38.950  49.960  1.00  0.00           H
ATOM   2017  CB  SER A 129      42.430  39.860  48.870  1.00  0.00           C
ATOM   2018  HB1 SER A 129      42.110  39.280  47.980  1.00  0.00           H
ATOM   2019  HB2 SER A 129      42.780  40.880  48.630  1.00  0.00           H
ATOM   2020  OG  SER A 129      43.470  39.120  49.490  1.00  0.00           O
ATOM   2021  HG1 SER A 129      44.020  39.710  50.010  1.00  0.00           H
ATOM   2022  C   SER A 129      41.440  40.560  51.060  1.00  0.00           C
ATOM   2023  O   SER A 129      41.580  39.910  52.090  1.00  0.00           O
ATOM   2024  N   ASN A 130      41.590  41.900  51.060  1.00  0.00           N
ATOM   2025  HN  ASN A 130      41.540  42.410  50.210  1.00  0.00           H
ATOM   2026  CA  ASN A 130      42.150  42.510  52.230  1.00  0.00           C
ATOM   2027  HA  ASN A 130      42.900  41.880  52.680  1.00  0.00           H
ATOM   2028  CB  ASN A 130      42.910  43.790  51.830  1.00  0.00           C
ATOM   2029  HB1 ASN A 130      43.240  44.400  52.700  1.00  0.00           H
ATOM   2030  HB2 ASN A 130      42.300  44.420  51.160  1.00  0.00           H
ATOM   2031  CG  ASN A 130      44.210  43.400  51.150  1.00  0.00           C
ATOM   2032  OD1 ASN A 130      44.720  42.280  51.210  1.00  0.00           O
ATOM   2033  ND2 ASN A 130      44.890  44.400  50.530  1.00  0.00           N
ATOM   2034 1HD2 ASN A 130      45.800  44.150  50.190  1.00  0.00           H
ATOM   2035 2HD2 ASN A 130      44.490  45.320  50.490  1.00  0.00           H
ATOM   2036  C   ASN A 130      41.150  42.760  53.300  1.00  0.00           C
ATOM   2037  O   ASN A 130      41.550  42.780  54.460  1.00  0.00           O
ATOM   2038  N   VAL A 131      39.830  42.860  53.060  1.00  0.00           N
ATOM   2039  HN  VAL A 131      39.540  42.840  52.110  1.00  0.00           H
ATOM   2040  CA  VAL A 131      38.840  42.850  54.100  1.00  0.00           C
ATOM   2041  HA  VAL A 131      39.120  43.610  54.810  1.00  0.00           H
ATOM   2042  CB  VAL A 131      37.450  43.190  53.650  1.00  0.00           C
ATOM   2043  HB  VAL A 131      36.630  43.100  54.400  1.00  0.00           H
ATOM   2044  CG1 VAL A 131      37.440  44.670  53.240  1.00  0.00           C
ATOM   2045 1HG1 VAL A 131      38.340  44.870  52.620  1.00  0.00           H
ATOM   2046 2HG1 VAL A 131      36.520  44.920  52.680  1.00  0.00           H
ATOM   2047 3HG1 VAL A 131      37.580  45.290  54.150  1.00  0.00           H
ATOM   2048  CG2 VAL A 131      36.950  42.340  52.460  1.00  0.00           C
ATOM   2049 1HG2 VAL A 131      36.010  42.770  52.050  1.00  0.00           H
ATOM   2050 2HG2 VAL A 131      36.740  41.270  52.640  1.00  0.00           H
ATOM   2051 3HG2 VAL A 131      37.670  42.430  51.620  1.00  0.00           H
ATOM   2052  C   VAL A 131      38.890  41.570  54.870  1.00  0.00           C
ATOM   2053  O   VAL A 131      38.860  41.600  56.100  1.00  0.00           O
ATOM   2054  N   LEU A 132      39.030  40.390  54.240  1.00  0.00           N
ATOM   2055  HN  LEU A 132      39.060  40.340  53.250  1.00  0.00           H
ATOM   2056  CA  LEU A 132      39.220  39.150  54.920  1.00  0.00           C
ATOM   2057  HA  LEU A 132      38.460  39.100  55.690  1.00  0.00           H
ATOM   2058  CB  LEU A 132      38.970  38.010  53.920  1.00  0.00           C
ATOM   2059  HB1 LEU A 132      39.050  37.040  54.460  1.00  0.00           H
ATOM   2060  HB2 LEU A 132      39.740  38.090  53.130  1.00  0.00           H
ATOM   2061  CG  LEU A 132      37.570  38.120  53.290  1.00  0.00           C
ATOM   2062  HG  LEU A 132      37.410  39.100  52.790  1.00  0.00           H
ATOM   2063  CD1 LEU A 132      37.460  36.950  52.300  1.00  0.00           C
ATOM   2064 1HD1 LEU A 132      38.430  36.860  51.760  1.00  0.00           H
ATOM   2065 2HD1 LEU A 132      37.410  36.060  52.960  1.00  0.00           H
ATOM   2066 3HD1 LEU A 132      36.510  36.950  51.730  1.00  0.00           H
ATOM   2067  CD2 LEU A 132      36.530  37.990  54.420  1.00  0.00           C
ATOM   2068 1HD2 LEU A 132      36.550  38.810  55.170  1.00  0.00           H
ATOM   2069 2HD2 LEU A 132      35.500  37.870  54.020  1.00  0.00           H
ATOM   2070 3HD2 LEU A 132      36.650  37.070  55.040  1.00  0.00           H
ATOM   2071  C   LEU A 132      40.490  38.980  55.700  1.00  0.00           C
ATOM   2072  O   LEU A 132      40.520  38.530  56.840  1.00  0.00           O
ATOM   2073  N   PHE A 133      41.620  39.380  55.090  1.00  0.00           N
ATOM   2074  HN  PHE A 133      41.600  39.810  54.190  1.00  0.00           H
ATOM   2075  CA  PHE A 133      42.920  39.270  55.670  1.00  0.00           C
ATOM   2076  HA  PHE A 133      43.050  38.250  55.990  1.00  0.00           H
ATOM   2077  CB  PHE A 133      43.940  39.570  54.560  1.00  0.00           C
ATOM   2078  HB1 PHE A 133      44.000  40.670  54.390  1.00  0.00           H
ATOM   2079  HB2 PHE A 133      43.560  39.210  53.580  1.00  0.00           H
ATOM   2080  CG  PHE A 133      45.300  39.010  54.780  1.00  0.00           C
ATOM   2081  CD1 PHE A 133      45.410  37.640  54.810  1.00  0.00           C
ATOM   2082  HD1 PHE A 133      44.550  36.970  54.810  1.00  0.00           H
ATOM   2083  CE1 PHE A 133      46.660  37.070  54.860  1.00  0.00           C
ATOM   2084  HE1 PHE A 133      46.750  36.000  54.860  1.00  0.00           H
ATOM   2085  CZ  PHE A 133      47.790  37.850  54.730  1.00  0.00           C
ATOM   2086  HZ  PHE A 133      48.770  37.400  54.810  1.00  0.00           H
ATOM   2087  CD2 PHE A 133      46.410  39.810  54.660  1.00  0.00           C
ATOM   2088  HD2 PHE A 133      46.330  40.880  54.590  1.00  0.00           H
ATOM   2089  CE2 PHE A 133      47.650  39.210  54.600  1.00  0.00           C
ATOM   2090  HE2 PHE A 133      48.500  39.860  54.470  1.00  0.00           H
ATOM   2091  C   PHE A 133      43.070  40.090  56.910  1.00  0.00           C
ATOM   2092  O   PHE A 133      43.580  39.600  57.920  1.00  0.00           O
ATOM   2093  N   CYS A 134      42.490  41.300  57.030  1.00  0.00           N
ATOM   2094  HN  CYS A 134      41.870  41.520  56.290  1.00  0.00           H
ATOM   2095  CA  CYS A 134      42.580  42.210  58.130  1.00  0.00           C
ATOM   2096  HA  CYS A 134      43.500  42.040  58.660  1.00  0.00           H
ATOM   2097  CB  CYS A 134      42.500  43.620  57.530  1.00  0.00           C
ATOM   2098  HB1 CYS A 134      41.530  43.770  57.010  1.00  0.00           H
ATOM   2099  HB2 CYS A 134      42.580  44.430  58.300  1.00  0.00           H
ATOM   2100  SG  CYS A 134      43.790  43.860  56.280  1.00  0.00           S
ATOM   2101  HG1 CYS A 134      42.980  43.460  55.310  1.00  0.00           H
ATOM   2102  C   CYS A 134      41.440  42.080  59.090  1.00  0.00           C
ATOM   2103  O   CYS A 134      41.450  42.580  60.210  1.00  0.00           O
ATOM   2104  N   ALA A 135      40.330  41.410  58.730  1.00  0.00           N
ATOM   2105  HN  ALA A 135      40.270  40.940  57.850  1.00  0.00           H
ATOM   2106  CA  ALA A 135      39.420  41.000  59.760  1.00  0.00           C
ATOM   2107  HA  ALA A 135      38.980  41.870  60.210  1.00  0.00           H
ATOM   2108  CB  ALA A 135      38.300  40.220  59.060  1.00  0.00           C
ATOM   2109  HB1 ALA A 135      38.680  39.360  58.470  1.00  0.00           H
ATOM   2110  HB2 ALA A 135      37.510  39.850  59.750  1.00  0.00           H
ATOM   2111  HB3 ALA A 135      37.740  40.840  58.330  1.00  0.00           H
ATOM   2112  C   ALA A 135      39.940  40.100  60.830  1.00  0.00           C
ATOM   2113  O   ALA A 135      39.470  40.180  61.960  1.00  0.00           O
ATOM   2114  N   LEU A 136      40.930  39.230  60.570  1.00  0.00           N
ATOM   2115  HN  LEU A 136      41.280  39.220  59.630  1.00  0.00           H
ATOM   2116  CA  LEU A 136      41.410  38.240  61.480  1.00  0.00           C
ATOM   2117  HA  LEU A 136      40.530  37.730  61.870  1.00  0.00           H
ATOM   2118  CB  LEU A 136      42.210  37.160  60.740  1.00  0.00           C
ATOM   2119  HB1 LEU A 136      42.720  37.580  59.850  1.00  0.00           H
ATOM   2120  HB2 LEU A 136      43.010  36.790  61.410  1.00  0.00           H
ATOM   2121  CG  LEU A 136      41.330  35.990  60.260  1.00  0.00           C
ATOM   2122  HG  LEU A 136      41.140  35.420  61.190  1.00  0.00           H
ATOM   2123  CD1 LEU A 136      42.050  35.110  59.220  1.00  0.00           C
ATOM   2124 1HD1 LEU A 136      43.020  34.790  59.650  1.00  0.00           H
ATOM   2125 2HD1 LEU A 136      42.300  35.720  58.330  1.00  0.00           H
ATOM   2126 3HD1 LEU A 136      41.440  34.280  58.810  1.00  0.00           H
ATOM   2127  CD2 LEU A 136      39.960  36.380  59.670  1.00  0.00           C
ATOM   2128 1HD2 LEU A 136      39.320  36.900  60.420  1.00  0.00           H
ATOM   2129 2HD2 LEU A 136      39.440  35.460  59.340  1.00  0.00           H
ATOM   2130 3HD2 LEU A 136      40.130  37.060  58.800  1.00  0.00           H
ATOM   2131  C   LEU A 136      42.150  38.850  62.620  1.00  0.00           C
ATOM   2132  O   LEU A 136      42.000  38.310  63.710  1.00  0.00           O
ATOM   2133  N   PRO A 137      42.880  39.930  62.520  1.00  0.00           N
ATOM   2134  CD  PRO A 137      43.780  40.250  61.430  1.00  0.00           C
ATOM   2135  HD1 PRO A 137      44.490  39.400  61.370  1.00  0.00           H
ATOM   2136  HD2 PRO A 137      43.240  40.430  60.470  1.00  0.00           H
ATOM   2137  CA  PRO A 137      43.320  40.670  63.670  1.00  0.00           C
ATOM   2138  HA  PRO A 137      44.070  40.070  64.160  1.00  0.00           H
ATOM   2139  CB  PRO A 137      43.750  42.000  63.060  1.00  0.00           C
ATOM   2140  HB1 PRO A 137      42.890  42.570  62.640  1.00  0.00           H
ATOM   2141  HB2 PRO A 137      44.310  42.670  63.750  1.00  0.00           H
ATOM   2142  CG  PRO A 137      44.570  41.490  61.860  1.00  0.00           C
ATOM   2143  HG1 PRO A 137      44.620  42.270  61.080  1.00  0.00           H
ATOM   2144  HG2 PRO A 137      45.610  41.270  62.180  1.00  0.00           H
ATOM   2145  C   PRO A 137      42.390  41.040  64.780  1.00  0.00           C
ATOM   2146  O   PRO A 137      42.760  40.880  65.940  1.00  0.00           O
ATOM   2147  N   ASN A 138      41.150  41.470  64.480  1.00  0.00           N
ATOM   2148  HN  ASN A 138      40.820  41.380  63.550  1.00  0.00           H
ATOM   2149  CA  ASN A 138      40.220  41.820  65.510  1.00  0.00           C
ATOM   2150  HA  ASN A 138      40.640  42.530  66.210  1.00  0.00           H
ATOM   2151  CB  ASN A 138      38.990  42.420  64.810  1.00  0.00           C
ATOM   2152  HB1 ASN A 138      38.180  42.590  65.550  1.00  0.00           H
ATOM   2153  HB2 ASN A 138      38.460  41.790  64.060  1.00  0.00           H
ATOM   2154  CG  ASN A 138      39.190  43.750  64.100  1.00  0.00           C
ATOM   2155  OD1 ASN A 138      38.170  44.390  63.820  1.00  0.00           O
ATOM   2156  ND2 ASN A 138      40.430  44.290  63.970  1.00  0.00           N
ATOM   2157 1HD2 ASN A 138      41.220  43.720  64.180  1.00  0.00           H
ATOM   2158 2HD2 ASN A 138      40.560  45.260  63.790  1.00  0.00           H
ATOM   2159  C   ASN A 138      39.800  40.600  66.250  1.00  0.00           C
ATOM   2160  O   ASN A 138      39.620  40.570  67.470  1.00  0.00           O
ATOM   2161  N   MET A 139      39.740  39.470  65.520  1.00  0.00           N
ATOM   2162  HN  MET A 139      39.800  39.580  64.530  1.00  0.00           H
ATOM   2163  CA  MET A 139      39.430  38.180  66.050  1.00  0.00           C
ATOM   2164  HA  MET A 139      38.670  38.260  66.800  1.00  0.00           H
ATOM   2165  CB  MET A 139      38.890  37.260  64.940  1.00  0.00           C
ATOM   2166  HB1 MET A 139      38.590  36.290  65.390  1.00  0.00           H
ATOM   2167  HB2 MET A 139      39.620  37.040  64.120  1.00  0.00           H
ATOM   2168  CG  MET A 139      37.740  37.890  64.160  1.00  0.00           C
ATOM   2169  HG1 MET A 139      37.450  37.160  63.380  1.00  0.00           H
ATOM   2170  HG2 MET A 139      38.050  38.780  63.580  1.00  0.00           H
ATOM   2171  SD  MET A 139      36.360  38.240  65.290  1.00  0.00           S
ATOM   2172  CE  MET A 139      35.350  38.820  63.900  1.00  0.00           C
ATOM   2173  HE1 MET A 139      34.400  39.290  64.260  1.00  0.00           H
ATOM   2174  HE2 MET A 139      35.870  39.630  63.350  1.00  0.00           H
ATOM   2175  HE3 MET A 139      35.040  38.010  63.200  1.00  0.00           H
ATOM   2176  C   MET A 139      40.590  37.470  66.670  1.00  0.00           C
ATOM   2177  O   MET A 139      40.930  37.610  67.850  1.00  0.00           O
ATOM   2178  N   GLY A 140      41.290  36.700  65.830  1.00  0.00           N
ATOM   2179  HN  GLY A 140      41.270  36.850  64.840  1.00  0.00           H
ATOM   2180  CA  GLY A 140      41.850  35.470  66.290  1.00  0.00           C
ATOM   2181  HA1 GLY A 140      41.460  35.140  67.240  1.00  0.00           H
ATOM   2182  HA2 GLY A 140      41.580  34.750  65.540  1.00  0.00           H
ATOM   2183  C   GLY A 140      43.340  35.430  66.310  1.00  0.00           C
ATOM   2184  O   GLY A 140      43.840  34.660  67.130  1.00  0.00           O
ATOM   2185  N   LEU A 141      44.080  36.180  65.470  1.00  0.00           N
ATOM   2186  HN  LEU A 141      43.600  36.980  65.120  1.00  0.00           H
ATOM   2187  CA  LEU A 141      45.480  35.960  65.300  1.00  0.00           C
ATOM   2188  HA  LEU A 141      45.780  35.120  65.900  1.00  0.00           H
ATOM   2189  CB  LEU A 141      45.780  35.560  63.850  1.00  0.00           C
ATOM   2190  HB1 LEU A 141      45.800  36.390  63.100  1.00  0.00           H
ATOM   2191  HB2 LEU A 141      46.830  35.180  63.840  1.00  0.00           H
ATOM   2192  CG  LEU A 141      44.900  34.400  63.360  1.00  0.00           C
ATOM   2193  HG  LEU A 141      43.820  34.670  63.390  1.00  0.00           H
ATOM   2194  CD1 LEU A 141      45.260  33.950  61.930  1.00  0.00           C
ATOM   2195 1HD1 LEU A 141      44.570  33.130  61.630  1.00  0.00           H
ATOM   2196 2HD1 LEU A 141      45.150  34.790  61.220  1.00  0.00           H
ATOM   2197 3HD1 LEU A 141      46.280  33.520  61.870  1.00  0.00           H
ATOM   2198  CD2 LEU A 141      45.130  33.220  64.320  1.00  0.00           C
ATOM   2199 1HD2 LEU A 141      44.330  32.480  64.070  1.00  0.00           H
ATOM   2200 2HD2 LEU A 141      45.030  33.470  65.390  1.00  0.00           H
ATOM   2201 3HD2 LEU A 141      46.140  32.800  64.170  1.00  0.00           H
ATOM   2202  C   LEU A 141      46.280  37.120  65.800  1.00  0.00           C
ATOM   2203  O   LEU A 141      46.100  37.520  66.950  1.00  0.00           O
ATOM   2204  N   GLY A 142      47.220  37.680  65.020  1.00  0.00           N
ATOM   2205  HN  GLY A 142      47.370  37.400  64.070  1.00  0.00           H
ATOM   2206  CA  GLY A 142      48.000  38.780  65.470  1.00  0.00           C
ATOM   2207  HA1 GLY A 142      48.510  38.500  66.380  1.00  0.00           H
ATOM   2208  HA2 GLY A 142      48.660  39.030  64.660  1.00  0.00           H
ATOM   2209  C   GLY A 142      47.140  39.980  65.680  1.00  0.00           C
ATOM   2210  O   GLY A 142      46.540  40.500  64.740  1.00  0.00           O
ATOM   2211  N   SER A 143      46.980  40.400  66.940  1.00  0.00           N
ATOM   2212  HN  SER A 143      47.410  39.920  67.700  1.00  0.00           H
ATOM   2213  CA  SER A 143      45.920  41.260  67.400  1.00  0.00           C
ATOM   2214  HA  SER A 143      45.200  41.270  66.590  1.00  0.00           H
ATOM   2215  CB  SER A 143      45.260  40.540  68.580  1.00  0.00           C
ATOM   2216  HB1 SER A 143      45.880  40.520  69.500  1.00  0.00           H
ATOM   2217  HB2 SER A 143      45.100  39.480  68.290  1.00  0.00           H
ATOM   2218  OG  SER A 143      43.980  41.080  68.870  1.00  0.00           O
ATOM   2219  HG1 SER A 143      43.460  41.120  68.060  1.00  0.00           H
ATOM   2220  C   SER A 143      46.280  42.690  67.620  1.00  0.00           C
ATOM   2221  O   SER A 143      46.550  43.390  66.640  1.00  0.00           O
ATOM   2222  N   SER A 144      46.150  43.220  68.840  1.00  0.00           N
ATOM   2223  HN  SER A 144      45.840  42.720  69.650  1.00  0.00           H
ATOM   2224  CA  SER A 144      46.060  44.640  69.000  1.00  0.00           C
ATOM   2225  HA  SER A 144      46.340  45.120  68.080  1.00  0.00           H
ATOM   2226  CB  SER A 144      44.660  45.150  69.370  1.00  0.00           C
ATOM   2227  HB1 SER A 144      44.370  44.770  70.370  1.00  0.00           H
ATOM   2228  HB2 SER A 144      44.680  46.260  69.310  1.00  0.00           H
ATOM   2229  OG  SER A 144      43.650  44.650  68.500  1.00  0.00           O
ATOM   2230  HG1 SER A 144      43.910  44.870  67.600  1.00  0.00           H
ATOM   2231  C   SER A 144      46.940  45.080  70.120  1.00  0.00           C
ATOM   2232  O   SER A 144      47.000  44.440  71.170  1.00  0.00           O
ATOM   2233  N   ARG A 145      47.750  46.140  69.970  1.00  0.00           N
ATOM   2234  HN  ARG A 145      47.740  46.540  69.060  1.00  0.00           H
ATOM   2235  CA  ARG A 145      48.760  46.580  70.890  1.00  0.00           C
ATOM   2236  HA  ARG A 145      48.410  46.400  71.890  1.00  0.00           H
ATOM   2237  CB  ARG A 145      50.030  45.780  70.560  1.00  0.00           C
ATOM   2238  HB1 ARG A 145      49.890  44.780  71.010  1.00  0.00           H
ATOM   2239  HB2 ARG A 145      50.200  45.710  69.460  1.00  0.00           H
ATOM   2240  CG  ARG A 145      51.350  46.350  71.080  1.00  0.00           C
ATOM   2241  HG1 ARG A 145      51.620  47.230  70.460  1.00  0.00           H
ATOM   2242  HG2 ARG A 145      51.340  46.760  72.110  1.00  0.00           H
ATOM   2243  CD  ARG A 145      52.440  45.280  70.960  1.00  0.00           C
ATOM   2244  HD1 ARG A 145      52.380  44.900  69.920  1.00  0.00           H
ATOM   2245  HD2 ARG A 145      52.250  44.500  71.730  1.00  0.00           H
ATOM   2246  NE  ARG A 145      53.750  45.920  71.280  1.00  0.00           N
ATOM   2247  HE  ARG A 145      53.730  46.700  71.900  1.00  0.00           H
ATOM   2248  CZ  ARG A 145      54.970  45.320  71.180  1.00  0.00           C
ATOM   2249  NH1 ARG A 145      54.990  44.060  70.640  1.00  0.00           N
ATOM   2250 1HH1 ARG A 145      55.780  43.510  70.920  1.00  0.00           H
ATOM   2251 2HH1 ARG A 145      54.150  43.530  70.650  1.00  0.00           H
ATOM   2252  NH2 ARG A 145      56.150  45.840  71.620  1.00  0.00           N
ATOM   2253 1HH2 ARG A 145      57.010  45.350  71.490  1.00  0.00           H
ATOM   2254 2HH2 ARG A 145      56.220  46.730  72.080  1.00  0.00           H
ATOM   2255  C   ARG A 145      49.000  48.050  70.890  1.00  0.00           C
ATOM   2256  O   ARG A 145      48.720  48.700  69.890  1.00  0.00           O
ATOM   2257  N   LEU A 146      49.550  48.720  71.930  1.00  0.00           N
ATOM   2258  HN  LEU A 146      49.690  48.270  72.800  1.00  0.00           H
ATOM   2259  CA  LEU A 146      49.900  50.100  72.040  1.00  0.00           C
ATOM   2260  HA  LEU A 146      49.640  50.630  71.130  1.00  0.00           H
ATOM   2261  CB  LEU A 146      49.000  50.660  73.150  1.00  0.00           C
ATOM   2262  HB1 LEU A 146      49.160  51.760  73.210  1.00  0.00           H
ATOM   2263  HB2 LEU A 146      49.360  50.230  74.120  1.00  0.00           H
ATOM   2264  CG  LEU A 146      47.480  50.450  73.130  1.00  0.00           C
ATOM   2265  HG  LEU A 146      47.300  49.380  72.900  1.00  0.00           H
ATOM   2266  CD1 LEU A 146      46.910  50.830  74.510  1.00  0.00           C
ATOM   2267 1HD1 LEU A 146      47.420  51.720  74.920  1.00  0.00           H
ATOM   2268 2HD1 LEU A 146      45.850  51.100  74.390  1.00  0.00           H
ATOM   2269 3HD1 LEU A 146      47.050  50.010  75.260  1.00  0.00           H
ATOM   2270  CD2 LEU A 146      46.810  51.300  72.040  1.00  0.00           C
ATOM   2271 1HD2 LEU A 146      45.700  51.180  71.990  1.00  0.00           H
ATOM   2272 2HD2 LEU A 146      47.190  51.030  71.030  1.00  0.00           H
ATOM   2273 3HD2 LEU A 146      47.040  52.380  72.150  1.00  0.00           H
ATOM   2274  C   LEU A 146      51.310  50.410  72.380  1.00  0.00           C
ATOM   2275  O   LEU A 146      51.750  50.210  73.510  1.00  0.00           O
ATOM   2276  N   GLN A 147      52.090  51.000  71.450  1.00  0.00           N
ATOM   2277  HN  GLN A 147      51.720  51.270  70.570  1.00  0.00           H
ATOM   2278  CA  GLN A 147      53.520  51.040  71.540  1.00  0.00           C
ATOM   2279  HA  GLN A 147      53.740  50.370  72.360  1.00  0.00           H
ATOM   2280  CB  GLN A 147      54.260  50.360  70.380  1.00  0.00           C
ATOM   2281  HB1 GLN A 147      53.930  49.300  70.400  1.00  0.00           H
ATOM   2282  HB2 GLN A 147      55.350  50.350  70.580  1.00  0.00           H
ATOM   2283  CG  GLN A 147      54.080  50.860  68.940  1.00  0.00           C
ATOM   2284  HG1 GLN A 147      53.890  51.960  68.930  1.00  0.00           H
ATOM   2285  HG2 GLN A 147      54.930  50.570  68.300  1.00  0.00           H
ATOM   2286  CD  GLN A 147      52.850  50.200  68.340  1.00  0.00           C
ATOM   2287  OE1 GLN A 147      51.750  50.290  68.870  1.00  0.00           O
ATOM   2288  NE2 GLN A 147      52.950  49.510  67.180  1.00  0.00           N
ATOM   2289 1HE2 GLN A 147      53.630  49.820  66.510  1.00  0.00           H
ATOM   2290 2HE2 GLN A 147      52.070  49.230  66.800  1.00  0.00           H
ATOM   2291  C   GLN A 147      54.150  52.330  71.930  1.00  0.00           C
ATOM   2292  O   GLN A 147      53.890  52.660  73.090  1.00  0.00           O
ATOM   2293  N   TYR A 148      55.130  52.910  71.220  1.00  0.00           N
ATOM   2294  HN  TYR A 148      55.430  52.480  70.370  1.00  0.00           H
ATOM   2295  CA  TYR A 148      56.270  53.600  71.720  1.00  0.00           C
ATOM   2296  HA  TYR A 148      56.650  52.920  72.460  1.00  0.00           H
ATOM   2297  CB  TYR A 148      57.400  53.770  70.680  1.00  0.00           C
ATOM   2298  HB1 TYR A 148      57.220  54.480  69.840  1.00  0.00           H
ATOM   2299  HB2 TYR A 148      57.630  52.770  70.240  1.00  0.00           H
ATOM   2300  CG  TYR A 148      58.620  54.200  71.400  1.00  0.00           C
ATOM   2301  CD1 TYR A 148      59.230  53.320  72.260  1.00  0.00           C
ATOM   2302  HD1 TYR A 148      58.840  52.310  72.340  1.00  0.00           H
ATOM   2303  CE1 TYR A 148      60.150  53.730  73.190  1.00  0.00           C
ATOM   2304  HE1 TYR A 148      60.560  53.040  73.910  1.00  0.00           H
ATOM   2305  CZ  TYR A 148      60.540  55.050  73.230  1.00  0.00           C
ATOM   2306  OH  TYR A 148      61.500  55.580  74.120  1.00  0.00           O
ATOM   2307  HH  TYR A 148      61.500  56.540  74.070  1.00  0.00           H
ATOM   2308  CD2 TYR A 148      59.120  55.490  71.400  1.00  0.00           C
ATOM   2309  HD2 TYR A 148      58.720  56.280  70.790  1.00  0.00           H
ATOM   2310  CE2 TYR A 148      60.050  55.940  72.310  1.00  0.00           C
ATOM   2311  HE2 TYR A 148      60.300  56.990  72.270  1.00  0.00           H
ATOM   2312  C   TYR A 148      55.940  54.790  72.560  1.00  0.00           C
ATOM   2313  O   TYR A 148      56.200  54.700  73.760  1.00  0.00           O
ATOM   2314  N   PRO A 149      55.360  55.860  72.110  1.00  0.00           N
ATOM   2315  CD  PRO A 149      55.620  56.580  70.880  1.00  0.00           C
ATOM   2316  HD1 PRO A 149      56.530  56.240  70.350  1.00  0.00           H
ATOM   2317  HD2 PRO A 149      54.800  56.450  70.140  1.00  0.00           H
ATOM   2318  CA  PRO A 149      54.450  56.620  72.930  1.00  0.00           C
ATOM   2319  HA  PRO A 149      54.630  56.460  73.980  1.00  0.00           H
ATOM   2320  CB  PRO A 149      54.610  58.070  72.490  1.00  0.00           C
ATOM   2321  HB1 PRO A 149      54.910  58.790  73.280  1.00  0.00           H
ATOM   2322  HB2 PRO A 149      53.720  58.550  72.040  1.00  0.00           H
ATOM   2323  CG  PRO A 149      55.730  58.010  71.440  1.00  0.00           C
ATOM   2324  HG1 PRO A 149      55.640  58.790  70.660  1.00  0.00           H
ATOM   2325  HG2 PRO A 149      56.700  58.210  71.940  1.00  0.00           H
ATOM   2326  C   PRO A 149      53.090  56.090  72.660  1.00  0.00           C
ATOM   2327  O   PRO A 149      53.010  55.210  71.800  1.00  0.00           O
ATOM   2328  N   ASP A 150      51.990  56.570  73.260  1.00  0.00           N
ATOM   2329  HN  ASP A 150      52.000  57.250  73.990  1.00  0.00           H
ATOM   2330  CA  ASP A 150      50.670  56.180  72.880  1.00  0.00           C
ATOM   2331  HA  ASP A 150      50.680  55.170  72.480  1.00  0.00           H
ATOM   2332  CB  ASP A 150      49.650  56.150  74.040  1.00  0.00           C
ATOM   2333  HB1 ASP A 150      49.590  57.130  74.570  1.00  0.00           H
ATOM   2334  HB2 ASP A 150      48.620  55.950  73.670  1.00  0.00           H
ATOM   2335  CG  ASP A 150      49.940  55.170  75.160  1.00  0.00           C
ATOM   2336  OD1 ASP A 150      49.010  55.040  76.000  1.00  0.00           O
ATOM   2337  OD2 ASP A 150      51.040  54.560  75.230  1.00  0.00           O
ATOM   2338  C   ASP A 150      50.290  57.110  71.780  1.00  0.00           C
ATOM   2339  O   ASP A 150      49.730  58.190  71.960  1.00  0.00           O
ATOM   2340  N   THR A 151      50.780  56.730  70.590  1.00  0.00           N
ATOM   2341  HN  THR A 151      51.490  56.030  70.620  1.00  0.00           H
ATOM   2342  CA  THR A 151      50.530  57.420  69.360  1.00  0.00           C
ATOM   2343  HA  THR A 151      49.730  58.120  69.530  1.00  0.00           H
ATOM   2344  CB  THR A 151      51.730  58.080  68.760  1.00  0.00           C
ATOM   2345  HB  THR A 151      51.970  57.780  67.720  1.00  0.00           H
ATOM   2346  OG1 THR A 151      52.930  57.710  69.430  1.00  0.00           O
ATOM   2347  HG1 THR A 151      53.290  58.500  69.830  1.00  0.00           H
ATOM   2348  CG2 THR A 151      51.550  59.610  68.800  1.00  0.00           C
ATOM   2349 1HG2 THR A 151      51.230  59.980  69.790  1.00  0.00           H
ATOM   2350 2HG2 THR A 151      52.520  60.090  68.520  1.00  0.00           H
ATOM   2351 3HG2 THR A 151      50.710  59.840  68.110  1.00  0.00           H
ATOM   2352  C   THR A 151      50.010  56.450  68.360  1.00  0.00           C
ATOM   2353  O   THR A 151      49.760  56.810  67.210  1.00  0.00           O
ATOM   2354  N   TRP A 152      49.860  55.160  68.710  1.00  0.00           N
ATOM   2355  HN  TRP A 152      49.900  54.820  69.650  1.00  0.00           H
ATOM   2356  CA  TRP A 152      49.690  54.100  67.760  1.00  0.00           C
ATOM   2357  HA  TRP A 152      49.380  54.460  66.790  1.00  0.00           H
ATOM   2358  CB  TRP A 152      50.980  53.280  67.580  1.00  0.00           C
ATOM   2359  HB1 TRP A 152      51.380  53.100  68.610  1.00  0.00           H
ATOM   2360  HB2 TRP A 152      50.760  52.260  67.230  1.00  0.00           H
ATOM   2361  CG  TRP A 152      52.070  53.790  66.700  1.00  0.00           C
ATOM   2362  CD1 TRP A 152      52.970  54.780  66.990  1.00  0.00           C
ATOM   2363  HD1 TRP A 152      52.880  55.590  67.690  1.00  0.00           H
ATOM   2364  NE1 TRP A 152      54.090  54.610  66.210  1.00  0.00           N
ATOM   2365  HE1 TRP A 152      54.740  55.260  65.880  1.00  0.00           H
ATOM   2366  CE2 TRP A 152      53.880  53.490  65.440  1.00  0.00           C
ATOM   2367  CD2 TRP A 152      52.620  52.960  65.670  1.00  0.00           C
ATOM   2368  CE3 TRP A 152      52.210  51.870  64.970  1.00  0.00           C
ATOM   2369  HE3 TRP A 152      51.250  51.420  65.160  1.00  0.00           H
ATOM   2370  CZ3 TRP A 152      53.060  51.330  64.030  1.00  0.00           C
ATOM   2371  HZ3 TRP A 152      52.710  50.490  63.450  1.00  0.00           H
ATOM   2372  CZ2 TRP A 152      54.760  52.860  64.630  1.00  0.00           C
ATOM   2373  HZ2 TRP A 152      55.790  53.190  64.540  1.00  0.00           H
ATOM   2374  CH2 TRP A 152      54.370  51.740  63.930  1.00  0.00           C
ATOM   2375  HH2 TRP A 152      55.020  51.250  63.220  1.00  0.00           H
ATOM   2376  C   TRP A 152      48.720  53.110  68.300  1.00  0.00           C
ATOM   2377  O   TRP A 152      48.530  52.950  69.510  1.00  0.00           O
ATOM   2378  N   CYS A 153      48.160  52.250  67.430  1.00  0.00           N
ATOM   2379  HN  CYS A 153      48.020  52.530  66.480  1.00  0.00           H
ATOM   2380  CA  CYS A 153      47.990  50.850  67.670  1.00  0.00           C
ATOM   2381  HA  CYS A 153      48.670  50.650  68.490  1.00  0.00           H
ATOM   2382  CB  CYS A 153      46.530  50.570  68.050  1.00  0.00           C
ATOM   2383  HB1 CYS A 153      46.290  51.110  68.990  1.00  0.00           H
ATOM   2384  HB2 CYS A 153      45.950  51.020  67.220  1.00  0.00           H
ATOM   2385  SG  CYS A 153      46.040  48.830  68.200  1.00  0.00           S
ATOM   2386  C   CYS A 153      48.350  50.010  66.500  1.00  0.00           C
ATOM   2387  O   CYS A 153      48.020  50.370  65.370  1.00  0.00           O
ATOM   2388  N   PHE A 154      49.100  48.920  66.760  1.00  0.00           N
ATOM   2389  HN  PHE A 154      49.210  48.690  67.720  1.00  0.00           H
ATOM   2390  CA  PHE A 154      49.440  47.970  65.750  1.00  0.00           C
ATOM   2391  HA  PHE A 154      48.700  48.090  64.980  1.00  0.00           H
ATOM   2392  CB  PHE A 154      50.840  48.140  65.150  1.00  0.00           C
ATOM   2393  HB1 PHE A 154      51.660  47.570  65.630  1.00  0.00           H
ATOM   2394  HB2 PHE A 154      51.060  49.190  65.420  1.00  0.00           H
ATOM   2395  CG  PHE A 154      50.830  48.080  63.660  1.00  0.00           C
ATOM   2396  CD1 PHE A 154      50.370  49.170  62.950  1.00  0.00           C
ATOM   2397  HD1 PHE A 154      49.990  50.020  63.490  1.00  0.00           H
ATOM   2398  CE1 PHE A 154      50.520  49.240  61.590  1.00  0.00           C
ATOM   2399  HE1 PHE A 154      50.180  50.070  60.990  1.00  0.00           H
ATOM   2400  CZ  PHE A 154      51.080  48.160  60.950  1.00  0.00           C
ATOM   2401  HZ  PHE A 154      51.280  48.110  59.890  1.00  0.00           H
ATOM   2402  CD2 PHE A 154      51.280  46.970  62.980  1.00  0.00           C
ATOM   2403  HD2 PHE A 154      51.690  46.110  63.500  1.00  0.00           H
ATOM   2404  CE2 PHE A 154      51.410  47.000  61.610  1.00  0.00           C
ATOM   2405  HE2 PHE A 154      51.850  46.180  61.070  1.00  0.00           H
ATOM   2406  C   PHE A 154      49.320  46.590  66.320  1.00  0.00           C
ATOM   2407  O   PHE A 154      48.630  46.340  67.310  1.00  0.00           O
ATOM   2408  N   ILE A 155      49.980  45.620  65.670  1.00  0.00           N
ATOM   2409  HN  ILE A 155      50.610  45.920  64.960  1.00  0.00           H
ATOM   2410  CA  ILE A 155      49.810  44.210  65.860  1.00  0.00           C
ATOM   2411  HA  ILE A 155      48.750  44.100  66.050  1.00  0.00           H
ATOM   2412  CB  ILE A 155      50.180  43.540  64.570  1.00  0.00           C
ATOM   2413  HB  ILE A 155      50.040  44.290  63.760  1.00  0.00           H
ATOM   2414  CG2 ILE A 155      51.620  43.020  64.480  1.00  0.00           C
ATOM   2415 1HG2 ILE A 155      52.340  43.870  64.580  1.00  0.00           H
ATOM   2416 2HG2 ILE A 155      51.890  42.260  65.250  1.00  0.00           H
ATOM   2417 3HG2 ILE A 155      51.840  42.550  63.500  1.00  0.00           H
ATOM   2418  CG1 ILE A 155      49.150  42.450  64.200  1.00  0.00           C
ATOM   2419 1HG1 ILE A 155      49.450  41.520  64.730  1.00  0.00           H
ATOM   2420 2HG1 ILE A 155      48.140  42.740  64.570  1.00  0.00           H
ATOM   2421  CD  ILE A 155      49.020  42.180  62.710  1.00  0.00           C
ATOM   2422  HD1 ILE A 155      48.250  41.400  62.510  1.00  0.00           H
ATOM   2423  HD2 ILE A 155      48.690  43.070  62.140  1.00  0.00           H
ATOM   2424  HD3 ILE A 155      49.990  41.830  62.290  1.00  0.00           H
ATOM   2425  C   ILE A 155      50.510  43.640  67.050  1.00  0.00           C
ATOM   2426  O   ILE A 155      51.380  44.280  67.630  1.00  0.00           O
ATOM   2427  N   ASP A 156      50.130  42.410  67.450  1.00  0.00           N
ATOM   2428  HN  ASP A 156      49.380  41.900  67.030  1.00  0.00           H
ATOM   2429  CA  ASP A 156      50.970  41.640  68.300  1.00  0.00           C
ATOM   2430  HA  ASP A 156      51.330  42.340  69.040  1.00  0.00           H
ATOM   2431  CB  ASP A 156      50.250  40.490  69.030  1.00  0.00           C
ATOM   2432  HB1 ASP A 156      50.970  39.690  69.310  1.00  0.00           H
ATOM   2433  HB2 ASP A 156      49.430  40.110  68.380  1.00  0.00           H
ATOM   2434  CG  ASP A 156      49.660  41.000  70.330  1.00  0.00           C
ATOM   2435  OD1 ASP A 156      50.310  41.740  71.130  1.00  0.00           O
ATOM   2436  OD2 ASP A 156      48.550  40.530  70.670  1.00  0.00           O
ATOM   2437  C   ASP A 156      52.190  41.110  67.620  1.00  0.00           C
ATOM   2438  O   ASP A 156      52.220  39.990  67.110  1.00  0.00           O
ATOM   2439  N   TRP A 157      53.170  42.030  67.520  1.00  0.00           N
ATOM   2440  HN  TRP A 157      53.040  42.960  67.870  1.00  0.00           H
ATOM   2441  CA  TRP A 157      54.420  41.690  66.920  1.00  0.00           C
ATOM   2442  HA  TRP A 157      54.250  41.050  66.070  1.00  0.00           H
ATOM   2443  CB  TRP A 157      55.230  42.900  66.430  1.00  0.00           C
ATOM   2444  HB1 TRP A 157      55.890  43.210  67.270  1.00  0.00           H
ATOM   2445  HB2 TRP A 157      55.950  42.560  65.650  1.00  0.00           H
ATOM   2446  CG  TRP A 157      54.660  44.230  66.080  1.00  0.00           C
ATOM   2447  CD1 TRP A 157      54.310  45.100  67.080  1.00  0.00           C
ATOM   2448  HD1 TRP A 157      54.470  44.890  68.120  1.00  0.00           H
ATOM   2449  NE1 TRP A 157      54.140  46.350  66.540  1.00  0.00           N
ATOM   2450  HE1 TRP A 157      53.750  47.140  66.950  1.00  0.00           H
ATOM   2451  CE2 TRP A 157      54.380  46.280  65.190  1.00  0.00           C
ATOM   2452  CD2 TRP A 157      54.710  44.980  64.860  1.00  0.00           C
ATOM   2453  CE3 TRP A 157      54.950  44.670  63.560  1.00  0.00           C
ATOM   2454  HE3 TRP A 157      55.100  43.640  63.290  1.00  0.00           H
ATOM   2455  CZ3 TRP A 157      54.890  45.630  62.570  1.00  0.00           C
ATOM   2456  HZ3 TRP A 157      55.020  45.390  61.530  1.00  0.00           H
ATOM   2457  CZ2 TRP A 157      54.350  47.270  64.250  1.00  0.00           C
ATOM   2458  HZ2 TRP A 157      54.030  48.270  64.470  1.00  0.00           H
ATOM   2459  CH2 TRP A 157      54.600  46.930  62.940  1.00  0.00           C
ATOM   2460  HH2 TRP A 157      54.560  47.690  62.170  1.00  0.00           H
ATOM   2461  C   TRP A 157      55.320  40.870  67.780  1.00  0.00           C
ATOM   2462  O   TRP A 157      56.220  40.200  67.280  1.00  0.00           O
ATOM   2463  N   THR A 158      55.270  40.950  69.120  1.00  0.00           N
ATOM   2464  HN  THR A 158      54.610  41.500  69.620  1.00  0.00           H
ATOM   2465  CA  THR A 158      56.070  40.130  69.980  1.00  0.00           C
ATOM   2466  HA  THR A 158      56.640  39.360  69.470  1.00  0.00           H
ATOM   2467  CB  THR A 158      57.040  40.780  70.910  1.00  0.00           C
ATOM   2468  HB  THR A 158      57.480  40.070  71.640  1.00  0.00           H
ATOM   2469  OG1 THR A 158      56.530  41.950  71.540  1.00  0.00           O
ATOM   2470  HG1 THR A 158      56.270  41.640  72.420  1.00  0.00           H
ATOM   2471  CG2 THR A 158      58.220  41.390  70.130  1.00  0.00           C
ATOM   2472 1HG2 THR A 158      57.800  41.910  69.240  1.00  0.00           H
ATOM   2473 2HG2 THR A 158      58.910  40.560  69.870  1.00  0.00           H
ATOM   2474 3HG2 THR A 158      58.690  42.140  70.790  1.00  0.00           H
ATOM   2475  C   THR A 158      55.190  39.340  70.890  1.00  0.00           C
ATOM   2476  O   THR A 158      54.460  39.900  71.710  1.00  0.00           O
ATOM   2477  N   THR A 159      55.100  38.000  70.760  1.00  0.00           N
ATOM   2478  HN  THR A 159      55.640  37.530  70.060  1.00  0.00           H
ATOM   2479  CA  THR A 159      54.410  37.170  71.690  1.00  0.00           C
ATOM   2480  HA  THR A 159      54.740  37.500  72.660  1.00  0.00           H
ATOM   2481  CB  THR A 159      52.910  37.170  71.560  1.00  0.00           C
ATOM   2482  HB  THR A 159      52.530  38.200  71.730  1.00  0.00           H
ATOM   2483  OG1 THR A 159      52.320  36.420  72.610  1.00  0.00           O
ATOM   2484  HG1 THR A 159      51.370  36.420  72.560  1.00  0.00           H
ATOM   2485  CG2 THR A 159      52.360  36.700  70.210  1.00  0.00           C
ATOM   2486 1HG2 THR A 159      52.850  37.160  69.330  1.00  0.00           H
ATOM   2487 2HG2 THR A 159      51.280  36.990  70.190  1.00  0.00           H
ATOM   2488 3HG2 THR A 159      52.400  35.600  70.030  1.00  0.00           H
ATOM   2489  C   THR A 159      55.020  35.830  71.460  1.00  0.00           C
ATOM   2490  O   THR A 159      55.730  35.670  70.460  1.00  0.00           O
ATOM   2491  N   ASN A 160      54.790  34.850  72.340  1.00  0.00           N
ATOM   2492  HN  ASN A 160      54.180  34.990  73.120  1.00  0.00           H
ATOM   2493  CA  ASN A 160      55.170  33.470  72.210  1.00  0.00           C
ATOM   2494  HA  ASN A 160      55.890  33.390  71.410  1.00  0.00           H
ATOM   2495  CB  ASN A 160      56.010  32.930  73.380  1.00  0.00           C
ATOM   2496  HB1 ASN A 160      56.940  33.530  73.300  1.00  0.00           H
ATOM   2497  HB2 ASN A 160      56.250  31.850  73.250  1.00  0.00           H
ATOM   2498  CG  ASN A 160      55.300  33.150  74.700  1.00  0.00           C
ATOM   2499  OD1 ASN A 160      54.190  33.670  74.670  1.00  0.00           O
ATOM   2500  ND2 ASN A 160      55.930  32.820  75.860  1.00  0.00           N
ATOM   2501 1HD2 ASN A 160      55.700  33.330  76.690  1.00  0.00           H
ATOM   2502 2HD2 ASN A 160      56.780  32.320  75.720  1.00  0.00           H
ATOM   2503  C   ASN A 160      54.000  32.610  71.920  1.00  0.00           C
ATOM   2504  O   ASN A 160      54.040  31.380  71.980  1.00  0.00           O
ATOM   2505  N   VAL A 161      52.860  33.250  71.610  1.00  0.00           N
ATOM   2506  HN  VAL A 161      52.790  34.250  71.610  1.00  0.00           H
ATOM   2507  CA  VAL A 161      51.620  32.600  71.350  1.00  0.00           C
ATOM   2508  HA  VAL A 161      51.510  31.640  71.850  1.00  0.00           H
ATOM   2509  CB  VAL A 161      50.470  33.460  71.770  1.00  0.00           C
ATOM   2510  HB  VAL A 161      50.500  34.480  71.320  1.00  0.00           H
ATOM   2511  CG1 VAL A 161      50.450  33.600  73.300  1.00  0.00           C
ATOM   2512 1HG1 VAL A 161      49.540  34.170  73.590  1.00  0.00           H
ATOM   2513 2HG1 VAL A 161      50.560  32.630  73.830  1.00  0.00           H
ATOM   2514 3HG1 VAL A 161      51.250  34.260  73.690  1.00  0.00           H
ATOM   2515  CG2 VAL A 161      49.170  32.840  71.220  1.00  0.00           C
ATOM   2516 1HG2 VAL A 161      48.950  31.870  71.710  1.00  0.00           H
ATOM   2517 2HG2 VAL A 161      49.210  32.730  70.120  1.00  0.00           H
ATOM   2518 3HG2 VAL A 161      48.310  33.490  71.470  1.00  0.00           H
ATOM   2519  C   VAL A 161      51.690  32.330  69.880  1.00  0.00           C
ATOM   2520  O   VAL A 161      51.880  33.240  69.080  1.00  0.00           O
ATOM   2521  N   THR A 162      51.580  31.050  69.490  1.00  0.00           N
ATOM   2522  HN  THR A 162      51.220  30.340  70.090  1.00  0.00           H
ATOM   2523  CA  THR A 162      51.810  30.610  68.150  1.00  0.00           C
ATOM   2524  HA  THR A 162      52.640  31.220  67.840  1.00  0.00           H
ATOM   2525  CB  THR A 162      52.030  29.130  68.030  1.00  0.00           C
ATOM   2526  HB  THR A 162      51.900  28.790  66.980  1.00  0.00           H
ATOM   2527  OG1 THR A 162      51.220  28.400  68.950  1.00  0.00           O
ATOM   2528  HG1 THR A 162      51.410  27.470  68.840  1.00  0.00           H
ATOM   2529  CG2 THR A 162      53.490  28.870  68.450  1.00  0.00           C
ATOM   2530 1HG2 THR A 162      53.630  29.060  69.540  1.00  0.00           H
ATOM   2531 2HG2 THR A 162      54.210  29.500  67.890  1.00  0.00           H
ATOM   2532 3HG2 THR A 162      53.750  27.810  68.230  1.00  0.00           H
ATOM   2533  C   THR A 162      50.790  30.990  67.120  1.00  0.00           C
ATOM   2534  O   THR A 162      51.200  31.280  66.000  1.00  0.00           O
ATOM   2535  N   ALA A 163      49.500  31.040  67.460  1.00  0.00           N
ATOM   2536  HN  ALA A 163      49.250  30.680  68.360  1.00  0.00           H
ATOM   2537  CA  ALA A 163      48.440  31.570  66.660  1.00  0.00           C
ATOM   2538  HA  ALA A 163      48.410  31.030  65.730  1.00  0.00           H
ATOM   2539  CB  ALA A 163      47.070  31.410  67.350  1.00  0.00           C
ATOM   2540  HB1 ALA A 163      46.280  31.820  66.680  1.00  0.00           H
ATOM   2541  HB2 ALA A 163      47.090  32.050  68.260  1.00  0.00           H
ATOM   2542  HB3 ALA A 163      46.770  30.360  67.550  1.00  0.00           H
ATOM   2543  C   ALA A 163      48.630  33.000  66.290  1.00  0.00           C
ATOM   2544  O   ALA A 163      48.480  33.450  65.150  1.00  0.00           O
ATOM   2545  N   HIS A 164      49.040  33.840  67.260  1.00  0.00           N
ATOM   2546  HN  HIS A 164      49.090  33.490  68.190  1.00  0.00           H
ATOM   2547  CA  HIS A 164      49.390  35.220  67.070  1.00  0.00           C
ATOM   2548  HA  HIS A 164      48.560  35.700  66.590  1.00  0.00           H
ATOM   2549  CB  HIS A 164      49.630  35.880  68.440  1.00  0.00           C
ATOM   2550  HB1 HIS A 164      50.170  36.850  68.330  1.00  0.00           H
ATOM   2551  HB2 HIS A 164      50.260  35.220  69.070  1.00  0.00           H
ATOM   2552  ND1 HIS A 164      47.550  35.170  69.540  1.00  0.00           N
ATOM   2553  CG  HIS A 164      48.380  36.220  69.190  1.00  0.00           C
ATOM   2554  CE1 HIS A 164      46.470  35.700  70.080  1.00  0.00           C
ATOM   2555  HE1 HIS A 164      45.600  35.160  70.430  1.00  0.00           H
ATOM   2556  NE2 HIS A 164      46.570  37.060  70.100  1.00  0.00           N
ATOM   2557  HE2 HIS A 164      45.870  37.730  70.340  1.00  0.00           H
ATOM   2558  CD2 HIS A 164      47.780  37.390  69.530  1.00  0.00           C
ATOM   2559  HD2 HIS A 164      48.110  38.420  69.410  1.00  0.00           H
ATOM   2560  C   HIS A 164      50.600  35.370  66.210  1.00  0.00           C
ATOM   2561  O   HIS A 164      50.620  36.140  65.250  1.00  0.00           O
ATOM   2562  N   ALA A 165      51.630  34.560  66.500  1.00  0.00           N
ATOM   2563  HN  ALA A 165      51.530  33.930  67.260  1.00  0.00           H
ATOM   2564  CA  ALA A 165      52.870  34.530  65.770  1.00  0.00           C
ATOM   2565  HA  ALA A 165      53.330  35.500  65.880  1.00  0.00           H
ATOM   2566  CB  ALA A 165      53.790  33.530  66.490  1.00  0.00           C
ATOM   2567  HB1 ALA A 165      53.400  32.510  66.290  1.00  0.00           H
ATOM   2568  HB2 ALA A 165      54.800  33.680  66.050  1.00  0.00           H
ATOM   2569  HB3 ALA A 165      53.860  33.690  67.580  1.00  0.00           H
ATOM   2570  C   ALA A 165      52.770  34.260  64.310  1.00  0.00           C
ATOM   2571  O   ALA A 165      53.380  34.920  63.470  1.00  0.00           O
ATOM   2572  N   ALA A 166      51.870  33.320  63.970  1.00  0.00           N
ATOM   2573  HN  ALA A 166      51.380  32.900  64.730  1.00  0.00           H
ATOM   2574  CA  ALA A 166      51.740  32.750  62.660  1.00  0.00           C
ATOM   2575  HA  ALA A 166      52.750  32.520  62.370  1.00  0.00           H
ATOM   2576  CB  ALA A 166      50.970  31.430  62.820  1.00  0.00           C
ATOM   2577  HB1 ALA A 166      49.950  31.600  63.240  1.00  0.00           H
ATOM   2578  HB2 ALA A 166      51.560  30.740  63.460  1.00  0.00           H
ATOM   2579  HB3 ALA A 166      50.900  30.900  61.850  1.00  0.00           H
ATOM   2580  C   ALA A 166      51.230  33.700  61.630  1.00  0.00           C
ATOM   2581  O   ALA A 166      51.630  33.680  60.470  1.00  0.00           O
ATOM   2582  N   TYR A 167      50.290  34.560  62.060  1.00  0.00           N
ATOM   2583  HN  TYR A 167      49.990  34.550  63.010  1.00  0.00           H
ATOM   2584  CA  TYR A 167      49.800  35.630  61.250  1.00  0.00           C
ATOM   2585  HA  TYR A 167      49.490  35.150  60.330  1.00  0.00           H
ATOM   2586  CB  TYR A 167      48.520  36.240  61.860  1.00  0.00           C
ATOM   2587  HB1 TYR A 167      48.770  36.680  62.850  1.00  0.00           H
ATOM   2588  HB2 TYR A 167      47.840  35.380  62.020  1.00  0.00           H
ATOM   2589  CG  TYR A 167      47.860  37.270  61.010  1.00  0.00           C
ATOM   2590  CD1 TYR A 167      48.170  38.600  61.190  1.00  0.00           C
ATOM   2591  HD1 TYR A 167      48.880  38.880  61.950  1.00  0.00           H
ATOM   2592  CE1 TYR A 167      47.670  39.560  60.350  1.00  0.00           C
ATOM   2593  HE1 TYR A 167      47.930  40.600  60.480  1.00  0.00           H
ATOM   2594  CZ  TYR A 167      46.750  39.220  59.390  1.00  0.00           C
ATOM   2595  OH  TYR A 167      46.250  40.210  58.520  1.00  0.00           O
ATOM   2596  HH  TYR A 167      45.400  39.920  58.180  1.00  0.00           H
ATOM   2597  CD2 TYR A 167      46.890  36.980  60.070  1.00  0.00           C
ATOM   2598  HD2 TYR A 167      46.580  35.960  59.920  1.00  0.00           H
ATOM   2599  CE2 TYR A 167      46.270  37.930  59.300  1.00  0.00           C
ATOM   2600  HE2 TYR A 167      45.540  37.700  58.540  1.00  0.00           H
ATOM   2601  C   TYR A 167      50.800  36.650  60.840  1.00  0.00           C
ATOM   2602  O   TYR A 167      50.840  37.080  59.690  1.00  0.00           O
ATOM   2603  N   SER A 168      51.700  37.050  61.760  1.00  0.00           N
ATOM   2604  HN  SER A 168      51.750  36.610  62.660  1.00  0.00           H
ATOM   2605  CA  SER A 168      52.760  37.980  61.540  1.00  0.00           C
ATOM   2606  HA  SER A 168      52.360  38.950  61.270  1.00  0.00           H
ATOM   2607  CB  SER A 168      53.640  38.180  62.780  1.00  0.00           C
ATOM   2608  HB1 SER A 168      54.430  38.950  62.630  1.00  0.00           H
ATOM   2609  HB2 SER A 168      54.150  37.250  63.110  1.00  0.00           H
ATOM   2610  OG  SER A 168      52.800  38.620  63.840  1.00  0.00           O
ATOM   2611  HG1 SER A 168      53.210  38.390  64.670  1.00  0.00           H
ATOM   2612  C   SER A 168      53.720  37.570  60.470  1.00  0.00           C
ATOM   2613  O   SER A 168      54.140  38.300  59.570  1.00  0.00           O
ATOM   2614  N   TYR A 169      54.070  36.270  60.480  1.00  0.00           N
ATOM   2615  HN  TYR A 169      53.830  35.650  61.230  1.00  0.00           H
ATOM   2616  CA  TYR A 169      54.800  35.640  59.420  1.00  0.00           C
ATOM   2617  HA  TYR A 169      55.680  36.230  59.180  1.00  0.00           H
ATOM   2618  CB  TYR A 169      55.130  34.220  59.910  1.00  0.00           C
ATOM   2619  HB1 TYR A 169      54.240  33.680  60.280  1.00  0.00           H
ATOM   2620  HB2 TYR A 169      55.530  33.610  59.070  1.00  0.00           H
ATOM   2621  CG  TYR A 169      56.240  34.280  60.910  1.00  0.00           C
ATOM   2622  CD1 TYR A 169      57.510  34.660  60.540  1.00  0.00           C
ATOM   2623  HD1 TYR A 169      57.700  34.970  59.530  1.00  0.00           H
ATOM   2624  CE1 TYR A 169      58.590  34.450  61.360  1.00  0.00           C
ATOM   2625  HE1 TYR A 169      59.570  34.670  60.980  1.00  0.00           H
ATOM   2626  CZ  TYR A 169      58.400  34.000  62.650  1.00  0.00           C
ATOM   2627  OH  TYR A 169      59.540  33.820  63.480  1.00  0.00           O
ATOM   2628  HH  TYR A 169      59.270  33.700  64.390  1.00  0.00           H
ATOM   2629  CD2 TYR A 169      56.100  33.700  62.150  1.00  0.00           C
ATOM   2630  HD2 TYR A 169      55.130  33.270  62.350  1.00  0.00           H
ATOM   2631  CE2 TYR A 169      57.150  33.610  63.040  1.00  0.00           C
ATOM   2632  HE2 TYR A 169      56.970  33.280  64.050  1.00  0.00           H
ATOM   2633  C   TYR A 169      54.080  35.610  58.120  1.00  0.00           C
ATOM   2634  O   TYR A 169      54.670  35.810  57.050  1.00  0.00           O
ATOM   2635  N   MET A 170      52.780  35.280  58.120  1.00  0.00           N
ATOM   2636  HN  MET A 170      52.330  34.920  58.930  1.00  0.00           H
ATOM   2637  CA  MET A 170      51.970  35.230  56.930  1.00  0.00           C
ATOM   2638  HA  MET A 170      52.400  34.530  56.230  1.00  0.00           H
ATOM   2639  CB  MET A 170      50.620  34.610  57.300  1.00  0.00           C
ATOM   2640  HB1 MET A 170      50.850  33.550  57.560  1.00  0.00           H
ATOM   2641  HB2 MET A 170      50.210  35.100  58.210  1.00  0.00           H
ATOM   2642  CG  MET A 170      49.600  34.710  56.170  1.00  0.00           C
ATOM   2643  HG1 MET A 170      49.130  35.710  56.050  1.00  0.00           H
ATOM   2644  HG2 MET A 170      50.050  34.480  55.180  1.00  0.00           H
ATOM   2645  SD  MET A 170      48.350  33.380  56.180  1.00  0.00           S
ATOM   2646  CE  MET A 170      47.920  33.520  57.940  1.00  0.00           C
ATOM   2647  HE1 MET A 170      48.750  33.150  58.570  1.00  0.00           H
ATOM   2648  HE2 MET A 170      47.670  34.580  58.180  1.00  0.00           H
ATOM   2649  HE3 MET A 170      47.060  32.860  58.160  1.00  0.00           H
ATOM   2650  C   MET A 170      51.820  36.550  56.250  1.00  0.00           C
ATOM   2651  O   MET A 170      51.970  36.640  55.030  1.00  0.00           O
ATOM   2652  N   TYR A 171      51.570  37.650  56.970  1.00  0.00           N
ATOM   2653  HN  TYR A 171      51.410  37.550  57.950  1.00  0.00           H
ATOM   2654  CA  TYR A 171      51.530  38.980  56.450  1.00  0.00           C
ATOM   2655  HA  TYR A 171      50.900  38.950  55.570  1.00  0.00           H
ATOM   2656  CB  TYR A 171      50.890  39.960  57.450  1.00  0.00           C
ATOM   2657  HB1 TYR A 171      49.860  39.610  57.630  1.00  0.00           H
ATOM   2658  HB2 TYR A 171      51.370  39.910  58.460  1.00  0.00           H
ATOM   2659  CG  TYR A 171      50.950  41.380  56.980  1.00  0.00           C
ATOM   2660  CD1 TYR A 171      51.940  42.240  57.380  1.00  0.00           C
ATOM   2661  HD1 TYR A 171      52.690  41.970  58.110  1.00  0.00           H
ATOM   2662  CE1 TYR A 171      51.950  43.560  56.970  1.00  0.00           C
ATOM   2663  HE1 TYR A 171      52.770  44.210  57.240  1.00  0.00           H
ATOM   2664  CZ  TYR A 171      51.010  44.010  56.080  1.00  0.00           C
ATOM   2665  OH  TYR A 171      51.050  45.360  55.670  1.00  0.00           O
ATOM   2666  HH  TYR A 171      51.970  45.550  55.460  1.00  0.00           H
ATOM   2667  CD2 TYR A 171      49.970  41.880  56.150  1.00  0.00           C
ATOM   2668  HD2 TYR A 171      49.150  41.260  55.840  1.00  0.00           H
ATOM   2669  CE2 TYR A 171      49.980  43.180  55.690  1.00  0.00           C
ATOM   2670  HE2 TYR A 171      49.270  43.500  54.950  1.00  0.00           H
ATOM   2671  C   TYR A 171      52.820  39.420  55.840  1.00  0.00           C
ATOM   2672  O   TYR A 171      52.850  40.070  54.800  1.00  0.00           O
ATOM   2673  N   ALA A 172      53.960  39.080  56.470  1.00  0.00           N
ATOM   2674  HN  ALA A 172      53.900  38.560  57.320  1.00  0.00           H
ATOM   2675  CA  ALA A 172      55.280  39.360  55.990  1.00  0.00           C
ATOM   2676  HA  ALA A 172      55.440  40.430  55.990  1.00  0.00           H
ATOM   2677  CB  ALA A 172      56.250  38.860  57.070  1.00  0.00           C
ATOM   2678  HB1 ALA A 172      55.850  39.090  58.080  1.00  0.00           H
ATOM   2679  HB2 ALA A 172      57.260  39.330  56.950  1.00  0.00           H
ATOM   2680  HB3 ALA A 172      56.400  37.760  57.060  1.00  0.00           H
ATOM   2681  C   ALA A 172      55.520  38.690  54.680  1.00  0.00           C
ATOM   2682  O   ALA A 172      56.270  39.090  53.790  1.00  0.00           O
ATOM   2683  N   GLY A 173      54.940  37.480  54.550  1.00  0.00           N
ATOM   2684  HN  GLY A 173      54.480  37.090  55.350  1.00  0.00           H
ATOM   2685  CA  GLY A 173      55.170  36.620  53.420  1.00  0.00           C
ATOM   2686  HA1 GLY A 173      54.750  35.650  53.610  1.00  0.00           H
ATOM   2687  HA2 GLY A 173      56.230  36.560  53.200  1.00  0.00           H
ATOM   2688  C   GLY A 173      54.550  37.170  52.180  1.00  0.00           C
ATOM   2689  O   GLY A 173      55.170  37.270  51.130  1.00  0.00           O
ATOM   2690  N   PHE A 174      53.270  37.560  52.310  1.00  0.00           N
ATOM   2691  HN  PHE A 174      52.860  37.520  53.220  1.00  0.00           H
ATOM   2692  CA  PHE A 174      52.470  38.080  51.240  1.00  0.00           C
ATOM   2693  HA  PHE A 174      52.490  37.370  50.440  1.00  0.00           H
ATOM   2694  CB  PHE A 174      50.990  38.160  51.640  1.00  0.00           C
ATOM   2695  HB1 PHE A 174      50.800  39.060  52.250  1.00  0.00           H
ATOM   2696  HB2 PHE A 174      50.770  37.270  52.260  1.00  0.00           H
ATOM   2697  CG  PHE A 174      49.980  38.150  50.540  1.00  0.00           C
ATOM   2698  CD1 PHE A 174      50.280  37.730  49.270  1.00  0.00           C
ATOM   2699  HD1 PHE A 174      51.290  37.440  49.000  1.00  0.00           H
ATOM   2700  CE1 PHE A 174      49.330  37.670  48.270  1.00  0.00           C
ATOM   2701  HE1 PHE A 174      49.580  37.450  47.250  1.00  0.00           H
ATOM   2702  CZ  PHE A 174      48.040  38.070  48.500  1.00  0.00           C
ATOM   2703  HZ  PHE A 174      47.330  38.070  47.680  1.00  0.00           H
ATOM   2704  CD2 PHE A 174      48.670  38.490  50.770  1.00  0.00           C
ATOM   2705  HD2 PHE A 174      48.360  38.810  51.760  1.00  0.00           H
ATOM   2706  CE2 PHE A 174      47.720  38.480  49.770  1.00  0.00           C
ATOM   2707  HE2 PHE A 174      46.710  38.770  50.020  1.00  0.00           H
ATOM   2708  C   PHE A 174      53.010  39.370  50.720  1.00  0.00           C
ATOM   2709  O   PHE A 174      53.300  39.530  49.540  1.00  0.00           O
ATOM   2710  N   SER A 175      53.360  40.290  51.640  1.00  0.00           N
ATOM   2711  HN  SER A 175      53.190  40.120  52.600  1.00  0.00           H
ATOM   2712  CA  SER A 175      54.100  41.470  51.310  1.00  0.00           C
ATOM   2713  HA  SER A 175      53.550  42.090  50.620  1.00  0.00           H
ATOM   2714  CB  SER A 175      54.460  42.380  52.500  1.00  0.00           C
ATOM   2715  HB1 SER A 175      54.950  41.780  53.300  1.00  0.00           H
ATOM   2716  HB2 SER A 175      55.140  43.210  52.210  1.00  0.00           H
ATOM   2717  OG  SER A 175      53.300  42.900  53.110  1.00  0.00           O
ATOM   2718  HG1 SER A 175      52.990  42.250  53.750  1.00  0.00           H
ATOM   2719  C   SER A 175      55.430  41.250  50.670  1.00  0.00           C
ATOM   2720  O   SER A 175      55.820  41.970  49.760  1.00  0.00           O
ATOM   2721  N   SER A 176      56.210  40.240  51.110  1.00  0.00           N
ATOM   2722  HN  SER A 176      56.040  39.790  51.980  1.00  0.00           H
ATOM   2723  CA  SER A 176      57.460  39.910  50.480  1.00  0.00           C
ATOM   2724  HA  SER A 176      58.040  40.820  50.480  1.00  0.00           H
ATOM   2725  CB  SER A 176      58.270  38.900  51.310  1.00  0.00           C
ATOM   2726  HB1 SER A 176      57.830  37.890  51.240  1.00  0.00           H
ATOM   2727  HB2 SER A 176      58.270  39.250  52.360  1.00  0.00           H
ATOM   2728  OG  SER A 176      59.610  38.820  50.850  1.00  0.00           O
ATOM   2729  HG1 SER A 176      59.950  39.690  51.070  1.00  0.00           H
ATOM   2730  C   SER A 176      57.220  39.470  49.070  1.00  0.00           C
ATOM   2731  O   SER A 176      57.970  39.850  48.170  1.00  0.00           O
ATOM   2732  N   PHE A 177      56.220  38.630  48.760  1.00  0.00           N
ATOM   2733  HN  PHE A 177      55.730  38.190  49.510  1.00  0.00           H
ATOM   2734  CA  PHE A 177      56.000  38.030  47.480  1.00  0.00           C
ATOM   2735  HA  PHE A 177      56.960  37.680  47.140  1.00  0.00           H
ATOM   2736  CB  PHE A 177      55.040  36.830  47.490  1.00  0.00           C
ATOM   2737  HB1 PHE A 177      54.040  37.170  47.810  1.00  0.00           H
ATOM   2738  HB2 PHE A 177      55.330  36.130  48.310  1.00  0.00           H
ATOM   2739  CG  PHE A 177      54.970  36.090  46.200  1.00  0.00           C
ATOM   2740  CD1 PHE A 177      56.100  35.900  45.440  1.00  0.00           C
ATOM   2741  HD1 PHE A 177      57.090  36.070  45.850  1.00  0.00           H
ATOM   2742  CE1 PHE A 177      55.940  35.340  44.190  1.00  0.00           C
ATOM   2743  HE1 PHE A 177      56.880  35.170  43.690  1.00  0.00           H
ATOM   2744  CZ  PHE A 177      54.740  34.890  43.690  1.00  0.00           C
ATOM   2745  HZ  PHE A 177      54.710  34.370  42.750  1.00  0.00           H
ATOM   2746  CD2 PHE A 177      53.740  35.740  45.690  1.00  0.00           C
ATOM   2747  HD2 PHE A 177      52.840  35.970  46.220  1.00  0.00           H
ATOM   2748  CE2 PHE A 177      53.650  35.010  44.530  1.00  0.00           C
ATOM   2749  HE2 PHE A 177      52.710  34.740  44.070  1.00  0.00           H
ATOM   2750  C   PHE A 177      55.630  39.100  46.500  1.00  0.00           C
ATOM   2751  O   PHE A 177      56.090  39.150  45.360  1.00  0.00           O
ATOM   2752  N   LEU A 178      54.820  40.070  46.950  1.00  0.00           N
ATOM   2753  HN  LEU A 178      54.480  40.030  47.880  1.00  0.00           H
ATOM   2754  CA  LEU A 178      54.370  41.180  46.170  1.00  0.00           C
ATOM   2755  HA  LEU A 178      54.030  40.870  45.190  1.00  0.00           H
ATOM   2756  CB  LEU A 178      53.190  41.870  46.890  1.00  0.00           C
ATOM   2757  HB1 LEU A 178      53.490  42.200  47.900  1.00  0.00           H
ATOM   2758  HB2 LEU A 178      52.910  42.780  46.320  1.00  0.00           H
ATOM   2759  CG  LEU A 178      51.960  40.960  46.930  1.00  0.00           C
ATOM   2760  HG  LEU A 178      52.230  39.960  47.340  1.00  0.00           H
ATOM   2761  CD1 LEU A 178      50.940  41.560  47.910  1.00  0.00           C
ATOM   2762 1HD1 LEU A 178      50.200  40.770  48.180  1.00  0.00           H
ATOM   2763 2HD1 LEU A 178      50.450  42.450  47.460  1.00  0.00           H
ATOM   2764 3HD1 LEU A 178      51.530  41.890  48.790  1.00  0.00           H
ATOM   2765  CD2 LEU A 178      51.350  40.750  45.530  1.00  0.00           C
ATOM   2766 1HD2 LEU A 178      52.000  40.170  44.840  1.00  0.00           H
ATOM   2767 2HD2 LEU A 178      51.140  41.770  45.130  1.00  0.00           H
ATOM   2768 3HD2 LEU A 178      50.350  40.270  45.620  1.00  0.00           H
ATOM   2769  C   LEU A 178      55.500  42.110  45.900  1.00  0.00           C
ATOM   2770  O   LEU A 178      55.660  42.560  44.770  1.00  0.00           O
ATOM   2771  N   ILE A 179      56.430  42.340  46.850  1.00  0.00           N
ATOM   2772  HN  ILE A 179      56.300  41.940  47.750  1.00  0.00           H
ATOM   2773  CA  ILE A 179      57.710  42.910  46.580  1.00  0.00           C
ATOM   2774  HA  ILE A 179      57.530  43.880  46.140  1.00  0.00           H
ATOM   2775  CB  ILE A 179      58.500  43.120  47.840  1.00  0.00           C
ATOM   2776  HB  ILE A 179      58.140  42.370  48.580  1.00  0.00           H
ATOM   2777  CG2 ILE A 179      60.020  42.900  47.710  1.00  0.00           C
ATOM   2778 1HG2 ILE A 179      60.210  41.820  47.570  1.00  0.00           H
ATOM   2779 2HG2 ILE A 179      60.550  43.160  48.660  1.00  0.00           H
ATOM   2780 3HG2 ILE A 179      60.530  43.470  46.900  1.00  0.00           H
ATOM   2781  CG1 ILE A 179      58.140  44.480  48.450  1.00  0.00           C
ATOM   2782 1HG1 ILE A 179      58.500  45.330  47.840  1.00  0.00           H
ATOM   2783 2HG1 ILE A 179      57.030  44.560  48.480  1.00  0.00           H
ATOM   2784  CD  ILE A 179      58.600  44.620  49.900  1.00  0.00           C
ATOM   2785  HD1 ILE A 179      58.170  43.870  50.600  1.00  0.00           H
ATOM   2786  HD2 ILE A 179      58.330  45.630  50.270  1.00  0.00           H
ATOM   2787  HD3 ILE A 179      59.700  44.500  50.030  1.00  0.00           H
ATOM   2788  C   ILE A 179      58.480  42.200  45.520  1.00  0.00           C
ATOM   2789  O   ILE A 179      59.130  42.860  44.720  1.00  0.00           O
ATOM   2790  N   LEU A 180      58.470  40.860  45.440  1.00  0.00           N
ATOM   2791  HN  LEU A 180      57.870  40.390  46.100  1.00  0.00           H
ATOM   2792  CA  LEU A 180      59.380  40.210  44.550  1.00  0.00           C
ATOM   2793  HA  LEU A 180      60.280  40.800  44.500  1.00  0.00           H
ATOM   2794  CB  LEU A 180      59.570  38.790  45.120  1.00  0.00           C
ATOM   2795  HB1 LEU A 180      58.660  38.160  45.060  1.00  0.00           H
ATOM   2796  HB2 LEU A 180      59.700  38.860  46.220  1.00  0.00           H
ATOM   2797  CG  LEU A 180      60.810  38.040  44.620  1.00  0.00           C
ATOM   2798  HG  LEU A 180      60.640  37.660  43.590  1.00  0.00           H
ATOM   2799  CD1 LEU A 180      60.960  36.790  45.510  1.00  0.00           C
ATOM   2800 1HD1 LEU A 180      61.260  37.080  46.540  1.00  0.00           H
ATOM   2801 2HD1 LEU A 180      60.010  36.210  45.500  1.00  0.00           H
ATOM   2802 3HD1 LEU A 180      61.790  36.170  45.110  1.00  0.00           H
ATOM   2803  CD2 LEU A 180      62.050  38.950  44.710  1.00  0.00           C
ATOM   2804 1HD2 LEU A 180      62.060  39.420  45.720  1.00  0.00           H
ATOM   2805 2HD2 LEU A 180      63.010  38.410  44.540  1.00  0.00           H
ATOM   2806 3HD2 LEU A 180      61.970  39.740  43.930  1.00  0.00           H
ATOM   2807  C   LEU A 180      58.850  40.110  43.160  1.00  0.00           C
ATOM   2808  O   LEU A 180      59.610  40.140  42.190  1.00  0.00           O
ATOM   2809  N   ALA A 181      57.520  40.010  43.010  1.00  0.00           N
ATOM   2810  HN  ALA A 181      56.980  39.930  43.840  1.00  0.00           H
ATOM   2811  CA  ALA A 181      56.820  40.010  41.770  1.00  0.00           C
ATOM   2812  HA  ALA A 181      57.230  39.200  41.190  1.00  0.00           H
ATOM   2813  CB  ALA A 181      55.320  39.800  42.020  1.00  0.00           C
ATOM   2814  HB1 ALA A 181      54.780  39.750  41.050  1.00  0.00           H
ATOM   2815  HB2 ALA A 181      54.870  40.620  42.620  1.00  0.00           H
ATOM   2816  HB3 ALA A 181      55.210  38.840  42.580  1.00  0.00           H
ATOM   2817  C   ALA A 181      56.970  41.290  41.020  1.00  0.00           C
ATOM   2818  O   ALA A 181      57.140  41.300  39.800  1.00  0.00           O
ATOM   2819  N   THR A 182      56.930  42.450  41.700  1.00  0.00           N
ATOM   2820  HN  THR A 182      56.860  42.410  42.690  1.00  0.00           H
ATOM   2821  CA  THR A 182      57.020  43.710  41.030  1.00  0.00           C
ATOM   2822  HA  THR A 182      56.260  43.780  40.260  1.00  0.00           H
ATOM   2823  CB  THR A 182      56.810  44.860  41.970  1.00  0.00           C
ATOM   2824  HB  THR A 182      57.130  45.840  41.560  1.00  0.00           H
ATOM   2825  OG1 THR A 182      57.360  44.700  43.270  1.00  0.00           O
ATOM   2826  HG1 THR A 182      56.750  44.150  43.770  1.00  0.00           H
ATOM   2827  CG2 THR A 182      55.300  45.060  42.210  1.00  0.00           C
ATOM   2828 1HG2 THR A 182      54.790  45.340  41.270  1.00  0.00           H
ATOM   2829 2HG2 THR A 182      54.840  44.190  42.720  1.00  0.00           H
ATOM   2830 3HG2 THR A 182      55.290  45.940  42.890  1.00  0.00           H
ATOM   2831  C   THR A 182      58.380  43.900  40.430  1.00  0.00           C
ATOM   2832  O   THR A 182      58.540  44.270  39.270  1.00  0.00           O
ATOM   2833  N   VAL A 183      59.430  43.660  41.240  1.00  0.00           N
ATOM   2834  HN  VAL A 183      59.260  43.400  42.190  1.00  0.00           H
ATOM   2835  CA  VAL A 183      60.770  43.770  40.760  1.00  0.00           C
ATOM   2836  HA  VAL A 183      60.890  44.750  40.320  1.00  0.00           H
ATOM   2837  CB  VAL A 183      61.780  43.700  41.870  1.00  0.00           C
ATOM   2838  HB  VAL A 183      62.760  43.880  41.390  1.00  0.00           H
ATOM   2839  CG1 VAL A 183      61.520  44.840  42.870  1.00  0.00           C
ATOM   2840 1HG1 VAL A 183      61.230  45.780  42.350  1.00  0.00           H
ATOM   2841 2HG1 VAL A 183      62.420  45.050  43.490  1.00  0.00           H
ATOM   2842 3HG1 VAL A 183      60.650  44.610  43.530  1.00  0.00           H
ATOM   2843  CG2 VAL A 183      61.920  42.310  42.510  1.00  0.00           C
ATOM   2844 1HG2 VAL A 183      60.940  42.000  42.940  1.00  0.00           H
ATOM   2845 2HG2 VAL A 183      62.250  41.520  41.800  1.00  0.00           H
ATOM   2846 3HG2 VAL A 183      62.640  42.430  43.350  1.00  0.00           H
ATOM   2847  C   VAL A 183      61.070  42.830  39.640  1.00  0.00           C
ATOM   2848  O   VAL A 183      61.700  43.200  38.650  1.00  0.00           O
ATOM   2849  N   LEU A 184      60.610  41.580  39.740  1.00  0.00           N
ATOM   2850  HN  LEU A 184      60.350  41.170  40.610  1.00  0.00           H
ATOM   2851  CA  LEU A 184      60.740  40.690  38.630  1.00  0.00           C
ATOM   2852  HA  LEU A 184      61.770  40.600  38.310  1.00  0.00           H
ATOM   2853  CB  LEU A 184      60.460  39.250  39.110  1.00  0.00           C
ATOM   2854  HB1 LEU A 184      60.010  38.680  38.270  1.00  0.00           H
ATOM   2855  HB2 LEU A 184      59.720  39.320  39.940  1.00  0.00           H
ATOM   2856  CG  LEU A 184      61.700  38.470  39.550  1.00  0.00           C
ATOM   2857  HG  LEU A 184      62.360  38.260  38.680  1.00  0.00           H
ATOM   2858  CD1 LEU A 184      61.330  37.120  40.180  1.00  0.00           C
ATOM   2859 1HD1 LEU A 184      60.610  37.350  41.000  1.00  0.00           H
ATOM   2860 2HD1 LEU A 184      60.920  36.460  39.380  1.00  0.00           H
ATOM   2861 3HD1 LEU A 184      62.280  36.690  40.560  1.00  0.00           H
ATOM   2862  CD2 LEU A 184      62.570  39.180  40.600  1.00  0.00           C
ATOM   2863 1HD2 LEU A 184      61.920  39.390  41.480  1.00  0.00           H
ATOM   2864 2HD2 LEU A 184      63.440  38.540  40.870  1.00  0.00           H
ATOM   2865 3HD2 LEU A 184      62.990  40.120  40.180  1.00  0.00           H
ATOM   2866  C   LEU A 184      60.020  40.990  37.360  1.00  0.00           C
ATOM   2867  O   LEU A 184      60.570  40.850  36.280  1.00  0.00           O
ATOM   2868  N   CYS A 185      58.750  41.450  37.340  1.00  0.00           N
ATOM   2869  HN  CYS A 185      58.260  41.500  38.210  1.00  0.00           H
ATOM   2870  CA  CYS A 185      58.130  41.940  36.150  1.00  0.00           C
ATOM   2871  HA  CYS A 185      58.160  41.190  35.380  1.00  0.00           H
ATOM   2872  CB  CYS A 185      56.640  42.200  36.440  1.00  0.00           C
ATOM   2873  HB1 CYS A 185      56.130  42.750  35.620  1.00  0.00           H
ATOM   2874  HB2 CYS A 185      56.610  42.820  37.360  1.00  0.00           H
ATOM   2875  SG  CYS A 185      55.670  40.680  36.610  1.00  0.00           S
ATOM   2876  HG1 CYS A 185      56.110  40.470  37.840  1.00  0.00           H
ATOM   2877  C   CYS A 185      58.780  43.170  35.620  1.00  0.00           C
ATOM   2878  O   CYS A 185      58.920  43.300  34.400  1.00  0.00           O
ATOM   2879  N   ASN A 186      59.210  44.120  36.460  1.00  0.00           N
ATOM   2880  HN  ASN A 186      59.160  43.960  37.450  1.00  0.00           H
ATOM   2881  CA  ASN A 186      59.900  45.310  36.060  1.00  0.00           C
ATOM   2882  HA  ASN A 186      59.260  45.850  35.390  1.00  0.00           H
ATOM   2883  CB  ASN A 186      60.110  46.140  37.340  1.00  0.00           C
ATOM   2884  HB1 ASN A 186      60.830  45.700  38.060  1.00  0.00           H
ATOM   2885  HB2 ASN A 186      59.100  46.160  37.810  1.00  0.00           H
ATOM   2886  CG  ASN A 186      60.440  47.610  37.110  1.00  0.00           C
ATOM   2887  OD1 ASN A 186      60.540  48.070  35.980  1.00  0.00           O
ATOM   2888  ND2 ASN A 186      60.650  48.440  38.170  1.00  0.00           N
ATOM   2889 1HD2 ASN A 186      60.370  48.180  39.090  1.00  0.00           H
ATOM   2890 2HD2 ASN A 186      60.850  49.390  37.910  1.00  0.00           H
ATOM   2891  C   ASN A 186      61.210  45.060  35.390  1.00  0.00           C
ATOM   2892  O   ASN A 186      61.550  45.720  34.400  1.00  0.00           O
ATOM   2893  N   VAL A 187      62.000  44.060  35.800  1.00  0.00           N
ATOM   2894  HN  VAL A 187      61.870  43.610  36.690  1.00  0.00           H
ATOM   2895  CA  VAL A 187      63.210  43.750  35.110  1.00  0.00           C
ATOM   2896  HA  VAL A 187      63.660  44.690  34.840  1.00  0.00           H
ATOM   2897  CB  VAL A 187      64.240  42.910  35.810  1.00  0.00           C
ATOM   2898  HB  VAL A 187      65.100  42.750  35.120  1.00  0.00           H
ATOM   2899  CG1 VAL A 187      64.750  43.780  36.970  1.00  0.00           C
ATOM   2900 1HG1 VAL A 187      65.150  44.760  36.620  1.00  0.00           H
ATOM   2901 2HG1 VAL A 187      63.890  43.990  37.630  1.00  0.00           H
ATOM   2902 3HG1 VAL A 187      65.620  43.250  37.420  1.00  0.00           H
ATOM   2903  CG2 VAL A 187      63.780  41.540  36.320  1.00  0.00           C
ATOM   2904 1HG2 VAL A 187      63.050  41.580  37.150  1.00  0.00           H
ATOM   2905 2HG2 VAL A 187      64.680  41.100  36.810  1.00  0.00           H
ATOM   2906 3HG2 VAL A 187      63.430  40.840  35.530  1.00  0.00           H
ATOM   2907  C   VAL A 187      62.900  43.130  33.790  1.00  0.00           C
ATOM   2908  O   VAL A 187      63.600  43.390  32.810  1.00  0.00           O
ATOM   2909  N   LEU A 188      61.810  42.350  33.640  1.00  0.00           N
ATOM   2910  HN  LEU A 188      61.150  42.250  34.380  1.00  0.00           H
ATOM   2911  CA  LEU A 188      61.580  41.510  32.520  1.00  0.00           C
ATOM   2912  HA  LEU A 188      62.510  41.200  32.070  1.00  0.00           H
ATOM   2913  CB  LEU A 188      60.800  40.240  32.900  1.00  0.00           C
ATOM   2914  HB1 LEU A 188      60.280  39.720  32.070  1.00  0.00           H
ATOM   2915  HB2 LEU A 188      59.990  40.570  33.590  1.00  0.00           H
ATOM   2916  CG  LEU A 188      61.660  39.210  33.670  1.00  0.00           C
ATOM   2917  HG  LEU A 188      61.960  39.730  34.600  1.00  0.00           H
ATOM   2918  CD1 LEU A 188      60.770  38.070  34.180  1.00  0.00           C
ATOM   2919 1HD1 LEU A 188      59.960  38.580  34.740  1.00  0.00           H
ATOM   2920 2HD1 LEU A 188      61.330  37.360  34.830  1.00  0.00           H
ATOM   2921 3HD1 LEU A 188      60.370  37.540  33.290  1.00  0.00           H
ATOM   2922  CD2 LEU A 188      62.890  38.700  32.900  1.00  0.00           C
ATOM   2923 1HD2 LEU A 188      63.340  37.930  33.570  1.00  0.00           H
ATOM   2924 2HD2 LEU A 188      62.570  38.170  31.980  1.00  0.00           H
ATOM   2925 3HD2 LEU A 188      63.620  39.530  32.760  1.00  0.00           H
ATOM   2926  C   LEU A 188      61.020  42.200  31.320  1.00  0.00           C
ATOM   2927  O   LEU A 188      61.220  41.780  30.180  1.00  0.00           O
ATOM   2928  N   VAL A 189      60.340  43.330  31.580  1.00  0.00           N
ATOM   2929  HN  VAL A 189      59.970  43.560  32.480  1.00  0.00           H
ATOM   2930  CA  VAL A 189      59.930  44.230  30.550  1.00  0.00           C
ATOM   2931  HA  VAL A 189      59.520  43.610  29.760  1.00  0.00           H
ATOM   2932  CB  VAL A 189      58.960  45.310  30.940  1.00  0.00           C
ATOM   2933  HB  VAL A 189      58.930  46.040  30.110  1.00  0.00           H
ATOM   2934  CG1 VAL A 189      57.570  44.680  31.150  1.00  0.00           C
ATOM   2935 1HG1 VAL A 189      56.850  45.460  31.480  1.00  0.00           H
ATOM   2936 2HG1 VAL A 189      57.670  43.960  31.990  1.00  0.00           H
ATOM   2937 3HG1 VAL A 189      57.160  44.250  30.210  1.00  0.00           H
ATOM   2938  CG2 VAL A 189      59.390  45.990  32.240  1.00  0.00           C
ATOM   2939 1HG2 VAL A 189      59.320  45.240  33.060  1.00  0.00           H
ATOM   2940 2HG2 VAL A 189      58.680  46.800  32.510  1.00  0.00           H
ATOM   2941 3HG2 VAL A 189      60.380  46.480  32.320  1.00  0.00           H
ATOM   2942  C   VAL A 189      61.110  44.920  29.960  1.00  0.00           C
ATOM   2943  O   VAL A 189      61.140  45.110  28.750  1.00  0.00           O
ATOM   2944  N   CYS A 190      62.100  45.290  30.800  1.00  0.00           N
ATOM   2945  HN  CYS A 190      61.960  45.110  31.770  1.00  0.00           H
ATOM   2946  CA  CYS A 190      63.320  45.880  30.350  1.00  0.00           C
ATOM   2947  HA  CYS A 190      63.030  46.700  29.700  1.00  0.00           H
ATOM   2948  CB  CYS A 190      64.120  46.430  31.540  1.00  0.00           C
ATOM   2949  HB1 CYS A 190      64.260  45.680  32.350  1.00  0.00           H
ATOM   2950  HB2 CYS A 190      65.120  46.750  31.170  1.00  0.00           H
ATOM   2951  SG  CYS A 190      63.120  47.790  32.210  1.00  0.00           S
ATOM   2952  HG1 CYS A 190      62.250  47.030  32.860  1.00  0.00           H
ATOM   2953  C   CYS A 190      64.200  45.030  29.510  1.00  0.00           C
ATOM   2954  O   CYS A 190      64.820  45.550  28.580  1.00  0.00           O
ATOM   2955  N   GLY A 191      64.310  43.720  29.800  1.00  0.00           N
ATOM   2956  HN  GLY A 191      63.920  43.330  30.630  1.00  0.00           H
ATOM   2957  CA  GLY A 191      65.010  42.830  28.930  1.00  0.00           C
ATOM   2958  HA1 GLY A 191      65.990  43.250  28.780  1.00  0.00           H
ATOM   2959  HA2 GLY A 191      64.910  41.860  29.400  1.00  0.00           H
ATOM   2960  C   GLY A 191      64.340  42.590  27.620  1.00  0.00           C
ATOM   2961  O   GLY A 191      64.930  42.390  26.560  1.00  0.00           O
ATOM   2962  N   ALA A 192      62.990  42.540  27.640  1.00  0.00           N
ATOM   2963  HN  ALA A 192      62.510  42.750  28.480  1.00  0.00           H
ATOM   2964  CA  ALA A 192      62.140  42.380  26.500  1.00  0.00           C
ATOM   2965  HA  ALA A 192      62.340  41.390  26.120  1.00  0.00           H
ATOM   2966  CB  ALA A 192      60.670  42.420  26.950  1.00  0.00           C
ATOM   2967  HB1 ALA A 192      60.420  41.560  27.610  1.00  0.00           H
ATOM   2968  HB2 ALA A 192      59.990  42.260  26.080  1.00  0.00           H
ATOM   2969  HB3 ALA A 192      60.410  43.370  27.450  1.00  0.00           H
ATOM   2970  C   ALA A 192      62.310  43.390  25.410  1.00  0.00           C
ATOM   2971  O   ALA A 192      62.180  43.090  24.230  1.00  0.00           O
ATOM   2972  N   LEU A 193      62.630  44.640  25.800  1.00  0.00           N
ATOM   2973  HN  LEU A 193      62.620  44.830  26.770  1.00  0.00           H
ATOM   2974  CA  LEU A 193      63.010  45.720  24.950  1.00  0.00           C
ATOM   2975  HA  LEU A 193      62.520  45.640  23.990  1.00  0.00           H
ATOM   2976  CB  LEU A 193      62.620  47.030  25.650  1.00  0.00           C
ATOM   2977  HB1 LEU A 193      63.250  47.890  25.340  1.00  0.00           H
ATOM   2978  HB2 LEU A 193      62.730  46.860  26.740  1.00  0.00           H
ATOM   2979  CG  LEU A 193      61.230  47.640  25.390  1.00  0.00           C
ATOM   2980  HG  LEU A 193      61.240  47.990  24.340  1.00  0.00           H
ATOM   2981  CD1 LEU A 193      61.120  48.900  26.260  1.00  0.00           C
ATOM   2982 1HD1 LEU A 193      60.100  49.350  26.280  1.00  0.00           H
ATOM   2983 2HD1 LEU A 193      61.760  49.710  25.850  1.00  0.00           H
ATOM   2984 3HD1 LEU A 193      61.420  48.740  27.310  1.00  0.00           H
ATOM   2985  CD2 LEU A 193      60.000  46.740  25.610  1.00  0.00           C
ATOM   2986 1HD2 LEU A 193      59.050  47.200  25.260  1.00  0.00           H
ATOM   2987 2HD2 LEU A 193      60.170  45.750  25.120  1.00  0.00           H
ATOM   2988 3HD2 LEU A 193      59.820  46.600  26.700  1.00  0.00           H
ATOM   2989  C   LEU A 193      64.450  45.780  24.560  1.00  0.00           C
ATOM   2990  O   LEU A 193      64.810  46.720  23.850  1.00  0.00           O
ATOM   2991  N   LEU A 194      65.310  44.850  25.010  1.00  0.00           N
ATOM   2992  HN  LEU A 194      64.990  44.070  25.540  1.00  0.00           H
ATOM   2993  CA  LEU A 194      66.710  44.900  24.730  1.00  0.00           C
ATOM   2994  HA  LEU A 194      66.950  45.720  24.070  1.00  0.00           H
ATOM   2995  CB  LEU A 194      67.380  45.100  26.110  1.00  0.00           C
ATOM   2996  HB1 LEU A 194      67.040  44.400  26.900  1.00  0.00           H
ATOM   2997  HB2 LEU A 194      68.480  44.990  26.030  1.00  0.00           H
ATOM   2998  CG  LEU A 194      67.140  46.540  26.590  1.00  0.00           C
ATOM   2999  HG  LEU A 194      66.050  46.750  26.600  1.00  0.00           H
ATOM   3000  CD1 LEU A 194      67.610  46.740  28.040  1.00  0.00           C
ATOM   3001 1HD1 LEU A 194      67.060  46.090  28.750  1.00  0.00           H
ATOM   3002 2HD1 LEU A 194      68.690  46.470  28.130  1.00  0.00           H
ATOM   3003 3HD1 LEU A 194      67.530  47.790  28.390  1.00  0.00           H
ATOM   3004  CD2 LEU A 194      67.780  47.630  25.710  1.00  0.00           C
ATOM   3005 1HD2 LEU A 194      67.730  48.590  26.260  1.00  0.00           H
ATOM   3006 2HD2 LEU A 194      68.850  47.380  25.570  1.00  0.00           H
ATOM   3007 3HD2 LEU A 194      67.270  47.740  24.730  1.00  0.00           H
ATOM   3008  C   LEU A 194      67.260  43.680  24.060  1.00  0.00           C
ATOM   3009  O   LEU A 194      68.270  43.750  23.370  1.00  0.00           O
ATOM   3010  N   ARG A 195      66.510  42.570  24.180  1.00  0.00           N
ATOM   3011  HN  ARG A 195      65.960  42.370  24.990  1.00  0.00           H
ATOM   3012  CA  ARG A 195      66.310  41.530  23.220  1.00  0.00           C
ATOM   3013  HA  ARG A 195      67.080  40.810  23.420  1.00  0.00           H
ATOM   3014  CB  ARG A 195      64.900  40.980  23.510  1.00  0.00           C
ATOM   3015  HB1 ARG A 195      64.300  41.850  23.850  1.00  0.00           H
ATOM   3016  HB2 ARG A 195      64.360  40.540  22.650  1.00  0.00           H
ATOM   3017  CG  ARG A 195      64.890  39.920  24.620  1.00  0.00           C
ATOM   3018  HG1 ARG A 195      63.920  39.950  25.170  1.00  0.00           H
ATOM   3019  HG2 ARG A 195      65.590  40.240  25.420  1.00  0.00           H
ATOM   3020  CD  ARG A 195      65.340  38.590  24.020  1.00  0.00           C
ATOM   3021  HD1 ARG A 195      65.400  38.610  22.910  1.00  0.00           H
ATOM   3022  HD2 ARG A 195      66.400  38.490  24.360  1.00  0.00           H
ATOM   3023  NE  ARG A 195      64.540  37.460  24.570  1.00  0.00           N
ATOM   3024  HE  ARG A 195      65.010  36.700  25.010  1.00  0.00           H
ATOM   3025  CZ  ARG A 195      63.210  37.260  24.320  1.00  0.00           C
ATOM   3026  NH1 ARG A 195      62.530  37.870  23.310  1.00  0.00           N
ATOM   3027 1HH1 ARG A 195      63.070  38.070  22.500  1.00  0.00           H
ATOM   3028 2HH1 ARG A 195      61.610  37.530  23.110  1.00  0.00           H
ATOM   3029  NH2 ARG A 195      62.480  36.340  25.020  1.00  0.00           N
ATOM   3030 1HH2 ARG A 195      61.530  36.170  24.750  1.00  0.00           H
ATOM   3031 2HH2 ARG A 195      62.840  35.890  25.830  1.00  0.00           H
ATOM   3032  C   ARG A 195      66.330  41.900  21.780  1.00  0.00           C
ATOM   3033  O   ARG A 195      67.210  41.470  21.030  1.00  0.00           O
ATOM   3034  N   MET A 196      65.240  42.580  21.390  1.00  0.00           N
ATOM   3035  HN  MET A 196      64.610  43.000  22.040  1.00  0.00           H
ATOM   3036  CA  MET A 196      64.870  43.030  20.080  1.00  0.00           C
ATOM   3037  HA  MET A 196      65.530  42.620  19.330  1.00  0.00           H
ATOM   3038  CB  MET A 196      63.430  42.670  19.720  1.00  0.00           C
ATOM   3039  HB1 MET A 196      63.510  41.640  19.300  1.00  0.00           H
ATOM   3040  HB2 MET A 196      63.000  43.330  18.940  1.00  0.00           H
ATOM   3041  CG  MET A 196      62.440  42.710  20.890  1.00  0.00           C
ATOM   3042  HG1 MET A 196      62.680  41.880  21.590  1.00  0.00           H
ATOM   3043  HG2 MET A 196      62.520  43.720  21.360  1.00  0.00           H
ATOM   3044  SD  MET A 196      60.740  42.370  20.360  1.00  0.00           S
ATOM   3045  CE  MET A 196      59.980  42.640  21.990  1.00  0.00           C
ATOM   3046  HE1 MET A 196      60.140  43.660  22.390  1.00  0.00           H
ATOM   3047  HE2 MET A 196      58.890  42.420  22.030  1.00  0.00           H
ATOM   3048  HE3 MET A 196      60.450  41.930  22.710  1.00  0.00           H
ATOM   3049  C   MET A 196      64.960  44.510  20.260  1.00  0.00           C
ATOM   3050  O   MET A 196      64.470  44.990  21.280  1.00  0.00           O
ATOM   3051  N   HIS A 197      65.530  45.370  19.400  1.00  0.00           N
ATOM   3052  HN  HIS A 197      65.820  45.120  18.480  1.00  0.00           H
ATOM   3053  CA  HIS A 197      65.850  46.720  19.760  1.00  0.00           C
ATOM   3054  HA  HIS A 197      66.090  46.670  20.810  1.00  0.00           H
ATOM   3055  CB  HIS A 197      67.100  47.250  19.030  1.00  0.00           C
ATOM   3056  HB1 HIS A 197      66.910  47.210  17.940  1.00  0.00           H
ATOM   3057  HB2 HIS A 197      67.290  48.300  19.350  1.00  0.00           H
ATOM   3058  ND1 HIS A 197      68.850  45.640  18.520  1.00  0.00           N
ATOM   3059  CG  HIS A 197      68.440  46.660  19.340  1.00  0.00           C
ATOM   3060  CE1 HIS A 197      70.100  45.380  18.870  1.00  0.00           C
ATOM   3061  HE1 HIS A 197      70.770  44.780  18.260  1.00  0.00           H
ATOM   3062  NE2 HIS A 197      70.530  46.230  19.840  1.00  0.00           N
ATOM   3063  HE2 HIS A 197      71.400  46.350  20.310  1.00  0.00           H
ATOM   3064  CD2 HIS A 197      69.470  47.070  20.130  1.00  0.00           C
ATOM   3065  HD2 HIS A 197      69.640  47.860  20.850  1.00  0.00           H
ATOM   3066  C   HIS A 197      64.710  47.660  19.590  1.00  0.00           C
ATOM   3067  O   HIS A 197      64.920  48.820  19.240  1.00  0.00           O
ATOM   3068  N   ARG A 198      63.470  47.170  19.730  1.00  0.00           N
ATOM   3069  HN  ARG A 198      63.330  46.240  20.070  1.00  0.00           H
ATOM   3070  CA  ARG A 198      62.320  48.010  19.660  1.00  0.00           C
ATOM   3071  HA  ARG A 198      62.570  49.010  19.990  1.00  0.00           H
ATOM   3072  CB  ARG A 198      61.810  48.210  18.220  1.00  0.00           C
ATOM   3073  HB1 ARG A 198      60.810  48.700  18.240  1.00  0.00           H
ATOM   3074  HB2 ARG A 198      62.510  48.840  17.630  1.00  0.00           H
ATOM   3075  CG  ARG A 198      61.730  46.910  17.430  1.00  0.00           C
ATOM   3076  HG1 ARG A 198      62.730  46.540  17.130  1.00  0.00           H
ATOM   3077  HG2 ARG A 198      61.350  46.100  18.100  1.00  0.00           H
ATOM   3078  CD  ARG A 198      60.830  46.800  16.190  1.00  0.00           C
ATOM   3079  HD1 ARG A 198      60.670  45.700  16.140  1.00  0.00           H
ATOM   3080  HD2 ARG A 198      59.910  47.410  16.340  1.00  0.00           H
ATOM   3081  NE  ARG A 198      61.550  47.310  15.000  1.00  0.00           N
ATOM   3082  HE  ARG A 198      61.540  48.290  14.790  1.00  0.00           H
ATOM   3083  CZ  ARG A 198      62.030  46.440  14.070  1.00  0.00           C
ATOM   3084  NH1 ARG A 198      62.160  45.110  14.370  1.00  0.00           N
ATOM   3085 1HH1 ARG A 198      61.830  44.730  15.240  1.00  0.00           H
ATOM   3086 2HH1 ARG A 198      62.800  44.640  13.770  1.00  0.00           H
ATOM   3087  NH2 ARG A 198      62.360  46.840  12.810  1.00  0.00           N
ATOM   3088 1HH2 ARG A 198      62.730  46.250  12.090  1.00  0.00           H
ATOM   3089 2HH2 ARG A 198      62.190  47.820  12.660  1.00  0.00           H
ATOM   3090  C   ARG A 198      61.220  47.560  20.560  1.00  0.00           C
ATOM   3091  O   ARG A 198      60.860  46.390  20.640  1.00  0.00           O
ATOM   3092  N   GLN A 199      60.720  48.550  21.320  1.00  0.00           N
ATOM   3093  HN  GLN A 199      61.160  49.440  21.380  1.00  0.00           H
ATOM   3094  CA  GLN A 199      59.420  48.560  21.930  1.00  0.00           C
ATOM   3095  HA  GLN A 199      59.220  47.650  22.470  1.00  0.00           H
ATOM   3096  CB  GLN A 199      59.310  49.770  22.880  1.00  0.00           C
ATOM   3097  HB1 GLN A 199      58.470  49.720  23.610  1.00  0.00           H
ATOM   3098  HB2 GLN A 199      60.190  49.780  23.550  1.00  0.00           H
ATOM   3099  CG  GLN A 199      59.150  51.110  22.160  1.00  0.00           C
ATOM   3100  HG1 GLN A 199      59.890  51.160  21.330  1.00  0.00           H
ATOM   3101  HG2 GLN A 199      58.150  51.110  21.670  1.00  0.00           H
ATOM   3102  CD  GLN A 199      59.180  52.290  23.120  1.00  0.00           C
ATOM   3103  OE1 GLN A 199      59.190  52.100  24.330  1.00  0.00           O
ATOM   3104  NE2 GLN A 199      59.310  53.510  22.520  1.00  0.00           N
ATOM   3105 1HE2 GLN A 199      59.640  53.530  21.580  1.00  0.00           H
ATOM   3106 2HE2 GLN A 199      59.190  54.260  23.160  1.00  0.00           H
ATOM   3107  C   GLN A 199      58.350  48.570  20.890  1.00  0.00           C
ATOM   3108  O   GLN A 199      58.570  48.940  19.740  1.00  0.00           O
ATOM   3109  N   ILE A 200      57.150  48.110  21.270  1.00  0.00           N
ATOM   3110  HN  ILE A 200      57.040  47.730  22.180  1.00  0.00           H
ATOM   3111  CA  ILE A 200      55.950  48.210  20.490  1.00  0.00           C
ATOM   3112  HA  ILE A 200      56.120  47.550  19.650  1.00  0.00           H
ATOM   3113  CB  ILE A 200      54.770  47.690  21.260  1.00  0.00           C
ATOM   3114  HB  ILE A 200      54.800  48.180  22.260  1.00  0.00           H
ATOM   3115  CG2 ILE A 200      53.450  48.220  20.660  1.00  0.00           C
ATOM   3116 1HG2 ILE A 200      53.470  48.180  19.550  1.00  0.00           H
ATOM   3117 2HG2 ILE A 200      53.160  49.240  20.970  1.00  0.00           H
ATOM   3118 3HG2 ILE A 200      52.580  47.630  21.010  1.00  0.00           H
ATOM   3119  CG1 ILE A 200      54.880  46.170  21.390  1.00  0.00           C
ATOM   3120 1HG1 ILE A 200      55.860  45.750  21.720  1.00  0.00           H
ATOM   3121 2HG1 ILE A 200      54.730  45.800  20.350  1.00  0.00           H
ATOM   3122  CD  ILE A 200      53.810  45.570  22.300  1.00  0.00           C
ATOM   3123  HD1 ILE A 200      52.830  45.870  21.870  1.00  0.00           H
ATOM   3124  HD2 ILE A 200      53.820  44.460  22.420  1.00  0.00           H
ATOM   3125  HD3 ILE A 200      53.920  46.000  23.310  1.00  0.00           H
ATOM   3126  C   ILE A 200      55.660  49.570  19.950  1.00  0.00           C
ATOM   3127  O   ILE A 200      55.590  49.720  18.730  1.00  0.00           O
ATOM   3128  N   ALA A 201      55.520  50.600  20.790  1.00  0.00           N
ATOM   3129  HN  ALA A 201      55.680  50.460  21.760  1.00  0.00           H
ATOM   3130  CA  ALA A 201      54.970  51.870  20.400  1.00  0.00           C
ATOM   3131  HA  ALA A 201      55.270  52.070  19.390  1.00  0.00           H
ATOM   3132  CB  ALA A 201      53.430  51.880  20.480  1.00  0.00           C
ATOM   3133  HB1 ALA A 201      53.090  51.750  21.530  1.00  0.00           H
ATOM   3134  HB2 ALA A 201      53.030  51.040  19.870  1.00  0.00           H
ATOM   3135  HB3 ALA A 201      52.910  52.780  20.100  1.00  0.00           H
ATOM   3136  C   ALA A 201      55.510  52.910  21.320  1.00  0.00           C
ATOM   3137  O   ALA A 201      55.970  52.620  22.430  1.00  0.00           O
ATOM   3138  N   GLY A 202      55.410  54.160  20.860  1.00  0.00           N
ATOM   3139  HN  GLY A 202      55.080  54.230  19.920  1.00  0.00           H
ATOM   3140  CA  GLY A 202      55.990  55.350  21.420  1.00  0.00           C
ATOM   3141  HA1 GLY A 202      55.720  56.110  20.710  1.00  0.00           H
ATOM   3142  HA2 GLY A 202      57.030  55.190  21.660  1.00  0.00           H
ATOM   3143  C   GLY A 202      55.330  55.810  22.670  1.00  0.00           C
ATOM   3144  O   GLY A 202      55.940  56.610  23.370  1.00  0.00           O
ATOM   3145  N   ALA A 203      54.100  55.320  22.930  1.00  0.00           N
ATOM   3146  HN  ALA A 203      53.810  54.690  22.220  1.00  0.00           H
ATOM   3147  CA  ALA A 203      53.310  55.610  24.080  1.00  0.00           C
ATOM   3148  HA  ALA A 203      53.190  56.670  24.250  1.00  0.00           H
ATOM   3149  CB  ALA A 203      51.910  55.010  23.880  1.00  0.00           C
ATOM   3150  HB1 ALA A 203      51.900  53.910  23.720  1.00  0.00           H
ATOM   3151  HB2 ALA A 203      51.290  55.300  24.760  1.00  0.00           H
ATOM   3152  HB3 ALA A 203      51.440  55.510  23.010  1.00  0.00           H
ATOM   3153  C   ALA A 203      53.900  54.960  25.290  1.00  0.00           C
ATOM   3154  O   ALA A 203      53.830  55.460  26.410  1.00  0.00           O
ATOM   3155  N   GLU A 204      54.470  53.750  25.130  1.00  0.00           N
ATOM   3156  HN  GLU A 204      54.560  53.310  24.240  1.00  0.00           H
ATOM   3157  CA  GLU A 204      54.720  52.920  26.260  1.00  0.00           C
ATOM   3158  HA  GLU A 204      53.850  53.000  26.890  1.00  0.00           H
ATOM   3159  CB  GLU A 204      54.860  51.450  25.820  1.00  0.00           C
ATOM   3160  HB1 GLU A 204      55.000  50.840  26.740  1.00  0.00           H
ATOM   3161  HB2 GLU A 204      55.710  51.140  25.170  1.00  0.00           H
ATOM   3162  CG  GLU A 204      53.590  50.940  25.150  1.00  0.00           C
ATOM   3163  HG1 GLU A 204      52.780  51.630  25.480  1.00  0.00           H
ATOM   3164  HG2 GLU A 204      53.690  51.020  24.040  1.00  0.00           H
ATOM   3165  CD  GLU A 204      53.130  49.560  25.590  1.00  0.00           C
ATOM   3166  OE1 GLU A 204      53.240  49.290  26.820  1.00  0.00           O
ATOM   3167  OE2 GLU A 204      52.540  48.820  24.760  1.00  0.00           O
ATOM   3168  C   GLU A 204      55.950  53.320  27.010  1.00  0.00           C
ATOM   3169  O   GLU A 204      56.220  52.810  28.100  1.00  0.00           O
ATOM   3170  N   ILE A 205      56.720  54.320  26.530  1.00  0.00           N
ATOM   3171  HN  ILE A 205      56.540  54.640  25.610  1.00  0.00           H
ATOM   3172  CA  ILE A 205      57.690  55.040  27.290  1.00  0.00           C
ATOM   3173  HA  ILE A 205      58.330  54.280  27.700  1.00  0.00           H
ATOM   3174  CB  ILE A 205      58.510  55.910  26.370  1.00  0.00           C
ATOM   3175  HB  ILE A 205      58.690  55.360  25.430  1.00  0.00           H
ATOM   3176  CG2 ILE A 205      57.800  57.210  25.960  1.00  0.00           C
ATOM   3177 1HG2 ILE A 205      56.720  57.010  25.830  1.00  0.00           H
ATOM   3178 2HG2 ILE A 205      57.940  57.940  26.790  1.00  0.00           H
ATOM   3179 3HG2 ILE A 205      58.270  57.590  25.030  1.00  0.00           H
ATOM   3180  CG1 ILE A 205      59.910  56.080  26.970  1.00  0.00           C
ATOM   3181 1HG1 ILE A 205      60.430  56.810  26.310  1.00  0.00           H
ATOM   3182 2HG1 ILE A 205      59.900  56.450  28.020  1.00  0.00           H
ATOM   3183  CD  ILE A 205      60.680  54.760  26.930  1.00  0.00           C
ATOM   3184  HD1 ILE A 205      60.720  54.410  25.870  1.00  0.00           H
ATOM   3185  HD2 ILE A 205      61.710  54.880  27.310  1.00  0.00           H
ATOM   3186  HD3 ILE A 205      60.280  53.940  27.550  1.00  0.00           H
ATOM   3187  C   ILE A 205      57.120  55.800  28.430  1.00  0.00           C
ATOM   3188  O   ILE A 205      57.710  55.780  29.510  1.00  0.00           O
ATOM   3189  N   GLN A 206      55.900  56.350  28.270  1.00  0.00           N
ATOM   3190  HN  GLN A 206      55.400  56.300  27.410  1.00  0.00           H
ATOM   3191  CA  GLN A 206      55.130  56.930  29.330  1.00  0.00           C
ATOM   3192  HA  GLN A 206      55.800  57.560  29.900  1.00  0.00           H
ATOM   3193  CB  GLN A 206      53.900  57.760  28.950  1.00  0.00           C
ATOM   3194  HB1 GLN A 206      53.390  57.260  28.090  1.00  0.00           H
ATOM   3195  HB2 GLN A 206      53.180  57.820  29.790  1.00  0.00           H
ATOM   3196  CG  GLN A 206      54.210  59.190  28.490  1.00  0.00           C
ATOM   3197  HG1 GLN A 206      54.890  59.630  29.250  1.00  0.00           H
ATOM   3198  HG2 GLN A 206      53.300  59.830  28.550  1.00  0.00           H
ATOM   3199  CD  GLN A 206      54.710  59.470  27.080  1.00  0.00           C
ATOM   3200  OE1 GLN A 206      54.320  58.840  26.100  1.00  0.00           O
ATOM   3201  NE2 GLN A 206      55.650  60.430  26.870  1.00  0.00           N
ATOM   3202 1HE2 GLN A 206      56.130  60.550  26.000  1.00  0.00           H
ATOM   3203 2HE2 GLN A 206      55.940  61.020  27.630  1.00  0.00           H
ATOM   3204  C   GLN A 206      54.780  55.850  30.310  1.00  0.00           C
ATOM   3205  O   GLN A 206      54.940  55.950  31.520  1.00  0.00           O
ATOM   3206  N   MET A 207      54.360  54.670  29.810  1.00  0.00           N
ATOM   3207  HN  MET A 207      54.220  54.590  28.830  1.00  0.00           H
ATOM   3208  CA  MET A 207      54.100  53.550  30.660  1.00  0.00           C
ATOM   3209  HA  MET A 207      53.380  53.950  31.370  1.00  0.00           H
ATOM   3210  CB  MET A 207      53.420  52.340  30.000  1.00  0.00           C
ATOM   3211  HB1 MET A 207      53.470  51.530  30.750  1.00  0.00           H
ATOM   3212  HB2 MET A 207      53.970  52.030  29.080  1.00  0.00           H
ATOM   3213  CG  MET A 207      51.930  52.510  29.730  1.00  0.00           C
ATOM   3214  HG1 MET A 207      51.480  52.750  30.710  1.00  0.00           H
ATOM   3215  HG2 MET A 207      51.530  51.530  29.390  1.00  0.00           H
ATOM   3216  SD  MET A 207      51.420  53.770  28.520  1.00  0.00           S
ATOM   3217  CE  MET A 207      50.730  54.880  29.770  1.00  0.00           C
ATOM   3218  HE1 MET A 207      50.000  54.410  30.470  1.00  0.00           H
ATOM   3219  HE2 MET A 207      51.520  55.260  30.450  1.00  0.00           H
ATOM   3220  HE3 MET A 207      50.200  55.740  29.320  1.00  0.00           H
ATOM   3221  C   MET A 207      55.260  53.060  31.440  1.00  0.00           C
ATOM   3222  O   MET A 207      55.150  52.740  32.630  1.00  0.00           O
ATOM   3223  N   VAL A 208      56.450  52.920  30.830  1.00  0.00           N
ATOM   3224  HN  VAL A 208      56.510  52.950  29.840  1.00  0.00           H
ATOM   3225  CA  VAL A 208      57.600  52.300  31.420  1.00  0.00           C
ATOM   3226  HA  VAL A 208      57.180  51.380  31.790  1.00  0.00           H
ATOM   3227  CB  VAL A 208      58.610  51.740  30.470  1.00  0.00           C
ATOM   3228  HB  VAL A 208      58.120  51.330  29.560  1.00  0.00           H
ATOM   3229  CG1 VAL A 208      59.330  50.510  31.050  1.00  0.00           C
ATOM   3230 1HG1 VAL A 208      60.110  50.260  30.310  1.00  0.00           H
ATOM   3231 2HG1 VAL A 208      59.810  50.710  32.030  1.00  0.00           H
ATOM   3232 3HG1 VAL A 208      58.600  49.680  31.130  1.00  0.00           H
ATOM   3233  CG2 VAL A 208      59.590  52.830  30.010  1.00  0.00           C
ATOM   3234 1HG2 VAL A 208      60.230  53.100  30.880  1.00  0.00           H
ATOM   3235 2HG2 VAL A 208      59.110  53.760  29.630  1.00  0.00           H
ATOM   3236 3HG2 VAL A 208      60.240  52.470  29.180  1.00  0.00           H
ATOM   3237  C   VAL A 208      58.110  53.160  32.530  1.00  0.00           C
ATOM   3238  O   VAL A 208      58.470  52.710  33.620  1.00  0.00           O
ATOM   3239  N   ILE A 209      58.190  54.470  32.260  1.00  0.00           N
ATOM   3240  HN  ILE A 209      57.980  54.850  31.370  1.00  0.00           H
ATOM   3241  CA  ILE A 209      58.650  55.390  33.260  1.00  0.00           C
ATOM   3242  HA  ILE A 209      59.640  55.070  33.510  1.00  0.00           H
ATOM   3243  CB  ILE A 209      58.900  56.720  32.600  1.00  0.00           C
ATOM   3244  HB  ILE A 209      58.050  56.880  31.890  1.00  0.00           H
ATOM   3245  CG2 ILE A 209      58.790  57.910  33.570  1.00  0.00           C
ATOM   3246 1HG2 ILE A 209      57.740  58.060  33.920  1.00  0.00           H
ATOM   3247 2HG2 ILE A 209      59.240  58.810  33.120  1.00  0.00           H
ATOM   3248 3HG2 ILE A 209      59.390  57.770  34.500  1.00  0.00           H
ATOM   3249  CG1 ILE A 209      60.190  56.670  31.770  1.00  0.00           C
ATOM   3250 1HG1 ILE A 209      61.020  56.780  32.510  1.00  0.00           H
ATOM   3251 2HG1 ILE A 209      60.320  55.720  31.210  1.00  0.00           H
ATOM   3252  CD  ILE A 209      60.390  57.850  30.830  1.00  0.00           C
ATOM   3253  HD1 ILE A 209      59.530  57.990  30.140  1.00  0.00           H
ATOM   3254  HD2 ILE A 209      61.270  57.710  30.160  1.00  0.00           H
ATOM   3255  HD3 ILE A 209      60.610  58.750  31.430  1.00  0.00           H
ATOM   3256  C   ILE A 209      57.800  55.470  34.480  1.00  0.00           C
ATOM   3257  O   ILE A 209      58.290  55.520  35.610  1.00  0.00           O
ATOM   3258  N   LEU A 210      56.470  55.520  34.320  1.00  0.00           N
ATOM   3259  HN  LEU A 210      56.060  55.590  33.410  1.00  0.00           H
ATOM   3260  CA  LEU A 210      55.530  55.760  35.380  1.00  0.00           C
ATOM   3261  HA  LEU A 210      55.970  56.460  36.070  1.00  0.00           H
ATOM   3262  CB  LEU A 210      54.300  56.460  34.780  1.00  0.00           C
ATOM   3263  HB1 LEU A 210      53.880  55.860  33.950  1.00  0.00           H
ATOM   3264  HB2 LEU A 210      53.540  56.500  35.600  1.00  0.00           H
ATOM   3265  CG  LEU A 210      54.590  57.860  34.210  1.00  0.00           C
ATOM   3266  HG  LEU A 210      55.380  57.730  33.430  1.00  0.00           H
ATOM   3267  CD1 LEU A 210      53.390  58.500  33.490  1.00  0.00           C
ATOM   3268 1HD1 LEU A 210      53.640  59.500  33.080  1.00  0.00           H
ATOM   3269 2HD1 LEU A 210      52.520  58.560  34.170  1.00  0.00           H
ATOM   3270 3HD1 LEU A 210      53.020  57.860  32.660  1.00  0.00           H
ATOM   3271  CD2 LEU A 210      55.080  58.840  35.280  1.00  0.00           C
ATOM   3272 1HD2 LEU A 210      56.050  58.520  35.710  1.00  0.00           H
ATOM   3273 2HD2 LEU A 210      55.230  59.840  34.800  1.00  0.00           H
ATOM   3274 3HD2 LEU A 210      54.330  59.020  36.080  1.00  0.00           H
ATOM   3275  C   LEU A 210      55.330  54.510  36.170  1.00  0.00           C
ATOM   3276  O   LEU A 210      55.120  54.560  37.380  1.00  0.00           O
ATOM   3277  N   LEU A 211      55.520  53.320  35.590  1.00  0.00           N
ATOM   3278  HN  LEU A 211      55.690  53.270  34.600  1.00  0.00           H
ATOM   3279  CA  LEU A 211      55.690  52.090  36.300  1.00  0.00           C
ATOM   3280  HA  LEU A 211      54.860  51.830  36.940  1.00  0.00           H
ATOM   3281  CB  LEU A 211      55.820  50.950  35.270  1.00  0.00           C
ATOM   3282  HB1 LEU A 211      54.930  51.090  34.610  1.00  0.00           H
ATOM   3283  HB2 LEU A 211      56.720  51.050  34.630  1.00  0.00           H
ATOM   3284  CG  LEU A 211      55.590  49.490  35.710  1.00  0.00           C
ATOM   3285  HG  LEU A 211      55.450  48.890  34.790  1.00  0.00           H
ATOM   3286  CD1 LEU A 211      56.760  48.930  36.550  1.00  0.00           C
ATOM   3287 1HD1 LEU A 211      56.540  47.890  36.870  1.00  0.00           H
ATOM   3288 2HD1 LEU A 211      56.900  49.590  37.430  1.00  0.00           H
ATOM   3289 3HD1 LEU A 211      57.730  48.850  36.010  1.00  0.00           H
ATOM   3290  CD2 LEU A 211      54.310  49.240  36.520  1.00  0.00           C
ATOM   3291 1HD2 LEU A 211      53.460  49.560  35.900  1.00  0.00           H
ATOM   3292 2HD2 LEU A 211      54.120  48.200  36.860  1.00  0.00           H
ATOM   3293 3HD2 LEU A 211      54.370  49.870  37.440  1.00  0.00           H
ATOM   3294  C   LEU A 211      56.820  52.110  37.260  1.00  0.00           C
ATOM   3295  O   LEU A 211      56.740  51.830  38.450  1.00  0.00           O
ATOM   3296  N   ILE A 212      57.970  52.560  36.720  1.00  0.00           N
ATOM   3297  HN  ILE A 212      58.050  52.580  35.720  1.00  0.00           H
ATOM   3298  CA  ILE A 212      59.210  52.730  37.410  1.00  0.00           C
ATOM   3299  HA  ILE A 212      59.440  51.770  37.840  1.00  0.00           H
ATOM   3300  CB  ILE A 212      60.320  52.970  36.430  1.00  0.00           C
ATOM   3301  HB  ILE A 212      59.930  53.650  35.640  1.00  0.00           H
ATOM   3302  CG2 ILE A 212      61.550  53.660  37.030  1.00  0.00           C
ATOM   3303 1HG2 ILE A 212      61.350  54.740  37.210  1.00  0.00           H
ATOM   3304 2HG2 ILE A 212      62.390  53.680  36.300  1.00  0.00           H
ATOM   3305 3HG2 ILE A 212      61.990  53.230  37.960  1.00  0.00           H
ATOM   3306  CG1 ILE A 212      60.670  51.570  35.910  1.00  0.00           C
ATOM   3307 1HG1 ILE A 212      61.130  50.960  36.710  1.00  0.00           H
ATOM   3308 2HG1 ILE A 212      59.740  51.020  35.640  1.00  0.00           H
ATOM   3309  CD  ILE A 212      61.510  51.460  34.640  1.00  0.00           C
ATOM   3310  HD1 ILE A 212      61.760  50.410  34.370  1.00  0.00           H
ATOM   3311  HD2 ILE A 212      62.400  52.070  34.850  1.00  0.00           H
ATOM   3312  HD3 ILE A 212      60.940  51.940  33.810  1.00  0.00           H
ATOM   3313  C   ILE A 212      59.200  53.730  38.520  1.00  0.00           C
ATOM   3314  O   ILE A 212      59.760  53.430  39.570  1.00  0.00           O
ATOM   3315  N   ALA A 213      58.560  54.890  38.320  1.00  0.00           N
ATOM   3316  HN  ALA A 213      58.220  55.110  37.400  1.00  0.00           H
ATOM   3317  CA  ALA A 213      58.320  55.860  39.340  1.00  0.00           C
ATOM   3318  HA  ALA A 213      59.270  56.100  39.790  1.00  0.00           H
ATOM   3319  CB  ALA A 213      57.830  57.110  38.580  1.00  0.00           C
ATOM   3320  HB1 ALA A 213      56.880  56.940  38.040  1.00  0.00           H
ATOM   3321  HB2 ALA A 213      58.610  57.380  37.840  1.00  0.00           H
ATOM   3322  HB3 ALA A 213      57.740  57.990  39.260  1.00  0.00           H
ATOM   3323  C   ALA A 213      57.460  55.440  40.480  1.00  0.00           C
ATOM   3324  O   ALA A 213      57.820  55.570  41.640  1.00  0.00           O
ATOM   3325  N   THR A 214      56.290  54.830  40.200  1.00  0.00           N
ATOM   3326  HN  THR A 214      55.960  54.830  39.260  1.00  0.00           H
ATOM   3327  CA  THR A 214      55.390  54.290  41.170  1.00  0.00           C
ATOM   3328  HA  THR A 214      55.220  54.990  41.980  1.00  0.00           H
ATOM   3329  CB  THR A 214      54.030  53.950  40.640  1.00  0.00           C
ATOM   3330  HB  THR A 214      53.350  53.540  41.410  1.00  0.00           H
ATOM   3331  OG1 THR A 214      54.040  53.070  39.520  1.00  0.00           O
ATOM   3332  HG1 THR A 214      54.370  53.580  38.770  1.00  0.00           H
ATOM   3333  CG2 THR A 214      53.340  55.250  40.190  1.00  0.00           C
ATOM   3334 1HG2 THR A 214      53.120  55.870  41.080  1.00  0.00           H
ATOM   3335 2HG2 THR A 214      52.360  54.990  39.740  1.00  0.00           H
ATOM   3336 3HG2 THR A 214      53.880  55.860  39.430  1.00  0.00           H
ATOM   3337  C   THR A 214      55.870  53.120  41.970  1.00  0.00           C
ATOM   3338  O   THR A 214      55.690  52.970  43.180  1.00  0.00           O
ATOM   3339  N   SER A 215      56.540  52.220  41.230  1.00  0.00           N
ATOM   3340  HN  SER A 215      56.630  52.410  40.250  1.00  0.00           H
ATOM   3341  CA  SER A 215      57.030  50.990  41.760  1.00  0.00           C
ATOM   3342  HA  SER A 215      56.190  50.500  42.240  1.00  0.00           H
ATOM   3343  CB  SER A 215      57.610  50.050  40.690  1.00  0.00           C
ATOM   3344  HB1 SER A 215      58.510  50.470  40.190  1.00  0.00           H
ATOM   3345  HB2 SER A 215      56.790  49.940  39.960  1.00  0.00           H
ATOM   3346  OG  SER A 215      57.880  48.740  41.180  1.00  0.00           O
ATOM   3347  HG1 SER A 215      57.980  48.710  42.130  1.00  0.00           H
ATOM   3348  C   SER A 215      58.120  51.150  42.760  1.00  0.00           C
ATOM   3349  O   SER A 215      58.350  50.300  43.620  1.00  0.00           O
ATOM   3350  N   LEU A 216      58.870  52.270  42.770  1.00  0.00           N
ATOM   3351  HN  LEU A 216      58.790  53.040  42.140  1.00  0.00           H
ATOM   3352  CA  LEU A 216      60.020  52.350  43.610  1.00  0.00           C
ATOM   3353  HA  LEU A 216      60.300  51.370  43.960  1.00  0.00           H
ATOM   3354  CB  LEU A 216      61.320  52.750  42.900  1.00  0.00           C
ATOM   3355  HB1 LEU A 216      62.110  52.640  43.680  1.00  0.00           H
ATOM   3356  HB2 LEU A 216      61.360  53.800  42.530  1.00  0.00           H
ATOM   3357  CG  LEU A 216      61.730  51.790  41.770  1.00  0.00           C
ATOM   3358  HG  LEU A 216      61.110  52.060  40.890  1.00  0.00           H
ATOM   3359  CD1 LEU A 216      63.170  52.110  41.350  1.00  0.00           C
ATOM   3360 1HD1 LEU A 216      63.200  53.170  41.030  1.00  0.00           H
ATOM   3361 2HD1 LEU A 216      63.450  51.460  40.490  1.00  0.00           H
ATOM   3362 3HD1 LEU A 216      63.880  51.920  42.190  1.00  0.00           H
ATOM   3363  CD2 LEU A 216      61.590  50.280  42.050  1.00  0.00           C
ATOM   3364 1HD2 LEU A 216      61.880  49.750  41.120  1.00  0.00           H
ATOM   3365 2HD2 LEU A 216      60.560  49.950  42.310  1.00  0.00           H
ATOM   3366 3HD2 LEU A 216      62.300  50.010  42.860  1.00  0.00           H
ATOM   3367  C   LEU A 216      59.710  53.180  44.810  1.00  0.00           C
ATOM   3368  O   LEU A 216      60.260  52.870  45.860  1.00  0.00           O
ATOM   3369  N   VAL A 217      58.800  54.170  44.740  1.00  0.00           N
ATOM   3370  HN  VAL A 217      58.490  54.570  43.880  1.00  0.00           H
ATOM   3371  CA  VAL A 217      58.420  54.900  45.910  1.00  0.00           C
ATOM   3372  HA  VAL A 217      59.310  55.270  46.380  1.00  0.00           H
ATOM   3373  CB  VAL A 217      57.500  56.060  45.670  1.00  0.00           C
ATOM   3374  HB  VAL A 217      57.060  56.430  46.630  1.00  0.00           H
ATOM   3375  CG1 VAL A 217      58.320  57.200  45.040  1.00  0.00           C
ATOM   3376 1HG1 VAL A 217      57.670  58.080  44.880  1.00  0.00           H
ATOM   3377 2HG1 VAL A 217      58.750  56.920  44.050  1.00  0.00           H
ATOM   3378 3HG1 VAL A 217      59.160  57.460  45.720  1.00  0.00           H
ATOM   3379  CG2 VAL A 217      56.280  55.720  44.800  1.00  0.00           C
ATOM   3380 1HG2 VAL A 217      56.620  55.430  43.780  1.00  0.00           H
ATOM   3381 2HG2 VAL A 217      55.640  54.930  45.250  1.00  0.00           H
ATOM   3382 3HG2 VAL A 217      55.690  56.660  44.740  1.00  0.00           H
ATOM   3383  C   VAL A 217      57.760  53.960  46.860  1.00  0.00           C
ATOM   3384  O   VAL A 217      58.010  53.950  48.060  1.00  0.00           O
ATOM   3385  N   VAL A 218      56.860  53.110  46.340  1.00  0.00           N
ATOM   3386  HN  VAL A 218      56.630  53.140  45.370  1.00  0.00           H
ATOM   3387  CA  VAL A 218      56.060  52.200  47.100  1.00  0.00           C
ATOM   3388  HA  VAL A 218      55.600  52.800  47.870  1.00  0.00           H
ATOM   3389  CB  VAL A 218      54.900  51.690  46.290  1.00  0.00           C
ATOM   3390  HB  VAL A 218      54.390  52.580  45.870  1.00  0.00           H
ATOM   3391  CG1 VAL A 218      53.780  50.920  47.020  1.00  0.00           C
ATOM   3392 1HG1 VAL A 218      53.330  51.650  47.730  1.00  0.00           H
ATOM   3393 2HG1 VAL A 218      53.010  50.610  46.280  1.00  0.00           H
ATOM   3394 3HG1 VAL A 218      54.150  50.090  47.650  1.00  0.00           H
ATOM   3395  CG2 VAL A 218      55.410  50.750  45.180  1.00  0.00           C
ATOM   3396 1HG2 VAL A 218      54.800  50.840  44.260  1.00  0.00           H
ATOM   3397 2HG2 VAL A 218      56.470  50.960  44.950  1.00  0.00           H
ATOM   3398 3HG2 VAL A 218      55.300  49.700  45.530  1.00  0.00           H
ATOM   3399  C   VAL A 218      56.860  51.190  47.840  1.00  0.00           C
ATOM   3400  O   VAL A 218      56.590  51.000  49.020  1.00  0.00           O
ATOM   3401  N   LEU A 219      57.900  50.600  47.200  1.00  0.00           N
ATOM   3402  HN  LEU A 219      58.030  50.810  46.240  1.00  0.00           H
ATOM   3403  CA  LEU A 219      58.870  49.730  47.770  1.00  0.00           C
ATOM   3404  HA  LEU A 219      58.410  48.850  48.200  1.00  0.00           H
ATOM   3405  CB  LEU A 219      59.680  49.160  46.600  1.00  0.00           C
ATOM   3406  HB1 LEU A 219      59.750  49.950  45.830  1.00  0.00           H
ATOM   3407  HB2 LEU A 219      60.730  48.950  46.910  1.00  0.00           H
ATOM   3408  CG  LEU A 219      59.170  47.870  45.940  1.00  0.00           C
ATOM   3409  HG  LEU A 219      59.510  47.030  46.580  1.00  0.00           H
ATOM   3410  CD1 LEU A 219      59.890  47.570  44.620  1.00  0.00           C
ATOM   3411 1HD1 LEU A 219      59.480  46.610  44.220  1.00  0.00           H
ATOM   3412 2HD1 LEU A 219      59.720  48.360  43.870  1.00  0.00           H
ATOM   3413 3HD1 LEU A 219      60.980  47.400  44.750  1.00  0.00           H
ATOM   3414  CD2 LEU A 219      57.650  47.800  45.720  1.00  0.00           C
ATOM   3415 1HD2 LEU A 219      57.270  48.450  44.910  1.00  0.00           H
ATOM   3416 2HD2 LEU A 219      57.120  47.960  46.690  1.00  0.00           H
ATOM   3417 3HD2 LEU A 219      57.400  46.740  45.470  1.00  0.00           H
ATOM   3418  C   LEU A 219      59.650  50.350  48.880  1.00  0.00           C
ATOM   3419  O   LEU A 219      59.820  49.750  49.940  1.00  0.00           O
ATOM   3420  N   ILE A 220      60.120  51.590  48.680  1.00  0.00           N
ATOM   3421  HN  ILE A 220      59.960  52.100  47.840  1.00  0.00           H
ATOM   3422  CA  ILE A 220      60.830  52.410  49.610  1.00  0.00           C
ATOM   3423  HA  ILE A 220      61.690  51.870  49.980  1.00  0.00           H
ATOM   3424  CB  ILE A 220      61.320  53.680  48.980  1.00  0.00           C
ATOM   3425  HB  ILE A 220      60.550  54.170  48.340  1.00  0.00           H
ATOM   3426  CG2 ILE A 220      61.660  54.780  50.010  1.00  0.00           C
ATOM   3427 1HG2 ILE A 220      62.290  54.420  50.850  1.00  0.00           H
ATOM   3428 2HG2 ILE A 220      60.740  55.120  50.520  1.00  0.00           H
ATOM   3429 3HG2 ILE A 220      62.140  55.630  49.490  1.00  0.00           H
ATOM   3430  CG1 ILE A 220      62.570  53.430  48.130  1.00  0.00           C
ATOM   3431 1HG1 ILE A 220      62.490  52.460  47.580  1.00  0.00           H
ATOM   3432 2HG1 ILE A 220      63.440  53.320  48.810  1.00  0.00           H
ATOM   3433  CD  ILE A 220      62.880  54.570  47.160  1.00  0.00           C
ATOM   3434  HD1 ILE A 220      63.320  55.390  47.760  1.00  0.00           H
ATOM   3435  HD2 ILE A 220      63.690  54.250  46.480  1.00  0.00           H
ATOM   3436  HD3 ILE A 220      61.980  54.900  46.600  1.00  0.00           H
ATOM   3437  C   ILE A 220      60.070  52.660  50.860  1.00  0.00           C
ATOM   3438  O   ILE A 220      60.590  52.570  51.980  1.00  0.00           O
ATOM   3439  N   CYS A 221      58.770  52.960  50.680  1.00  0.00           N
ATOM   3440  HN  CYS A 221      58.400  53.110  49.760  1.00  0.00           H
ATOM   3441  CA  CYS A 221      57.880  53.180  51.780  1.00  0.00           C
ATOM   3442  HA  CYS A 221      58.440  53.700  52.550  1.00  0.00           H
ATOM   3443  CB  CYS A 221      56.720  54.070  51.310  1.00  0.00           C
ATOM   3444  HB1 CYS A 221      56.190  53.480  50.540  1.00  0.00           H
ATOM   3445  HB2 CYS A 221      56.010  54.230  52.150  1.00  0.00           H
ATOM   3446  SG  CYS A 221      57.260  55.680  50.670  1.00  0.00           S
ATOM   3447  HG1 CYS A 221      56.240  55.830  49.840  1.00  0.00           H
ATOM   3448  C   CYS A 221      57.290  52.050  52.540  1.00  0.00           C
ATOM   3449  O   CYS A 221      56.870  52.160  53.690  1.00  0.00           O
ATOM   3450  N   SER A 222      57.260  50.850  51.940  1.00  0.00           N
ATOM   3451  HN  SER A 222      57.510  50.760  50.980  1.00  0.00           H
ATOM   3452  CA  SER A 222      56.630  49.740  52.580  1.00  0.00           C
ATOM   3453  HA  SER A 222      55.840  50.040  53.250  1.00  0.00           H
ATOM   3454  CB  SER A 222      55.960  48.790  51.570  1.00  0.00           C
ATOM   3455  HB1 SER A 222      55.440  47.940  52.060  1.00  0.00           H
ATOM   3456  HB2 SER A 222      56.690  48.320  50.880  1.00  0.00           H
ATOM   3457  OG  SER A 222      55.090  49.530  50.720  1.00  0.00           O
ATOM   3458  HG1 SER A 222      55.570  50.200  50.220  1.00  0.00           H
ATOM   3459  C   SER A 222      57.620  48.880  53.290  1.00  0.00           C
ATOM   3460  O   SER A 222      57.250  47.900  53.930  1.00  0.00           O
ATOM   3461  N   ILE A 223      58.920  49.220  53.210  1.00  0.00           N
ATOM   3462  HN  ILE A 223      59.110  50.000  52.630  1.00  0.00           H
ATOM   3463  CA  ILE A 223      59.950  48.280  53.550  1.00  0.00           C
ATOM   3464  HA  ILE A 223      59.600  47.340  53.160  1.00  0.00           H
ATOM   3465  CB  ILE A 223      61.160  48.450  52.680  1.00  0.00           C
ATOM   3466  HB  ILE A 223      60.700  48.410  51.670  1.00  0.00           H
ATOM   3467  CG2 ILE A 223      61.870  49.810  52.740  1.00  0.00           C
ATOM   3468 1HG2 ILE A 223      62.850  49.820  53.260  1.00  0.00           H
ATOM   3469 2HG2 ILE A 223      61.250  50.590  53.230  1.00  0.00           H
ATOM   3470 3HG2 ILE A 223      62.070  50.110  51.690  1.00  0.00           H
ATOM   3471  CG1 ILE A 223      62.110  47.240  52.670  1.00  0.00           C
ATOM   3472 1HG1 ILE A 223      62.840  47.270  53.510  1.00  0.00           H
ATOM   3473 2HG1 ILE A 223      61.500  46.320  52.780  1.00  0.00           H
ATOM   3474  CD  ILE A 223      62.930  47.210  51.380  1.00  0.00           C
ATOM   3475  HD1 ILE A 223      62.390  47.660  50.520  1.00  0.00           H
ATOM   3476  HD2 ILE A 223      63.880  47.760  51.540  1.00  0.00           H
ATOM   3477  HD3 ILE A 223      63.230  46.190  51.070  1.00  0.00           H
ATOM   3478  C   ILE A 223      60.270  48.040  54.980  1.00  0.00           C
ATOM   3479  O   ILE A 223      60.110  46.860  55.300  1.00  0.00           O
ATOM   3480  N   PRO A 224      60.630  48.760  56.000  1.00  0.00           N
ATOM   3481  CD  PRO A 224      61.480  49.940  55.940  1.00  0.00           C
ATOM   3482  HD1 PRO A 224      62.260  49.940  55.140  1.00  0.00           H
ATOM   3483  HD2 PRO A 224      62.060  49.980  56.880  1.00  0.00           H
ATOM   3484  CA  PRO A 224      59.670  49.190  56.980  1.00  0.00           C
ATOM   3485  HA  PRO A 224      60.320  49.450  57.800  1.00  0.00           H
ATOM   3486  CB  PRO A 224      59.140  50.510  56.420  1.00  0.00           C
ATOM   3487  HB1 PRO A 224      58.380  50.470  55.610  1.00  0.00           H
ATOM   3488  HB2 PRO A 224      58.650  51.130  57.200  1.00  0.00           H
ATOM   3489  CG  PRO A 224      60.490  51.110  55.980  1.00  0.00           C
ATOM   3490  HG1 PRO A 224      60.930  51.860  56.660  1.00  0.00           H
ATOM   3491  HG2 PRO A 224      60.260  51.580  55.000  1.00  0.00           H
ATOM   3492  C   PRO A 224      58.690  48.230  57.560  1.00  0.00           C
ATOM   3493  O   PRO A 224      58.970  47.710  58.640  1.00  0.00           O
ATOM   3494  N   LEU A 225      57.510  47.990  56.960  1.00  0.00           N
ATOM   3495  HN  LEU A 225      57.290  48.310  56.040  1.00  0.00           H
ATOM   3496  CA  LEU A 225      56.480  47.170  57.530  1.00  0.00           C
ATOM   3497  HA  LEU A 225      56.570  47.330  58.600  1.00  0.00           H
ATOM   3498  CB  LEU A 225      55.090  47.680  57.110  1.00  0.00           C
ATOM   3499  HB1 LEU A 225      55.060  47.980  56.040  1.00  0.00           H
ATOM   3500  HB2 LEU A 225      54.370  46.860  57.300  1.00  0.00           H
ATOM   3501  CG  LEU A 225      54.600  48.780  58.080  1.00  0.00           C
ATOM   3502  HG  LEU A 225      54.760  48.490  59.140  1.00  0.00           H
ATOM   3503  CD1 LEU A 225      53.100  49.110  58.030  1.00  0.00           C
ATOM   3504 1HD1 LEU A 225      52.800  49.820  58.830  1.00  0.00           H
ATOM   3505 2HD1 LEU A 225      52.480  48.210  58.220  1.00  0.00           H
ATOM   3506 3HD1 LEU A 225      52.870  49.510  57.030  1.00  0.00           H
ATOM   3507  CD2 LEU A 225      55.300  50.120  57.810  1.00  0.00           C
ATOM   3508 1HD2 LEU A 225      55.300  50.300  56.710  1.00  0.00           H
ATOM   3509 2HD2 LEU A 225      56.390  50.030  58.050  1.00  0.00           H
ATOM   3510 3HD2 LEU A 225      54.830  51.020  58.260  1.00  0.00           H
ATOM   3511  C   LEU A 225      56.660  45.710  57.330  1.00  0.00           C
ATOM   3512  O   LEU A 225      56.180  44.940  58.160  1.00  0.00           O
ATOM   3513  N   VAL A 226      57.440  45.250  56.330  1.00  0.00           N
ATOM   3514  HN  VAL A 226      57.820  45.840  55.620  1.00  0.00           H
ATOM   3515  CA  VAL A 226      57.950  43.920  56.350  1.00  0.00           C
ATOM   3516  HA  VAL A 226      57.140  43.270  56.680  1.00  0.00           H
ATOM   3517  CB  VAL A 226      58.360  43.410  55.000  1.00  0.00           C
ATOM   3518  HB  VAL A 226      58.450  42.310  55.130  1.00  0.00           H
ATOM   3519  CG1 VAL A 226      57.170  43.660  54.060  1.00  0.00           C
ATOM   3520 1HG1 VAL A 226      57.380  43.140  53.110  1.00  0.00           H
ATOM   3521 2HG1 VAL A 226      56.280  43.150  54.470  1.00  0.00           H
ATOM   3522 3HG1 VAL A 226      57.000  44.730  53.790  1.00  0.00           H
ATOM   3523  CG2 VAL A 226      59.550  44.060  54.270  1.00  0.00           C
ATOM   3524 1HG2 VAL A 226      59.290  45.090  53.960  1.00  0.00           H
ATOM   3525 2HG2 VAL A 226      60.450  44.030  54.930  1.00  0.00           H
ATOM   3526 3HG2 VAL A 226      59.670  43.520  53.310  1.00  0.00           H
ATOM   3527  C   VAL A 226      59.090  43.740  57.290  1.00  0.00           C
ATOM   3528  O   VAL A 226      59.270  42.670  57.880  1.00  0.00           O
ATOM   3529  N   VAL A 227      59.940  44.760  57.480  1.00  0.00           N
ATOM   3530  HN  VAL A 227      59.860  45.480  56.800  1.00  0.00           H
ATOM   3531  CA  VAL A 227      61.070  44.670  58.360  1.00  0.00           C
ATOM   3532  HA  VAL A 227      61.640  43.840  57.980  1.00  0.00           H
ATOM   3533  CB  VAL A 227      61.900  45.900  58.150  1.00  0.00           C
ATOM   3534  HB  VAL A 227      61.270  46.690  57.690  1.00  0.00           H
ATOM   3535  CG1 VAL A 227      63.050  45.620  57.170  1.00  0.00           C
ATOM   3536 1HG1 VAL A 227      63.560  46.580  56.980  1.00  0.00           H
ATOM   3537 2HG1 VAL A 227      63.870  44.940  57.470  1.00  0.00           H
ATOM   3538 3HG1 VAL A 227      62.580  45.260  56.230  1.00  0.00           H
ATOM   3539  CG2 VAL A 227      62.470  46.580  59.410  1.00  0.00           C
ATOM   3540 1HG2 VAL A 227      63.220  45.930  59.910  1.00  0.00           H
ATOM   3541 2HG2 VAL A 227      61.730  47.020  60.110  1.00  0.00           H
ATOM   3542 3HG2 VAL A 227      63.070  47.450  59.060  1.00  0.00           H
ATOM   3543  C   VAL A 227      60.760  44.360  59.790  1.00  0.00           C
ATOM   3544  O   VAL A 227      61.260  43.420  60.400  1.00  0.00           O
ATOM   3545  N   ARG A 228      59.800  45.120  60.350  1.00  0.00           N
ATOM   3546  HN  ARG A 228      59.310  45.880  59.920  1.00  0.00           H
ATOM   3547  CA  ARG A 228      59.480  45.030  61.740  1.00  0.00           C
ATOM   3548  HA  ARG A 228      60.380  44.770  62.270  1.00  0.00           H
ATOM   3549  CB  ARG A 228      59.030  46.330  62.430  1.00  0.00           C
ATOM   3550  HB1 ARG A 228      58.360  46.100  63.290  1.00  0.00           H
ATOM   3551  HB2 ARG A 228      58.460  47.020  61.760  1.00  0.00           H
ATOM   3552  CG  ARG A 228      60.170  47.110  63.070  1.00  0.00           C
ATOM   3553  HG1 ARG A 228      59.830  48.160  63.190  1.00  0.00           H
ATOM   3554  HG2 ARG A 228      61.120  47.060  62.480  1.00  0.00           H
ATOM   3555  CD  ARG A 228      60.530  46.550  64.440  1.00  0.00           C
ATOM   3556  HD1 ARG A 228      60.800  45.470  64.390  1.00  0.00           H
ATOM   3557  HD2 ARG A 228      59.660  46.670  65.130  1.00  0.00           H
ATOM   3558  NE  ARG A 228      61.660  47.320  65.030  1.00  0.00           N
ATOM   3559  HE  ARG A 228      61.350  48.170  65.460  1.00  0.00           H
ATOM   3560  CZ  ARG A 228      62.700  46.790  65.730  1.00  0.00           C
ATOM   3561  NH1 ARG A 228      62.630  45.460  66.020  1.00  0.00           N
ATOM   3562 1HH1 ARG A 228      61.740  45.020  65.950  1.00  0.00           H
ATOM   3563 2HH1 ARG A 228      63.300  45.000  66.610  1.00  0.00           H
ATOM   3564  NH2 ARG A 228      63.770  47.510  66.160  1.00  0.00           N
ATOM   3565 1HH2 ARG A 228      64.690  47.120  66.280  1.00  0.00           H
ATOM   3566 2HH2 ARG A 228      63.680  48.510  66.140  1.00  0.00           H
ATOM   3567  C   ARG A 228      58.570  43.930  62.160  1.00  0.00           C
ATOM   3568  O   ARG A 228      58.580  43.490  63.310  1.00  0.00           O
ATOM   3569  N   VAL A 229      57.770  43.360  61.240  1.00  0.00           N
ATOM   3570  HN  VAL A 229      57.800  43.750  60.330  1.00  0.00           H
ATOM   3571  CA  VAL A 229      57.080  42.120  61.460  1.00  0.00           C
ATOM   3572  HA  VAL A 229      56.690  42.160  62.460  1.00  0.00           H
ATOM   3573  CB  VAL A 229      56.000  41.740  60.490  1.00  0.00           C
ATOM   3574  HB  VAL A 229      55.610  40.790  60.900  1.00  0.00           H
ATOM   3575  CG1 VAL A 229      54.790  42.690  60.440  1.00  0.00           C
ATOM   3576 1HG1 VAL A 229      55.110  43.680  60.060  1.00  0.00           H
ATOM   3577 2HG1 VAL A 229      54.120  42.240  59.680  1.00  0.00           H
ATOM   3578 3HG1 VAL A 229      54.210  42.810  61.380  1.00  0.00           H
ATOM   3579  CG2 VAL A 229      56.560  41.670  59.060  1.00  0.00           C
ATOM   3580 1HG2 VAL A 229      55.790  41.450  58.280  1.00  0.00           H
ATOM   3581 2HG2 VAL A 229      57.340  40.890  58.870  1.00  0.00           H
ATOM   3582 3HG2 VAL A 229      56.930  42.690  58.840  1.00  0.00           H
ATOM   3583  C   VAL A 229      57.990  40.960  61.650  1.00  0.00           C
ATOM   3584  O   VAL A 229      57.820  40.180  62.590  1.00  0.00           O
ATOM   3585  N   PHE A 230      59.000  40.760  60.800  1.00  0.00           N
ATOM   3586  HN  PHE A 230      59.140  41.360  60.010  1.00  0.00           H
ATOM   3587  CA  PHE A 230      60.020  39.790  61.040  1.00  0.00           C
ATOM   3588  HA  PHE A 230      59.450  38.900  61.270  1.00  0.00           H
ATOM   3589  CB  PHE A 230      60.940  39.590  59.820  1.00  0.00           C
ATOM   3590  HB1 PHE A 230      61.810  38.940  60.070  1.00  0.00           H
ATOM   3591  HB2 PHE A 230      61.380  40.540  59.470  1.00  0.00           H
ATOM   3592  CG  PHE A 230      60.210  38.930  58.710  1.00  0.00           C
ATOM   3593  CD1 PHE A 230      59.700  37.660  58.820  1.00  0.00           C
ATOM   3594  HD1 PHE A 230      59.750  37.230  59.810  1.00  0.00           H
ATOM   3595  CE1 PHE A 230      59.180  36.950  57.760  1.00  0.00           C
ATOM   3596  HE1 PHE A 230      58.890  35.920  57.880  1.00  0.00           H
ATOM   3597  CZ  PHE A 230      59.260  37.520  56.510  1.00  0.00           C
ATOM   3598  HZ  PHE A 230      58.800  37.010  55.670  1.00  0.00           H
ATOM   3599  CD2 PHE A 230      60.180  39.540  57.470  1.00  0.00           C
ATOM   3600  HD2 PHE A 230      60.510  40.560  57.380  1.00  0.00           H
ATOM   3601  CE2 PHE A 230      59.730  38.800  56.400  1.00  0.00           C
ATOM   3602  HE2 PHE A 230      59.840  39.190  55.400  1.00  0.00           H
ATOM   3603  C   PHE A 230      60.770  40.070  62.290  1.00  0.00           C
ATOM   3604  O   PHE A 230      60.750  39.240  63.200  1.00  0.00           O
ATOM   3605  N   VAL A 231      61.430  41.230  62.450  1.00  0.00           N
ATOM   3606  HN  VAL A 231      61.460  41.910  61.730  1.00  0.00           H
ATOM   3607  CA  VAL A 231      62.300  41.350  63.580  1.00  0.00           C
ATOM   3608  HA  VAL A 231      62.800  40.400  63.660  1.00  0.00           H
ATOM   3609  CB  VAL A 231      63.450  42.300  63.430  1.00  0.00           C
ATOM   3610  HB  VAL A 231      64.100  42.330  64.320  1.00  0.00           H
ATOM   3611  CG1 VAL A 231      64.370  41.840  62.280  1.00  0.00           C
ATOM   3612 1HG1 VAL A 231      63.850  42.020  61.320  1.00  0.00           H
ATOM   3613 2HG1 VAL A 231      64.600  40.760  62.400  1.00  0.00           H
ATOM   3614 3HG1 VAL A 231      65.310  42.410  62.340  1.00  0.00           H
ATOM   3615  CG2 VAL A 231      62.950  43.740  63.250  1.00  0.00           C
ATOM   3616 1HG2 VAL A 231      63.720  44.440  63.630  1.00  0.00           H
ATOM   3617 2HG2 VAL A 231      62.680  44.050  62.220  1.00  0.00           H
ATOM   3618 3HG2 VAL A 231      62.070  43.950  63.900  1.00  0.00           H
ATOM   3619  C   VAL A 231      61.690  41.510  64.930  1.00  0.00           C
ATOM   3620  O   VAL A 231      62.450  41.310  65.880  1.00  0.00           O
ATOM   3621  N   ASN A 232      60.370  41.670  65.080  1.00  0.00           N
ATOM   3622  HN  ASN A 232      59.930  41.950  64.230  1.00  0.00           H
ATOM   3623  CA  ASN A 232      59.710  41.530  66.340  1.00  0.00           C
ATOM   3624  HA  ASN A 232      60.350  41.710  67.200  1.00  0.00           H
ATOM   3625  CB  ASN A 232      58.540  42.520  66.450  1.00  0.00           C
ATOM   3626  HB1 ASN A 232      57.990  42.420  65.490  1.00  0.00           H
ATOM   3627  HB2 ASN A 232      57.870  42.140  67.250  1.00  0.00           H
ATOM   3628  CG  ASN A 232      59.010  43.960  66.650  1.00  0.00           C
ATOM   3629  OD1 ASN A 232      60.180  44.310  66.730  1.00  0.00           O
ATOM   3630  ND2 ASN A 232      58.040  44.910  66.680  1.00  0.00           N
ATOM   3631 1HD2 ASN A 232      57.120  44.720  66.340  1.00  0.00           H
ATOM   3632 2HD2 ASN A 232      58.280  45.870  66.840  1.00  0.00           H
ATOM   3633  C   ASN A 232      59.290  40.140  66.640  1.00  0.00           C
ATOM   3634  O   ASN A 232      59.510  39.660  67.750  1.00  0.00           O
ATOM   3635  N   GLN A 233      58.740  39.370  65.680  1.00  0.00           N
ATOM   3636  HN  GLN A 233      58.510  39.770  64.790  1.00  0.00           H
ATOM   3637  CA  GLN A 233      58.330  38.050  66.030  1.00  0.00           C
ATOM   3638  HA  GLN A 233      58.030  38.070  67.060  1.00  0.00           H
ATOM   3639  CB  GLN A 233      57.160  37.490  65.200  1.00  0.00           C
ATOM   3640  HB1 GLN A 233      56.340  38.250  65.240  1.00  0.00           H
ATOM   3641  HB2 GLN A 233      57.430  37.460  64.120  1.00  0.00           H
ATOM   3642  CG  GLN A 233      56.530  36.170  65.640  1.00  0.00           C
ATOM   3643  HG1 GLN A 233      57.260  35.340  65.480  1.00  0.00           H
ATOM   3644  HG2 GLN A 233      55.650  35.960  65.000  1.00  0.00           H
ATOM   3645  CD  GLN A 233      56.120  36.180  67.100  1.00  0.00           C
ATOM   3646  OE1 GLN A 233      54.970  36.470  67.430  1.00  0.00           O
ATOM   3647  NE2 GLN A 233      57.030  35.750  68.020  1.00  0.00           N
ATOM   3648 1HE2 GLN A 233      57.910  35.460  67.660  1.00  0.00           H
ATOM   3649 2HE2 GLN A 233      56.790  35.600  68.980  1.00  0.00           H
ATOM   3650  C   GLN A 233      59.440  37.050  65.990  1.00  0.00           C
ATOM   3651  O   GLN A 233      59.410  36.020  66.650  1.00  0.00           O
ATOM   3652  N   LEU A 234      60.550  37.350  65.280  1.00  0.00           N
ATOM   3653  HN  LEU A 234      60.550  38.170  64.710  1.00  0.00           H
ATOM   3654  CA  LEU A 234      61.780  36.800  65.740  1.00  0.00           C
ATOM   3655  HA  LEU A 234      61.680  35.780  66.060  1.00  0.00           H
ATOM   3656  CB  LEU A 234      62.820  36.770  64.610  1.00  0.00           C
ATOM   3657  HB1 LEU A 234      63.770  36.390  65.040  1.00  0.00           H
ATOM   3658  HB2 LEU A 234      63.040  37.780  64.180  1.00  0.00           H
ATOM   3659  CG  LEU A 234      62.500  35.730  63.520  1.00  0.00           C
ATOM   3660  HG  LEU A 234      61.980  34.840  63.940  1.00  0.00           H
ATOM   3661  CD1 LEU A 234      63.860  35.260  63.000  1.00  0.00           C
ATOM   3662 1HD1 LEU A 234      64.390  36.130  62.550  1.00  0.00           H
ATOM   3663 2HD1 LEU A 234      63.700  34.450  62.260  1.00  0.00           H
ATOM   3664 3HD1 LEU A 234      64.490  34.880  63.840  1.00  0.00           H
ATOM   3665  CD2 LEU A 234      61.610  36.290  62.400  1.00  0.00           C
ATOM   3666 1HD2 LEU A 234      62.200  37.050  61.840  1.00  0.00           H
ATOM   3667 2HD2 LEU A 234      61.400  35.500  61.650  1.00  0.00           H
ATOM   3668 3HD2 LEU A 234      60.650  36.610  62.870  1.00  0.00           H
ATOM   3669  C   LEU A 234      62.320  37.490  66.950  1.00  0.00           C
ATOM   3670  O   LEU A 234      61.890  37.420  68.100  1.00  0.00           O
ATOM   3671  N   TYR A 235      63.480  38.140  66.750  1.00  0.00           N
ATOM   3672  HN  TYR A 235      63.770  38.080  65.800  1.00  0.00           H
ATOM   3673  CA  TYR A 235      64.390  38.640  67.730  1.00  0.00           C
ATOM   3674  HA  TYR A 235      64.710  37.820  68.360  1.00  0.00           H
ATOM   3675  CB  TYR A 235      65.570  39.330  67.040  1.00  0.00           C
ATOM   3676  HB1 TYR A 235      65.210  40.150  66.390  1.00  0.00           H
ATOM   3677  HB2 TYR A 235      66.300  39.750  67.760  1.00  0.00           H
ATOM   3678  CG  TYR A 235      66.350  38.380  66.190  1.00  0.00           C
ATOM   3679  CD1 TYR A 235      66.290  37.020  66.390  1.00  0.00           C
ATOM   3680  HD1 TYR A 235      65.650  36.560  67.130  1.00  0.00           H
ATOM   3681  CE1 TYR A 235      67.030  36.170  65.590  1.00  0.00           C
ATOM   3682  HE1 TYR A 235      66.930  35.100  65.630  1.00  0.00           H
ATOM   3683  CZ  TYR A 235      67.840  36.670  64.600  1.00  0.00           C
ATOM   3684  OH  TYR A 235      68.440  35.700  63.770  1.00  0.00           O
ATOM   3685  HH  TYR A 235      68.790  36.090  62.970  1.00  0.00           H
ATOM   3686  CD2 TYR A 235      67.130  38.880  65.180  1.00  0.00           C
ATOM   3687  HD2 TYR A 235      67.250  39.950  65.070  1.00  0.00           H
ATOM   3688  CE2 TYR A 235      67.900  38.030  64.420  1.00  0.00           C
ATOM   3689  HE2 TYR A 235      68.530  38.420  63.640  1.00  0.00           H
ATOM   3690  C   TYR A 235      63.800  39.600  68.710  1.00  0.00           C
ATOM   3691  O   TYR A 235      63.700  39.260  69.890  1.00  0.00           O
ATOM   3692  N   GLN A 236      63.520  40.870  68.360  1.00  0.00           N
ATOM   3693  HN  GLN A 236      63.410  41.160  67.410  1.00  0.00           H
ATOM   3694  CA  GLN A 236      63.500  41.790  69.450  1.00  0.00           C
ATOM   3695  HA  GLN A 236      62.750  41.410  70.130  1.00  0.00           H
ATOM   3696  CB  GLN A 236      64.910  42.050  70.000  1.00  0.00           C
ATOM   3697  HB1 GLN A 236      65.460  42.960  69.650  1.00  0.00           H
ATOM   3698  HB2 GLN A 236      65.590  41.270  69.600  1.00  0.00           H
ATOM   3699  CG  GLN A 236      64.860  42.080  71.530  1.00  0.00           C
ATOM   3700  HG1 GLN A 236      64.090  41.370  71.900  1.00  0.00           H
ATOM   3701  HG2 GLN A 236      64.640  43.120  71.860  1.00  0.00           H
ATOM   3702  CD  GLN A 236      66.180  41.590  72.090  1.00  0.00           C
ATOM   3703  OE1 GLN A 236      66.180  40.560  72.750  1.00  0.00           O
ATOM   3704  NE2 GLN A 236      67.350  42.240  71.810  1.00  0.00           N
ATOM   3705 1HE2 GLN A 236      67.410  43.110  71.320  1.00  0.00           H
ATOM   3706 2HE2 GLN A 236      68.180  41.840  72.180  1.00  0.00           H
ATOM   3707  C   GLN A 236      63.050  43.110  68.910  1.00  0.00           C
ATOM   3708  O   GLN A 236      63.550  43.570  67.890  1.00  0.00           O
ATOM   3709  N   PRO A 237      62.260  43.830  69.660  1.00  0.00           N
ATOM   3710  CD  PRO A 237      61.390  43.360  70.730  1.00  0.00           C
ATOM   3711  HD1 PRO A 237      60.760  42.510  70.410  1.00  0.00           H
ATOM   3712  HD2 PRO A 237      61.960  42.950  71.590  1.00  0.00           H
ATOM   3713  CA  PRO A 237      62.230  45.250  69.520  1.00  0.00           C
ATOM   3714  HA  PRO A 237      62.250  45.600  68.490  1.00  0.00           H
ATOM   3715  CB  PRO A 237      60.870  45.610  70.120  1.00  0.00           C
ATOM   3716  HB1 PRO A 237      60.110  45.380  69.340  1.00  0.00           H
ATOM   3717  HB2 PRO A 237      60.760  46.630  70.540  1.00  0.00           H
ATOM   3718  CG  PRO A 237      60.570  44.570  71.210  1.00  0.00           C
ATOM   3719  HG1 PRO A 237      59.510  44.370  71.450  1.00  0.00           H
ATOM   3720  HG2 PRO A 237      61.050  44.960  72.140  1.00  0.00           H
ATOM   3721  C   PRO A 237      63.320  45.930  70.270  1.00  0.00           C
ATOM   3722  O   PRO A 237      63.210  46.090  71.480  1.00  0.00           O
ATOM   3723  N   SER A 238      64.450  46.360  69.680  1.00  0.00           N
ATOM   3724  HN  SER A 238      64.710  45.950  68.810  1.00  0.00           H
ATOM   3725  CA  SER A 238      65.080  47.560  70.150  1.00  0.00           C
ATOM   3726  HA  SER A 238      65.210  47.430  71.220  1.00  0.00           H
ATOM   3727  CB  SER A 238      66.540  47.800  69.750  1.00  0.00           C
ATOM   3728  HB1 SER A 238      66.820  48.870  69.870  1.00  0.00           H
ATOM   3729  HB2 SER A 238      66.770  47.550  68.690  1.00  0.00           H
ATOM   3730  OG  SER A 238      67.430  47.080  70.590  1.00  0.00           O
ATOM   3731  HG1 SER A 238      67.100  46.170  70.620  1.00  0.00           H
ATOM   3732  C   SER A 238      64.290  48.810  69.970  1.00  0.00           C
ATOM   3733  O   SER A 238      64.450  49.590  69.030  1.00  0.00           O
ATOM   3734  N   LEU A 239      63.400  49.030  70.960  1.00  0.00           N
ATOM   3735  HN  LEU A 239      63.300  48.430  71.750  1.00  0.00           H
ATOM   3736  CA  LEU A 239      62.530  50.150  71.130  1.00  0.00           C
ATOM   3737  HA  LEU A 239      62.320  50.580  70.170  1.00  0.00           H
ATOM   3738  CB  LEU A 239      61.220  49.730  71.820  1.00  0.00           C
ATOM   3739  HB1 LEU A 239      60.650  50.580  72.250  1.00  0.00           H
ATOM   3740  HB2 LEU A 239      60.640  49.230  71.020  1.00  0.00           H
ATOM   3741  CG  LEU A 239      61.290  48.660  72.930  1.00  0.00           C
ATOM   3742  HG  LEU A 239      61.410  47.680  72.430  1.00  0.00           H
ATOM   3743  CD1 LEU A 239      60.010  48.710  73.770  1.00  0.00           C
ATOM   3744 1HD1 LEU A 239      59.930  47.840  74.460  1.00  0.00           H
ATOM   3745 2HD1 LEU A 239      59.150  48.520  73.090  1.00  0.00           H
ATOM   3746 3HD1 LEU A 239      59.850  49.700  74.240  1.00  0.00           H
ATOM   3747  CD2 LEU A 239      62.440  48.830  73.940  1.00  0.00           C
ATOM   3748 1HD2 LEU A 239      63.420  48.650  73.450  1.00  0.00           H
ATOM   3749 2HD2 LEU A 239      62.440  49.820  74.440  1.00  0.00           H
ATOM   3750 3HD2 LEU A 239      62.440  48.060  74.750  1.00  0.00           H
ATOM   3751  C   LEU A 239      63.260  51.170  71.940  1.00  0.00           C
ATOM   3752  O   LEU A 239      62.800  51.710  72.940  1.00  0.00           O
ATOM   3753  N   GLU A 240      64.520  51.400  71.520  1.00  0.00           N
ATOM   3754  HN  GLU A 240      64.950  51.040  70.700  1.00  0.00           H
ATOM   3755  CA  GLU A 240      65.390  52.360  72.130  1.00  0.00           C
ATOM   3756  HA  GLU A 240      65.630  52.020  73.120  1.00  0.00           H
ATOM   3757  CB  GLU A 240      66.730  52.420  71.380  1.00  0.00           C
ATOM   3758  HB1 GLU A 240      67.190  51.410  71.470  1.00  0.00           H
ATOM   3759  HB2 GLU A 240      67.440  53.110  71.900  1.00  0.00           H
ATOM   3760  CG  GLU A 240      66.590  52.720  69.890  1.00  0.00           C
ATOM   3761  HG1 GLU A 240      65.780  52.120  69.420  1.00  0.00           H
ATOM   3762  HG2 GLU A 240      66.320  53.780  69.710  1.00  0.00           H
ATOM   3763  CD  GLU A 240      67.850  52.360  69.120  1.00  0.00           C
ATOM   3764  OE1 GLU A 240      68.510  51.350  69.500  1.00  0.00           O
ATOM   3765  OE2 GLU A 240      68.090  53.000  68.070  1.00  0.00           O
ATOM   3766  C   GLU A 240      64.830  53.720  72.360  1.00  0.00           C
ATOM   3767  O   GLU A 240      63.940  54.160  71.630  1.00  0.00           O
ATOM   3768  N   ARG A 241      65.310  54.400  73.410  1.00  0.00           N
ATOM   3769  HN  ARG A 241      65.970  53.950  74.010  1.00  0.00           H
ATOM   3770  CA  ARG A 241      64.870  55.670  73.890  1.00  0.00           C
ATOM   3771  HA  ARG A 241      63.800  55.780  73.760  1.00  0.00           H
ATOM   3772  CB  ARG A 241      65.140  55.780  75.400  1.00  0.00           C
ATOM   3773  HB1 ARG A 241      65.000  56.820  75.770  1.00  0.00           H
ATOM   3774  HB2 ARG A 241      66.190  55.490  75.630  1.00  0.00           H
ATOM   3775  CG  ARG A 241      64.120  54.930  76.160  1.00  0.00           C
ATOM   3776  HG1 ARG A 241      64.250  53.860  75.880  1.00  0.00           H
ATOM   3777  HG2 ARG A 241      63.110  55.230  75.820  1.00  0.00           H
ATOM   3778  CD  ARG A 241      64.230  55.220  77.660  1.00  0.00           C
ATOM   3779  HD1 ARG A 241      64.440  56.270  77.960  1.00  0.00           H
ATOM   3780  HD2 ARG A 241      63.290  54.810  78.110  1.00  0.00           H
ATOM   3781  NE  ARG A 241      65.420  54.440  78.090  1.00  0.00           N
ATOM   3782  HE  ARG A 241      66.250  54.950  78.360  1.00  0.00           H
ATOM   3783  CZ  ARG A 241      65.440  53.150  78.510  1.00  0.00           C
ATOM   3784  NH1 ARG A 241      64.380  52.280  78.470  1.00  0.00           N
ATOM   3785 1HH1 ARG A 241      63.480  52.550  78.110  1.00  0.00           H
ATOM   3786 2HH1 ARG A 241      64.560  51.320  78.660  1.00  0.00           H
ATOM   3787  NH2 ARG A 241      66.640  52.680  78.960  1.00  0.00           N
ATOM   3788 1HH2 ARG A 241      67.450  53.200  78.690  1.00  0.00           H
ATOM   3789 2HH2 ARG A 241      66.780  51.740  79.270  1.00  0.00           H
ATOM   3790  C   ARG A 241      65.370  56.800  73.050  1.00  0.00           C
ATOM   3791  O   ARG A 241      65.850  57.830  73.530  1.00  0.00           O
ATOM   3792  N   GLU A 242      65.180  56.720  71.720  1.00  0.00           N
ATOM   3793  HN  GLU A 242      64.760  55.890  71.380  1.00  0.00           H
ATOM   3794  CA  GLU A 242      65.070  57.900  70.920  1.00  0.00           C
ATOM   3795  HA  GLU A 242      64.660  58.610  71.620  1.00  0.00           H
ATOM   3796  CB  GLU A 242      66.360  58.390  70.240  1.00  0.00           C
ATOM   3797  HB1 GLU A 242      66.180  58.730  69.190  1.00  0.00           H
ATOM   3798  HB2 GLU A 242      67.010  57.490  70.290  1.00  0.00           H
ATOM   3799  CG  GLU A 242      67.000  59.500  71.070  1.00  0.00           C
ATOM   3800  HG1 GLU A 242      67.210  59.150  72.100  1.00  0.00           H
ATOM   3801  HG2 GLU A 242      67.960  59.810  70.610  1.00  0.00           H
ATOM   3802  CD  GLU A 242      66.160  60.760  71.260  1.00  0.00           C
ATOM   3803  OE1 GLU A 242      66.580  61.590  72.100  1.00  0.00           O
ATOM   3804  OE2 GLU A 242      65.030  60.840  70.720  1.00  0.00           O
ATOM   3805  C   GLU A 242      64.040  57.640  69.860  1.00  0.00           C
ATOM   3806  O   GLU A 242      63.570  56.540  69.600  1.00  0.00           O
ATOM   3807  N   VAL A 243      63.560  58.800  69.400  1.00  0.00           N
ATOM   3808  HN  VAL A 243      63.970  59.620  69.790  1.00  0.00           H
ATOM   3809  CA  VAL A 243      62.320  58.920  68.690  1.00  0.00           C
ATOM   3810  HA  VAL A 243      61.790  57.980  68.710  1.00  0.00           H
ATOM   3811  CB  VAL A 243      61.420  60.000  69.190  1.00  0.00           C
ATOM   3812  HB  VAL A 243      62.040  60.890  69.430  1.00  0.00           H
ATOM   3813  CG1 VAL A 243      60.770  59.540  70.510  1.00  0.00           C
ATOM   3814 1HG1 VAL A 243      60.030  58.720  70.340  1.00  0.00           H
ATOM   3815 2HG1 VAL A 243      60.150  60.330  70.970  1.00  0.00           H
ATOM   3816 3HG1 VAL A 243      61.520  59.230  71.260  1.00  0.00           H
ATOM   3817  CG2 VAL A 243      60.340  60.320  68.140  1.00  0.00           C
ATOM   3818 1HG2 VAL A 243      59.610  61.030  68.590  1.00  0.00           H
ATOM   3819 2HG2 VAL A 243      59.760  59.430  67.840  1.00  0.00           H
ATOM   3820 3HG2 VAL A 243      60.680  60.740  67.170  1.00  0.00           H
ATOM   3821  C   VAL A 243      62.670  59.120  67.260  1.00  0.00           C
ATOM   3822  O   VAL A 243      62.060  58.490  66.400  1.00  0.00           O
ATOM   3823  N   SER A 244      63.740  59.870  66.940  1.00  0.00           N
ATOM   3824  HN  SER A 244      64.190  60.360  67.670  1.00  0.00           H
ATOM   3825  CA  SER A 244      64.230  60.140  65.620  1.00  0.00           C
ATOM   3826  HA  SER A 244      63.390  60.520  65.060  1.00  0.00           H
ATOM   3827  CB  SER A 244      65.420  61.130  65.680  1.00  0.00           C
ATOM   3828  HB1 SER A 244      66.340  60.580  65.970  1.00  0.00           H
ATOM   3829  HB2 SER A 244      65.600  61.520  64.650  1.00  0.00           H
ATOM   3830  OG  SER A 244      65.170  62.210  66.570  1.00  0.00           O
ATOM   3831  HG1 SER A 244      64.340  62.630  66.340  1.00  0.00           H
ATOM   3832  C   SER A 244      64.740  58.920  64.940  1.00  0.00           C
ATOM   3833  O   SER A 244      64.610  58.840  63.720  1.00  0.00           O
ATOM   3834  N   LYS A 245      65.400  58.040  65.720  1.00  0.00           N
ATOM   3835  HN  LYS A 245      65.500  58.110  66.700  1.00  0.00           H
ATOM   3836  CA  LYS A 245      65.960  56.830  65.190  1.00  0.00           C
ATOM   3837  HA  LYS A 245      65.510  56.660  64.220  1.00  0.00           H
ATOM   3838  CB  LYS A 245      67.480  56.850  64.960  1.00  0.00           C
ATOM   3839  HB1 LYS A 245      67.880  55.840  64.750  1.00  0.00           H
ATOM   3840  HB2 LYS A 245      67.650  57.440  64.040  1.00  0.00           H
ATOM   3841  CG  LYS A 245      68.290  57.510  66.070  1.00  0.00           C
ATOM   3842  HG1 LYS A 245      67.850  58.480  66.380  1.00  0.00           H
ATOM   3843  HG2 LYS A 245      69.250  57.750  65.560  1.00  0.00           H
ATOM   3844  CD  LYS A 245      68.580  56.530  67.210  1.00  0.00           C
ATOM   3845  HD1 LYS A 245      68.920  55.530  66.880  1.00  0.00           H
ATOM   3846  HD2 LYS A 245      67.650  56.480  67.830  1.00  0.00           H
ATOM   3847  CE  LYS A 245      69.560  57.130  68.220  1.00  0.00           C
ATOM   3848  HE1 LYS A 245      69.280  58.200  68.320  1.00  0.00           H
ATOM   3849  HE2 LYS A 245      69.690  56.600  69.190  1.00  0.00           H
ATOM   3850  NZ  LYS A 245      70.910  57.130  67.610  1.00  0.00           N
ATOM   3851  HZ1 LYS A 245      71.350  56.210  67.810  1.00  0.00           H
ATOM   3852  HZ2 LYS A 245      71.450  57.870  68.110  1.00  0.00           H
ATOM   3853  HZ3 LYS A 245      70.860  57.290  66.580  1.00  0.00           H
ATOM   3854  C   LYS A 245      65.400  55.690  65.980  1.00  0.00           C
ATOM   3855  O   LYS A 245      65.570  55.560  67.190  1.00  0.00           O
ATOM   3856  N   ASN A 246      64.650  54.840  65.250  1.00  0.00           N
ATOM   3857  HN  ASN A 246      64.760  54.940  64.270  1.00  0.00           H
ATOM   3858  CA  ASN A 246      63.650  53.980  65.800  1.00  0.00           C
ATOM   3859  HA  ASN A 246      64.190  53.260  66.400  1.00  0.00           H
ATOM   3860  CB  ASN A 246      62.660  54.800  66.640  1.00  0.00           C
ATOM   3861  HB1 ASN A 246      63.230  55.440  67.340  1.00  0.00           H
ATOM   3862  HB2 ASN A 246      62.130  55.570  66.040  1.00  0.00           H
ATOM   3863  CG  ASN A 246      61.680  54.020  67.500  1.00  0.00           C
ATOM   3864  OD1 ASN A 246      60.980  53.150  66.990  1.00  0.00           O
ATOM   3865  ND2 ASN A 246      61.660  54.320  68.830  1.00  0.00           N
ATOM   3866 1HD2 ASN A 246      61.050  53.890  69.490  1.00  0.00           H
ATOM   3867 2HD2 ASN A 246      62.390  54.870  69.230  1.00  0.00           H
ATOM   3868  C   ASN A 246      63.000  53.330  64.620  1.00  0.00           C
ATOM   3869  O   ASN A 246      62.100  53.970  64.090  1.00  0.00           O
ATOM   3870  N   PRO A 247      63.380  52.190  64.120  1.00  0.00           N
ATOM   3871  CD  PRO A 247      64.700  51.590  64.280  1.00  0.00           C
ATOM   3872  HD1 PRO A 247      64.860  51.330  65.350  1.00  0.00           H
ATOM   3873  HD2 PRO A 247      65.530  52.280  64.010  1.00  0.00           H
ATOM   3874  CA  PRO A 247      62.660  51.460  63.120  1.00  0.00           C
ATOM   3875  HA  PRO A 247      62.880  52.020  62.220  1.00  0.00           H
ATOM   3876  CB  PRO A 247      63.260  50.060  63.110  1.00  0.00           C
ATOM   3877  HB1 PRO A 247      62.850  49.570  64.010  1.00  0.00           H
ATOM   3878  HB2 PRO A 247      63.010  49.470  62.200  1.00  0.00           H
ATOM   3879  CG  PRO A 247      64.750  50.340  63.380  1.00  0.00           C
ATOM   3880  HG1 PRO A 247      65.380  49.540  63.810  1.00  0.00           H
ATOM   3881  HG2 PRO A 247      65.240  50.610  62.420  1.00  0.00           H
ATOM   3882  C   PRO A 247      61.170  51.440  63.190  1.00  0.00           C
ATOM   3883  O   PRO A 247      60.610  51.630  62.110  1.00  0.00           O
ATOM   3884  N   ASP A 248      60.490  51.230  64.330  1.00  0.00           N
ATOM   3885  HN  ASP A 248      61.000  51.050  65.180  1.00  0.00           H
ATOM   3886  CA  ASP A 248      59.080  51.350  64.500  1.00  0.00           C
ATOM   3887  HA  ASP A 248      58.620  50.620  63.840  1.00  0.00           H
ATOM   3888  CB  ASP A 248      58.590  51.100  65.940  1.00  0.00           C
ATOM   3889  HB1 ASP A 248      58.950  51.960  66.540  1.00  0.00           H
ATOM   3890  HB2 ASP A 248      57.480  51.090  65.960  1.00  0.00           H
ATOM   3891  CG  ASP A 248      59.100  49.880  66.670  1.00  0.00           C
ATOM   3892  OD1 ASP A 248      60.250  49.440  66.400  1.00  0.00           O
ATOM   3893  OD2 ASP A 248      58.440  49.460  67.660  1.00  0.00           O
ATOM   3894  C   ASP A 248      58.560  52.630  63.940  1.00  0.00           C
ATOM   3895  O   ASP A 248      57.730  52.730  63.040  1.00  0.00           O
ATOM   3896  N   LEU A 249      59.100  53.730  64.480  1.00  0.00           N
ATOM   3897  HN  LEU A 249      59.820  53.660  65.160  1.00  0.00           H
ATOM   3898  CA  LEU A 249      58.600  55.050  64.240  1.00  0.00           C
ATOM   3899  HA  LEU A 249      57.530  55.010  64.100  1.00  0.00           H
ATOM   3900  CB  LEU A 249      59.030  56.020  65.350  1.00  0.00           C
ATOM   3901  HB1 LEU A 249      60.140  56.100  65.430  1.00  0.00           H
ATOM   3902  HB2 LEU A 249      58.590  57.020  65.130  1.00  0.00           H
ATOM   3903  CG  LEU A 249      58.510  55.650  66.740  1.00  0.00           C
ATOM   3904  HG  LEU A 249      59.100  54.820  67.180  1.00  0.00           H
ATOM   3905  CD1 LEU A 249      58.700  56.870  67.660  1.00  0.00           C
ATOM   3906 1HD1 LEU A 249      58.050  57.680  67.270  1.00  0.00           H
ATOM   3907 2HD1 LEU A 249      59.750  57.160  67.830  1.00  0.00           H
ATOM   3908 3HD1 LEU A 249      58.310  56.620  68.670  1.00  0.00           H
ATOM   3909  CD2 LEU A 249      57.030  55.260  66.580  1.00  0.00           C
ATOM   3910 1HD2 LEU A 249      56.530  55.190  67.570  1.00  0.00           H
ATOM   3911 2HD2 LEU A 249      56.620  56.030  65.890  1.00  0.00           H
ATOM   3912 3HD2 LEU A 249      56.960  54.260  66.090  1.00  0.00           H
ATOM   3913  C   LEU A 249      59.130  55.590  62.960  1.00  0.00           C
ATOM   3914  O   LEU A 249      58.560  56.550  62.430  1.00  0.00           O
ATOM   3915  N   GLN A 250      60.190  55.010  62.370  1.00  0.00           N
ATOM   3916  HN  GLN A 250      60.740  54.340  62.870  1.00  0.00           H
ATOM   3917  CA  GLN A 250      60.550  55.400  61.040  1.00  0.00           C
ATOM   3918  HA  GLN A 250      60.320  56.440  60.900  1.00  0.00           H
ATOM   3919  CB  GLN A 250      62.070  55.350  60.820  1.00  0.00           C
ATOM   3920  HB1 GLN A 250      62.370  55.540  59.770  1.00  0.00           H
ATOM   3921  HB2 GLN A 250      62.360  54.330  61.160  1.00  0.00           H
ATOM   3922  CG  GLN A 250      62.720  56.450  61.650  1.00  0.00           C
ATOM   3923  HG1 GLN A 250      62.510  56.270  62.730  1.00  0.00           H
ATOM   3924  HG2 GLN A 250      62.300  57.430  61.340  1.00  0.00           H
ATOM   3925  CD  GLN A 250      64.240  56.460  61.530  1.00  0.00           C
ATOM   3926  OE1 GLN A 250      64.810  55.500  62.050  1.00  0.00           O
ATOM   3927  NE2 GLN A 250      64.900  57.470  60.910  1.00  0.00           N
ATOM   3928 1HE2 GLN A 250      64.420  58.320  60.690  1.00  0.00           H
ATOM   3929 2HE2 GLN A 250      65.890  57.400  61.060  1.00  0.00           H
ATOM   3930  C   GLN A 250      59.730  54.720  59.990  1.00  0.00           C
ATOM   3931  O   GLN A 250      59.470  55.260  58.920  1.00  0.00           O
ATOM   3932  N   ALA A 251      59.220  53.510  60.300  1.00  0.00           N
ATOM   3933  HN  ALA A 251      59.490  53.050  61.140  1.00  0.00           H
ATOM   3934  CA  ALA A 251      58.380  52.680  59.500  1.00  0.00           C
ATOM   3935  HA  ALA A 251      58.800  52.740  58.510  1.00  0.00           H
ATOM   3936  CB  ALA A 251      58.440  51.270  60.090  1.00  0.00           C
ATOM   3937  HB1 ALA A 251      58.140  51.280  61.160  1.00  0.00           H
ATOM   3938  HB2 ALA A 251      57.750  50.560  59.580  1.00  0.00           H
ATOM   3939  HB3 ALA A 251      59.460  50.870  59.890  1.00  0.00           H
ATOM   3940  C   ALA A 251      56.990  53.190  59.270  1.00  0.00           C
ATOM   3941  O   ALA A 251      56.490  53.210  58.150  1.00  0.00           O
ATOM   3942  N   ILE A 252      56.350  53.790  60.290  1.00  0.00           N
ATOM   3943  HN  ILE A 252      56.710  53.800  61.220  1.00  0.00           H
ATOM   3944  CA  ILE A 252      55.100  54.460  60.110  1.00  0.00           C
ATOM   3945  HA  ILE A 252      54.540  53.910  59.380  1.00  0.00           H
ATOM   3946  CB  ILE A 252      54.380  54.510  61.430  1.00  0.00           C
ATOM   3947  HB  ILE A 252      54.420  53.500  61.900  1.00  0.00           H
ATOM   3948  CG2 ILE A 252      55.060  55.480  62.400  1.00  0.00           C
ATOM   3949 1HG2 ILE A 252      54.520  55.490  63.380  1.00  0.00           H
ATOM   3950 2HG2 ILE A 252      56.120  55.240  62.600  1.00  0.00           H
ATOM   3951 3HG2 ILE A 252      54.890  56.510  62.020  1.00  0.00           H
ATOM   3952  CG1 ILE A 252      52.880  54.850  61.360  1.00  0.00           C
ATOM   3953 1HG1 ILE A 252      52.780  55.890  61.000  1.00  0.00           H
ATOM   3954 2HG1 ILE A 252      52.460  54.740  62.380  1.00  0.00           H
ATOM   3955  CD  ILE A 252      52.060  53.960  60.430  1.00  0.00           C
ATOM   3956  HD1 ILE A 252      52.460  53.920  59.390  1.00  0.00           H
ATOM   3957  HD2 ILE A 252      51.020  54.350  60.420  1.00  0.00           H
ATOM   3958  HD3 ILE A 252      52.130  52.910  60.770  1.00  0.00           H
ATOM   3959  C   ILE A 252      55.220  55.830  59.520  1.00  0.00           C
ATOM   3960  O   ILE A 252      54.300  56.310  58.860  1.00  0.00           O
ATOM   3961  N   ARG A 253      56.400  56.470  59.640  1.00  0.00           N
ATOM   3962  HN  ARG A 253      57.140  55.960  60.060  1.00  0.00           H
ATOM   3963  CA  ARG A 253      56.680  57.740  59.050  1.00  0.00           C
ATOM   3964  HA  ARG A 253      55.920  58.430  59.390  1.00  0.00           H
ATOM   3965  CB  ARG A 253      58.060  58.290  59.470  1.00  0.00           C
ATOM   3966  HB1 ARG A 253      58.470  57.600  60.230  1.00  0.00           H
ATOM   3967  HB2 ARG A 253      58.800  58.290  58.640  1.00  0.00           H
ATOM   3968  CG  ARG A 253      58.040  59.710  60.040  1.00  0.00           C
ATOM   3969  HG1 ARG A 253      57.310  60.360  59.500  1.00  0.00           H
ATOM   3970  HG2 ARG A 253      59.050  60.120  59.860  1.00  0.00           H
ATOM   3971  CD  ARG A 253      57.800  59.830  61.540  1.00  0.00           C
ATOM   3972  HD1 ARG A 253      56.890  59.250  61.780  1.00  0.00           H
ATOM   3973  HD2 ARG A 253      57.670  60.900  61.810  1.00  0.00           H
ATOM   3974  NE  ARG A 253      58.900  59.180  62.310  1.00  0.00           N
ATOM   3975  HE  ARG A 253      58.920  58.190  62.370  1.00  0.00           H
ATOM   3976  CZ  ARG A 253      59.700  59.810  63.220  1.00  0.00           C
ATOM   3977  NH1 ARG A 253      59.650  61.150  63.510  1.00  0.00           N
ATOM   3978 1HH1 ARG A 253      60.120  61.530  64.310  1.00  0.00           H
ATOM   3979 2HH1 ARG A 253      59.170  61.820  62.950  1.00  0.00           H
ATOM   3980  NH2 ARG A 253      60.440  59.000  64.030  1.00  0.00           N
ATOM   3981 1HH2 ARG A 253      60.680  58.060  63.800  1.00  0.00           H
ATOM   3982 2HH2 ARG A 253      61.000  59.400  64.750  1.00  0.00           H
ATOM   3983  C   ARG A 253      56.680  57.610  57.570  1.00  0.00           C
ATOM   3984  O   ARG A 253      56.090  58.430  56.870  1.00  0.00           O
ATOM   3985  N   ILE A 254      57.310  56.510  57.130  1.00  0.00           N
ATOM   3986  HN  ILE A 254      57.780  55.940  57.790  1.00  0.00           H
ATOM   3987  CA  ILE A 254      57.600  56.330  55.740  1.00  0.00           C
ATOM   3988  HA  ILE A 254      57.680  57.330  55.350  1.00  0.00           H
ATOM   3989  CB  ILE A 254      58.910  55.620  55.580  1.00  0.00           C
ATOM   3990  HB  ILE A 254      59.590  55.920  56.400  1.00  0.00           H
ATOM   3991  CG2 ILE A 254      58.830  54.080  55.560  1.00  0.00           C
ATOM   3992 1HG2 ILE A 254      58.300  53.770  56.490  1.00  0.00           H
ATOM   3993 2HG2 ILE A 254      58.290  53.730  54.650  1.00  0.00           H
ATOM   3994 3HG2 ILE A 254      59.840  53.630  55.550  1.00  0.00           H
ATOM   3995  CG1 ILE A 254      59.570  56.150  54.300  1.00  0.00           C
ATOM   3996 1HG1 ILE A 254      59.060  55.680  53.440  1.00  0.00           H
ATOM   3997 2HG1 ILE A 254      59.320  57.230  54.190  1.00  0.00           H
ATOM   3998  CD  ILE A 254      61.070  55.880  54.230  1.00  0.00           C
ATOM   3999  HD1 ILE A 254      61.550  56.260  55.160  1.00  0.00           H
ATOM   4000  HD2 ILE A 254      61.370  54.830  54.020  1.00  0.00           H
ATOM   4001  HD3 ILE A 254      61.550  56.460  53.400  1.00  0.00           H
ATOM   4002  C   ILE A 254      56.440  55.660  55.080  1.00  0.00           C
ATOM   4003  O   ILE A 254      56.200  55.970  53.910  1.00  0.00           O
ATOM   4004  N   ALA A 255      55.610  54.850  55.760  1.00  0.00           N
ATOM   4005  HN  ALA A 255      55.880  54.500  56.660  1.00  0.00           H
ATOM   4006  CA  ALA A 255      54.440  54.260  55.190  1.00  0.00           C
ATOM   4007  HA  ALA A 255      54.680  53.780  54.250  1.00  0.00           H
ATOM   4008  CB  ALA A 255      53.850  53.230  56.170  1.00  0.00           C
ATOM   4009  HB1 ALA A 255      54.650  52.540  56.510  1.00  0.00           H
ATOM   4010  HB2 ALA A 255      53.370  53.700  57.050  1.00  0.00           H
ATOM   4011  HB3 ALA A 255      53.060  52.640  55.650  1.00  0.00           H
ATOM   4012  C   ALA A 255      53.410  55.280  54.840  1.00  0.00           C
ATOM   4013  O   ALA A 255      52.570  55.050  53.970  1.00  0.00           O
ATOM   4014  N   SER A 256      53.490  56.470  55.450  1.00  0.00           N
ATOM   4015  HN  SER A 256      54.240  56.650  56.080  1.00  0.00           H
ATOM   4016  CA  SER A 256      52.450  57.460  55.460  1.00  0.00           C
ATOM   4017  HA  SER A 256      51.480  57.050  55.220  1.00  0.00           H
ATOM   4018  CB  SER A 256      52.440  58.130  56.840  1.00  0.00           C
ATOM   4019  HB1 SER A 256      53.440  58.580  57.020  1.00  0.00           H
ATOM   4020  HB2 SER A 256      52.330  57.340  57.620  1.00  0.00           H
ATOM   4021  OG  SER A 256      51.360  59.020  57.050  1.00  0.00           O
ATOM   4022  HG1 SER A 256      51.260  59.530  56.240  1.00  0.00           H
ATOM   4023  C   SER A 256      52.670  58.580  54.490  1.00  0.00           C
ATOM   4024  O   SER A 256      51.900  59.530  54.370  1.00  0.00           O
ATOM   4025  N   VAL A 257      53.760  58.510  53.710  1.00  0.00           N
ATOM   4026  HN  VAL A 257      54.500  57.860  53.850  1.00  0.00           H
ATOM   4027  CA  VAL A 257      54.060  59.500  52.720  1.00  0.00           C
ATOM   4028  HA  VAL A 257      53.360  60.310  52.850  1.00  0.00           H
ATOM   4029  CB  VAL A 257      55.420  60.130  52.780  1.00  0.00           C
ATOM   4030  HB  VAL A 257      55.630  60.770  51.900  1.00  0.00           H
ATOM   4031  CG1 VAL A 257      55.520  60.960  54.070  1.00  0.00           C
ATOM   4032 1HG1 VAL A 257      55.300  60.390  55.000  1.00  0.00           H
ATOM   4033 2HG1 VAL A 257      54.840  61.830  54.050  1.00  0.00           H
ATOM   4034 3HG1 VAL A 257      56.580  61.290  54.160  1.00  0.00           H
ATOM   4035  CG2 VAL A 257      56.500  59.040  52.760  1.00  0.00           C
ATOM   4036 1HG2 VAL A 257      57.470  59.540  52.990  1.00  0.00           H
ATOM   4037 2HG2 VAL A 257      56.550  58.540  51.770  1.00  0.00           H
ATOM   4038 3HG2 VAL A 257      56.290  58.310  53.570  1.00  0.00           H
ATOM   4039  C   VAL A 257      53.800  59.030  51.330  1.00  0.00           C
ATOM   4040  O   VAL A 257      54.010  59.790  50.380  1.00  0.00           O
ATOM   4041  N   ASN A 258      53.220  57.840  51.090  1.00  0.00           N
ATOM   4042  HN  ASN A 258      53.070  57.260  51.890  1.00  0.00           H
ATOM   4043  CA  ASN A 258      52.680  57.460  49.820  1.00  0.00           C
ATOM   4044  HA  ASN A 258      53.530  57.520  49.160  1.00  0.00           H
ATOM   4045  CB  ASN A 258      52.010  56.080  49.720  1.00  0.00           C
ATOM   4046  HB1 ASN A 258      51.530  55.950  48.730  1.00  0.00           H
ATOM   4047  HB2 ASN A 258      51.240  55.950  50.510  1.00  0.00           H
ATOM   4048  CG  ASN A 258      53.060  54.990  49.890  1.00  0.00           C
ATOM   4049  OD1 ASN A 258      54.280  55.110  49.960  1.00  0.00           O
ATOM   4050  ND2 ASN A 258      52.490  53.760  50.050  1.00  0.00           N
ATOM   4051 1HD2 ASN A 258      51.510  53.650  49.850  1.00  0.00           H
ATOM   4052 2HD2 ASN A 258      53.130  53.010  50.160  1.00  0.00           H
ATOM   4053  C   ASN A 258      51.730  58.460  49.250  1.00  0.00           C
ATOM   4054  O   ASN A 258      51.870  58.750  48.060  1.00  0.00           O
ATOM   4055  N   PRO A 259      50.810  59.090  49.900  1.00  0.00           N
ATOM   4056  CD  PRO A 259      50.230  58.590  51.140  1.00  0.00           C
ATOM   4057  HD1 PRO A 259      50.910  58.970  51.930  1.00  0.00           H
ATOM   4058  HD2 PRO A 259      50.130  57.490  51.170  1.00  0.00           H
ATOM   4059  CA  PRO A 259      49.930  59.990  49.210  1.00  0.00           C
ATOM   4060  HA  PRO A 259      49.450  59.450  48.400  1.00  0.00           H
ATOM   4061  CB  PRO A 259      48.910  60.460  50.250  1.00  0.00           C
ATOM   4062  HB1 PRO A 259      47.900  60.770  49.900  1.00  0.00           H
ATOM   4063  HB2 PRO A 259      49.280  61.310  50.860  1.00  0.00           H
ATOM   4064  CG  PRO A 259      48.870  59.320  51.280  1.00  0.00           C
ATOM   4065  HG1 PRO A 259      48.690  59.690  52.310  1.00  0.00           H
ATOM   4066  HG2 PRO A 259      48.020  58.630  51.090  1.00  0.00           H
ATOM   4067  C   PRO A 259      50.580  61.210  48.680  1.00  0.00           C
ATOM   4068  O   PRO A 259      49.990  61.910  47.860  1.00  0.00           O
ATOM   4069  N   ILE A 260      51.750  61.580  49.230  1.00  0.00           N
ATOM   4070  HN  ILE A 260      52.230  60.980  49.860  1.00  0.00           H
ATOM   4071  CA  ILE A 260      52.500  62.700  48.760  1.00  0.00           C
ATOM   4072  HA  ILE A 260      51.850  63.550  48.580  1.00  0.00           H
ATOM   4073  CB  ILE A 260      53.490  63.120  49.800  1.00  0.00           C
ATOM   4074  HB  ILE A 260      54.130  62.250  50.080  1.00  0.00           H
ATOM   4075  CG2 ILE A 260      54.330  64.320  49.340  1.00  0.00           C
ATOM   4076 1HG2 ILE A 260      53.760  65.270  49.360  1.00  0.00           H
ATOM   4077 2HG2 ILE A 260      55.160  64.440  50.070  1.00  0.00           H
ATOM   4078 3HG2 ILE A 260      54.870  64.110  48.390  1.00  0.00           H
ATOM   4079  CG1 ILE A 260      52.780  63.520  51.110  1.00  0.00           C
ATOM   4080 1HG1 ILE A 260      51.950  64.230  50.910  1.00  0.00           H
ATOM   4081 2HG1 ILE A 260      52.250  62.630  51.520  1.00  0.00           H
ATOM   4082  CD  ILE A 260      53.710  64.140  52.150  1.00  0.00           C
ATOM   4083  HD1 ILE A 260      53.200  64.100  53.140  1.00  0.00           H
ATOM   4084  HD2 ILE A 260      53.860  65.220  51.930  1.00  0.00           H
ATOM   4085  HD3 ILE A 260      54.610  63.500  52.240  1.00  0.00           H
ATOM   4086  C   ILE A 260      53.200  62.420  47.470  1.00  0.00           C
ATOM   4087  O   ILE A 260      53.090  63.120  46.470  1.00  0.00           O
ATOM   4088  N   LEU A 261      53.980  61.320  47.530  1.00  0.00           N
ATOM   4089  HN  LEU A 261      54.030  60.770  48.350  1.00  0.00           H
ATOM   4090  CA  LEU A 261      54.840  60.870  46.480  1.00  0.00           C
ATOM   4091  HA  LEU A 261      55.440  61.730  46.210  1.00  0.00           H
ATOM   4092  CB  LEU A 261      55.720  59.720  47.000  1.00  0.00           C
ATOM   4093  HB1 LEU A 261      56.170  59.220  46.120  1.00  0.00           H
ATOM   4094  HB2 LEU A 261      55.110  59.010  47.590  1.00  0.00           H
ATOM   4095  CG  LEU A 261      56.930  60.220  47.810  1.00  0.00           C
ATOM   4096  HG  LEU A 261      57.810  60.370  47.150  1.00  0.00           H
ATOM   4097  CD1 LEU A 261      57.410  59.090  48.740  1.00  0.00           C
ATOM   4098 1HD1 LEU A 261      58.310  59.420  49.310  1.00  0.00           H
ATOM   4099 2HD1 LEU A 261      56.590  58.850  49.450  1.00  0.00           H
ATOM   4100 3HD1 LEU A 261      57.670  58.190  48.150  1.00  0.00           H
ATOM   4101  CD2 LEU A 261      56.820  61.510  48.650  1.00  0.00           C
ATOM   4102 1HD2 LEU A 261      56.570  62.400  48.030  1.00  0.00           H
ATOM   4103 2HD2 LEU A 261      57.830  61.610  49.100  1.00  0.00           H
ATOM   4104 3HD2 LEU A 261      56.120  61.340  49.500  1.00  0.00           H
ATOM   4105  C   LEU A 261      54.250  60.530  45.150  1.00  0.00           C
ATOM   4106  O   LEU A 261      54.790  60.970  44.140  1.00  0.00           O
ATOM   4107  N   ASP A 262      53.240  59.650  45.180  1.00  0.00           N
ATOM   4108  HN  ASP A 262      52.870  59.250  46.020  1.00  0.00           H
ATOM   4109  CA  ASP A 262      52.520  59.220  44.020  1.00  0.00           C
ATOM   4110  HA  ASP A 262      53.260  58.830  43.330  1.00  0.00           H
ATOM   4111  CB  ASP A 262      51.620  58.050  44.440  1.00  0.00           C
ATOM   4112  HB1 ASP A 262      50.740  57.950  43.760  1.00  0.00           H
ATOM   4113  HB2 ASP A 262      51.330  58.160  45.510  1.00  0.00           H
ATOM   4114  CG  ASP A 262      52.510  56.820  44.360  1.00  0.00           C
ATOM   4115  OD1 ASP A 262      53.220  56.500  45.350  1.00  0.00           O
ATOM   4116  OD2 ASP A 262      52.580  56.370  43.180  1.00  0.00           O
ATOM   4117  C   ASP A 262      51.840  60.300  43.250  1.00  0.00           C
ATOM   4118  O   ASP A 262      52.060  60.310  42.040  1.00  0.00           O
ATOM   4119  N   PRO A 263      51.110  61.280  43.670  1.00  0.00           N
ATOM   4120  CD  PRO A 263      50.190  61.160  44.790  1.00  0.00           C
ATOM   4121  HD1 PRO A 263      50.640  61.710  45.650  1.00  0.00           H
ATOM   4122  HD2 PRO A 263      49.850  60.150  45.140  1.00  0.00           H
ATOM   4123  CA  PRO A 263      50.700  62.330  42.780  1.00  0.00           C
ATOM   4124  HA  PRO A 263      50.200  61.880  41.930  1.00  0.00           H
ATOM   4125  CB  PRO A 263      49.710  63.120  43.630  1.00  0.00           C
ATOM   4126  HB1 PRO A 263      50.230  63.810  44.330  1.00  0.00           H
ATOM   4127  HB2 PRO A 263      49.050  63.790  43.030  1.00  0.00           H
ATOM   4128  CG  PRO A 263      48.980  62.040  44.430  1.00  0.00           C
ATOM   4129  HG1 PRO A 263      48.430  62.420  45.320  1.00  0.00           H
ATOM   4130  HG2 PRO A 263      48.290  61.540  43.730  1.00  0.00           H
ATOM   4131  C   PRO A 263      51.730  63.240  42.200  1.00  0.00           C
ATOM   4132  O   PRO A 263      51.490  63.700  41.090  1.00  0.00           O
ATOM   4133  N   TRP A 264      52.890  63.540  42.810  1.00  0.00           N
ATOM   4134  HN  TRP A 264      53.040  63.170  43.720  1.00  0.00           H
ATOM   4135  CA  TRP A 264      53.830  64.390  42.150  1.00  0.00           C
ATOM   4136  HA  TRP A 264      53.300  65.230  41.730  1.00  0.00           H
ATOM   4137  CB  TRP A 264      54.820  65.100  43.090  1.00  0.00           C
ATOM   4138  HB1 TRP A 264      55.400  65.810  42.460  1.00  0.00           H
ATOM   4139  HB2 TRP A 264      55.520  64.330  43.480  1.00  0.00           H
ATOM   4140  CG  TRP A 264      54.160  65.800  44.240  1.00  0.00           C
ATOM   4141  CD1 TRP A 264      54.450  65.380  45.500  1.00  0.00           C
ATOM   4142  HD1 TRP A 264      55.060  64.540  45.810  1.00  0.00           H
ATOM   4143  NE1 TRP A 264      53.650  66.050  46.390  1.00  0.00           N
ATOM   4144  HE1 TRP A 264      53.310  65.610  47.190  1.00  0.00           H
ATOM   4145  CE2 TRP A 264      52.890  66.970  45.710  1.00  0.00           C
ATOM   4146  CD2 TRP A 264      53.200  66.840  44.370  1.00  0.00           C
ATOM   4147  CE3 TRP A 264      52.620  67.650  43.430  1.00  0.00           C
ATOM   4148  HE3 TRP A 264      52.840  67.470  42.390  1.00  0.00           H
ATOM   4149  CZ3 TRP A 264      51.710  68.590  43.870  1.00  0.00           C
ATOM   4150  HZ3 TRP A 264      51.170  69.290  43.250  1.00  0.00           H
ATOM   4151  CZ2 TRP A 264      51.970  67.870  46.150  1.00  0.00           C
ATOM   4152  HZ2 TRP A 264      51.690  68.010  47.190  1.00  0.00           H
ATOM   4153  CH2 TRP A 264      51.410  68.690  45.210  1.00  0.00           C
ATOM   4154  HH2 TRP A 264      50.670  69.400  45.550  1.00  0.00           H
ATOM   4155  C   TRP A 264      54.580  63.760  41.030  1.00  0.00           C
ATOM   4156  O   TRP A 264      55.190  64.490  40.250  1.00  0.00           O
ATOM   4157  N   ILE A 265      54.600  62.420  40.960  1.00  0.00           N
ATOM   4158  HN  ILE A 265      54.270  61.900  41.750  1.00  0.00           H
ATOM   4159  CA  ILE A 265      54.930  61.680  39.780  1.00  0.00           C
ATOM   4160  HA  ILE A 265      55.950  61.880  39.500  1.00  0.00           H
ATOM   4161  CB  ILE A 265      54.770  60.220  40.090  1.00  0.00           C
ATOM   4162  HB  ILE A 265      53.770  59.960  40.480  1.00  0.00           H
ATOM   4163  CG2 ILE A 265      54.910  59.440  38.770  1.00  0.00           C
ATOM   4164 1HG2 ILE A 265      55.000  58.330  38.880  1.00  0.00           H
ATOM   4165 2HG2 ILE A 265      55.810  59.740  38.190  1.00  0.00           H
ATOM   4166 3HG2 ILE A 265      54.020  59.580  38.120  1.00  0.00           H
ATOM   4167  CG1 ILE A 265      55.900  59.790  41.040  1.00  0.00           C
ATOM   4168 1HG1 ILE A 265      56.040  60.500  41.880  1.00  0.00           H
ATOM   4169 2HG1 ILE A 265      56.850  59.840  40.460  1.00  0.00           H
ATOM   4170  CD  ILE A 265      55.640  58.460  41.760  1.00  0.00           C
ATOM   4171  HD1 ILE A 265      55.040  58.530  42.690  1.00  0.00           H
ATOM   4172  HD2 ILE A 265      55.130  57.760  41.060  1.00  0.00           H
ATOM   4173  HD3 ILE A 265      56.570  57.880  41.940  1.00  0.00           H
ATOM   4174  C   ILE A 265      54.070  62.130  38.660  1.00  0.00           C
ATOM   4175  O   ILE A 265      54.550  62.700  37.670  1.00  0.00           O
ATOM   4176  N   TYR A 266      52.750  61.910  38.750  1.00  0.00           N
ATOM   4177  HN  TYR A 266      52.390  61.430  39.540  1.00  0.00           H
ATOM   4178  CA  TYR A 266      51.810  62.200  37.710  1.00  0.00           C
ATOM   4179  HA  TYR A 266      52.190  61.760  36.800  1.00  0.00           H
ATOM   4180  CB  TYR A 266      50.430  61.580  38.020  1.00  0.00           C
ATOM   4181  HB1 TYR A 266      50.190  61.840  39.070  1.00  0.00           H
ATOM   4182  HB2 TYR A 266      49.620  61.910  37.330  1.00  0.00           H
ATOM   4183  CG  TYR A 266      50.580  60.100  37.920  1.00  0.00           C
ATOM   4184  CD1 TYR A 266      50.730  59.300  39.030  1.00  0.00           C
ATOM   4185  HD1 TYR A 266      50.760  59.780  39.990  1.00  0.00           H
ATOM   4186  CE1 TYR A 266      51.070  57.970  38.890  1.00  0.00           C
ATOM   4187  HE1 TYR A 266      51.260  57.310  39.720  1.00  0.00           H
ATOM   4188  CZ  TYR A 266      51.060  57.410  37.630  1.00  0.00           C
ATOM   4189  OH  TYR A 266      51.380  56.050  37.430  1.00  0.00           O
ATOM   4190  HH  TYR A 266      51.790  55.750  38.250  1.00  0.00           H
ATOM   4191  CD2 TYR A 266      50.590  59.510  36.670  1.00  0.00           C
ATOM   4192  HD2 TYR A 266      50.490  60.150  35.810  1.00  0.00           H
ATOM   4193  CE2 TYR A 266      50.840  58.170  36.510  1.00  0.00           C
ATOM   4194  HE2 TYR A 266      50.960  57.660  35.560  1.00  0.00           H
ATOM   4195  C   TYR A 266      51.700  63.640  37.350  1.00  0.00           C
ATOM   4196  O   TYR A 266      51.570  63.930  36.160  1.00  0.00           O
ATOM   4197  N   ILE A 267      51.730  64.580  38.310  1.00  0.00           N
ATOM   4198  HN  ILE A 267      51.760  64.280  39.260  1.00  0.00           H
ATOM   4199  CA  ILE A 267      51.780  66.000  38.110  1.00  0.00           C
ATOM   4200  HA  ILE A 267      50.880  66.160  37.540  1.00  0.00           H
ATOM   4201  CB  ILE A 267      51.650  66.620  39.470  1.00  0.00           C
ATOM   4202  HB  ILE A 267      52.360  66.050  40.110  1.00  0.00           H
ATOM   4203  CG2 ILE A 267      51.950  68.130  39.460  1.00  0.00           C
ATOM   4204 1HG2 ILE A 267      51.780  68.520  40.490  1.00  0.00           H
ATOM   4205 2HG2 ILE A 267      51.270  68.590  38.710  1.00  0.00           H
ATOM   4206 3HG2 ILE A 267      53.010  68.410  39.270  1.00  0.00           H
ATOM   4207  CG1 ILE A 267      50.230  66.310  39.970  1.00  0.00           C
ATOM   4208 1HG1 ILE A 267      49.910  65.280  39.710  1.00  0.00           H
ATOM   4209 2HG1 ILE A 267      49.520  66.990  39.430  1.00  0.00           H
ATOM   4210  CD  ILE A 267      50.060  66.590  41.460  1.00  0.00           C
ATOM   4211  HD1 ILE A 267      49.110  66.220  41.910  1.00  0.00           H
ATOM   4212  HD2 ILE A 267      50.130  67.690  41.610  1.00  0.00           H
ATOM   4213  HD3 ILE A 267      50.880  66.070  41.990  1.00  0.00           H
ATOM   4214  C   ILE A 267      52.950  66.500  37.330  1.00  0.00           C
ATOM   4215  O   ILE A 267      52.810  67.290  36.400  1.00  0.00           O
ATOM   4216  N   LEU A 268      54.180  66.080  37.680  1.00  0.00           N
ATOM   4217  HN  LEU A 268      54.320  65.410  38.410  1.00  0.00           H
ATOM   4218  CA  LEU A 268      55.330  66.550  36.980  1.00  0.00           C
ATOM   4219  HA  LEU A 268      55.150  67.570  36.680  1.00  0.00           H
ATOM   4220  CB  LEU A 268      56.470  66.570  38.020  1.00  0.00           C
ATOM   4221  HB1 LEU A 268      56.710  65.550  38.390  1.00  0.00           H
ATOM   4222  HB2 LEU A 268      57.350  66.950  37.470  1.00  0.00           H
ATOM   4223  CG  LEU A 268      56.180  67.470  39.230  1.00  0.00           C
ATOM   4224  HG  LEU A 268      55.260  67.100  39.720  1.00  0.00           H
ATOM   4225  CD1 LEU A 268      57.370  67.390  40.210  1.00  0.00           C
ATOM   4226 1HD1 LEU A 268      57.570  66.310  40.420  1.00  0.00           H
ATOM   4227 2HD1 LEU A 268      58.240  67.990  39.870  1.00  0.00           H
ATOM   4228 3HD1 LEU A 268      57.170  67.870  41.190  1.00  0.00           H
ATOM   4229  CD2 LEU A 268      56.000  68.950  38.840  1.00  0.00           C
ATOM   4230 1HD2 LEU A 268      55.260  69.160  38.040  1.00  0.00           H
ATOM   4231 2HD2 LEU A 268      56.960  69.320  38.420  1.00  0.00           H
ATOM   4232 3HD2 LEU A 268      55.690  69.510  39.750  1.00  0.00           H
ATOM   4233  C   LEU A 268      55.760  65.750  35.790  1.00  0.00           C
ATOM   4234  O   LEU A 268      56.380  66.300  34.890  1.00  0.00           O
ATOM   4235  N   LEU A 269      55.470  64.440  35.730  1.00  0.00           N
ATOM   4236  HN  LEU A 269      55.110  63.940  36.520  1.00  0.00           H
ATOM   4237  CA  LEU A 269      55.810  63.540  34.670  1.00  0.00           C
ATOM   4238  HA  LEU A 269      56.530  64.020  34.020  1.00  0.00           H
ATOM   4239  CB  LEU A 269      56.460  62.270  35.230  1.00  0.00           C
ATOM   4240  HB1 LEU A 269      55.750  61.640  35.800  1.00  0.00           H
ATOM   4241  HB2 LEU A 269      56.720  61.650  34.340  1.00  0.00           H
ATOM   4242  CG  LEU A 269      57.740  62.470  36.060  1.00  0.00           C
ATOM   4243  HG  LEU A 269      57.460  63.080  36.950  1.00  0.00           H
ATOM   4244  CD1 LEU A 269      58.320  61.130  36.550  1.00  0.00           C
ATOM   4245 1HD1 LEU A 269      59.100  61.310  37.320  1.00  0.00           H
ATOM   4246 2HD1 LEU A 269      57.520  60.560  37.070  1.00  0.00           H
ATOM   4247 3HD1 LEU A 269      58.700  60.480  35.730  1.00  0.00           H
ATOM   4248  CD2 LEU A 269      58.820  63.310  35.360  1.00  0.00           C
ATOM   4249 1HD2 LEU A 269      58.340  64.300  35.300  1.00  0.00           H
ATOM   4250 2HD2 LEU A 269      59.040  62.920  34.350  1.00  0.00           H
ATOM   4251 3HD2 LEU A 269      59.770  63.390  35.940  1.00  0.00           H
ATOM   4252  C   LEU A 269      54.610  63.200  33.860  1.00  0.00           C
ATOM   4253  O   LEU A 269      54.490  62.150  33.240  1.00  0.00           O
ATOM   4254  N   ARG A 270      53.620  64.110  33.800  1.00  0.00           N
ATOM   4255  HN  ARG A 270      53.580  64.830  34.480  1.00  0.00           H
ATOM   4256  CA  ARG A 270      52.680  64.300  32.740  1.00  0.00           C
ATOM   4257  HA  ARG A 270      52.030  63.450  32.870  1.00  0.00           H
ATOM   4258  CB  ARG A 270      51.920  65.620  32.880  1.00  0.00           C
ATOM   4259  HB1 ARG A 270      51.200  65.470  33.720  1.00  0.00           H
ATOM   4260  HB2 ARG A 270      51.280  65.780  31.990  1.00  0.00           H
ATOM   4261  CG  ARG A 270      52.740  66.860  33.230  1.00  0.00           C
ATOM   4262  HG1 ARG A 270      53.300  66.870  34.190  1.00  0.00           H
ATOM   4263  HG2 ARG A 270      53.570  67.040  32.520  1.00  0.00           H
ATOM   4264  CD  ARG A 270      51.960  68.170  33.120  1.00  0.00           C
ATOM   4265  HD1 ARG A 270      51.540  68.430  32.120  1.00  0.00           H
ATOM   4266  HD2 ARG A 270      51.090  68.060  33.800  1.00  0.00           H
ATOM   4267  NE  ARG A 270      52.710  69.280  33.770  1.00  0.00           N
ATOM   4268  HE  ARG A 270      52.520  69.390  34.740  1.00  0.00           H
ATOM   4269  CZ  ARG A 270      53.030  70.420  33.080  1.00  0.00           C
ATOM   4270  NH1 ARG A 270      53.540  70.320  31.820  1.00  0.00           N
ATOM   4271 1HH1 ARG A 270      53.790  71.230  31.460  1.00  0.00           H
ATOM   4272 2HH1 ARG A 270      53.770  69.400  31.530  1.00  0.00           H
ATOM   4273  NH2 ARG A 270      52.860  71.690  33.550  1.00  0.00           N
ATOM   4274 1HH2 ARG A 270      52.790  71.860  34.530  1.00  0.00           H
ATOM   4275 2HH2 ARG A 270      53.170  72.420  32.930  1.00  0.00           H
ATOM   4276  C   ARG A 270      53.250  64.160  31.360  1.00  0.00           C
ATOM   4277  O   ARG A 270      54.460  64.210  31.160  1.00  0.00           O
ATOM   4278  N   LYS A 271      52.430  63.960  30.310  1.00  0.00           N
ATOM   4279  HN  LYS A 271      51.450  63.980  30.490  1.00  0.00           H
ATOM   4280  CA  LYS A 271      52.810  63.600  28.980  1.00  0.00           C
ATOM   4281  HA  LYS A 271      53.400  62.700  29.060  1.00  0.00           H
ATOM   4282  CB  LYS A 271      51.560  63.300  28.130  1.00  0.00           C
ATOM   4283  HB1 LYS A 271      50.930  64.170  27.870  1.00  0.00           H
ATOM   4284  HB2 LYS A 271      52.050  62.920  27.210  1.00  0.00           H
ATOM   4285  CG  LYS A 271      50.780  62.070  28.580  1.00  0.00           C
ATOM   4286  HG1 LYS A 271      50.070  62.290  29.410  1.00  0.00           H
ATOM   4287  HG2 LYS A 271      51.480  61.310  29.000  1.00  0.00           H
ATOM   4288  CD  LYS A 271      50.010  61.540  27.370  1.00  0.00           C
ATOM   4289  HD1 LYS A 271      49.280  62.310  27.040  1.00  0.00           H
ATOM   4290  HD2 LYS A 271      50.700  61.370  26.510  1.00  0.00           H
ATOM   4291  CE  LYS A 271      49.280  60.200  27.530  1.00  0.00           C
ATOM   4292  HE1 LYS A 271      48.470  60.180  28.290  1.00  0.00           H
ATOM   4293  HE2 LYS A 271      50.030  59.460  27.880  1.00  0.00           H
ATOM   4294  NZ  LYS A 271      48.720  59.760  26.240  1.00  0.00           N
ATOM   4295  HZ1 LYS A 271      47.850  60.280  26.040  1.00  0.00           H
ATOM   4296  HZ2 LYS A 271      48.590  58.730  26.210  1.00  0.00           H
ATOM   4297  HZ3 LYS A 271      49.460  59.950  25.530  1.00  0.00           H
ATOM   4298  C   LYS A 271      53.700  64.640  28.380  1.00  0.00           C
ATOM   4299  O   LYS A 271      54.700  64.300  27.750  1.00  0.00           O
ATOM   4300  N   THR A 272      53.420  65.930  28.590  1.00  0.00           N
ATOM   4301  HN  THR A 272      52.560  66.190  29.030  1.00  0.00           H
ATOM   4302  CA  THR A 272      54.170  67.090  28.230  1.00  0.00           C
ATOM   4303  HA  THR A 272      54.260  67.130  27.160  1.00  0.00           H
ATOM   4304  CB  THR A 272      53.660  68.420  28.720  1.00  0.00           C
ATOM   4305  HB  THR A 272      54.420  69.230  28.650  1.00  0.00           H
ATOM   4306  OG1 THR A 272      53.030  68.290  29.980  1.00  0.00           O
ATOM   4307  HG1 THR A 272      52.150  68.640  29.810  1.00  0.00           H
ATOM   4308  CG2 THR A 272      52.480  68.840  27.820  1.00  0.00           C
ATOM   4309 1HG2 THR A 272      52.170  69.880  28.030  1.00  0.00           H
ATOM   4310 2HG2 THR A 272      52.780  68.830  26.750  1.00  0.00           H
ATOM   4311 3HG2 THR A 272      51.630  68.140  27.920  1.00  0.00           H
ATOM   4312  C   THR A 272      55.610  67.020  28.620  1.00  0.00           C
ATOM   4313  O   THR A 272      56.480  67.200  27.780  1.00  0.00           O
ATOM   4314  N   VAL A 273      55.920  66.740  29.900  1.00  0.00           N
ATOM   4315  HN  VAL A 273      55.220  66.380  30.510  1.00  0.00           H
ATOM   4316  CA  VAL A 273      57.260  66.720  30.410  1.00  0.00           C
ATOM   4317  HA  VAL A 273      57.860  67.550  30.080  1.00  0.00           H
ATOM   4318  CB  VAL A 273      57.140  66.770  31.910  1.00  0.00           C
ATOM   4319  HB  VAL A 273      56.410  66.010  32.270  1.00  0.00           H
ATOM   4320  CG1 VAL A 273      56.630  68.170  32.310  1.00  0.00           C
ATOM   4321 1HG1 VAL A 273      55.630  68.390  31.870  1.00  0.00           H
ATOM   4322 2HG1 VAL A 273      57.380  68.920  32.020  1.00  0.00           H
ATOM   4323 3HG1 VAL A 273      56.500  68.360  33.400  1.00  0.00           H
ATOM   4324  CG2 VAL A 273      58.490  66.550  32.590  1.00  0.00           C
ATOM   4325 1HG2 VAL A 273      59.190  67.280  32.130  1.00  0.00           H
ATOM   4326 2HG2 VAL A 273      58.420  66.750  33.680  1.00  0.00           H
ATOM   4327 3HG2 VAL A 273      58.860  65.500  32.490  1.00  0.00           H
ATOM   4328  C   VAL A 273      58.020  65.510  29.990  1.00  0.00           C
ATOM   4329  O   VAL A 273      59.170  65.570  29.550  1.00  0.00           O
ATOM   4330  N   LEU A 274      57.400  64.320  29.980  1.00  0.00           N
ATOM   4331  HN  LEU A 274      56.490  64.150  30.350  1.00  0.00           H
ATOM   4332  CA  LEU A 274      58.010  63.120  29.490  1.00  0.00           C
ATOM   4333  HA  LEU A 274      59.030  63.000  29.830  1.00  0.00           H
ATOM   4334  CB  LEU A 274      57.210  61.860  29.850  1.00  0.00           C
ATOM   4335  HB1 LEU A 274      56.190  62.070  29.470  1.00  0.00           H
ATOM   4336  HB2 LEU A 274      57.580  60.970  29.290  1.00  0.00           H
ATOM   4337  CG  LEU A 274      57.230  61.570  31.360  1.00  0.00           C
ATOM   4338  HG  LEU A 274      56.680  62.320  31.990  1.00  0.00           H
ATOM   4339  CD1 LEU A 274      56.570  60.210  31.610  1.00  0.00           C
ATOM   4340 1HD1 LEU A 274      56.760  59.790  32.620  1.00  0.00           H
ATOM   4341 2HD1 LEU A 274      57.000  59.470  30.890  1.00  0.00           H
ATOM   4342 3HD1 LEU A 274      55.480  60.200  31.390  1.00  0.00           H
ATOM   4343  CD2 LEU A 274      58.660  61.630  31.930  1.00  0.00           C
ATOM   4344 1HD2 LEU A 274      59.040  62.670  31.880  1.00  0.00           H
ATOM   4345 2HD2 LEU A 274      58.580  61.330  33.000  1.00  0.00           H
ATOM   4346 3HD2 LEU A 274      59.360  60.990  31.360  1.00  0.00           H
ATOM   4347  C   LEU A 274      58.230  63.080  28.020  1.00  0.00           C
ATOM   4348  O   LEU A 274      59.210  62.490  27.550  1.00  0.00           O
ATOM   4349  N   SER A 275      57.400  63.740  27.200  1.00  0.00           N
ATOM   4350  HN  SER A 275      56.650  64.250  27.610  1.00  0.00           H
ATOM   4351  CA  SER A 275      57.520  63.800  25.770  1.00  0.00           C
ATOM   4352  HA  SER A 275      57.610  62.790  25.400  1.00  0.00           H
ATOM   4353  CB  SER A 275      56.220  64.320  25.150  1.00  0.00           C
ATOM   4354  HB1 SER A 275      55.360  63.680  25.470  1.00  0.00           H
ATOM   4355  HB2 SER A 275      56.050  65.380  25.430  1.00  0.00           H
ATOM   4356  OG  SER A 275      56.190  64.130  23.740  1.00  0.00           O
ATOM   4357  HG1 SER A 275      56.690  64.830  23.320  1.00  0.00           H
ATOM   4358  C   SER A 275      58.670  64.660  25.370  1.00  0.00           C
ATOM   4359  O   SER A 275      59.440  64.330  24.470  1.00  0.00           O
ATOM   4360  N   LYS A 276      58.910  65.790  26.050  1.00  0.00           N
ATOM   4361  HN  LYS A 276      58.340  66.060  26.820  1.00  0.00           H
ATOM   4362  CA  LYS A 276      60.010  66.680  25.810  1.00  0.00           C
ATOM   4363  HA  LYS A 276      60.020  66.970  24.770  1.00  0.00           H
ATOM   4364  CB  LYS A 276      59.840  67.870  26.760  1.00  0.00           C
ATOM   4365  HB1 LYS A 276      60.820  68.380  26.940  1.00  0.00           H
ATOM   4366  HB2 LYS A 276      59.500  67.450  27.730  1.00  0.00           H
ATOM   4367  CG  LYS A 276      58.770  68.760  26.120  1.00  0.00           C
ATOM   4368  HG1 LYS A 276      57.980  68.140  25.650  1.00  0.00           H
ATOM   4369  HG2 LYS A 276      59.320  69.340  25.350  1.00  0.00           H
ATOM   4370  CD  LYS A 276      58.140  69.830  27.020  1.00  0.00           C
ATOM   4371  HD1 LYS A 276      57.320  69.390  27.620  1.00  0.00           H
ATOM   4372  HD2 LYS A 276      57.580  70.500  26.330  1.00  0.00           H
ATOM   4373  CE  LYS A 276      59.080  70.660  27.890  1.00  0.00           C
ATOM   4374  HE1 LYS A 276      59.790  71.190  27.220  1.00  0.00           H
ATOM   4375  HE2 LYS A 276      59.590  69.990  28.610  1.00  0.00           H
ATOM   4376  NZ  LYS A 276      58.270  71.700  28.570  1.00  0.00           N
ATOM   4377  HZ1 LYS A 276      57.360  71.920  28.120  1.00  0.00           H
ATOM   4378  HZ2 LYS A 276      58.830  72.570  28.620  1.00  0.00           H
ATOM   4379  HZ3 LYS A 276      57.890  71.420  29.500  1.00  0.00           H
ATOM   4380  C   LYS A 276      61.340  66.060  26.070  1.00  0.00           C
ATOM   4381  O   LYS A 276      62.320  66.220  25.350  1.00  0.00           O
ATOM   4382  N   ALA A 277      61.450  65.350  27.210  1.00  0.00           N
ATOM   4383  HN  ALA A 277      60.690  65.390  27.840  1.00  0.00           H
ATOM   4384  CA  ALA A 277      62.530  64.510  27.640  1.00  0.00           C
ATOM   4385  HA  ALA A 277      63.410  65.110  27.770  1.00  0.00           H
ATOM   4386  CB  ALA A 277      62.020  63.880  28.940  1.00  0.00           C
ATOM   4387  HB1 ALA A 277      61.660  64.680  29.620  1.00  0.00           H
ATOM   4388  HB2 ALA A 277      62.800  63.250  29.420  1.00  0.00           H
ATOM   4389  HB3 ALA A 277      61.150  63.230  28.700  1.00  0.00           H
ATOM   4390  C   ALA A 277      62.780  63.430  26.650  1.00  0.00           C
ATOM   4391  O   ALA A 277      63.930  63.270  26.230  1.00  0.00           O
ATOM   4392  N   ILE A 278      61.760  62.720  26.140  1.00  0.00           N
ATOM   4393  HN  ILE A 278      60.860  62.960  26.480  1.00  0.00           H
ATOM   4394  CA  ILE A 278      61.900  61.670  25.180  1.00  0.00           C
ATOM   4395  HA  ILE A 278      62.640  60.950  25.510  1.00  0.00           H
ATOM   4396  CB  ILE A 278      60.670  60.810  25.130  1.00  0.00           C
ATOM   4397  HB  ILE A 278      59.770  61.340  25.480  1.00  0.00           H
ATOM   4398  CG2 ILE A 278      60.330  60.430  23.680  1.00  0.00           C
ATOM   4399 1HG2 ILE A 278      59.430  59.770  23.630  1.00  0.00           H
ATOM   4400 2HG2 ILE A 278      60.090  61.340  23.090  1.00  0.00           H
ATOM   4401 3HG2 ILE A 278      61.160  59.940  23.130  1.00  0.00           H
ATOM   4402  CG1 ILE A 278      60.880  59.490  25.900  1.00  0.00           C
ATOM   4403 1HG1 ILE A 278      60.000  58.840  25.680  1.00  0.00           H
ATOM   4404 2HG1 ILE A 278      61.790  59.040  25.460  1.00  0.00           H
ATOM   4405  CD  ILE A 278      61.040  59.480  27.420  1.00  0.00           C
ATOM   4406  HD1 ILE A 278      61.300  58.520  27.900  1.00  0.00           H
ATOM   4407  HD2 ILE A 278      61.820  60.200  27.750  1.00  0.00           H
ATOM   4408  HD3 ILE A 278      60.100  59.850  27.890  1.00  0.00           H
ATOM   4409  C   ILE A 278      62.370  62.190  23.860  1.00  0.00           C
ATOM   4410  O   ILE A 278      63.160  61.590  23.140  1.00  0.00           O
ATOM   4411  N   GLU A 279      61.920  63.370  23.400  1.00  0.00           N
ATOM   4412  HN  GLU A 279      61.180  63.920  23.800  1.00  0.00           H
ATOM   4413  CA  GLU A 279      62.430  63.970  22.210  1.00  0.00           C
ATOM   4414  HA  GLU A 279      62.260  63.280  21.400  1.00  0.00           H
ATOM   4415  CB  GLU A 279      61.610  65.210  21.850  1.00  0.00           C
ATOM   4416  HB1 GLU A 279      62.170  65.770  21.080  1.00  0.00           H
ATOM   4417  HB2 GLU A 279      61.510  65.840  22.760  1.00  0.00           H
ATOM   4418  CG  GLU A 279      60.260  64.870  21.200  1.00  0.00           C
ATOM   4419  HG1 GLU A 279      59.430  64.520  21.850  1.00  0.00           H
ATOM   4420  HG2 GLU A 279      60.410  64.020  20.500  1.00  0.00           H
ATOM   4421  CD  GLU A 279      59.650  65.990  20.390  1.00  0.00           C
ATOM   4422  OE1 GLU A 279      58.580  66.550  20.750  1.00  0.00           O
ATOM   4423  OE2 GLU A 279      60.250  66.360  19.340  1.00  0.00           O
ATOM   4424  C   GLU A 279      63.900  64.250  22.200  1.00  0.00           C
ATOM   4425  O   GLU A 279      64.580  63.930  21.230  1.00  0.00           O
ATOM   4426  N   LYS A 280      64.390  64.860  23.290  1.00  0.00           N
ATOM   4427  HN  LYS A 280      63.820  64.980  24.100  1.00  0.00           H
ATOM   4428  CA  LYS A 280      65.710  65.400  23.380  1.00  0.00           C
ATOM   4429  HA  LYS A 280      66.280  65.430  22.460  1.00  0.00           H
ATOM   4430  CB  LYS A 280      65.530  66.800  24.010  1.00  0.00           C
ATOM   4431  HB1 LYS A 280      64.870  66.730  24.890  1.00  0.00           H
ATOM   4432  HB2 LYS A 280      66.500  67.250  24.310  1.00  0.00           H
ATOM   4433  CG  LYS A 280      64.860  67.710  22.980  1.00  0.00           C
ATOM   4434  HG1 LYS A 280      63.790  67.440  22.900  1.00  0.00           H
ATOM   4435  HG2 LYS A 280      64.820  68.720  23.440  1.00  0.00           H
ATOM   4436  CD  LYS A 280      65.570  67.750  21.620  1.00  0.00           C
ATOM   4437  HD1 LYS A 280      66.600  68.140  21.750  1.00  0.00           H
ATOM   4438  HD2 LYS A 280      65.660  66.730  21.180  1.00  0.00           H
ATOM   4439  CE  LYS A 280      65.060  68.560  20.420  1.00  0.00           C
ATOM   4440  HE1 LYS A 280      65.180  69.650  20.590  1.00  0.00           H
ATOM   4441  HE2 LYS A 280      65.510  68.230  19.460  1.00  0.00           H
ATOM   4442  NZ  LYS A 280      63.590  68.460  20.280  1.00  0.00           N
ATOM   4443  HZ1 LYS A 280      63.400  67.740  19.550  1.00  0.00           H
ATOM   4444  HZ2 LYS A 280      63.110  69.320  19.940  1.00  0.00           H
ATOM   4445  HZ3 LYS A 280      63.170  68.110  21.160  1.00  0.00           H
ATOM   4446  C   LYS A 280      66.700  64.600  24.140  1.00  0.00           C
ATOM   4447  O   LYS A 280      67.840  65.060  24.230  1.00  0.00           O
ATOM   4448  N   ILE A 281      66.350  63.380  24.580  1.00  0.00           N
ATOM   4449  HN  ILE A 281      65.390  63.130  24.480  1.00  0.00           H
ATOM   4450  CA  ILE A 281      67.220  62.460  25.260  1.00  0.00           C
ATOM   4451  HA  ILE A 281      67.570  63.020  26.110  1.00  0.00           H
ATOM   4452  CB  ILE A 281      66.500  61.270  25.830  1.00  0.00           C
ATOM   4453  HB  ILE A 281      65.640  61.740  26.360  1.00  0.00           H
ATOM   4454  CG2 ILE A 281      66.030  60.330  24.710  1.00  0.00           C
ATOM   4455 1HG2 ILE A 281      65.390  59.540  25.160  1.00  0.00           H
ATOM   4456 2HG2 ILE A 281      66.880  59.800  24.220  1.00  0.00           H
ATOM   4457 3HG2 ILE A 281      65.480  60.860  23.900  1.00  0.00           H
ATOM   4458  CG1 ILE A 281      67.310  60.610  26.960  1.00  0.00           C
ATOM   4459 1HG1 ILE A 281      68.250  61.090  27.310  1.00  0.00           H
ATOM   4460 2HG1 ILE A 281      67.670  59.650  26.540  1.00  0.00           H
ATOM   4461  CD  ILE A 281      66.510  60.340  28.230  1.00  0.00           C
ATOM   4462  HD1 ILE A 281      66.370  61.300  28.760  1.00  0.00           H
ATOM   4463  HD2 ILE A 281      67.060  59.670  28.930  1.00  0.00           H
ATOM   4464  HD3 ILE A 281      65.490  59.920  28.070  1.00  0.00           H
ATOM   4465  C   ILE A 281      68.390  61.960  24.480  1.00  0.00           C
ATOM   4466  O   ILE A 281      69.420  61.650  25.070  1.00  0.00           O
ATOM   4467  N   LYS A 282      68.290  61.860  23.150  1.00  0.00           N
ATOM   4468  HN  LYS A 282      67.460  62.200  22.710  1.00  0.00           H
ATOM   4469  CA  LYS A 282      69.390  61.570  22.280  1.00  0.00           C
ATOM   4470  HA  LYS A 282      70.220  62.190  22.600  1.00  0.00           H
ATOM   4471  CB  LYS A 282      69.770  60.080  22.210  1.00  0.00           C
ATOM   4472  HB1 LYS A 282      68.920  59.540  22.670  1.00  0.00           H
ATOM   4473  HB2 LYS A 282      69.760  59.770  21.140  1.00  0.00           H
ATOM   4474  CG  LYS A 282      71.080  59.790  22.940  1.00  0.00           C
ATOM   4475  HG1 LYS A 282      71.440  60.790  23.260  1.00  0.00           H
ATOM   4476  HG2 LYS A 282      71.770  59.280  22.230  1.00  0.00           H
ATOM   4477  CD  LYS A 282      70.940  58.990  24.230  1.00  0.00           C
ATOM   4478  HD1 LYS A 282      70.770  57.910  24.020  1.00  0.00           H
ATOM   4479  HD2 LYS A 282      70.000  59.390  24.680  1.00  0.00           H
ATOM   4480  CE  LYS A 282      72.150  59.070  25.170  1.00  0.00           C
ATOM   4481  HE1 LYS A 282      72.190  58.100  25.730  1.00  0.00           H
ATOM   4482  HE2 LYS A 282      72.100  59.880  25.920  1.00  0.00           H
ATOM   4483  NZ  LYS A 282      73.420  59.160  24.420  1.00  0.00           N
ATOM   4484  HZ1 LYS A 282      73.650  60.080  23.990  1.00  0.00           H
ATOM   4485  HZ2 LYS A 282      73.440  58.490  23.630  1.00  0.00           H
ATOM   4486  HZ3 LYS A 282      74.210  58.980  25.080  1.00  0.00           H
ATOM   4487  C   LYS A 282      69.170  62.150  20.930  1.00  0.00           C
ATOM   4488  O   LYS A 282      69.870  63.080  20.530  1.00  0.00           O
ATOM   4489  N   CYS A 283      68.150  61.640  20.210  1.00  0.00           N
ATOM   4490  HN  CYS A 283      67.490  61.100  20.740  1.00  0.00           H
ATOM   4491  CA  CYS A 283      68.070  61.540  18.790  1.00  0.00           C
ATOM   4492  HA  CYS A 283      69.070  61.270  18.520  1.00  0.00           H
ATOM   4493  CB  CYS A 283      67.170  60.360  18.370  1.00  0.00           C
ATOM   4494  HB1 CYS A 283      66.810  60.450  17.320  1.00  0.00           H
ATOM   4495  HB2 CYS A 283      67.920  59.540  18.320  1.00  0.00           H
ATOM   4496  SG  CYS A 283      65.790  60.000  19.500  1.00  0.00           S
ATOM   4497  HG1 CYS A 283      66.170  58.750  19.720  1.00  0.00           H
ATOM   4498  C   CYS A 283      67.630  62.700  17.910  1.00  0.00           C
ATOM   4499  OT1 CYS A 283      66.650  63.440  18.170  1.00  0.00           O
ATOM   4500  OT2 CYS A 283      68.200  62.870  16.800  1.00  0.00           O
ATOM   4501  N   POPCB 284      46.590  94.670  67.160  1.00  0.00           N
ATOM   4502  C12 POPCB 284      47.400  95.820  67.700  1.00  0.00           C
ATOM   4503  C13 POPCB 284      47.410  93.410  67.290  1.00  0.00           C
ATOM   4504  C14 POPCB 284      45.310  94.500  67.950  1.00  0.00           C
ATOM   4505  C15 POPCB 284      46.390  94.830  65.680  1.00  0.00           C
ATOM   4506 H12A POPCB 284      46.800  96.710  67.680  1.00  0.00           H
ATOM   4507 H12B POPCB 284      47.600  95.730  68.760  1.00  0.00           H
ATOM   4508 H13A POPCB 284      47.660  93.160  68.320  1.00  0.00           H
ATOM   4509 H13B POPCB 284      48.360  93.490  66.780  1.00  0.00           H
ATOM   4510 H13C POPCB 284      46.960  92.570  66.790  1.00  0.00           H
ATOM   4511 H14A POPCB 284      45.490  94.030  68.910  1.00  0.00           H
ATOM   4512 H14B POPCB 284      44.770  95.410  68.200  1.00  0.00           H
ATOM   4513 H14C POPCB 284      44.660  93.860  67.380  1.00  0.00           H
ATOM   4514 H15A POPCB 284      46.060  95.820  65.430  1.00  0.00           H
ATOM   4515 H15B POPCB 284      47.330  94.660  65.160  1.00  0.00           H
ATOM   4516 H15C POPCB 284      45.700  94.120  65.250  1.00  0.00           H
ATOM   4517  C11 POPCB 284      48.770  96.080  67.080  1.00  0.00           C
ATOM   4518 H11A POPCB 284      48.740  96.100  65.970  1.00  0.00           H
ATOM   4519 H11B POPCB 284      49.520  95.380  67.520  1.00  0.00           H
ATOM   4520  P   POPCB 284      50.380  98.200  67.520  1.00  0.00           P
ATOM   4521  O13 POPCB 284      50.320  99.120  68.690  1.00  0.00           O
ATOM   4522  O14 POPCB 284      51.450  97.190  67.540  1.00  0.00           O
ATOM   4523  O12 POPCB 284      48.970  97.450  67.440  1.00  0.00           O
ATOM   4524  O11 POPCB 284      50.350  98.960  66.110  1.00  0.00           O
ATOM   4525  C1  POPCB 284      50.910  98.160  65.070  1.00  0.00           C
ATOM   4526  HA  POPCB 284      50.180  97.440  64.640  1.00  0.00           H
ATOM   4527  HB  POPCB 284      51.850  97.640  65.370  1.00  0.00           H
ATOM   4528  C2  POPCB 284      51.470  99.070  63.960  1.00  0.00           C
ATOM   4529  HS  POPCB 284      50.550  99.470  63.500  1.00  0.00           H
ATOM   4530  O21 POPCB 284      52.280  98.290  63.080  1.00  0.00           O
ATOM   4531  C21 POPCB 284      52.210  98.720  61.820  1.00  0.00           C
ATOM   4532  O22 POPCB 284      51.390  99.540  61.420  1.00  0.00           O
ATOM   4533  C22 POPCB 284      53.350  98.190  60.960  1.00  0.00           C
ATOM   4534  H2R POPCB 284      54.320  98.220  61.490  1.00  0.00           H
ATOM   4535  H2S POPCB 284      53.460  98.850  60.080  1.00  0.00           H
ATOM   4536  C3  POPCB 284      52.330 100.220  64.520  1.00  0.00           C
ATOM   4537  HX  POPCB 284      51.760 100.910  65.170  1.00  0.00           H
ATOM   4538  HY  POPCB 284      53.020  99.680  65.210  1.00  0.00           H
ATOM   4539  O31 POPCB 284      53.160 100.930  63.600  1.00  0.00           O
ATOM   4540  C31 POPCB 284      52.530 101.990  63.080  1.00  0.00           C
ATOM   4541  O32 POPCB 284      51.400 102.360  63.360  1.00  0.00           O
ATOM   4542  C32 POPCB 284      53.450 102.720  62.120  1.00  0.00           C
ATOM   4543  H2X POPCB 284      53.510 101.990  61.290  1.00  0.00           H
ATOM   4544  H2Y POPCB 284      54.420 102.830  62.660  1.00  0.00           H
ATOM   4545  C23 POPCB 284      53.120  96.810  60.340  1.00  0.00           C
ATOM   4546  H3R POPCB 284      54.090  96.560  59.850  1.00  0.00           H
ATOM   4547  H3S POPCB 284      52.940  96.060  61.140  1.00  0.00           H
ATOM   4548  C24 POPCB 284      52.010  96.700  59.300  1.00  0.00           C
ATOM   4549  H4R POPCB 284      52.050  97.520  58.550  1.00  0.00           H
ATOM   4550  H4S POPCB 284      51.010  96.810  59.760  1.00  0.00           H
ATOM   4551  C25 POPCB 284      52.180  95.400  58.510  1.00  0.00           C
ATOM   4552  H5R POPCB 284      52.310  94.480  59.120  1.00  0.00           H
ATOM   4553  H5S POPCB 284      53.120  95.440  57.910  1.00  0.00           H
ATOM   4554  C26 POPCB 284      51.110  95.100  57.460  1.00  0.00           C
ATOM   4555  H6R POPCB 284      50.150  95.010  58.020  1.00  0.00           H
ATOM   4556  H6S POPCB 284      51.070  95.930  56.720  1.00  0.00           H
ATOM   4557  C27 POPCB 284      51.360  93.810  56.680  1.00  0.00           C
ATOM   4558  H7R POPCB 284      50.410  93.300  56.410  1.00  0.00           H
ATOM   4559  H7S POPCB 284      51.920  93.090  57.320  1.00  0.00           H
ATOM   4560  C28 POPCB 284      52.080  93.960  55.340  1.00  0.00           C
ATOM   4561  H8R POPCB 284      51.410  94.640  54.780  1.00  0.00           H
ATOM   4562  H8S POPCB 284      52.070  92.980  54.810  1.00  0.00           H
ATOM   4563  C29 POPCB 284      53.500  94.440  55.400  1.00  0.00           C
ATOM   4564  H91 POPCB 284      54.040  94.150  56.310  1.00  0.00           H
ATOM   4565 0C21 POPCB 284      54.130  95.340  54.630  1.00  0.00           C
ATOM   4566 1H10 POPCB 284      55.170  95.610  54.860  1.00  0.00           H
ATOM   4567 1C21 POPCB 284      53.610  95.990  53.380  1.00  0.00           C
ATOM   4568 H11R POPCB 284      52.560  95.680  53.200  1.00  0.00           H
ATOM   4569 H11S POPCB 284      53.650  97.100  53.490  1.00  0.00           H
ATOM   4570 2C21 POPCB 284      54.440  95.560  52.170  1.00  0.00           C
ATOM   4571 H12R POPCB 284      53.770  95.690  51.300  1.00  0.00           H
ATOM   4572 H12S POPCB 284      54.710  94.480  52.140  1.00  0.00           H
ATOM   4573 3C21 POPCB 284      55.780  96.270  52.000  1.00  0.00           C
ATOM   4574 H13R POPCB 284      55.600  97.370  51.910  1.00  0.00           H
ATOM   4575 H13S POPCB 284      56.360  96.140  52.940  1.00  0.00           H
ATOM   4576 4C21 POPCB 284      56.560  95.930  50.720  1.00  0.00           C
ATOM   4577 H14R POPCB 284      55.920  95.740  49.830  1.00  0.00           H
ATOM   4578 H14S POPCB 284      57.270  96.760  50.520  1.00  0.00           H
ATOM   4579 5C21 POPCB 284      57.480  94.740  50.990  1.00  0.00           C
ATOM   4580 H15R POPCB 284      58.210  95.040  51.780  1.00  0.00           H
ATOM   4581 H15S POPCB 284      56.810  93.930  51.350  1.00  0.00           H
ATOM   4582 6C21 POPCB 284      58.240  94.170  49.790  1.00  0.00           C
ATOM   4583 H16R POPCB 284      58.730  93.280  50.250  1.00  0.00           H
ATOM   4584 H16S POPCB 284      59.010  94.900  49.450  1.00  0.00           H
ATOM   4585 7C21 POPCB 284      57.360  93.760  48.610  1.00  0.00           C
ATOM   4586 H17R POPCB 284      56.300  93.660  48.930  1.00  0.00           H
ATOM   4587 H17S POPCB 284      57.680  92.770  48.240  1.00  0.00           H
ATOM   4588 8C21 POPCB 284      57.380  94.770  47.460  1.00  0.00           C
ATOM   4589 H18R POPCB 284      58.420  95.070  47.200  1.00  0.00           H
ATOM   4590 H18S POPCB 284      56.970  94.330  46.530  1.00  0.00           H
ATOM   4591 H18T POPCB 284      56.730  95.640  47.700  1.00  0.00           H
ATOM   4592  C33 POPCB 284      53.050 104.100  61.590  1.00  0.00           C
ATOM   4593  H3X POPCB 284      52.460 104.720  62.290  1.00  0.00           H
ATOM   4594  H3Y POPCB 284      53.950 104.740  61.410  1.00  0.00           H
ATOM   4595  C34 POPCB 284      52.420 104.050  60.200  1.00  0.00           C
ATOM   4596  H4X POPCB 284      51.600 103.700  60.870  1.00  0.00           H
ATOM   4597  H4Y POPCB 284      53.420 103.650  59.930  1.00  0.00           H
ATOM   4598  C35 POPCB 284      51.940 102.910  59.290  1.00  0.00           C
ATOM   4599  H5X POPCB 284      50.830 102.890  59.240  1.00  0.00           H
ATOM   4600  H5Y POPCB 284      52.160 101.930  59.760  1.00  0.00           H
ATOM   4601  C36 POPCB 284      52.560 102.940  57.890  1.00  0.00           C
ATOM   4602  H6X POPCB 284      52.330 103.950  57.480  1.00  0.00           H
ATOM   4603  H6Y POPCB 284      53.660 102.790  57.920  1.00  0.00           H
ATOM   4604  C37 POPCB 284      51.890 101.950  56.940  1.00  0.00           C
ATOM   4605  H7X POPCB 284      50.780 102.000  56.990  1.00  0.00           H
ATOM   4606  H7Y POPCB 284      52.180 100.910  57.190  1.00  0.00           H
ATOM   4607  C38 POPCB 284      52.350 102.250  55.510  1.00  0.00           C
ATOM   4608  H8X POPCB 284      53.460 102.140  55.450  1.00  0.00           H
ATOM   4609  H8Y POPCB 284      52.090 103.290  55.200  1.00  0.00           H
ATOM   4610  C39 POPCB 284      51.790 101.320  54.440  1.00  0.00           C
ATOM   4611  H9X POPCB 284      50.680 101.370  54.460  1.00  0.00           H
ATOM   4612  H9Y POPCB 284      51.940 100.280  54.830  1.00  0.00           H
ATOM   4613 0C31 POPCB 284      52.360 101.500  53.030  1.00  0.00           C
ATOM   4614 H10X POPCB 284      53.460 101.620  53.090  1.00  0.00           H
ATOM   4615 H10Y POPCB 284      52.030 102.440  52.540  1.00  0.00           H
ATOM   4616 1C31 POPCB 284      51.950 100.410  52.040  1.00  0.00           C
ATOM   4617 H11X POPCB 284      51.650  99.500  52.600  1.00  0.00           H
ATOM   4618 H11Y POPCB 284      51.060 100.750  51.460  1.00  0.00           H
ATOM   4619 2C31 POPCB 284      53.010  99.890  51.070  1.00  0.00           C
ATOM   4620 H12X POPCB 284      52.730  98.900  50.640  1.00  0.00           H
ATOM   4621 H12Y POPCB 284      53.880  99.660  51.720  1.00  0.00           H
ATOM   4622 3C31 POPCB 284      53.280 100.920  49.970  1.00  0.00           C
ATOM   4623 H13X POPCB 284      52.290 101.100  49.490  1.00  0.00           H
ATOM   4624 H13Y POPCB 284      53.590 101.850  50.500  1.00  0.00           H
ATOM   4625 4C31 POPCB 284      54.240 100.390  48.900  1.00  0.00           C
ATOM   4626 H14X POPCB 284      54.520 101.180  48.170  1.00  0.00           H
ATOM   4627 H14Y POPCB 284      53.690  99.570  48.390  1.00  0.00           H
ATOM   4628 5C31 POPCB 284      55.460  99.650  49.460  1.00  0.00           C
ATOM   4629 H15X POPCB 284      55.280  98.730  50.060  1.00  0.00           H
ATOM   4630 H15Y POPCB 284      56.010 100.360  50.100  1.00  0.00           H
ATOM   4631 6C31 POPCB 284      56.440  99.320  48.330  1.00  0.00           C
ATOM   4632 H16X POPCB 284      56.090  98.470  47.710  1.00  0.00           H
ATOM   4633 H16Y POPCB 284      57.450  99.110  48.720  1.00  0.00           H
ATOM   4634 H16Z POPCB 284      56.620 100.220  47.710  1.00  0.00           H
ATOM   4635  N   POPCC 285      79.930  74.290  64.960  1.00  0.00           N
ATOM   4636  C12 POPCC 285      79.030  75.380  65.490  1.00  0.00           C
ATOM   4637  C13 POPCC 285      81.200  74.800  64.330  1.00  0.00           C
ATOM   4638  C14 POPCC 285      80.350  73.410  66.120  1.00  0.00           C
ATOM   4639  C15 POPCC 285      79.200  73.380  64.000  1.00  0.00           C
ATOM   4640 H12A POPCC 285      78.360  75.000  66.250  1.00  0.00           H
ATOM   4641 H12B POPCC 285      79.620  76.090  66.050  1.00  0.00           H
ATOM   4642 H13A POPCC 285      80.990  75.070  63.310  1.00  0.00           H
ATOM   4643 H13B POPCC 285      81.650  75.620  64.870  1.00  0.00           H
ATOM   4644 H13C POPCC 285      82.050  74.130  64.320  1.00  0.00           H
ATOM   4645 H14A POPCC 285      80.820  72.500  65.780  1.00  0.00           H
ATOM   4646 H14B POPCC 285      80.940  73.950  66.840  1.00  0.00           H
ATOM   4647 H14C POPCC 285      79.490  73.040  66.660  1.00  0.00           H
ATOM   4648 H15A POPCC 285      79.840  72.620  63.570  1.00  0.00           H
ATOM   4649 H15B POPCC 285      78.760  73.890  63.150  1.00  0.00           H
ATOM   4650 H15C POPCC 285      78.320  73.010  64.510  1.00  0.00           H
ATOM   4651  C11 POPCC 285      78.260  76.200  64.450  1.00  0.00           C
ATOM   4652 H11A POPCC 285      78.870  76.390  63.540  1.00  0.00           H
ATOM   4653 H11B POPCC 285      77.990  77.210  64.820  1.00  0.00           H
ATOM   4654  P   POPCC 285      75.890  76.200  63.340  1.00  0.00           P
ATOM   4655  O13 POPCC 285      74.930  75.170  62.880  1.00  0.00           O
ATOM   4656  O14 POPCC 285      75.320  77.200  64.270  1.00  0.00           O
ATOM   4657  O12 POPCC 285      77.090  75.460  64.090  1.00  0.00           O
ATOM   4658  O11 POPCC 285      76.670  76.930  62.150  1.00  0.00           O
ATOM   4659  C1  POPCC 285      77.290  76.120  61.150  1.00  0.00           C
ATOM   4660  HA  POPCC 285      76.490  75.590  60.590  1.00  0.00           H
ATOM   4661  HB  POPCC 285      77.910  75.320  61.610  1.00  0.00           H
ATOM   4662  C2  POPCC 285      78.070  76.960  60.130  1.00  0.00           C
ATOM   4663  HS  POPCC 285      78.050  78.040  60.420  1.00  0.00           H
ATOM   4664  O21 POPCC 285      77.580  76.730  58.810  1.00  0.00           O
ATOM   4665  C21 POPCC 285      76.550  77.500  58.470  1.00  0.00           C
ATOM   4666  O22 POPCC 285      76.110  78.450  59.100  1.00  0.00           O
ATOM   4667  C22 POPCC 285      76.030  76.990  57.140  1.00  0.00           C
ATOM   4668  H2R POPCC 285      76.800  77.140  56.350  1.00  0.00           H
ATOM   4669  H2S POPCC 285      75.900  75.890  57.230  1.00  0.00           H
ATOM   4670  C3  POPCC 285      79.550  76.530  60.120  1.00  0.00           C
ATOM   4671  HX  POPCC 285      79.540  75.440  59.920  1.00  0.00           H
ATOM   4672  HY  POPCC 285      80.020  76.740  61.110  1.00  0.00           H
ATOM   4673  O31 POPCC 285      80.280  77.210  59.090  1.00  0.00           O
ATOM   4674  C31 POPCC 285      81.000  76.570  58.180  1.00  0.00           C
ATOM   4675  O32 POPCC 285      81.300  75.400  58.390  1.00  0.00           O
ATOM   4676  C32 POPCC 285      81.300  77.420  56.950  1.00  0.00           C
ATOM   4677  H2X POPCC 285      80.270  77.640  56.610  1.00  0.00           H
ATOM   4678  H2Y POPCC 285      82.060  77.950  57.560  1.00  0.00           H
ATOM   4679  C23 POPCC 285      74.660  77.570  56.770  1.00  0.00           C
ATOM   4680  H3R POPCC 285      73.990  77.540  57.660  1.00  0.00           H
ATOM   4681  H3S POPCC 285      74.220  76.870  56.020  1.00  0.00           H
ATOM   4682  C24 POPCC 285      74.700  78.930  56.070  1.00  0.00           C
ATOM   4683  H4R POPCC 285      73.670  79.250  55.800  1.00  0.00           H
ATOM   4684  H4S POPCC 285      75.090  79.670  56.810  1.00  0.00           H
ATOM   4685  C25 POPCC 285      75.480  78.990  54.760  1.00  0.00           C
ATOM   4686  H5R POPCC 285      76.510  79.390  54.880  1.00  0.00           H
ATOM   4687  H5S POPCC 285      75.670  77.940  54.440  1.00  0.00           H
ATOM   4688  C26 POPCC 285      74.800  79.770  53.640  1.00  0.00           C
ATOM   4689  H6R POPCC 285      73.920  79.180  53.310  1.00  0.00           H
ATOM   4690  H6S POPCC 285      74.400  80.710  54.080  1.00  0.00           H
ATOM   4691  C27 POPCC 285      75.570  80.080  52.350  1.00  0.00           C
ATOM   4692  H7R POPCC 285      76.550  80.530  52.610  1.00  0.00           H
ATOM   4693  H7S POPCC 285      75.010  80.860  51.790  1.00  0.00           H
ATOM   4694  C28 POPCC 285      75.770  78.860  51.450  1.00  0.00           C
ATOM   4695  H8R POPCC 285      74.810  78.580  50.980  1.00  0.00           H
ATOM   4696  H8S POPCC 285      76.010  77.960  52.070  1.00  0.00           H
ATOM   4697  C29 POPCC 285      76.720  79.120  50.310  1.00  0.00           C
ATOM   4698  H91 POPCC 285      76.160  79.440  49.420  1.00  0.00           H
ATOM   4699 0C21 POPCC 285      78.060  79.120  50.390  1.00  0.00           C
ATOM   4700 1H10 POPCC 285      78.650  79.300  49.480  1.00  0.00           H
ATOM   4701 1C21 POPCC 285      78.840  78.800  51.630  1.00  0.00           C
ATOM   4702 H11R POPCC 285      79.850  79.270  51.660  1.00  0.00           H
ATOM   4703 H11S POPCC 285      78.300  79.250  52.500  1.00  0.00           H
ATOM   4704 2C21 POPCC 285      78.880  77.310  51.980  1.00  0.00           C
ATOM   4705 H12R POPCC 285      77.910  76.800  51.820  1.00  0.00           H
ATOM   4706 H12S POPCC 285      78.990  77.370  53.080  1.00  0.00           H
ATOM   4707 3C21 POPCC 285      80.010  76.460  51.380  1.00  0.00           C
ATOM   4708 H13R POPCC 285      80.020  75.510  51.950  1.00  0.00           H
ATOM   4709 H13S POPCC 285      80.990  76.980  51.500  1.00  0.00           H
ATOM   4710 4C21 POPCC 285      79.870  76.050  49.920  1.00  0.00           C
ATOM   4711 H14R POPCC 285      80.220  76.870  49.260  1.00  0.00           H
ATOM   4712 H14S POPCC 285      78.780  75.910  49.720  1.00  0.00           H
ATOM   4713 5C21 POPCC 285      80.570  74.730  49.610  1.00  0.00           C
ATOM   4714 H15R POPCC 285      80.430  74.570  48.520  1.00  0.00           H
ATOM   4715 H15S POPCC 285      80.100  73.960  50.250  1.00  0.00           H
ATOM   4716 6C21 POPCC 285      82.080  74.710  49.850  1.00  0.00           C
ATOM   4717 H16R POPCC 285      82.350  73.630  49.870  1.00  0.00           H
ATOM   4718 H16S POPCC 285      82.370  75.130  50.840  1.00  0.00           H
ATOM   4719 7C21 POPCC 285      82.970  75.310  48.760  1.00  0.00           C
ATOM   4720 H17R POPCC 285      82.770  76.400  48.640  1.00  0.00           H
ATOM   4721 H17S POPCC 285      84.000  75.310  49.160  1.00  0.00           H
ATOM   4722 8C21 POPCC 285      82.830  74.620  47.400  1.00  0.00           C
ATOM   4723 H18R POPCC 285      82.020  75.140  46.850  1.00  0.00           H
ATOM   4724 H18S POPCC 285      82.580  73.560  47.610  1.00  0.00           H
ATOM   4725 H18T POPCC 285      83.770  74.720  46.810  1.00  0.00           H
ATOM   4726  C33 POPCC 285      81.680  76.570  55.740  1.00  0.00           C
ATOM   4727  H3X POPCC 285      80.880  76.490  54.970  1.00  0.00           H
ATOM   4728  H3Y POPCC 285      81.830  75.510  56.030  1.00  0.00           H
ATOM   4729  C34 POPCC 285      82.900  77.110  55.000  1.00  0.00           C
ATOM   4730  H4X POPCC 285      83.850  77.150  55.580  1.00  0.00           H
ATOM   4731  H4Y POPCC 285      82.570  78.170  55.030  1.00  0.00           H
ATOM   4732  C35 POPCC 285      83.070  76.610  53.570  1.00  0.00           C
ATOM   4733  H5X POPCC 285      82.140  76.810  53.000  1.00  0.00           H
ATOM   4734  H5Y POPCC 285      83.240  75.520  53.700  1.00  0.00           H
ATOM   4735  C36 POPCC 285      84.220  77.280  52.810  1.00  0.00           C
ATOM   4736  H6X POPCC 285      85.200  76.980  53.250  1.00  0.00           H
ATOM   4737  H6Y POPCC 285      84.350  76.920  51.770  1.00  0.00           H
ATOM   4738  C37 POPCC 285      84.180  78.810  52.790  1.00  0.00           C
ATOM   4739  H7X POPCC 285      83.160  79.230  52.640  1.00  0.00           H
ATOM   4740  H7Y POPCC 285      84.540  79.240  53.760  1.00  0.00           H
ATOM   4741  C38 POPCC 285      84.970  79.400  51.620  1.00  0.00           C
ATOM   4742  H8X POPCC 285      86.010  78.990  51.620  1.00  0.00           H
ATOM   4743  H8Y POPCC 285      84.370  79.140  50.720  1.00  0.00           H
ATOM   4744  C39 POPCC 285      85.090  80.910  51.760  1.00  0.00           C
ATOM   4745  H9X POPCC 285      85.540  81.090  52.760  1.00  0.00           H
ATOM   4746  H9Y POPCC 285      84.050  81.310  51.770  1.00  0.00           H
ATOM   4747 0C31 POPCC 285      85.970  81.500  50.660  1.00  0.00           C
ATOM   4748 H10X POPCC 285      86.930  80.950  50.620  1.00  0.00           H
ATOM   4749 H10Y POPCC 285      86.250  82.520  51.000  1.00  0.00           H
ATOM   4750 1C31 POPCC 285      85.410  81.620  49.240  1.00  0.00           C
ATOM   4751 H11X POPCC 285      84.380  82.050  49.270  1.00  0.00           H
ATOM   4752 H11Y POPCC 285      85.230  80.650  48.740  1.00  0.00           H
ATOM   4753 2C31 POPCC 285      86.350  82.440  48.360  1.00  0.00           C
ATOM   4754 H12X POPCC 285      86.740  83.260  49.000  1.00  0.00           H
ATOM   4755 H12Y POPCC 285      87.170  81.760  48.020  1.00  0.00           H
ATOM   4756 3C31 POPCC 285      85.600  83.080  47.190  1.00  0.00           C
ATOM   4757 H13X POPCC 285      86.290  83.870  46.810  1.00  0.00           H
ATOM   4758 H13Y POPCC 285      84.710  83.570  47.630  1.00  0.00           H
ATOM   4759 4C31 POPCC 285      85.190  82.120  46.070  1.00  0.00           C
ATOM   4760 H14X POPCC 285      84.380  81.510  46.540  1.00  0.00           H
ATOM   4761 H14Y POPCC 285      85.970  81.390  45.790  1.00  0.00           H
ATOM   4762 5C31 POPCC 285      84.610  82.810  44.830  1.00  0.00           C
ATOM   4763 H15X POPCC 285      83.750  83.490  45.020  1.00  0.00           H
ATOM   4764 H15Y POPCC 285      85.420  83.380  44.350  1.00  0.00           H
ATOM   4765 6C31 POPCC 285      84.150  81.780  43.800  1.00  0.00           C
ATOM   4766 H16X POPCC 285      85.000  81.190  43.390  1.00  0.00           H
ATOM   4767 H16Y POPCC 285      83.470  81.030  44.270  1.00  0.00           H
ATOM   4768 H16Z POPCC 285      83.570  82.210  42.950  1.00  0.00           H
ATOM   4769  N   POPCD 286      54.230  81.010  65.540  1.00  0.00           N
ATOM   4770  C12 POPCD 286      52.890  80.410  65.910  1.00  0.00           C
ATOM   4771  C13 POPCD 286      55.130  79.960  64.950  1.00  0.00           C
ATOM   4772  C14 POPCD 286      54.020  82.150  64.570  1.00  0.00           C
ATOM   4773  C15 POPCD 286      54.880  81.620  66.760  1.00  0.00           C
ATOM   4774 H12A POPCD 286      53.080  79.600  66.600  1.00  0.00           H
ATOM   4775 H12B POPCD 286      52.330  81.180  66.420  1.00  0.00           H
ATOM   4776 H13A POPCD 286      54.690  79.480  64.090  1.00  0.00           H
ATOM   4777 H13B POPCD 286      56.110  80.320  64.660  1.00  0.00           H
ATOM   4778 H13C POPCD 286      55.220  79.120  65.610  1.00  0.00           H
ATOM   4779 H14A POPCD 286      53.580  81.710  63.690  1.00  0.00           H
ATOM   4780 H14B POPCD 286      54.960  82.640  64.320  1.00  0.00           H
ATOM   4781 H14C POPCD 286      53.390  82.890  65.040  1.00  0.00           H
ATOM   4782 H15A POPCD 286      55.900  81.830  66.500  1.00  0.00           H
ATOM   4783 H15B POPCD 286      54.870  80.970  67.630  1.00  0.00           H
ATOM   4784 H15C POPCD 286      54.410  82.550  67.070  1.00  0.00           H
ATOM   4785  C11 POPCD 286      52.000  79.960  64.750  1.00  0.00           C
ATOM   4786 H11A POPCD 286      51.000  79.710  65.150  1.00  0.00           H
ATOM   4787 H11B POPCD 286      51.870  80.760  63.990  1.00  0.00           H
ATOM   4788  P   POPCD 286      52.600  77.380  64.600  1.00  0.00           P
ATOM   4789  O13 POPCD 286      53.130  77.390  65.980  1.00  0.00           O
ATOM   4790  O14 POPCD 286      51.250  76.800  64.410  1.00  0.00           O
ATOM   4791  O12 POPCD 286      52.550  78.870  64.010  1.00  0.00           O
ATOM   4792  O11 POPCD 286      53.680  76.720  63.630  1.00  0.00           O
ATOM   4793  C1  POPCD 286      54.030  77.400  62.420  1.00  0.00           C
ATOM   4794  HA  POPCD 286      54.360  78.450  62.580  1.00  0.00           H
ATOM   4795  HB  POPCD 286      53.210  77.430  61.680  1.00  0.00           H
ATOM   4796  C2  POPCD 286      55.280  76.770  61.790  1.00  0.00           C
ATOM   4797  HS  POPCD 286      55.930  76.590  62.680  1.00  0.00           H
ATOM   4798  O21 POPCD 286      55.910  77.750  60.950  1.00  0.00           O
ATOM   4799  C21 POPCD 286      57.130  77.370  60.570  1.00  0.00           C
ATOM   4800  O22 POPCD 286      57.740  76.510  61.170  1.00  0.00           O
ATOM   4801  C22 POPCD 286      57.440  78.060  59.250  1.00  0.00           C
ATOM   4802  H2R POPCD 286      57.860  79.090  59.350  1.00  0.00           H
ATOM   4803  H2S POPCD 286      56.480  78.220  58.710  1.00  0.00           H
ATOM   4804  C3  POPCD 286      54.990  75.430  61.090  1.00  0.00           C
ATOM   4805  HX  POPCD 286      55.910  74.830  61.240  1.00  0.00           H
ATOM   4806  HY  POPCD 286      54.120  74.940  61.580  1.00  0.00           H
ATOM   4807  O31 POPCD 286      54.840  75.490  59.670  1.00  0.00           O
ATOM   4808  C31 POPCD 286      53.640  75.940  59.290  1.00  0.00           C
ATOM   4809  O32 POPCD 286      52.640  76.010  59.980  1.00  0.00           O
ATOM   4810  C32 POPCD 286      53.680  76.130  57.780  1.00  0.00           C
ATOM   4811  H2X POPCD 286      54.750  76.330  57.550  1.00  0.00           H
ATOM   4812  H2Y POPCD 286      53.340  75.180  57.310  1.00  0.00           H
ATOM   4813  C23 POPCD 286      58.380  77.300  58.310  1.00  0.00           C
ATOM   4814  H3R POPCD 286      58.320  76.220  58.540  1.00  0.00           H
ATOM   4815  H3S POPCD 286      59.390  77.620  58.630  1.00  0.00           H
ATOM   4816  C24 POPCD 286      58.080  77.470  56.820  1.00  0.00           C
ATOM   4817  H4R POPCD 286      57.100  77.060  56.490  1.00  0.00           H
ATOM   4818  H4S POPCD 286      58.900  77.040  56.200  1.00  0.00           H
ATOM   4819  C25 POPCD 286      57.980  78.960  56.460  1.00  0.00           C
ATOM   4820  H5R POPCD 286      57.320  79.510  57.160  1.00  0.00           H
ATOM   4821  H5S POPCD 286      59.020  79.340  56.530  1.00  0.00           H
ATOM   4822  C26 POPCD 286      57.580  79.340  55.040  1.00  0.00           C
ATOM   4823  H6R POPCD 286      57.570  80.450  54.930  1.00  0.00           H
ATOM   4824  H6S POPCD 286      58.340  78.980  54.310  1.00  0.00           H
ATOM   4825  C27 POPCD 286      56.190  78.890  54.580  1.00  0.00           C
ATOM   4826  H7R POPCD 286      56.280  77.820  54.310  1.00  0.00           H
ATOM   4827  H7S POPCD 286      55.470  78.910  55.430  1.00  0.00           H
ATOM   4828  C28 POPCD 286      55.550  79.710  53.450  1.00  0.00           C
ATOM   4829  H8R POPCD 286      55.490  80.760  53.830  1.00  0.00           H
ATOM   4830  H8S POPCD 286      54.530  79.320  53.280  1.00  0.00           H
ATOM   4831  C29 POPCD 286      56.340  79.700  52.170  1.00  0.00           C
ATOM   4832  H91 POPCD 286      56.830  78.750  51.910  1.00  0.00           H
ATOM   4833 0C21 POPCD 286      56.440  80.720  51.310  1.00  0.00           C
ATOM   4834 1H10 POPCD 286      57.000  80.600  50.370  1.00  0.00           H
ATOM   4835 1C21 POPCD 286      55.780  82.060  51.410  1.00  0.00           C
ATOM   4836 H11R POPCD 286      56.320  82.700  52.140  1.00  0.00           H
ATOM   4837 H11S POPCD 286      54.750  81.990  51.830  1.00  0.00           H
ATOM   4838 2C21 POPCD 286      55.700  82.900  50.130  1.00  0.00           C
ATOM   4839 H12R POPCD 286      55.340  82.320  49.260  1.00  0.00           H
ATOM   4840 H12S POPCD 286      54.900  83.660  50.190  1.00  0.00           H
ATOM   4841 3C21 POPCD 286      57.030  83.530  49.700  1.00  0.00           C
ATOM   4842 H13R POPCD 286      56.940  83.680  48.600  1.00  0.00           H
ATOM   4843 H13S POPCD 286      57.820  82.760  49.810  1.00  0.00           H
ATOM   4844 4C21 POPCD 286      57.360  84.880  50.350  1.00  0.00           C
ATOM   4845 H14R POPCD 286      58.330  84.630  49.850  1.00  0.00           H
ATOM   4846 H14S POPCD 286      56.340  85.030  49.940  1.00  0.00           H
ATOM   4847 5C21 POPCD 286      57.620  86.240  49.690  1.00  0.00           C
ATOM   4848 H15R POPCD 286      58.630  86.630  49.910  1.00  0.00           H
ATOM   4849 H15S POPCD 286      57.500  86.130  48.590  1.00  0.00           H
ATOM   4850 6C21 POPCD 286      56.660  87.340  50.160  1.00  0.00           C
ATOM   4851 H16R POPCD 286      56.380  87.230  51.220  1.00  0.00           H
ATOM   4852 H16S POPCD 286      55.690  87.200  49.640  1.00  0.00           H
ATOM   4853 7C21 POPCD 286      57.190  88.740  49.830  1.00  0.00           C
ATOM   4854 H17R POPCD 286      58.220  88.800  50.220  1.00  0.00           H
ATOM   4855 H17S POPCD 286      56.550  89.430  50.430  1.00  0.00           H
ATOM   4856 8C21 POPCD 286      57.140  89.100  48.350  1.00  0.00           C
ATOM   4857 H18R POPCD 286      57.690  90.020  48.070  1.00  0.00           H
ATOM   4858 H18S POPCD 286      56.110  89.250  47.950  1.00  0.00           H
ATOM   4859 H18T POPCD 286      57.680  88.320  47.780  1.00  0.00           H
ATOM   4860  C33 POPCD 286      52.740  77.200  57.210  1.00  0.00           C
ATOM   4861  H3X POPCD 286      51.790  77.190  57.780  1.00  0.00           H
ATOM   4862  H3Y POPCD 286      53.190  78.200  57.380  1.00  0.00           H
ATOM   4863  C34 POPCD 286      52.340  76.990  55.750  1.00  0.00           C
ATOM   4864  H4X POPCD 286      52.180  78.000  55.300  1.00  0.00           H
ATOM   4865  H4Y POPCD 286      53.210  76.540  55.220  1.00  0.00           H
ATOM   4866  C35 POPCD 286      51.100  76.100  55.640  1.00  0.00           C
ATOM   4867  H5X POPCD 286      51.260  75.280  56.360  1.00  0.00           H
ATOM   4868  H5Y POPCD 286      50.220  76.740  55.860  1.00  0.00           H
ATOM   4869  C36 POPCD 286      50.760  75.540  54.260  1.00  0.00           C
ATOM   4870  H6X POPCD 286      49.930  74.810  54.350  1.00  0.00           H
ATOM   4871  H6Y POPCD 286      51.600  74.910  53.900  1.00  0.00           H
ATOM   4872  C37 POPCD 286      50.520  76.640  53.220  1.00  0.00           C
ATOM   4873  H7X POPCD 286      51.460  76.850  52.680  1.00  0.00           H
ATOM   4874  H7Y POPCD 286      50.160  77.570  53.700  1.00  0.00           H
ATOM   4875  C38 POPCD 286      49.450  76.280  52.190  1.00  0.00           C
ATOM   4876  H8X POPCD 286      48.970  77.190  51.770  1.00  0.00           H
ATOM   4877  H8Y POPCD 286      48.660  75.770  52.790  1.00  0.00           H
ATOM   4878  C39 POPCD 286      49.820  75.340  51.040  1.00  0.00           C
ATOM   4879  H9X POPCD 286      48.980  75.320  50.310  1.00  0.00           H
ATOM   4880  H9Y POPCD 286      50.660  75.820  50.480  1.00  0.00           H
ATOM   4881 0C31 POPCD 286      50.180  73.920  51.480  1.00  0.00           C
ATOM   4882 H10X POPCD 286      49.540  73.560  52.320  1.00  0.00           H
ATOM   4883 H10Y POPCD 286      51.210  73.820  51.870  1.00  0.00           H
ATOM   4884 1C31 POPCD 286      50.020  72.930  50.330  1.00  0.00           C
ATOM   4885 H11X POPCD 286      50.090  71.880  50.700  1.00  0.00           H
ATOM   4886 H11Y POPCD 286      49.030  73.020  49.850  1.00  0.00           H
ATOM   4887 2C31 POPCD 286      51.070  72.930  49.210  1.00  0.00           C
ATOM   4888 H12X POPCD 286      52.090  72.980  49.650  1.00  0.00           H
ATOM   4889 H12Y POPCD 286      51.090  71.920  48.740  1.00  0.00           H
ATOM   4890 3C31 POPCD 286      50.850  73.920  48.070  1.00  0.00           C
ATOM   4891 H13X POPCD 286      50.790  74.960  48.450  1.00  0.00           H
ATOM   4892 H13Y POPCD 286      49.850  73.690  47.660  1.00  0.00           H
ATOM   4893 4C31 POPCD 286      51.870  73.890  46.930  1.00  0.00           C
ATOM   4894 H14X POPCD 286      52.900  73.970  47.340  1.00  0.00           H
ATOM   4895 H14Y POPCD 286      51.740  72.900  46.450  1.00  0.00           H
ATOM   4896 5C31 POPCD 286      51.610  74.930  45.840  1.00  0.00           C
ATOM   4897 H15X POPCD 286      50.550  74.920  45.510  1.00  0.00           H
ATOM   4898 H15Y POPCD 286      51.700  75.950  46.270  1.00  0.00           H
ATOM   4899 6C31 POPCD 286      52.480  74.820  44.590  1.00  0.00           C
ATOM   4900 H16X POPCD 286      52.210  73.900  44.030  1.00  0.00           H
ATOM   4901 H16Y POPCD 286      52.280  75.700  43.930  1.00  0.00           H
ATOM   4902 H16Z POPCD 286      53.540  74.790  44.930  1.00  0.00           H
ATOM   4903  N   POPCE 287      89.470  21.240  68.230  1.00  0.00           N
ATOM   4904  C12 POPCE 287      88.180  21.390  67.450  1.00  0.00           C
ATOM   4905  C13 POPCE 287      89.210  20.740  69.630  1.00  0.00           C
ATOM   4906  C14 POPCE 287      90.410  20.280  67.550  1.00  0.00           C
ATOM   4907  C15 POPCE 287      90.200  22.560  68.310  1.00  0.00           C
ATOM   4908 H12A POPCE 287      87.640  20.460  67.530  1.00  0.00           H
ATOM   4909 H12B POPCE 287      88.420  21.490  66.400  1.00  0.00           H
ATOM   4910 H13A POPCE 287      88.620  21.480  70.150  1.00  0.00           H
ATOM   4911 H13B POPCE 287      90.160  20.650  70.140  1.00  0.00           H
ATOM   4912 H13C POPCE 287      88.780  19.760  69.690  1.00  0.00           H
ATOM   4913 H14A POPCE 287      90.570  20.560  66.520  1.00  0.00           H
ATOM   4914 H14B POPCE 287      91.380  20.230  68.040  1.00  0.00           H
ATOM   4915 H14C POPCE 287      90.030  19.270  67.540  1.00  0.00           H
ATOM   4916 H15A POPCE 287      90.670  22.840  67.380  1.00  0.00           H
ATOM   4917 H15B POPCE 287      89.540  23.380  68.540  1.00  0.00           H
ATOM   4918 H15C POPCE 287      90.890  22.490  69.130  1.00  0.00           H
ATOM   4919  C11 POPCE 287      87.220  22.500  67.880  1.00  0.00           C
ATOM   4920 H11A POPCE 287      87.630  23.520  67.750  1.00  0.00           H
ATOM   4921 H11B POPCE 287      86.920  22.430  68.950  1.00  0.00           H
ATOM   4922  P   POPCE 287      85.150  23.430  66.350  1.00  0.00           P
ATOM   4923  O13 POPCE 287      83.890  22.740  65.990  1.00  0.00           O
ATOM   4924  O14 POPCE 287      85.030  24.610  67.240  1.00  0.00           O
ATOM   4925  O12 POPCE 287      86.060  22.330  67.060  1.00  0.00           O
ATOM   4926  O11 POPCE 287      85.890  23.890  65.010  1.00  0.00           O
ATOM   4927  C1  POPCE 287      87.300  23.670  64.950  1.00  0.00           C
ATOM   4928  HA  POPCE 287      87.820  24.150  65.800  1.00  0.00           H
ATOM   4929  HB  POPCE 287      87.510  22.580  64.900  1.00  0.00           H
ATOM   4930  C2  POPCE 287      87.950  24.330  63.720  1.00  0.00           C
ATOM   4931  HS  POPCE 287      87.830  23.640  62.860  1.00  0.00           H
ATOM   4932  O21 POPCE 287      89.350  24.570  63.910  1.00  0.00           O
ATOM   4933  C21 POPCE 287      90.160  23.550  64.220  1.00  0.00           C
ATOM   4934  O22 POPCE 287      89.830  22.410  64.510  1.00  0.00           O
ATOM   4935  C22 POPCE 287      91.610  23.960  64.110  1.00  0.00           C
ATOM   4936  H2R POPCE 287      92.160  23.040  64.400  1.00  0.00           H
ATOM   4937  H2S POPCE 287      91.870  24.800  64.790  1.00  0.00           H
ATOM   4938  C3  POPCE 287      87.280  25.680  63.430  1.00  0.00           C
ATOM   4939  HX  POPCE 287      86.480  25.600  62.660  1.00  0.00           H
ATOM   4940  HY  POPCE 287      86.810  25.950  64.400  1.00  0.00           H
ATOM   4941  O31 POPCE 287      88.150  26.720  62.990  1.00  0.00           O
ATOM   4942  C31 POPCE 287      88.810  26.430  61.870  1.00  0.00           C
ATOM   4943  O32 POPCE 287      88.710  25.400  61.220  1.00  0.00           O
ATOM   4944  C32 POPCE 287      89.860  27.520  61.690  1.00  0.00           C
ATOM   4945  H2X POPCE 287      89.430  28.530  61.800  1.00  0.00           H
ATOM   4946  H2Y POPCE 287      90.550  27.400  62.550  1.00  0.00           H
ATOM   4947  C23 POPCE 287      92.090  24.300  62.700  1.00  0.00           C
ATOM   4948  H3R POPCE 287      91.320  23.970  61.980  1.00  0.00           H
ATOM   4949  H3S POPCE 287      92.090  25.410  62.590  1.00  0.00           H
ATOM   4950  C24 POPCE 287      93.490  23.760  62.370  1.00  0.00           C
ATOM   4951  H4R POPCE 287      94.190  23.900  63.220  1.00  0.00           H
ATOM   4952  H4S POPCE 287      93.350  22.670  62.210  1.00  0.00           H
ATOM   4953  C25 POPCE 287      94.080  24.370  61.110  1.00  0.00           C
ATOM   4954  H5R POPCE 287      93.880  25.460  61.050  1.00  0.00           H
ATOM   4955  H5S POPCE 287      93.540  23.980  60.220  1.00  0.00           H
ATOM   4956  C26 POPCE 287      95.580  24.070  61.030  1.00  0.00           C
ATOM   4957  H6R POPCE 287      95.850  23.000  60.900  1.00  0.00           H
ATOM   4958  H6S POPCE 287      95.930  24.460  62.010  1.00  0.00           H
ATOM   4959  C27 POPCE 287      96.320  24.890  59.960  1.00  0.00           C
ATOM   4960  H7R POPCE 287      97.390  24.830  60.240  1.00  0.00           H
ATOM   4961  H7S POPCE 287      96.050  25.960  60.090  1.00  0.00           H
ATOM   4962  C28 POPCE 287      96.070  24.530  58.500  1.00  0.00           C
ATOM   4963  H8R POPCE 287      96.400  23.480  58.380  1.00  0.00           H
ATOM   4964  H8S POPCE 287      94.970  24.620  58.370  1.00  0.00           H
ATOM   4965  C29 POPCE 287      96.760  25.450  57.540  1.00  0.00           C
ATOM   4966  H91 POPCE 287      96.970  26.470  57.900  1.00  0.00           H
ATOM   4967 0C21 POPCE 287      97.290  25.170  56.340  1.00  0.00           C
ATOM   4968 1H10 POPCE 287      97.650  26.020  55.730  1.00  0.00           H
ATOM   4969 1C21 POPCE 287      97.300  23.820  55.680  1.00  0.00           C
ATOM   4970 H11R POPCE 287      96.690  23.050  56.190  1.00  0.00           H
ATOM   4971 H11S POPCE 287      98.300  23.340  55.680  1.00  0.00           H
ATOM   4972 2C21 POPCE 287      96.970  23.910  54.190  1.00  0.00           C
ATOM   4973 H12R POPCE 287      97.610  24.700  53.720  1.00  0.00           H
ATOM   4974 H12S POPCE 287      97.320  22.920  53.820  1.00  0.00           H
ATOM   4975 3C21 POPCE 287      95.490  24.000  53.820  1.00  0.00           C
ATOM   4976 H13R POPCE 287      94.990  23.930  54.800  1.00  0.00           H
ATOM   4977 H13S POPCE 287      95.310  23.050  53.260  1.00  0.00           H
ATOM   4978 4C21 POPCE 287      94.970  25.210  53.040  1.00  0.00           C
ATOM   4979 H14R POPCE 287      93.890  25.090  52.800  1.00  0.00           H
ATOM   4980 H14S POPCE 287      95.500  25.330  52.070  1.00  0.00           H
ATOM   4981 5C21 POPCE 287      95.110  26.520  53.820  1.00  0.00           C
ATOM   4982 H15R POPCE 287      94.860  26.360  54.890  1.00  0.00           H
ATOM   4983 H15S POPCE 287      96.200  26.730  53.810  1.00  0.00           H
ATOM   4984 6C21 POPCE 287      94.420  27.760  53.230  1.00  0.00           C
ATOM   4985 H16R POPCE 287      93.330  27.580  53.290  1.00  0.00           H
ATOM   4986 H16S POPCE 287      94.610  28.620  53.900  1.00  0.00           H
ATOM   4987 7C21 POPCE 287      94.950  28.090  51.830  1.00  0.00           C
ATOM   4988 H17R POPCE 287      96.040  27.940  51.790  1.00  0.00           H
ATOM   4989 H17S POPCE 287      94.470  27.340  51.170  1.00  0.00           H
ATOM   4990 8C21 POPCE 287      94.620  29.480  51.280  1.00  0.00           C
ATOM   4991 H18R POPCE 287      93.530  29.690  51.330  1.00  0.00           H
ATOM   4992 H18S POPCE 287      95.200  30.210  51.880  1.00  0.00           H
ATOM   4993 H18T POPCE 287      94.990  29.640  50.240  1.00  0.00           H
ATOM   4994  C33 POPCE 287      90.510  27.220  60.340  1.00  0.00           C
ATOM   4995  H3X POPCE 287      89.820  27.250  59.470  1.00  0.00           H
ATOM   4996  H3Y POPCE 287      91.060  26.250  60.380  1.00  0.00           H
ATOM   4997  C34 POPCE 287      91.610  28.210  59.940  1.00  0.00           C
ATOM   4998  H4X POPCE 287      91.280  29.260  59.810  1.00  0.00           H
ATOM   4999  H4Y POPCE 287      92.320  28.210  60.790  1.00  0.00           H
ATOM   5000  C35 POPCE 287      92.380  27.650  58.740  1.00  0.00           C
ATOM   5001  H5X POPCE 287      91.650  27.640  57.900  1.00  0.00           H
ATOM   5002  H5Y POPCE 287      92.690  26.630  59.040  1.00  0.00           H
ATOM   5003  C36 POPCE 287      93.560  28.510  58.300  1.00  0.00           C
ATOM   5004  H6X POPCE 287      94.250  28.550  59.170  1.00  0.00           H
ATOM   5005  H6Y POPCE 287      93.150  29.510  58.070  1.00  0.00           H
ATOM   5006  C37 POPCE 287      94.360  27.970  57.100  1.00  0.00           C
ATOM   5007  H7X POPCE 287      94.510  26.890  57.280  1.00  0.00           H
ATOM   5008  H7Y POPCE 287      93.740  28.000  56.180  1.00  0.00           H
ATOM   5009  C38 POPCE 287      95.680  28.640  56.720  1.00  0.00           C
ATOM   5010  H8X POPCE 287      96.090  28.150  55.810  1.00  0.00           H
ATOM   5011  H8Y POPCE 287      96.400  28.370  57.530  1.00  0.00           H
ATOM   5012  C39 POPCE 287      95.650  30.160  56.630  1.00  0.00           C
ATOM   5013  H9X POPCE 287      95.940  30.540  57.630  1.00  0.00           H
ATOM   5014  H9Y POPCE 287      94.650  30.640  56.500  1.00  0.00           H
ATOM   5015 0C31 POPCE 287      96.650  30.730  55.620  1.00  0.00           C
ATOM   5016 H10X POPCE 287      97.570  30.110  55.660  1.00  0.00           H
ATOM   5017 H10Y POPCE 287      96.150  30.720  54.620  1.00  0.00           H
ATOM   5018 1C31 POPCE 287      96.870  32.220  55.910  1.00  0.00           C
ATOM   5019 H11X POPCE 287      95.950  32.630  55.440  1.00  0.00           H
ATOM   5020 H11Y POPCE 287      96.730  32.400  56.990  1.00  0.00           H
ATOM   5021 2C31 POPCE 287      98.110  32.860  55.300  1.00  0.00           C
ATOM   5022 H12X POPCE 287      98.800  32.710  56.160  1.00  0.00           H
ATOM   5023 H12Y POPCE 287      98.680  32.260  54.560  1.00  0.00           H
ATOM   5024 3C31 POPCE 287      98.270  34.370  55.100  1.00  0.00           C
ATOM   5025 H13X POPCE 287      98.140  35.040  55.970  1.00  0.00           H
ATOM   5026 H13Y POPCE 287      99.370  34.440  54.950  1.00  0.00           H
ATOM   5027 4C31 POPCE 287      97.610  34.890  53.820  1.00  0.00           C
ATOM   5028 H14X POPCE 287      97.820  34.180  52.990  1.00  0.00           H
ATOM   5029 H14Y POPCE 287      96.520  35.060  53.920  1.00  0.00           H
ATOM   5030 5C31 POPCE 287      98.320  36.220  53.550  1.00  0.00           C
ATOM   5031 H15X POPCE 287      98.270  36.450  52.460  1.00  0.00           H
ATOM   5032 H15Y POPCE 287      99.420  36.200  53.740  1.00  0.00           H
ATOM   5033 6C31 POPCE 287      97.790  37.390  54.360  1.00  0.00           C
ATOM   5034 H16X POPCE 287      96.720  37.320  54.660  1.00  0.00           H
ATOM   5035 H16Y POPCE 287      98.040  38.340  53.850  1.00  0.00           H
ATOM   5036 H16Z POPCE 287      98.330  37.370  55.330  1.00  0.00           H
ATOM   5037  N   POPCF 288      57.430   8.870  67.890  1.00  0.00           N
ATOM   5038  C12 POPCF 288      56.200   9.730  68.080  1.00  0.00           C
ATOM   5039  C13 POPCF 288      57.170   7.420  67.560  1.00  0.00           C
ATOM   5040  C14 POPCF 288      58.200   9.580  66.810  1.00  0.00           C
ATOM   5041  C15 POPCF 288      58.250   8.860  69.160  1.00  0.00           C
ATOM   5042 H12A POPCF 288      56.540  10.610  68.600  1.00  0.00           H
ATOM   5043 H12B POPCF 288      55.520   9.220  68.750  1.00  0.00           H
ATOM   5044 H13A POPCF 288      56.700   6.920  68.400  1.00  0.00           H
ATOM   5045 H13B POPCF 288      56.510   7.310  66.710  1.00  0.00           H
ATOM   5046 H13C POPCF 288      58.060   6.840  67.390  1.00  0.00           H
ATOM   5047 H14A POPCF 288      59.140   9.060  66.640  1.00  0.00           H
ATOM   5048 H14B POPCF 288      57.620   9.560  65.900  1.00  0.00           H
ATOM   5049 H14C POPCF 288      58.400  10.600  67.110  1.00  0.00           H
ATOM   5050 H15A POPCF 288      57.790   8.340  69.980  1.00  0.00           H
ATOM   5051 H15B POPCF 288      58.430   9.870  69.490  1.00  0.00           H
ATOM   5052 H15C POPCF 288      59.230   8.440  68.990  1.00  0.00           H
ATOM   5053  C11 POPCF 288      55.390  10.230  66.880  1.00  0.00           C
ATOM   5054 H11A POPCF 288      55.990  10.770  66.120  1.00  0.00           H
ATOM   5055 H11B POPCF 288      54.890   9.370  66.390  1.00  0.00           H
ATOM   5056  P   POPCF 288      52.860  10.900  67.340  1.00  0.00           P
ATOM   5057  O13 POPCF 288      52.100  11.990  67.980  1.00  0.00           O
ATOM   5058  O14 POPCF 288      52.680   9.490  67.760  1.00  0.00           O
ATOM   5059  O12 POPCF 288      54.440  11.200  67.320  1.00  0.00           O
ATOM   5060  O11 POPCF 288      52.340  11.000  65.830  1.00  0.00           O
[truncated: 7,558,890 more chars]
