# Supplementary material for: Docking for EP4R antagonists active against inflammatory pain
Source: Nat Commun. 2023 Dec 6;14:8067. doi: 10.1038/s41467-023-43506-6 (PMC10700596; doi:10.1038/s41467-023-43506-6)
Supplement: Supplementary file 6 — Supplementary Data 3 [file 41467_2023_43506_MOESM6_ESM.zip › MD-files/10ns_atomistic_simulation.pdb]

REMARK    GENERATED BY TRJCONV
TITLE     Protein in POPC - AA t= 10000.00000 step= 5000000
REMARK    THIS IS A SIMULATION BOX
CRYST1  102.506  102.506   92.865  90.00  90.00  90.00 P 1           1
MODEL        1
ATOM      1  N   ASN A   1      52.070  74.120  68.270  1.00  0.00           N
ATOM      2  H1  ASN A   1      51.420  74.470  68.990  1.00  0.00           H
ATOM      3  H2  ASN A   1      52.040  73.100  68.490  1.00  0.00           H
ATOM      4  H3  ASN A   1      53.020  74.480  68.510  1.00  0.00           H
ATOM      5  CA  ASN A   1      51.720  74.540  66.850  1.00  0.00           C
ATOM      6  HA  ASN A   1      50.660  74.350  66.770  1.00  0.00           H
ATOM      7  CB  ASN A   1      51.810  76.100  66.580  1.00  0.00           C
ATOM      8  HB1 ASN A   1      51.400  76.220  65.560  1.00  0.00           H
ATOM      9  HB2 ASN A   1      51.170  76.680  67.280  1.00  0.00           H
ATOM     10  CG  ASN A   1      53.190  76.780  66.560  1.00  0.00           C
ATOM     11  OD1 ASN A   1      53.540  77.560  65.740  1.00  0.00           O
ATOM     12  ND2 ASN A   1      54.040  76.410  67.500  1.00  0.00           N
ATOM     13 1HD2 ASN A   1      53.630  76.520  68.400  1.00  0.00           H
ATOM     14 2HD2 ASN A   1      54.900  76.910  67.470  1.00  0.00           H
ATOM     15  C   ASN A   1      52.320  73.640  65.790  1.00  0.00           C
ATOM     16  O   ASN A   1      51.710  72.610  65.530  1.00  0.00           O
ATOM     17  N   SER A   2      53.640  73.820  65.380  1.00  0.00           N
ATOM     18  HN  SER A   2      54.170  74.570  65.750  1.00  0.00           H
ATOM     19  CA  SER A   2      54.360  73.150  64.300  1.00  0.00           C
ATOM     20  HA  SER A   2      54.030  73.460  63.320  1.00  0.00           H
ATOM     21  CB  SER A   2      55.870  73.580  64.230  1.00  0.00           C
ATOM     22  HB1 SER A   2      56.500  72.870  64.830  1.00  0.00           H
ATOM     23  HB2 SER A   2      56.220  73.540  63.170  1.00  0.00           H
ATOM     24  OG  SER A   2      56.060  74.900  64.640  1.00  0.00           O
ATOM     25  HG1 SER A   2      56.980  75.130  64.510  1.00  0.00           H
ATOM     26  C   SER A   2      54.360  71.620  64.370  1.00  0.00           C
ATOM     27  O   SER A   2      54.140  71.150  63.240  1.00  0.00           O
ATOM     28  N   PRO A   3      54.500  70.750  65.340  1.00  0.00           N
ATOM     29  CD  PRO A   3      54.990  71.140  66.690  1.00  0.00           C
ATOM     30  HD1 PRO A   3      54.260  71.840  67.150  1.00  0.00           H
ATOM     31  HD2 PRO A   3      55.940  71.690  66.500  1.00  0.00           H
ATOM     32  CA  PRO A   3      53.980  69.390  65.230  1.00  0.00           C
ATOM     33  HA  PRO A   3      54.790  68.820  64.790  1.00  0.00           H
ATOM     34  CB  PRO A   3      53.940  69.000  66.760  1.00  0.00           C
ATOM     35  HB1 PRO A   3      52.980  69.190  67.290  1.00  0.00           H
ATOM     36  HB2 PRO A   3      54.110  67.900  66.740  1.00  0.00           H
ATOM     37  CG  PRO A   3      55.080  69.780  67.400  1.00  0.00           C
ATOM     38  HG1 PRO A   3      54.930  69.830  68.500  1.00  0.00           H
ATOM     39  HG2 PRO A   3      56.090  69.360  67.230  1.00  0.00           H
ATOM     40  C   PRO A   3      52.670  69.060  64.510  1.00  0.00           C
ATOM     41  O   PRO A   3      52.610  68.090  63.720  1.00  0.00           O
ATOM     42  N   VAL A   4      51.600  69.770  64.830  1.00  0.00           N
ATOM     43  HN  VAL A   4      51.710  70.590  65.390  1.00  0.00           H
ATOM     44  CA  VAL A   4      50.260  69.610  64.270  1.00  0.00           C
ATOM     45  HA  VAL A   4      50.010  68.570  64.270  1.00  0.00           H
ATOM     46  CB  VAL A   4      49.100  70.340  65.000  1.00  0.00           C
ATOM     47  HB  VAL A   4      49.210  71.440  64.930  1.00  0.00           H
ATOM     48  CG1 VAL A   4      47.700  69.880  64.520  1.00  0.00           C
ATOM     49 1HG1 VAL A   4      46.890  70.400  65.070  1.00  0.00           H
ATOM     50 2HG1 VAL A   4      47.580  70.170  63.450  1.00  0.00           H
ATOM     51 3HG1 VAL A   4      47.560  68.790  64.640  1.00  0.00           H
ATOM     52  CG2 VAL A   4      49.170  69.980  66.470  1.00  0.00           C
ATOM     53 1HG2 VAL A   4      48.290  70.480  66.950  1.00  0.00           H
ATOM     54 2HG2 VAL A   4      49.110  68.900  66.740  1.00  0.00           H
ATOM     55 3HG2 VAL A   4      50.150  70.350  66.840  1.00  0.00           H
ATOM     56  C   VAL A   4      50.220  70.160  62.780  1.00  0.00           C
ATOM     57  O   VAL A   4      49.610  69.600  61.850  1.00  0.00           O
ATOM     58  N   THR A   5      51.060  71.160  62.520  1.00  0.00           N
ATOM     59  HN  THR A   5      51.550  71.570  63.290  1.00  0.00           H
ATOM     60  CA  THR A   5      51.320  71.740  61.230  1.00  0.00           C
ATOM     61  HA  THR A   5      50.380  72.090  60.820  1.00  0.00           H
ATOM     62  CB  THR A   5      52.250  72.900  61.270  1.00  0.00           C
ATOM     63  HB  THR A   5      53.330  72.680  61.370  1.00  0.00           H
ATOM     64  OG1 THR A   5      51.770  73.780  62.300  1.00  0.00           O
ATOM     65  HG1 THR A   5      52.220  74.600  62.080  1.00  0.00           H
ATOM     66  CG2 THR A   5      52.210  73.660  59.970  1.00  0.00           C
ATOM     67 1HG2 THR A   5      52.610  74.690  60.060  1.00  0.00           H
ATOM     68 2HG2 THR A   5      52.710  73.050  59.180  1.00  0.00           H
ATOM     69 3HG2 THR A   5      51.160  73.850  59.660  1.00  0.00           H
ATOM     70  C   THR A   5      51.800  70.750  60.200  1.00  0.00           C
ATOM     71  O   THR A   5      51.330  70.710  59.050  1.00  0.00           O
ATOM     72  N   ILE A   6      52.770  69.870  60.560  1.00  0.00           N
ATOM     73  HN  ILE A   6      52.940  69.910  61.540  1.00  0.00           H
ATOM     74  CA  ILE A   6      53.270  68.760  59.720  1.00  0.00           C
ATOM     75  HA  ILE A   6      53.790  69.260  58.910  1.00  0.00           H
ATOM     76  CB  ILE A   6      54.350  67.940  60.370  1.00  0.00           C
ATOM     77  HB  ILE A   6      54.020  67.400  61.290  1.00  0.00           H
ATOM     78  CG2 ILE A   6      54.850  66.840  59.390  1.00  0.00           C
ATOM     79 1HG2 ILE A   6      55.640  66.280  59.930  1.00  0.00           H
ATOM     80 2HG2 ILE A   6      54.070  66.100  59.130  1.00  0.00           H
ATOM     81 3HG2 ILE A   6      55.310  67.200  58.450  1.00  0.00           H
ATOM     82  CG1 ILE A   6      55.510  68.760  60.890  1.00  0.00           C
ATOM     83 1HG1 ILE A   6      56.040  69.210  60.030  1.00  0.00           H
ATOM     84 2HG1 ILE A   6      55.270  69.620  61.560  1.00  0.00           H
ATOM     85  CD  ILE A   6      56.600  67.980  61.590  1.00  0.00           C
ATOM     86  HD1 ILE A   6      57.370  68.640  62.040  1.00  0.00           H
ATOM     87  HD2 ILE A   6      56.060  67.340  62.320  1.00  0.00           H
ATOM     88  HD3 ILE A   6      57.150  67.340  60.880  1.00  0.00           H
ATOM     89  C   ILE A   6      52.240  67.840  59.070  1.00  0.00           C
ATOM     90  O   ILE A   6      52.080  67.940  57.820  1.00  0.00           O
ATOM     91  N   PRO A   7      51.350  67.070  59.760  1.00  0.00           N
ATOM     92  CD  PRO A   7      51.280  66.880  61.210  1.00  0.00           C
ATOM     93  HD1 PRO A   7      51.300  67.860  61.740  1.00  0.00           H
ATOM     94  HD2 PRO A   7      52.150  66.250  61.500  1.00  0.00           H
ATOM     95  CA  PRO A   7      50.400  66.260  59.070  1.00  0.00           C
ATOM     96  HA  PRO A   7      50.910  65.770  58.260  1.00  0.00           H
ATOM     97  CB  PRO A   7      49.780  65.340  60.210  1.00  0.00           C
ATOM     98  HB1 PRO A   7      48.710  65.120  60.010  1.00  0.00           H
ATOM     99  HB2 PRO A   7      50.440  64.450  60.260  1.00  0.00           H
ATOM    100  CG  PRO A   7      50.050  66.140  61.530  1.00  0.00           C
ATOM    101  HG1 PRO A   7      49.190  66.790  61.780  1.00  0.00           H
ATOM    102  HG2 PRO A   7      50.260  65.460  62.370  1.00  0.00           H
ATOM    103  C   PRO A   7      49.350  67.110  58.380  1.00  0.00           C
ATOM    104  O   PRO A   7      48.710  66.600  57.450  1.00  0.00           O
ATOM    105  N   ALA A   8      49.040  68.330  58.920  1.00  0.00           N
ATOM    106  HN  ALA A   8      49.580  68.630  59.700  1.00  0.00           H
ATOM    107  CA  ALA A   8      48.160  69.250  58.140  1.00  0.00           C
ATOM    108  HA  ALA A   8      47.270  68.670  57.950  1.00  0.00           H
ATOM    109  CB  ALA A   8      47.870  70.500  59.030  1.00  0.00           C
ATOM    110  HB1 ALA A   8      47.160  71.210  58.550  1.00  0.00           H
ATOM    111  HB2 ALA A   8      47.510  70.130  60.010  1.00  0.00           H
ATOM    112  HB3 ALA A   8      48.840  71.010  59.180  1.00  0.00           H
ATOM    113  C   ALA A   8      48.630  69.620  56.760  1.00  0.00           C
ATOM    114  O   ALA A   8      47.870  69.510  55.840  1.00  0.00           O
ATOM    115  N   VAL A   9      49.930  69.990  56.590  1.00  0.00           N
ATOM    116  HN  VAL A   9      50.500  70.170  57.390  1.00  0.00           H
ATOM    117  CA  VAL A   9      50.530  70.190  55.280  1.00  0.00           C
ATOM    118  HA  VAL A   9      49.990  70.910  54.680  1.00  0.00           H
ATOM    119  CB  VAL A   9      51.910  70.740  55.440  1.00  0.00           C
ATOM    120  HB  VAL A   9      52.420  70.190  56.270  1.00  0.00           H
ATOM    121  CG1 VAL A   9      52.720  70.700  54.170  1.00  0.00           C
ATOM    122 1HG1 VAL A   9      53.710  71.160  54.350  1.00  0.00           H
ATOM    123 2HG1 VAL A   9      52.860  69.680  53.740  1.00  0.00           H
ATOM    124 3HG1 VAL A   9      52.170  71.230  53.360  1.00  0.00           H
ATOM    125  CG2 VAL A   9      51.870  72.190  55.990  1.00  0.00           C
ATOM    126 1HG2 VAL A   9      52.910  72.550  56.160  1.00  0.00           H
ATOM    127 2HG2 VAL A   9      51.530  72.890  55.190  1.00  0.00           H
ATOM    128 3HG2 VAL A   9      51.280  72.210  56.930  1.00  0.00           H
ATOM    129  C   VAL A   9      50.570  68.900  54.440  1.00  0.00           C
ATOM    130  O   VAL A   9      50.330  68.860  53.250  1.00  0.00           O
ATOM    131  N   MET A  10      50.950  67.740  55.100  1.00  0.00           N
ATOM    132  HN  MET A  10      51.270  67.690  56.040  1.00  0.00           H
ATOM    133  CA  MET A  10      50.970  66.440  54.410  1.00  0.00           C
ATOM    134  HA  MET A  10      51.740  66.450  53.650  1.00  0.00           H
ATOM    135  CB  MET A  10      51.200  65.250  55.370  1.00  0.00           C
ATOM    136  HB1 MET A  10      50.410  65.090  56.140  1.00  0.00           H
ATOM    137  HB2 MET A  10      51.210  64.280  54.820  1.00  0.00           H
ATOM    138  CG  MET A  10      52.590  65.190  55.970  1.00  0.00           C
ATOM    139  HG1 MET A  10      52.720  66.020  56.700  1.00  0.00           H
ATOM    140  HG2 MET A  10      52.710  64.400  56.750  1.00  0.00           H
ATOM    141  SD  MET A  10      53.970  65.000  54.960  1.00  0.00           S
ATOM    142  CE  MET A  10      53.930  63.210  54.570  1.00  0.00           C
ATOM    143  HE1 MET A  10      54.640  62.910  53.770  1.00  0.00           H
ATOM    144  HE2 MET A  10      53.950  62.630  55.520  1.00  0.00           H
ATOM    145  HE3 MET A  10      52.950  63.020  54.080  1.00  0.00           H
ATOM    146  C   MET A  10      49.640  66.080  53.810  1.00  0.00           C
ATOM    147  O   MET A  10      49.550  65.700  52.640  1.00  0.00           O
ATOM    148  N   PHE A  11      48.570  66.270  54.560  1.00  0.00           N
ATOM    149  HN  PHE A  11      48.670  66.570  55.500  1.00  0.00           H
ATOM    150  CA  PHE A  11      47.220  66.030  54.100  1.00  0.00           C
ATOM    151  HA  PHE A  11      47.240  65.000  53.810  1.00  0.00           H
ATOM    152  CB  PHE A  11      46.190  66.200  55.280  1.00  0.00           C
ATOM    153  HB1 PHE A  11      46.570  65.490  56.040  1.00  0.00           H
ATOM    154  HB2 PHE A  11      46.110  67.240  55.660  1.00  0.00           H
ATOM    155  CG  PHE A  11      44.800  65.790  54.940  1.00  0.00           C
ATOM    156  CD1 PHE A  11      44.480  64.870  53.970  1.00  0.00           C
ATOM    157  HD1 PHE A  11      45.190  64.420  53.290  1.00  0.00           H
ATOM    158  CE1 PHE A  11      43.120  64.490  53.860  1.00  0.00           C
ATOM    159  HE1 PHE A  11      42.820  63.850  53.050  1.00  0.00           H
ATOM    160  CZ  PHE A  11      42.150  64.980  54.690  1.00  0.00           C
ATOM    161  HZ  PHE A  11      41.140  64.600  54.650  1.00  0.00           H
ATOM    162  CD2 PHE A  11      43.770  66.360  55.790  1.00  0.00           C
ATOM    163  HD2 PHE A  11      44.050  67.020  56.600  1.00  0.00           H
ATOM    164  CE2 PHE A  11      42.480  65.910  55.660  1.00  0.00           C
ATOM    165  HE2 PHE A  11      41.830  66.350  56.400  1.00  0.00           H
ATOM    166  C   PHE A  11      46.740  66.990  52.990  1.00  0.00           C
ATOM    167  O   PHE A  11      46.390  66.460  51.930  1.00  0.00           O
ATOM    168  N   ILE A  12      47.020  68.310  53.070  1.00  0.00           N
ATOM    169  HN  ILE A  12      47.500  68.600  53.890  1.00  0.00           H
ATOM    170  CA  ILE A  12      46.740  69.230  51.950  1.00  0.00           C
ATOM    171  HA  ILE A  12      45.690  69.280  51.740  1.00  0.00           H
ATOM    172  CB  ILE A  12      47.160  70.630  52.390  1.00  0.00           C
ATOM    173  HB  ILE A  12      48.220  70.630  52.730  1.00  0.00           H
ATOM    174  CG2 ILE A  12      47.070  71.650  51.190  1.00  0.00           C
ATOM    175 1HG2 ILE A  12      47.270  72.730  51.360  1.00  0.00           H
ATOM    176 2HG2 ILE A  12      47.770  71.330  50.390  1.00  0.00           H
ATOM    177 3HG2 ILE A  12      46.020  71.550  50.860  1.00  0.00           H
ATOM    178  CG1 ILE A  12      46.240  71.130  53.550  1.00  0.00           C
ATOM    179 1HG1 ILE A  12      45.200  71.200  53.170  1.00  0.00           H
ATOM    180 2HG1 ILE A  12      46.220  70.400  54.390  1.00  0.00           H
ATOM    181  CD  ILE A  12      46.600  72.400  54.180  1.00  0.00           C
ATOM    182  HD1 ILE A  12      45.890  72.680  54.980  1.00  0.00           H
ATOM    183  HD2 ILE A  12      47.550  72.310  54.750  1.00  0.00           H
ATOM    184  HD3 ILE A  12      46.610  73.240  53.440  1.00  0.00           H
ATOM    185  C   ILE A  12      47.470  68.800  50.670  1.00  0.00           C
ATOM    186  O   ILE A  12      46.910  68.760  49.580  1.00  0.00           O
ATOM    187  N   PHE A  13      48.770  68.490  50.820  1.00  0.00           N
ATOM    188  HN  PHE A  13      49.250  68.460  51.700  1.00  0.00           H
ATOM    189  CA  PHE A  13      49.520  68.090  49.680  1.00  0.00           C
ATOM    190  HA  PHE A  13      49.580  68.830  48.890  1.00  0.00           H
ATOM    191  CB  PHE A  13      51.010  67.830  50.050  1.00  0.00           C
ATOM    192  HB1 PHE A  13      50.990  67.470  51.100  1.00  0.00           H
ATOM    193  HB2 PHE A  13      51.490  67.090  49.370  1.00  0.00           H
ATOM    194  CG  PHE A  13      51.790  69.120  49.920  1.00  0.00           C
ATOM    195  CD1 PHE A  13      51.430  70.250  50.590  1.00  0.00           C
ATOM    196  HD1 PHE A  13      50.540  70.320  51.190  1.00  0.00           H
ATOM    197  CE1 PHE A  13      52.130  71.400  50.530  1.00  0.00           C
ATOM    198  HE1 PHE A  13      51.890  72.330  51.020  1.00  0.00           H
ATOM    199  CZ  PHE A  13      53.310  71.390  49.770  1.00  0.00           C
ATOM    200  HZ  PHE A  13      54.000  72.230  49.730  1.00  0.00           H
ATOM    201  CD2 PHE A  13      53.000  69.080  49.160  1.00  0.00           C
ATOM    202  HD2 PHE A  13      53.260  68.090  48.800  1.00  0.00           H
ATOM    203  CE2 PHE A  13      53.770  70.260  49.100  1.00  0.00           C
ATOM    204  HE2 PHE A  13      54.740  70.320  48.630  1.00  0.00           H
ATOM    205  C   PHE A  13      48.940  66.810  49.010  1.00  0.00           C
ATOM    206  O   PHE A  13      48.830  66.730  47.750  1.00  0.00           O
ATOM    207  N   GLY A  14      48.540  65.780  49.870  1.00  0.00           N
ATOM    208  HN  GLY A  14      48.560  65.880  50.860  1.00  0.00           H
ATOM    209  CA  GLY A  14      47.870  64.590  49.370  1.00  0.00           C
ATOM    210  HA1 GLY A  14      48.540  64.220  48.600  1.00  0.00           H
ATOM    211  HA2 GLY A  14      47.710  63.850  50.140  1.00  0.00           H
ATOM    212  C   GLY A  14      46.510  64.820  48.700  1.00  0.00           C
ATOM    213  O   GLY A  14      46.240  64.430  47.580  1.00  0.00           O
ATOM    214  N   VAL A  15      45.590  65.500  49.380  1.00  0.00           N
ATOM    215  HN  VAL A  15      45.780  65.700  50.340  1.00  0.00           H
ATOM    216  CA  VAL A  15      44.400  65.930  48.750  1.00  0.00           C
ATOM    217  HA  VAL A  15      43.910  65.050  48.360  1.00  0.00           H
ATOM    218  CB  VAL A  15      43.450  66.670  49.740  1.00  0.00           C
ATOM    219  HB  VAL A  15      44.070  67.420  50.280  1.00  0.00           H
ATOM    220  CG1 VAL A  15      42.240  67.450  49.230  1.00  0.00           C
ATOM    221 1HG1 VAL A  15      41.660  67.750  50.130  1.00  0.00           H
ATOM    222 2HG1 VAL A  15      42.460  68.320  48.580  1.00  0.00           H
ATOM    223 3HG1 VAL A  15      41.570  66.860  48.570  1.00  0.00           H
ATOM    224  CG2 VAL A  15      42.990  65.640  50.820  1.00  0.00           C
ATOM    225 1HG2 VAL A  15      42.460  66.210  51.610  1.00  0.00           H
ATOM    226 2HG2 VAL A  15      42.310  64.840  50.470  1.00  0.00           H
ATOM    227 3HG2 VAL A  15      43.810  65.190  51.420  1.00  0.00           H
ATOM    228  C   VAL A  15      44.500  66.770  47.490  1.00  0.00           C
ATOM    229  O   VAL A  15      43.990  66.380  46.470  1.00  0.00           O
ATOM    230  N   VAL A  16      45.190  67.900  47.580  1.00  0.00           N
ATOM    231  HN  VAL A  16      45.790  68.170  48.330  1.00  0.00           H
ATOM    232  CA  VAL A  16      45.270  68.730  46.390  1.00  0.00           C
ATOM    233  HA  VAL A  16      44.270  68.990  46.050  1.00  0.00           H
ATOM    234  CB  VAL A  16      45.920  70.020  46.830  1.00  0.00           C
ATOM    235  HB  VAL A  16      46.910  69.780  47.300  1.00  0.00           H
ATOM    236  CG1 VAL A  16      46.280  70.940  45.630  1.00  0.00           C
ATOM    237 1HG1 VAL A  16      46.650  71.930  45.970  1.00  0.00           H
ATOM    238 2HG1 VAL A  16      47.020  70.530  44.910  1.00  0.00           H
ATOM    239 3HG1 VAL A  16      45.370  71.130  45.020  1.00  0.00           H
ATOM    240  CG2 VAL A  16      45.040  70.880  47.810  1.00  0.00           C
ATOM    241 1HG2 VAL A  16      45.550  71.790  48.210  1.00  0.00           H
ATOM    242 2HG2 VAL A  16      44.120  71.220  47.280  1.00  0.00           H
ATOM    243 3HG2 VAL A  16      44.730  70.190  48.620  1.00  0.00           H
ATOM    244  C   VAL A  16      45.990  68.080  45.140  1.00  0.00           C
ATOM    245  O   VAL A  16      45.540  68.130  44.020  1.00  0.00           O
ATOM    246  N   GLY A  17      47.200  67.500  45.430  1.00  0.00           N
ATOM    247  HN  GLY A  17      47.510  67.390  46.370  1.00  0.00           H
ATOM    248  CA  GLY A  17      47.990  66.900  44.340  1.00  0.00           C
ATOM    249  HA1 GLY A  17      48.190  67.660  43.600  1.00  0.00           H
ATOM    250  HA2 GLY A  17      48.940  66.550  44.730  1.00  0.00           H
ATOM    251  C   GLY A  17      47.380  65.750  43.710  1.00  0.00           C
ATOM    252  O   GLY A  17      47.330  65.710  42.470  1.00  0.00           O
ATOM    253  N   ASN A  18      46.910  64.820  44.600  1.00  0.00           N
ATOM    254  HN  ASN A  18      47.050  64.860  45.580  1.00  0.00           H
ATOM    255  CA  ASN A  18      46.230  63.650  44.110  1.00  0.00           C
ATOM    256  HA  ASN A  18      46.770  63.270  43.250  1.00  0.00           H
ATOM    257  CB  ASN A  18      46.010  62.610  45.200  1.00  0.00           C
ATOM    258  HB1 ASN A  18      46.980  62.550  45.730  1.00  0.00           H
ATOM    259  HB2 ASN A  18      45.170  62.750  45.920  1.00  0.00           H
ATOM    260  CG  ASN A  18      45.930  61.220  44.590  1.00  0.00           C
ATOM    261  OD1 ASN A  18      46.890  60.500  44.540  1.00  0.00           O
ATOM    262  ND2 ASN A  18      44.730  60.850  44.070  1.00  0.00           N
ATOM    263 1HD2 ASN A  18      43.900  61.360  44.300  1.00  0.00           H
ATOM    264 2HD2 ASN A  18      44.600  59.880  43.840  1.00  0.00           H
ATOM    265  C   ASN A  18      44.900  63.970  43.440  1.00  0.00           C
ATOM    266  O   ASN A  18      44.700  63.470  42.340  1.00  0.00           O
ATOM    267  N   LEU A  19      44.060  64.860  44.000  1.00  0.00           N
ATOM    268  HN  LEU A  19      44.200  65.220  44.910  1.00  0.00           H
ATOM    269  CA  LEU A  19      42.820  65.240  43.380  1.00  0.00           C
ATOM    270  HA  LEU A  19      42.460  64.280  43.060  1.00  0.00           H
ATOM    271  CB  LEU A  19      41.840  66.060  44.290  1.00  0.00           C
ATOM    272  HB1 LEU A  19      41.850  65.540  45.270  1.00  0.00           H
ATOM    273  HB2 LEU A  19      42.210  67.090  44.440  1.00  0.00           H
ATOM    274  CG  LEU A  19      40.390  66.000  43.860  1.00  0.00           C
ATOM    275  HG  LEU A  19      40.180  66.600  42.940  1.00  0.00           H
ATOM    276  CD1 LEU A  19      39.860  64.610  43.590  1.00  0.00           C
ATOM    277 1HD1 LEU A  19      38.750  64.630  43.540  1.00  0.00           H
ATOM    278 2HD1 LEU A  19      40.170  64.210  42.600  1.00  0.00           H
ATOM    279 3HD1 LEU A  19      40.150  63.920  44.410  1.00  0.00           H
ATOM    280  CD2 LEU A  19      39.570  66.530  45.050  1.00  0.00           C
ATOM    281 1HD2 LEU A  19      38.480  66.510  44.840  1.00  0.00           H
ATOM    282 2HD2 LEU A  19      39.860  65.830  45.870  1.00  0.00           H
ATOM    283 3HD2 LEU A  19      39.910  67.530  45.380  1.00  0.00           H
ATOM    284  C   LEU A  19      43.040  65.940  42.030  1.00  0.00           C
ATOM    285  O   LEU A  19      42.300  65.710  41.090  1.00  0.00           O
ATOM    286  N   VAL A  20      43.990  66.860  41.880  1.00  0.00           N
ATOM    287  HN  VAL A  20      44.520  67.130  42.680  1.00  0.00           H
ATOM    288  CA  VAL A  20      44.340  67.460  40.550  1.00  0.00           C
ATOM    289  HA  VAL A  20      43.400  67.880  40.230  1.00  0.00           H
ATOM    290  CB  VAL A  20      45.450  68.470  40.710  1.00  0.00           C
ATOM    291  HB  VAL A  20      46.240  68.140  41.420  1.00  0.00           H
ATOM    292  CG1 VAL A  20      46.210  68.800  39.390  1.00  0.00           C
ATOM    293 1HG1 VAL A  20      46.780  69.720  39.610  1.00  0.00           H
ATOM    294 2HG1 VAL A  20      46.920  68.030  39.010  1.00  0.00           H
ATOM    295 3HG1 VAL A  20      45.460  69.020  38.600  1.00  0.00           H
ATOM    296  CG2 VAL A  20      44.840  69.700  41.380  1.00  0.00           C
ATOM    297 1HG2 VAL A  20      45.550  70.510  41.670  1.00  0.00           H
ATOM    298 2HG2 VAL A  20      44.020  70.070  40.740  1.00  0.00           H
ATOM    299 3HG2 VAL A  20      44.430  69.280  42.330  1.00  0.00           H
ATOM    300  C   VAL A  20      44.840  66.350  39.600  1.00  0.00           C
ATOM    301  O   VAL A  20      44.380  66.330  38.450  1.00  0.00           O
ATOM    302  N   ALA A  21      45.630  65.380  40.020  1.00  0.00           N
ATOM    303  HN  ALA A  21      45.990  65.460  40.940  1.00  0.00           H
ATOM    304  CA  ALA A  21      46.070  64.310  39.190  1.00  0.00           C
ATOM    305  HA  ALA A  21      46.430  64.700  38.240  1.00  0.00           H
ATOM    306  CB  ALA A  21      47.160  63.520  39.810  1.00  0.00           C
ATOM    307  HB1 ALA A  21      47.470  62.680  39.150  1.00  0.00           H
ATOM    308  HB2 ALA A  21      48.110  64.060  40.020  1.00  0.00           H
ATOM    309  HB3 ALA A  21      46.840  62.960  40.710  1.00  0.00           H
ATOM    310  C   ALA A  21      44.920  63.470  38.740  1.00  0.00           C
ATOM    311  O   ALA A  21      44.900  62.950  37.620  1.00  0.00           O
ATOM    312  N   ILE A  22      44.000  63.190  39.660  1.00  0.00           N
ATOM    313  HN  ILE A  22      44.130  63.500  40.600  1.00  0.00           H
ATOM    314  CA  ILE A  22      42.680  62.550  39.350  1.00  0.00           C
ATOM    315  HA  ILE A  22      42.940  61.630  38.850  1.00  0.00           H
ATOM    316  CB  ILE A  22      41.930  62.170  40.590  1.00  0.00           C
ATOM    317  HB  ILE A  22      41.790  62.960  41.360  1.00  0.00           H
ATOM    318  CG2 ILE A  22      40.450  61.730  40.330  1.00  0.00           C
ATOM    319 1HG2 ILE A  22      40.000  61.480  41.310  1.00  0.00           H
ATOM    320 2HG2 ILE A  22      39.820  62.540  39.890  1.00  0.00           H
ATOM    321 3HG2 ILE A  22      40.510  60.860  39.650  1.00  0.00           H
ATOM    322  CG1 ILE A  22      42.650  61.010  41.340  1.00  0.00           C
ATOM    323 1HG1 ILE A  22      43.620  61.390  41.720  1.00  0.00           H
ATOM    324 2HG1 ILE A  22      41.960  60.780  42.180  1.00  0.00           H
ATOM    325  CD  ILE A  22      42.860  59.710  40.540  1.00  0.00           C
ATOM    326  HD1 ILE A  22      43.400  58.940  41.140  1.00  0.00           H
ATOM    327  HD2 ILE A  22      41.990  59.320  39.960  1.00  0.00           H
ATOM    328  HD3 ILE A  22      43.560  59.930  39.710  1.00  0.00           H
ATOM    329  C   ILE A  22      41.830  63.310  38.320  1.00  0.00           C
ATOM    330  O   ILE A  22      41.290  62.750  37.430  1.00  0.00           O
ATOM    331  N   VAL A  23      41.640  64.580  38.400  1.00  0.00           N
ATOM    332  HN  VAL A  23      41.960  64.960  39.270  1.00  0.00           H
ATOM    333  CA  VAL A  23      40.920  65.430  37.440  1.00  0.00           C
ATOM    334  HA  VAL A  23      40.030  64.820  37.470  1.00  0.00           H
ATOM    335  CB  VAL A  23      40.710  66.790  37.970  1.00  0.00           C
ATOM    336  HB  VAL A  23      41.690  67.120  38.380  1.00  0.00           H
ATOM    337  CG1 VAL A  23      40.170  67.720  36.930  1.00  0.00           C
ATOM    338 1HG1 VAL A  23      39.790  68.640  37.430  1.00  0.00           H
ATOM    339 2HG1 VAL A  23      40.990  68.040  36.250  1.00  0.00           H
ATOM    340 3HG1 VAL A  23      39.250  67.400  36.400  1.00  0.00           H
ATOM    341  CG2 VAL A  23      39.740  66.630  39.170  1.00  0.00           C
ATOM    342 1HG2 VAL A  23      39.520  67.670  39.510  1.00  0.00           H
ATOM    343 2HG2 VAL A  23      38.830  66.080  38.840  1.00  0.00           H
ATOM    344 3HG2 VAL A  23      40.200  65.940  39.920  1.00  0.00           H
ATOM    345  C   VAL A  23      41.510  65.370  36.090  1.00  0.00           C
ATOM    346  O   VAL A  23      40.780  65.220  35.090  1.00  0.00           O
ATOM    347  N   VAL A  24      42.860  65.520  36.030  1.00  0.00           N
ATOM    348  HN  VAL A  24      43.410  65.630  36.860  1.00  0.00           H
ATOM    349  CA  VAL A  24      43.660  65.440  34.860  1.00  0.00           C
ATOM    350  HA  VAL A  24      43.240  66.170  34.190  1.00  0.00           H
ATOM    351  CB  VAL A  24      45.060  65.750  35.030  1.00  0.00           C
ATOM    352  HB  VAL A  24      45.540  65.210  35.880  1.00  0.00           H
ATOM    353  CG1 VAL A  24      45.940  65.600  33.810  1.00  0.00           C
ATOM    354 1HG1 VAL A  24      46.970  65.900  34.090  1.00  0.00           H
ATOM    355 2HG1 VAL A  24      46.040  64.600  33.330  1.00  0.00           H
ATOM    356 3HG1 VAL A  24      45.630  66.370  33.070  1.00  0.00           H
ATOM    357  CG2 VAL A  24      45.150  67.280  35.340  1.00  0.00           C
ATOM    358 1HG2 VAL A  24      46.210  67.590  35.440  1.00  0.00           H
ATOM    359 2HG2 VAL A  24      44.710  67.890  34.520  1.00  0.00           H
ATOM    360 3HG2 VAL A  24      44.540  67.470  36.250  1.00  0.00           H
ATOM    361  C   VAL A  24      43.600  64.060  34.160  1.00  0.00           C
ATOM    362  O   VAL A  24      43.430  63.980  32.940  1.00  0.00           O
ATOM    363  N   LEU A  25      43.690  62.980  34.950  1.00  0.00           N
ATOM    364  HN  LEU A  25      43.940  63.040  35.910  1.00  0.00           H
ATOM    365  CA  LEU A  25      43.760  61.680  34.380  1.00  0.00           C
ATOM    366  HA  LEU A  25      44.100  61.710  33.360  1.00  0.00           H
ATOM    367  CB  LEU A  25      44.790  60.770  35.160  1.00  0.00           C
ATOM    368  HB1 LEU A  25      44.680  60.870  36.260  1.00  0.00           H
ATOM    369  HB2 LEU A  25      44.460  59.710  35.120  1.00  0.00           H
ATOM    370  CG  LEU A  25      46.300  60.820  34.670  1.00  0.00           C
ATOM    371  HG  LEU A  25      46.360  60.830  33.560  1.00  0.00           H
ATOM    372  CD1 LEU A  25      46.970  62.110  35.170  1.00  0.00           C
ATOM    373 1HD1 LEU A  25      47.980  62.220  34.740  1.00  0.00           H
ATOM    374 2HD1 LEU A  25      46.510  63.010  34.720  1.00  0.00           H
ATOM    375 3HD1 LEU A  25      46.840  62.150  36.280  1.00  0.00           H
ATOM    376  CD2 LEU A  25      47.090  59.590  35.220  1.00  0.00           C
ATOM    377 1HD2 LEU A  25      48.170  59.590  34.980  1.00  0.00           H
ATOM    378 2HD2 LEU A  25      47.020  59.730  36.320  1.00  0.00           H
ATOM    379 3HD2 LEU A  25      46.590  58.630  34.980  1.00  0.00           H
ATOM    380  C   LEU A  25      42.400  60.930  34.330  1.00  0.00           C
ATOM    381  O   LEU A  25      42.360  59.880  33.730  1.00  0.00           O
ATOM    382  N   CYS A  26      41.300  61.540  34.880  1.00  0.00           N
ATOM    383  HN  CYS A  26      41.430  62.360  35.420  1.00  0.00           H
ATOM    384  CA  CYS A  26      39.920  61.130  34.830  1.00  0.00           C
ATOM    385  HA  CYS A  26      39.950  60.160  35.300  1.00  0.00           H
ATOM    386  CB  CYS A  26      39.030  62.200  35.460  1.00  0.00           C
ATOM    387  HB1 CYS A  26      39.310  62.070  36.530  1.00  0.00           H
ATOM    388  HB2 CYS A  26      39.220  63.180  34.980  1.00  0.00           H
ATOM    389  SG  CYS A  26      37.190  61.870  35.310  1.00  0.00           S
ATOM    390  HG1 CYS A  26      36.620  62.840  36.010  1.00  0.00           H
ATOM    391  C   CYS A  26      39.430  60.720  33.450  1.00  0.00           C
ATOM    392  O   CYS A  26      39.090  59.570  33.250  1.00  0.00           O
ATOM    393  N   LYS A  27      39.390  61.680  32.540  1.00  0.00           N
ATOM    394  HN  LYS A  27      39.640  62.610  32.800  1.00  0.00           H
ATOM    395  CA  LYS A  27      39.070  61.470  31.200  1.00  0.00           C
ATOM    396  HA  LYS A  27      39.490  60.530  30.910  1.00  0.00           H
ATOM    397  CB  LYS A  27      37.500  61.460  31.030  1.00  0.00           C
ATOM    398  HB1 LYS A  27      37.000  60.820  31.780  1.00  0.00           H
ATOM    399  HB2 LYS A  27      37.130  62.490  31.260  1.00  0.00           H
ATOM    400  CG  LYS A  27      37.140  60.920  29.630  1.00  0.00           C
ATOM    401  HG1 LYS A  27      38.040  60.980  28.980  1.00  0.00           H
ATOM    402  HG2 LYS A  27      36.870  59.840  29.640  1.00  0.00           H
ATOM    403  CD  LYS A  27      35.870  61.560  28.960  1.00  0.00           C
ATOM    404  HD1 LYS A  27      35.380  61.100  28.080  1.00  0.00           H
ATOM    405  HD2 LYS A  27      35.060  61.540  29.720  1.00  0.00           H
ATOM    406  CE  LYS A  27      36.210  63.010  28.500  1.00  0.00           C
ATOM    407  HE1 LYS A  27      36.750  63.610  29.260  1.00  0.00           H
ATOM    408  HE2 LYS A  27      36.960  62.890  27.690  1.00  0.00           H
ATOM    409  NZ  LYS A  27      35.070  63.690  27.980  1.00  0.00           N
ATOM    410  HZ1 LYS A  27      35.290  64.690  27.780  1.00  0.00           H
ATOM    411  HZ2 LYS A  27      34.840  63.300  27.050  1.00  0.00           H
ATOM    412  HZ3 LYS A  27      34.220  63.680  28.590  1.00  0.00           H
ATOM    413  C   LYS A  27      39.780  62.580  30.500  1.00  0.00           C
ATOM    414  O   LYS A  27      39.250  63.690  30.350  1.00  0.00           O
ATOM    415  N   SER A  28      40.960  62.320  30.000  1.00  0.00           N
ATOM    416  HN  SER A  28      41.420  61.460  30.220  1.00  0.00           H
ATOM    417  CA  SER A  28      41.770  63.170  29.200  1.00  0.00           C
ATOM    418  HA  SER A  28      41.470  64.210  29.210  1.00  0.00           H
ATOM    419  CB  SER A  28      43.270  63.120  29.620  1.00  0.00           C
ATOM    420  HB1 SER A  28      43.920  63.810  29.030  1.00  0.00           H
ATOM    421  HB2 SER A  28      43.420  63.440  30.670  1.00  0.00           H
ATOM    422  OG  SER A  28      43.750  61.730  29.490  1.00  0.00           O
ATOM    423  HG1 SER A  28      44.610  61.680  29.920  1.00  0.00           H
ATOM    424  C   SER A  28      41.580  62.790  27.730  1.00  0.00           C
ATOM    425  O   SER A  28      40.630  62.060  27.460  1.00  0.00           O
ATOM    426  N   ARG A  29      42.440  63.180  26.800  1.00  0.00           N
ATOM    427  HN  ARG A  29      43.290  63.590  27.120  1.00  0.00           H
ATOM    428  CA  ARG A  29      42.430  62.850  25.390  1.00  0.00           C
ATOM    429  HA  ARG A  29      41.410  62.850  25.030  1.00  0.00           H
ATOM    430  CB  ARG A  29      43.320  63.750  24.480  1.00  0.00           C
ATOM    431  HB1 ARG A  29      44.390  63.910  24.720  1.00  0.00           H
ATOM    432  HB2 ARG A  29      43.420  63.240  23.500  1.00  0.00           H
ATOM    433  CG  ARG A  29      42.700  65.130  24.220  1.00  0.00           C
ATOM    434  HG1 ARG A  29      43.080  65.470  23.230  1.00  0.00           H
ATOM    435  HG2 ARG A  29      41.630  64.920  24.040  1.00  0.00           H
ATOM    436  CD  ARG A  29      42.900  66.260  25.310  1.00  0.00           C
ATOM    437  HD1 ARG A  29      42.750  65.700  26.260  1.00  0.00           H
ATOM    438  HD2 ARG A  29      43.920  66.690  25.200  1.00  0.00           H
ATOM    439  NE  ARG A  29      41.860  67.320  25.240  1.00  0.00           N
ATOM    440  HE  ARG A  29      40.960  67.160  25.650  1.00  0.00           H
ATOM    441  CZ  ARG A  29      41.840  68.280  24.330  1.00  0.00           C
ATOM    442  NH1 ARG A  29      42.870  68.660  23.570  1.00  0.00           N
ATOM    443 1HH1 ARG A  29      43.710  68.120  23.690  1.00  0.00           H
ATOM    444 2HH1 ARG A  29      42.800  69.370  22.860  1.00  0.00           H
ATOM    445  NH2 ARG A  29      40.730  68.970  24.190  1.00  0.00           N
ATOM    446 1HH2 ARG A  29      39.950  68.730  24.760  1.00  0.00           H
ATOM    447 2HH2 ARG A  29      40.710  69.750  23.550  1.00  0.00           H
ATOM    448  C   ARG A  29      42.980  61.440  25.330  1.00  0.00           C
ATOM    449  O   ARG A  29      44.140  61.230  25.560  1.00  0.00           O
ATOM    450  N   LYS A  30      42.050  60.480  25.270  1.00  0.00           N
ATOM    451  HN  LYS A  30      41.100  60.780  25.240  1.00  0.00           H
ATOM    452  CA  LYS A  30      42.280  59.170  25.720  1.00  0.00           C
ATOM    453  HA  LYS A  30      43.200  59.160  26.290  1.00  0.00           H
ATOM    454  CB  LYS A  30      41.230  58.690  26.830  1.00  0.00           C
ATOM    455  HB1 LYS A  30      41.370  57.600  26.980  1.00  0.00           H
ATOM    456  HB2 LYS A  30      41.280  59.380  27.700  1.00  0.00           H
ATOM    457  CG  LYS A  30      39.700  58.720  26.380  1.00  0.00           C
ATOM    458  HG1 LYS A  30      39.440  59.800  26.510  1.00  0.00           H
ATOM    459  HG2 LYS A  30      39.600  58.510  25.290  1.00  0.00           H
ATOM    460  CD  LYS A  30      38.800  57.880  27.230  1.00  0.00           C
ATOM    461  HD1 LYS A  30      39.390  56.970  27.480  1.00  0.00           H
ATOM    462  HD2 LYS A  30      38.560  58.410  28.180  1.00  0.00           H
ATOM    463  CE  LYS A  30      37.600  57.370  26.480  1.00  0.00           C
ATOM    464  HE1 LYS A  30      37.970  56.890  25.540  1.00  0.00           H
ATOM    465  HE2 LYS A  30      37.100  56.680  27.190  1.00  0.00           H
ATOM    466  NZ  LYS A  30      36.590  58.440  26.180  1.00  0.00           N
ATOM    467  HZ1 LYS A  30      35.990  58.000  25.450  1.00  0.00           H
ATOM    468  HZ2 LYS A  30      36.180  58.700  27.100  1.00  0.00           H
ATOM    469  HZ3 LYS A  30      36.980  59.300  25.750  1.00  0.00           H
ATOM    470  C   LYS A  30      42.350  58.090  24.630  1.00  0.00           C
ATOM    471  O   LYS A  30      42.070  56.930  24.790  1.00  0.00           O
ATOM    472  N   GLU A  31      42.780  58.520  23.450  1.00  0.00           N
ATOM    473  HN  GLU A  31      43.040  59.480  23.340  1.00  0.00           H
ATOM    474  CA  GLU A  31      42.800  57.700  22.230  1.00  0.00           C
ATOM    475  HA  GLU A  31      41.870  57.160  22.090  1.00  0.00           H
ATOM    476  CB  GLU A  31      42.980  58.630  20.990  1.00  0.00           C
ATOM    477  HB1 GLU A  31      42.190  59.410  21.070  1.00  0.00           H
ATOM    478  HB2 GLU A  31      44.000  59.060  20.980  1.00  0.00           H
ATOM    479  CG  GLU A  31      42.870  57.940  19.640  1.00  0.00           C
ATOM    480  HG1 GLU A  31      42.910  58.700  18.830  1.00  0.00           H
ATOM    481  HG2 GLU A  31      43.700  57.200  19.660  1.00  0.00           H
ATOM    482  CD  GLU A  31      41.530  57.280  19.310  1.00  0.00           C
ATOM    483  OE1 GLU A  31      40.600  57.140  20.140  1.00  0.00           O
ATOM    484  OE2 GLU A  31      41.360  56.980  18.110  1.00  0.00           O
ATOM    485  C   GLU A  31      43.980  56.730  22.270  1.00  0.00           C
ATOM    486  O   GLU A  31      45.100  57.110  21.990  1.00  0.00           O
ATOM    487  N   GLN A  32      43.670  55.450  22.500  1.00  0.00           N
ATOM    488  HN  GLN A  32      42.750  55.360  22.870  1.00  0.00           H
ATOM    489  CA  GLN A  32      44.410  54.220  22.310  1.00  0.00           C
ATOM    490  HA  GLN A  32      44.010  53.910  21.350  1.00  0.00           H
ATOM    491  CB  GLN A  32      45.900  54.320  22.120  1.00  0.00           C
ATOM    492  HB1 GLN A  32      46.300  55.210  22.650  1.00  0.00           H
ATOM    493  HB2 GLN A  32      46.400  53.450  22.600  1.00  0.00           H
ATOM    494  CG  GLN A  32      46.340  54.360  20.600  1.00  0.00           C
ATOM    495  HG1 GLN A  32      45.900  53.450  20.140  1.00  0.00           H
ATOM    496  HG2 GLN A  32      45.810  55.240  20.170  1.00  0.00           H
ATOM    497  CD  GLN A  32      47.830  54.480  20.600  1.00  0.00           C
ATOM    498  OE1 GLN A  32      48.470  54.790  21.600  1.00  0.00           O
ATOM    499  NE2 GLN A  32      48.460  53.970  19.510  1.00  0.00           N
ATOM    500 1HE2 GLN A  32      47.830  53.850  18.740  1.00  0.00           H
ATOM    501 2HE2 GLN A  32      49.440  53.770  19.540  1.00  0.00           H
ATOM    502  C   GLN A  32      44.100  53.170  23.390  1.00  0.00           C
ATOM    503  O   GLN A  32      43.300  53.380  24.320  1.00  0.00           O
ATOM    504  N   LYS A  33      44.700  52.000  23.280  1.00  0.00           N
ATOM    505  HN  LYS A  33      45.340  51.840  22.530  1.00  0.00           H
ATOM    506  CA  LYS A  33      44.670  50.900  24.200  1.00  0.00           C
ATOM    507  HA  LYS A  33      43.650  50.740  24.530  1.00  0.00           H
ATOM    508  CB  LYS A  33      45.010  49.540  23.520  1.00  0.00           C
ATOM    509  HB1 LYS A  33      45.280  49.700  22.450  1.00  0.00           H
ATOM    510  HB2 LYS A  33      45.900  49.130  24.030  1.00  0.00           H
ATOM    511  CG  LYS A  33      43.880  48.450  23.440  1.00  0.00           C
ATOM    512  HG1 LYS A  33      44.280  47.530  22.960  1.00  0.00           H
ATOM    513  HG2 LYS A  33      43.610  48.280  24.500  1.00  0.00           H
ATOM    514  CD  LYS A  33      42.530  48.990  22.800  1.00  0.00           C
ATOM    515  HD1 LYS A  33      42.140  49.910  23.280  1.00  0.00           H
ATOM    516  HD2 LYS A  33      42.750  49.200  21.730  1.00  0.00           H
ATOM    517  CE  LYS A  33      41.460  47.920  22.950  1.00  0.00           C
ATOM    518  HE1 LYS A  33      41.830  46.970  22.500  1.00  0.00           H
ATOM    519  HE2 LYS A  33      41.290  47.730  24.030  1.00  0.00           H
ATOM    520  NZ  LYS A  33      40.200  48.320  22.300  1.00  0.00           N
ATOM    521  HZ1 LYS A  33      39.520  47.540  22.320  1.00  0.00           H
ATOM    522  HZ2 LYS A  33      39.800  49.180  22.740  1.00  0.00           H
ATOM    523  HZ3 LYS A  33      40.330  48.570  21.300  1.00  0.00           H
ATOM    524  C   LYS A  33      45.630  51.200  25.350  1.00  0.00           C
ATOM    525  O   LYS A  33      45.410  50.730  26.440  1.00  0.00           O
ATOM    526  N   GLU A  34      46.530  52.200  25.130  1.00  0.00           N
ATOM    527  HN  GLU A  34      46.730  52.610  24.240  1.00  0.00           H
ATOM    528  CA  GLU A  34      47.440  52.630  26.120  1.00  0.00           C
ATOM    529  HA  GLU A  34      48.070  51.800  26.410  1.00  0.00           H
ATOM    530  CB  GLU A  34      48.430  53.700  25.540  1.00  0.00           C
ATOM    531  HB1 GLU A  34      47.810  54.470  25.050  1.00  0.00           H
ATOM    532  HB2 GLU A  34      48.980  54.210  26.360  1.00  0.00           H
ATOM    533  CG  GLU A  34      49.560  53.280  24.600  1.00  0.00           C
ATOM    534  HG1 GLU A  34      50.160  52.500  25.120  1.00  0.00           H
ATOM    535  HG2 GLU A  34      49.100  52.910  23.650  1.00  0.00           H
ATOM    536  CD  GLU A  34      50.480  54.390  24.180  1.00  0.00           C
ATOM    537  OE1 GLU A  34      50.290  55.480  24.810  1.00  0.00           O
ATOM    538  OE2 GLU A  34      51.320  54.240  23.250  1.00  0.00           O
ATOM    539  C   GLU A  34      46.860  53.240  27.310  1.00  0.00           C
ATOM    540  O   GLU A  34      47.400  53.150  28.400  1.00  0.00           O
ATOM    541  N   THR A  35      45.610  53.900  27.120  1.00  0.00           N
ATOM    542  HN  THR A  35      45.130  53.860  26.250  1.00  0.00           H
ATOM    543  CA  THR A  35      44.990  54.870  28.000  1.00  0.00           C
ATOM    544  HA  THR A  35      45.780  55.410  28.510  1.00  0.00           H
ATOM    545  CB  THR A  35      44.080  55.950  27.330  1.00  0.00           C
ATOM    546  HB  THR A  35      43.540  56.560  28.080  1.00  0.00           H
ATOM    547  OG1 THR A  35      43.150  55.240  26.560  1.00  0.00           O
ATOM    548  HG1 THR A  35      42.780  55.830  25.910  1.00  0.00           H
ATOM    549  CG2 THR A  35      45.080  56.710  26.400  1.00  0.00           C
ATOM    550 1HG2 THR A  35      44.600  57.550  25.870  1.00  0.00           H
ATOM    551 2HG2 THR A  35      45.940  57.230  26.870  1.00  0.00           H
ATOM    552 3HG2 THR A  35      45.520  56.110  25.570  1.00  0.00           H
ATOM    553  C   THR A  35      44.190  54.240  29.140  1.00  0.00           C
ATOM    554  O   THR A  35      43.860  54.790  30.180  1.00  0.00           O
ATOM    555  N   THR A  36      43.900  52.900  29.040  1.00  0.00           N
ATOM    556  HN  THR A  36      44.250  52.340  28.290  1.00  0.00           H
ATOM    557  CA  THR A  36      43.310  52.000  29.990  1.00  0.00           C
ATOM    558  HA  THR A  36      42.560  52.550  30.530  1.00  0.00           H
ATOM    559  CB  THR A  36      42.860  50.660  29.450  1.00  0.00           C
ATOM    560  HB  THR A  36      43.050  49.860  30.190  1.00  0.00           H
ATOM    561  OG1 THR A  36      43.390  50.500  28.110  1.00  0.00           O
ATOM    562  HG1 THR A  36      44.190  49.990  28.260  1.00  0.00           H
ATOM    563  CG2 THR A  36      41.370  50.850  29.270  1.00  0.00           C
ATOM    564 1HG2 THR A  36      40.940  50.010  28.680  1.00  0.00           H
ATOM    565 2HG2 THR A  36      40.800  50.950  30.220  1.00  0.00           H
ATOM    566 3HG2 THR A  36      41.230  51.810  28.720  1.00  0.00           H
ATOM    567  C   THR A  36      44.460  51.750  31.070  1.00  0.00           C
ATOM    568  O   THR A  36      44.180  51.490  32.240  1.00  0.00           O
ATOM    569  N   PHE A  37      45.760  51.990  30.750  1.00  0.00           N
ATOM    570  HN  PHE A  37      46.050  52.160  29.810  1.00  0.00           H
ATOM    571  CA  PHE A  37      46.860  52.000  31.730  1.00  0.00           C
ATOM    572  HA  PHE A  37      46.760  51.130  32.350  1.00  0.00           H
ATOM    573  CB  PHE A  37      48.290  52.100  31.080  1.00  0.00           C
ATOM    574  HB1 PHE A  37      48.380  51.400  30.230  1.00  0.00           H
ATOM    575  HB2 PHE A  37      48.430  53.090  30.590  1.00  0.00           H
ATOM    576  CG  PHE A  37      49.390  51.810  32.020  1.00  0.00           C
ATOM    577  CD1 PHE A  37      49.160  51.090  33.210  1.00  0.00           C
ATOM    578  HD1 PHE A  37      48.240  50.620  33.520  1.00  0.00           H
ATOM    579  CE1 PHE A  37      50.220  50.930  34.090  1.00  0.00           C
ATOM    580  HE1 PHE A  37      50.090  50.480  35.060  1.00  0.00           H
ATOM    581  CZ  PHE A  37      51.580  51.240  33.730  1.00  0.00           C
ATOM    582  HZ  PHE A  37      52.400  50.920  34.360  1.00  0.00           H
ATOM    583  CD2 PHE A  37      50.700  52.280  31.770  1.00  0.00           C
ATOM    584  HD2 PHE A  37      50.840  52.880  30.880  1.00  0.00           H
ATOM    585  CE2 PHE A  37      51.790  52.020  32.650  1.00  0.00           C
ATOM    586  HE2 PHE A  37      52.670  52.600  32.420  1.00  0.00           H
ATOM    587  C   PHE A  37      46.660  53.110  32.700  1.00  0.00           C
ATOM    588  O   PHE A  37      46.830  53.010  33.910  1.00  0.00           O
ATOM    589  N   TYR A  38      46.380  54.290  32.110  1.00  0.00           N
ATOM    590  HN  TYR A  38      46.130  54.300  31.150  1.00  0.00           H
ATOM    591  CA  TYR A  38      46.140  55.490  32.880  1.00  0.00           C
ATOM    592  HA  TYR A  38      47.010  55.560  33.510  1.00  0.00           H
ATOM    593  CB  TYR A  38      46.020  56.770  31.970  1.00  0.00           C
ATOM    594  HB1 TYR A  38      45.450  56.670  31.020  1.00  0.00           H
ATOM    595  HB2 TYR A  38      45.560  57.560  32.600  1.00  0.00           H
ATOM    596  CG  TYR A  38      47.350  57.220  31.490  1.00  0.00           C
ATOM    597  CD1 TYR A  38      48.140  56.450  30.570  1.00  0.00           C
ATOM    598  HD1 TYR A  38      47.790  55.460  30.320  1.00  0.00           H
ATOM    599  CE1 TYR A  38      49.320  57.030  30.100  1.00  0.00           C
ATOM    600  HE1 TYR A  38      50.050  56.470  29.520  1.00  0.00           H
ATOM    601  CZ  TYR A  38      49.760  58.330  30.450  1.00  0.00           C
ATOM    602  OH  TYR A  38      51.040  58.690  29.960  1.00  0.00           O
ATOM    603  HH  TYR A  38      51.350  59.400  30.510  1.00  0.00           H
ATOM    604  CD2 TYR A  38      47.810  58.510  31.870  1.00  0.00           C
ATOM    605  HD2 TYR A  38      47.240  59.160  32.510  1.00  0.00           H
ATOM    606  CE2 TYR A  38      49.000  59.030  31.350  1.00  0.00           C
ATOM    607  HE2 TYR A  38      49.430  59.950  31.710  1.00  0.00           H
ATOM    608  C   TYR A  38      44.920  55.360  33.810  1.00  0.00           C
ATOM    609  O   TYR A  38      44.800  56.040  34.850  1.00  0.00           O
ATOM    610  N   THR A  39      43.940  54.570  33.410  1.00  0.00           N
ATOM    611  HN  THR A  39      43.910  54.130  32.510  1.00  0.00           H
ATOM    612  CA  THR A  39      42.700  54.300  34.210  1.00  0.00           C
ATOM    613  HA  THR A  39      42.380  55.280  34.530  1.00  0.00           H
ATOM    614  CB  THR A  39      41.500  53.780  33.470  1.00  0.00           C
ATOM    615  HB  THR A  39      40.670  53.750  34.200  1.00  0.00           H
ATOM    616  OG1 THR A  39      41.760  52.460  32.880  1.00  0.00           O
ATOM    617  HG1 THR A  39      40.890  52.090  32.760  1.00  0.00           H
ATOM    618  CG2 THR A  39      41.140  54.630  32.310  1.00  0.00           C
ATOM    619 1HG2 THR A  39      40.300  54.280  31.680  1.00  0.00           H
ATOM    620 2HG2 THR A  39      41.020  55.690  32.630  1.00  0.00           H
ATOM    621 3HG2 THR A  39      41.950  54.640  31.550  1.00  0.00           H
ATOM    622  C   THR A  39      42.920  53.400  35.390  1.00  0.00           C
ATOM    623  O   THR A  39      42.520  53.710  36.430  1.00  0.00           O
ATOM    624  N   LEU A  40      43.780  52.330  35.190  1.00  0.00           N
ATOM    625  HN  LEU A  40      44.070  52.200  34.250  1.00  0.00           H
ATOM    626  CA  LEU A  40      44.400  51.550  36.270  1.00  0.00           C
ATOM    627  HA  LEU A  40      43.650  51.060  36.860  1.00  0.00           H
ATOM    628  CB  LEU A  40      45.230  50.460  35.670  1.00  0.00           C
ATOM    629  HB1 LEU A  40      44.810  50.090  34.710  1.00  0.00           H
ATOM    630  HB2 LEU A  40      46.220  50.800  35.300  1.00  0.00           H
ATOM    631  CG  LEU A  40      45.350  49.230  36.690  1.00  0.00           C
ATOM    632  HG  LEU A  40      45.740  49.580  37.670  1.00  0.00           H
ATOM    633  CD1 LEU A  40      44.110  48.490  36.940  1.00  0.00           C
ATOM    634 1HD1 LEU A  40      44.330  47.660  37.640  1.00  0.00           H
ATOM    635 2HD1 LEU A  40      43.310  49.130  37.390  1.00  0.00           H
ATOM    636 3HD1 LEU A  40      43.730  48.110  35.960  1.00  0.00           H
ATOM    637  CD2 LEU A  40      46.410  48.160  36.190  1.00  0.00           C
ATOM    638 1HD2 LEU A  40      46.730  47.470  37.000  1.00  0.00           H
ATOM    639 2HD2 LEU A  40      45.920  47.590  35.380  1.00  0.00           H
ATOM    640 3HD2 LEU A  40      47.300  48.650  35.740  1.00  0.00           H
ATOM    641  C   LEU A  40      45.200  52.350  37.330  1.00  0.00           C
ATOM    642  O   LEU A  40      44.830  52.360  38.520  1.00  0.00           O
ATOM    643  N   VAL A  41      46.140  53.270  36.810  1.00  0.00           N
ATOM    644  HN  VAL A  41      46.480  53.270  35.870  1.00  0.00           H
ATOM    645  CA  VAL A  41      46.770  54.320  37.580  1.00  0.00           C
ATOM    646  HA  VAL A  41      47.310  53.820  38.370  1.00  0.00           H
ATOM    647  CB  VAL A  41      47.820  55.110  36.710  1.00  0.00           C
ATOM    648  HB  VAL A  41      47.310  55.350  35.750  1.00  0.00           H
ATOM    649  CG1 VAL A  41      48.370  56.320  37.390  1.00  0.00           C
ATOM    650 1HG1 VAL A  41      49.100  56.880  36.770  1.00  0.00           H
ATOM    651 2HG1 VAL A  41      47.520  56.990  37.640  1.00  0.00           H
ATOM    652 3HG1 VAL A  41      48.930  56.040  38.310  1.00  0.00           H
ATOM    653  CG2 VAL A  41      48.980  54.090  36.210  1.00  0.00           C
ATOM    654 1HG2 VAL A  41      49.610  54.620  35.460  1.00  0.00           H
ATOM    655 2HG2 VAL A  41      49.540  53.790  37.120  1.00  0.00           H
ATOM    656 3HG2 VAL A  41      48.540  53.150  35.810  1.00  0.00           H
ATOM    657  C   VAL A  41      45.780  55.310  38.270  1.00  0.00           C
ATOM    658  O   VAL A  41      45.910  55.620  39.480  1.00  0.00           O
ATOM    659  N   CYS A  42      44.760  55.840  37.600  1.00  0.00           N
ATOM    660  HN  CYS A  42      44.720  55.800  36.600  1.00  0.00           H
ATOM    661  CA  CYS A  42      43.770  56.710  38.110  1.00  0.00           C
ATOM    662  HA  CYS A  42      44.370  57.510  38.520  1.00  0.00           H
ATOM    663  CB  CYS A  42      42.800  57.160  36.940  1.00  0.00           C
ATOM    664  HB1 CYS A  42      43.500  57.560  36.180  1.00  0.00           H
ATOM    665  HB2 CYS A  42      42.200  56.260  36.660  1.00  0.00           H
ATOM    666  SG  CYS A  42      41.620  58.440  37.390  1.00  0.00           S
ATOM    667  HG1 CYS A  42      41.200  58.710  36.170  1.00  0.00           H
ATOM    668  C   CYS A  42      42.970  56.020  39.250  1.00  0.00           C
ATOM    669  O   CYS A  42      42.760  56.580  40.280  1.00  0.00           O
ATOM    670  N   GLY A  43      42.710  54.710  39.090  1.00  0.00           N
ATOM    671  HN  GLY A  43      42.970  54.220  38.260  1.00  0.00           H
ATOM    672  CA  GLY A  43      42.080  53.840  40.100  1.00  0.00           C
ATOM    673  HA1 GLY A  43      41.240  54.430  40.450  1.00  0.00           H
ATOM    674  HA2 GLY A  43      41.880  52.880  39.660  1.00  0.00           H
ATOM    675  C   GLY A  43      42.990  53.740  41.280  1.00  0.00           C
ATOM    676  O   GLY A  43      42.600  53.970  42.400  1.00  0.00           O
ATOM    677  N   LEU A  44      44.280  53.540  41.090  1.00  0.00           N
ATOM    678  HN  LEU A  44      44.650  53.220  40.220  1.00  0.00           H
ATOM    679  CA  LEU A  44      45.270  53.500  42.150  1.00  0.00           C
ATOM    680  HA  LEU A  44      44.890  52.740  42.810  1.00  0.00           H
ATOM    681  CB  LEU A  44      46.600  52.910  41.630  1.00  0.00           C
ATOM    682  HB1 LEU A  44      46.260  52.180  40.870  1.00  0.00           H
ATOM    683  HB2 LEU A  44      47.060  53.720  41.010  1.00  0.00           H
ATOM    684  CG  LEU A  44      47.560  52.240  42.560  1.00  0.00           C
ATOM    685  HG  LEU A  44      48.120  53.010  43.120  1.00  0.00           H
ATOM    686  CD1 LEU A  44      46.870  51.300  43.530  1.00  0.00           C
ATOM    687 1HD1 LEU A  44      47.590  50.630  44.050  1.00  0.00           H
ATOM    688 2HD1 LEU A  44      46.420  51.930  44.330  1.00  0.00           H
ATOM    689 3HD1 LEU A  44      46.130  50.660  43.020  1.00  0.00           H
ATOM    690  CD2 LEU A  44      48.560  51.440  41.660  1.00  0.00           C
ATOM    691 1HD2 LEU A  44      49.190  50.920  42.410  1.00  0.00           H
ATOM    692 2HD2 LEU A  44      47.960  50.780  41.000  1.00  0.00           H
ATOM    693 3HD2 LEU A  44      49.110  52.210  41.070  1.00  0.00           H
ATOM    694  C   LEU A  44      45.410  54.780  42.850  1.00  0.00           C
ATOM    695  O   LEU A  44      45.580  54.780  44.070  1.00  0.00           O
ATOM    696  N   ALA A  45      45.450  55.900  42.190  1.00  0.00           N
ATOM    697  HN  ALA A  45      45.490  55.890  41.200  1.00  0.00           H
ATOM    698  CA  ALA A  45      45.510  57.110  42.910  1.00  0.00           C
ATOM    699  HA  ALA A  45      46.340  57.060  43.600  1.00  0.00           H
ATOM    700  CB  ALA A  45      45.820  58.230  41.880  1.00  0.00           C
ATOM    701  HB1 ALA A  45      45.920  59.240  42.330  1.00  0.00           H
ATOM    702  HB2 ALA A  45      46.750  58.060  41.310  1.00  0.00           H
ATOM    703  HB3 ALA A  45      45.090  58.240  41.040  1.00  0.00           H
ATOM    704  C   ALA A  45      44.210  57.500  43.640  1.00  0.00           C
ATOM    705  O   ALA A  45      44.180  58.180  44.630  1.00  0.00           O
ATOM    706  N   VAL A  46      43.040  57.020  43.200  1.00  0.00           N
ATOM    707  HN  VAL A  46      43.000  56.550  42.330  1.00  0.00           H
ATOM    708  CA  VAL A  46      41.870  57.000  44.000  1.00  0.00           C
ATOM    709  HA  VAL A  46      41.720  58.020  44.310  1.00  0.00           H
ATOM    710  CB  VAL A  46      40.590  56.620  43.170  1.00  0.00           C
ATOM    711  HB  VAL A  46      40.840  55.690  42.610  1.00  0.00           H
ATOM    712  CG1 VAL A  46      39.370  56.300  44.030  1.00  0.00           C
ATOM    713 1HG1 VAL A  46      38.460  55.970  43.480  1.00  0.00           H
ATOM    714 2HG1 VAL A  46      39.660  55.550  44.800  1.00  0.00           H
ATOM    715 3HG1 VAL A  46      39.120  57.220  44.600  1.00  0.00           H
ATOM    716  CG2 VAL A  46      40.330  57.710  42.130  1.00  0.00           C
ATOM    717 1HG2 VAL A  46      39.500  57.320  41.510  1.00  0.00           H
ATOM    718 2HG2 VAL A  46      40.020  58.640  42.640  1.00  0.00           H
ATOM    719 3HG2 VAL A  46      41.160  57.860  41.410  1.00  0.00           H
ATOM    720  C   VAL A  46      42.050  56.190  45.280  1.00  0.00           C
ATOM    721  O   VAL A  46      41.680  56.630  46.360  1.00  0.00           O
ATOM    722  N   THR A  47      42.680  55.050  45.300  1.00  0.00           N
ATOM    723  HN  THR A  47      42.970  54.670  44.430  1.00  0.00           H
ATOM    724  CA  THR A  47      43.000  54.240  46.430  1.00  0.00           C
ATOM    725  HA  THR A  47      42.080  54.060  46.960  1.00  0.00           H
ATOM    726  CB  THR A  47      43.760  52.950  46.020  1.00  0.00           C
ATOM    727  HB  THR A  47      44.610  53.190  45.350  1.00  0.00           H
ATOM    728  OG1 THR A  47      42.930  52.190  45.130  1.00  0.00           O
ATOM    729  HG1 THR A  47      43.430  51.430  44.830  1.00  0.00           H
ATOM    730  CG2 THR A  47      44.090  52.020  47.190  1.00  0.00           C
ATOM    731 1HG2 THR A  47      44.600  51.110  46.810  1.00  0.00           H
ATOM    732 2HG2 THR A  47      44.750  52.500  47.960  1.00  0.00           H
ATOM    733 3HG2 THR A  47      43.210  51.790  47.820  1.00  0.00           H
ATOM    734  C   THR A  47      43.920  54.960  47.400  1.00  0.00           C
ATOM    735  O   THR A  47      43.560  55.070  48.540  1.00  0.00           O
ATOM    736  N   ASP A  48      44.980  55.600  46.850  1.00  0.00           N
ATOM    737  HN  ASP A  48      45.220  55.520  45.880  1.00  0.00           H
ATOM    738  CA  ASP A  48      45.880  56.410  47.660  1.00  0.00           C
ATOM    739  HA  ASP A  48      46.250  55.730  48.420  1.00  0.00           H
ATOM    740  CB  ASP A  48      47.010  56.930  46.740  1.00  0.00           C
ATOM    741  HB1 ASP A  48      46.380  57.510  46.030  1.00  0.00           H
ATOM    742  HB2 ASP A  48      47.770  57.550  47.260  1.00  0.00           H
ATOM    743  CG  ASP A  48      47.790  55.770  46.190  1.00  0.00           C
ATOM    744  OD1 ASP A  48      47.810  54.610  46.710  1.00  0.00           O
ATOM    745  OD2 ASP A  48      48.640  56.070  45.230  1.00  0.00           O
ATOM    746  C   ASP A  48      45.170  57.570  48.290  1.00  0.00           C
ATOM    747  O   ASP A  48      45.350  57.830  49.440  1.00  0.00           O
ATOM    748  N   LEU A  49      44.300  58.360  47.530  1.00  0.00           N
ATOM    749  HN  LEU A  49      44.130  58.200  46.560  1.00  0.00           H
ATOM    750  CA  LEU A  49      43.550  59.480  48.060  1.00  0.00           C
ATOM    751  HA  LEU A  49      44.300  60.160  48.450  1.00  0.00           H
ATOM    752  CB  LEU A  49      42.760  60.240  46.950  1.00  0.00           C
ATOM    753  HB1 LEU A  49      43.600  60.570  46.300  1.00  0.00           H
ATOM    754  HB2 LEU A  49      42.130  59.490  46.420  1.00  0.00           H
ATOM    755  CG  LEU A  49      42.130  61.560  47.360  1.00  0.00           C
ATOM    756  HG  LEU A  49      41.170  61.320  47.860  1.00  0.00           H
ATOM    757  CD1 LEU A  49      43.070  62.360  48.230  1.00  0.00           C
ATOM    758 1HD1 LEU A  49      42.690  63.390  48.430  1.00  0.00           H
ATOM    759 2HD1 LEU A  49      43.210  61.840  49.200  1.00  0.00           H
ATOM    760 3HD1 LEU A  49      44.070  62.470  47.770  1.00  0.00           H
ATOM    761  CD2 LEU A  49      41.810  62.380  46.140  1.00  0.00           C
ATOM    762 1HD2 LEU A  49      41.340  63.300  46.540  1.00  0.00           H
ATOM    763 2HD2 LEU A  49      42.630  62.580  45.420  1.00  0.00           H
ATOM    764 3HD2 LEU A  49      40.960  61.990  45.540  1.00  0.00           H
ATOM    765  C   LEU A  49      42.530  59.060  49.140  1.00  0.00           C
ATOM    766  O   LEU A  49      42.470  59.660  50.230  1.00  0.00           O
ATOM    767  N   LEU A  50      41.920  57.880  48.940  1.00  0.00           N
ATOM    768  HN  LEU A  50      42.060  57.350  48.110  1.00  0.00           H
ATOM    769  CA  LEU A  50      41.100  57.330  50.020  1.00  0.00           C
ATOM    770  HA  LEU A  50      40.420  58.090  50.380  1.00  0.00           H
ATOM    771  CB  LEU A  50      40.380  55.980  49.490  1.00  0.00           C
ATOM    772  HB1 LEU A  50      39.710  56.240  48.650  1.00  0.00           H
ATOM    773  HB2 LEU A  50      41.180  55.320  49.090  1.00  0.00           H
ATOM    774  CG  LEU A  50      39.610  55.150  50.500  1.00  0.00           C
ATOM    775  HG  LEU A  50      40.280  54.950  51.360  1.00  0.00           H
ATOM    776  CD1 LEU A  50      38.360  55.910  50.980  1.00  0.00           C
ATOM    777 1HD1 LEU A  50      37.850  55.240  51.710  1.00  0.00           H
ATOM    778 2HD1 LEU A  50      38.660  56.870  51.450  1.00  0.00           H
ATOM    779 3HD1 LEU A  50      37.690  55.990  50.100  1.00  0.00           H
ATOM    780  CD2 LEU A  50      39.220  53.860  49.870  1.00  0.00           C
ATOM    781 1HD2 LEU A  50      38.880  53.100  50.610  1.00  0.00           H
ATOM    782 2HD2 LEU A  50      38.450  54.040  49.090  1.00  0.00           H
ATOM    783 3HD2 LEU A  50      40.100  53.320  49.450  1.00  0.00           H
ATOM    784  C   LEU A  50      41.910  56.980  51.220  1.00  0.00           C
ATOM    785  O   LEU A  50      41.520  57.210  52.330  1.00  0.00           O
ATOM    786  N   GLY A  51      43.060  56.350  51.050  1.00  0.00           N
ATOM    787  HN  GLY A  51      43.270  55.960  50.160  1.00  0.00           H
ATOM    788  CA  GLY A  51      44.090  56.090  52.050  1.00  0.00           C
ATOM    789  HA1 GLY A  51      43.610  55.360  52.690  1.00  0.00           H
ATOM    790  HA2 GLY A  51      44.970  55.790  51.500  1.00  0.00           H
ATOM    791  C   GLY A  51      44.550  57.180  52.920  1.00  0.00           C
ATOM    792  O   GLY A  51      44.460  57.200  54.160  1.00  0.00           O
ATOM    793  N   THR A  52      45.050  58.270  52.210  1.00  0.00           N
ATOM    794  HN  THR A  52      45.230  58.290  51.230  1.00  0.00           H
ATOM    795  CA  THR A  52      45.460  59.480  52.950  1.00  0.00           C
ATOM    796  HA  THR A  52      46.080  59.170  53.780  1.00  0.00           H
ATOM    797  CB  THR A  52      46.290  60.520  52.160  1.00  0.00           C
ATOM    798  HB  THR A  52      47.180  59.970  51.760  1.00  0.00           H
ATOM    799  OG1 THR A  52      46.780  61.590  52.930  1.00  0.00           O
ATOM    800  HG1 THR A  52      47.470  62.090  52.490  1.00  0.00           H
ATOM    801  CG2 THR A  52      45.450  61.090  50.950  1.00  0.00           C
ATOM    802 1HG2 THR A  52      45.940  61.800  50.250  1.00  0.00           H
ATOM    803 2HG2 THR A  52      45.120  60.210  50.350  1.00  0.00           H
ATOM    804 3HG2 THR A  52      44.490  61.600  51.220  1.00  0.00           H
ATOM    805  C   THR A  52      44.320  60.200  53.640  1.00  0.00           C
ATOM    806  O   THR A  52      44.430  60.720  54.760  1.00  0.00           O
ATOM    807  N   LEU A  53      43.120  60.160  53.000  1.00  0.00           N
ATOM    808  HN  LEU A  53      43.090  59.750  52.100  1.00  0.00           H
ATOM    809  CA  LEU A  53      41.920  60.790  53.540  1.00  0.00           C
ATOM    810  HA  LEU A  53      42.090  61.820  53.830  1.00  0.00           H
ATOM    811  CB  LEU A  53      40.730  60.700  52.550  1.00  0.00           C
ATOM    812  HB1 LEU A  53      41.120  60.890  51.520  1.00  0.00           H
ATOM    813  HB2 LEU A  53      40.460  59.630  52.560  1.00  0.00           H
ATOM    814  CG  LEU A  53      39.570  61.610  52.700  1.00  0.00           C
ATOM    815  HG  LEU A  53      39.150  61.770  53.720  1.00  0.00           H
ATOM    816  CD1 LEU A  53      40.020  63.000  52.240  1.00  0.00           C
ATOM    817 1HD1 LEU A  53      39.210  63.770  52.270  1.00  0.00           H
ATOM    818 2HD1 LEU A  53      40.960  63.290  52.750  1.00  0.00           H
ATOM    819 3HD1 LEU A  53      40.130  62.920  51.140  1.00  0.00           H
ATOM    820  CD2 LEU A  53      38.360  61.220  51.810  1.00  0.00           C
ATOM    821 1HD2 LEU A  53      37.610  62.040  51.740  1.00  0.00           H
ATOM    822 2HD2 LEU A  53      38.670  61.010  50.770  1.00  0.00           H
ATOM    823 3HD2 LEU A  53      37.990  60.250  52.210  1.00  0.00           H
ATOM    824  C   LEU A  53      41.490  60.130  54.840  1.00  0.00           C
ATOM    825  O   LEU A  53      40.910  60.750  55.670  1.00  0.00           O
ATOM    826  N   LEU A  54      41.700  58.810  54.970  1.00  0.00           N
ATOM    827  HN  LEU A  54      41.940  58.270  54.170  1.00  0.00           H
ATOM    828  CA  LEU A  54      41.250  58.050  56.160  1.00  0.00           C
ATOM    829  HA  LEU A  54      40.470  58.520  56.740  1.00  0.00           H
ATOM    830  CB  LEU A  54      40.960  56.590  55.810  1.00  0.00           C
ATOM    831  HB1 LEU A  54      41.580  56.270  54.950  1.00  0.00           H
ATOM    832  HB2 LEU A  54      41.310  55.910  56.620  1.00  0.00           H
ATOM    833  CG  LEU A  54      39.540  56.260  55.430  1.00  0.00           C
ATOM    834  HG  LEU A  54      38.930  56.280  56.360  1.00  0.00           H
ATOM    835  CD1 LEU A  54      38.920  57.280  54.450  1.00  0.00           C
ATOM    836 1HD1 LEU A  54      37.920  56.890  54.170  1.00  0.00           H
ATOM    837 2HD1 LEU A  54      38.860  58.260  54.980  1.00  0.00           H
ATOM    838 3HD1 LEU A  54      39.510  57.370  53.520  1.00  0.00           H
ATOM    839  CD2 LEU A  54      39.440  54.860  54.760  1.00  0.00           C
ATOM    840 1HD2 LEU A  54      38.410  54.480  54.590  1.00  0.00           H
ATOM    841 2HD2 LEU A  54      39.980  54.880  53.790  1.00  0.00           H
ATOM    842 3HD2 LEU A  54      39.830  53.990  55.330  1.00  0.00           H
ATOM    843  C   LEU A  54      42.430  57.940  57.170  1.00  0.00           C
ATOM    844  O   LEU A  54      42.230  57.690  58.400  1.00  0.00           O
ATOM    845  N   VAL A  55      43.740  58.100  56.810  1.00  0.00           N
ATOM    846  HN  VAL A  55      44.000  58.230  55.850  1.00  0.00           H
ATOM    847  CA  VAL A  55      44.810  57.950  57.790  1.00  0.00           C
ATOM    848  HA  VAL A  55      44.510  57.370  58.650  1.00  0.00           H
ATOM    849  CB  VAL A  55      46.080  57.310  57.090  1.00  0.00           C
ATOM    850  HB  VAL A  55      46.230  57.900  56.160  1.00  0.00           H
ATOM    851  CG1 VAL A  55      47.330  57.350  57.920  1.00  0.00           C
ATOM    852 1HG1 VAL A  55      48.100  56.890  57.260  1.00  0.00           H
ATOM    853 2HG1 VAL A  55      47.720  58.360  58.160  1.00  0.00           H
ATOM    854 3HG1 VAL A  55      47.220  56.770  58.860  1.00  0.00           H
ATOM    855  CG2 VAL A  55      45.690  55.910  56.660  1.00  0.00           C
ATOM    856 1HG2 VAL A  55      46.540  55.470  56.090  1.00  0.00           H
ATOM    857 2HG2 VAL A  55      45.370  55.290  57.530  1.00  0.00           H
ATOM    858 3HG2 VAL A  55      44.860  55.700  55.970  1.00  0.00           H
ATOM    859  C   VAL A  55      45.290  59.280  58.350  1.00  0.00           C
ATOM    860  O   VAL A  55      45.860  59.410  59.410  1.00  0.00           O
ATOM    861  N   SER A  56      45.050  60.410  57.630  1.00  0.00           N
ATOM    862  HN  SER A  56      44.690  60.430  56.700  1.00  0.00           H
ATOM    863  CA  SER A  56      45.320  61.780  58.070  1.00  0.00           C
ATOM    864  HA  SER A  56      46.340  61.790  58.430  1.00  0.00           H
ATOM    865  CB  SER A  56      45.420  62.930  57.060  1.00  0.00           C
ATOM    866  HB1 SER A  56      45.940  63.810  57.520  1.00  0.00           H
ATOM    867  HB2 SER A  56      45.950  62.590  56.150  1.00  0.00           H
ATOM    868  OG  SER A  56      44.060  63.200  56.590  1.00  0.00           O
ATOM    869  HG1 SER A  56      43.890  62.820  55.730  1.00  0.00           H
ATOM    870  C   SER A  56      44.460  62.250  59.260  1.00  0.00           C
ATOM    871  O   SER A  56      45.110  62.790  60.200  1.00  0.00           O
ATOM    872  N   PRO A  57      43.150  62.050  59.480  1.00  0.00           N
ATOM    873  CD  PRO A  57      42.180  61.500  58.530  1.00  0.00           C
ATOM    874  HD1 PRO A  57      42.230  60.390  58.660  1.00  0.00           H
ATOM    875  HD2 PRO A  57      42.460  61.660  57.470  1.00  0.00           H
ATOM    876  CA  PRO A  57      42.470  62.510  60.700  1.00  0.00           C
ATOM    877  HA  PRO A  57      42.650  63.580  60.670  1.00  0.00           H
ATOM    878  CB  PRO A  57      40.990  62.120  60.450  1.00  0.00           C
ATOM    879  HB1 PRO A  57      40.660  61.140  60.870  1.00  0.00           H
ATOM    880  HB2 PRO A  57      40.220  62.860  60.790  1.00  0.00           H
ATOM    881  CG  PRO A  57      40.890  62.050  58.930  1.00  0.00           C
ATOM    882  HG1 PRO A  57      40.060  61.410  58.570  1.00  0.00           H
ATOM    883  HG2 PRO A  57      40.640  63.050  58.510  1.00  0.00           H
ATOM    884  C   PRO A  57      43.050  61.820  62.000  1.00  0.00           C
ATOM    885  O   PRO A  57      43.220  62.520  62.970  1.00  0.00           O
ATOM    886  N   VAL A  58      43.330  60.480  62.050  1.00  0.00           N
ATOM    887  HN  VAL A  58      43.230  59.840  61.300  1.00  0.00           H
ATOM    888  CA  VAL A  58      43.860  59.890  63.220  1.00  0.00           C
ATOM    889  HA  VAL A  58      43.240  60.160  64.060  1.00  0.00           H
ATOM    890  CB  VAL A  58      43.760  58.360  63.160  1.00  0.00           C
ATOM    891  HB  VAL A  58      43.960  57.990  64.190  1.00  0.00           H
ATOM    892  CG1 VAL A  58      42.380  57.840  62.730  1.00  0.00           C
ATOM    893 1HG1 VAL A  58      42.330  56.740  62.880  1.00  0.00           H
ATOM    894 2HG1 VAL A  58      41.620  58.310  63.400  1.00  0.00           H
ATOM    895 3HG1 VAL A  58      42.150  58.070  61.660  1.00  0.00           H
ATOM    896  CG2 VAL A  58      44.890  57.780  62.210  1.00  0.00           C
ATOM    897 1HG2 VAL A  58      44.850  56.670  62.270  1.00  0.00           H
ATOM    898 2HG2 VAL A  58      44.800  58.200  61.190  1.00  0.00           H
ATOM    899 3HG2 VAL A  58      45.910  58.020  62.600  1.00  0.00           H
ATOM    900  C   VAL A  58      45.260  60.430  63.670  1.00  0.00           C
ATOM    901  O   VAL A  58      45.470  60.850  64.790  1.00  0.00           O
ATOM    902  N   THR A  59      46.190  60.620  62.670  1.00  0.00           N
ATOM    903  HN  THR A  59      45.930  60.410  61.730  1.00  0.00           H
ATOM    904  CA  THR A  59      47.470  61.290  62.950  1.00  0.00           C
ATOM    905  HA  THR A  59      47.910  60.780  63.800  1.00  0.00           H
ATOM    906  CB  THR A  59      48.560  61.090  61.890  1.00  0.00           C
ATOM    907  HB  THR A  59      48.760  60.000  61.820  1.00  0.00           H
ATOM    908  OG1 THR A  59      49.810  61.620  62.340  1.00  0.00           O
ATOM    909  HG1 THR A  59      50.470  61.350  61.700  1.00  0.00           H
ATOM    910  CG2 THR A  59      48.190  61.700  60.540  1.00  0.00           C
ATOM    911 1HG2 THR A  59      48.950  61.590  59.730  1.00  0.00           H
ATOM    912 2HG2 THR A  59      47.200  61.360  60.170  1.00  0.00           H
ATOM    913 3HG2 THR A  59      48.150  62.810  60.610  1.00  0.00           H
ATOM    914  C   THR A  59      47.340  62.750  63.390  1.00  0.00           C
ATOM    915  O   THR A  59      47.790  63.200  64.450  1.00  0.00           O
ATOM    916  N   ILE A  60      46.510  63.550  62.620  1.00  0.00           N
ATOM    917  HN  ILE A  60      46.130  63.240  61.760  1.00  0.00           H
ATOM    918  CA  ILE A  60      46.180  64.940  63.080  1.00  0.00           C
ATOM    919  HA  ILE A  60      47.130  65.440  63.160  1.00  0.00           H
ATOM    920  CB  ILE A  60      45.440  65.750  62.090  1.00  0.00           C
ATOM    921  HB  ILE A  60      44.530  65.190  61.770  1.00  0.00           H
ATOM    922  CG2 ILE A  60      45.050  67.160  62.570  1.00  0.00           C
ATOM    923 1HG2 ILE A  60      44.590  67.810  61.800  1.00  0.00           H
ATOM    924 2HG2 ILE A  60      44.430  67.190  63.490  1.00  0.00           H
ATOM    925 3HG2 ILE A  60      45.960  67.740  62.850  1.00  0.00           H
ATOM    926  CG1 ILE A  60      46.150  65.770  60.720  1.00  0.00           C
ATOM    927 1HG1 ILE A  60      47.090  66.330  60.920  1.00  0.00           H
ATOM    928 2HG1 ILE A  60      46.480  64.760  60.390  1.00  0.00           H
ATOM    929  CD  ILE A  60      45.380  66.470  59.620  1.00  0.00           C
ATOM    930  HD1 ILE A  60      46.010  66.450  58.710  1.00  0.00           H
ATOM    931  HD2 ILE A  60      44.390  66.040  59.370  1.00  0.00           H
ATOM    932  HD3 ILE A  60      45.190  67.540  59.850  1.00  0.00           H
ATOM    933  C   ILE A  60      45.590  65.120  64.460  1.00  0.00           C
ATOM    934  O   ILE A  60      46.150  65.880  65.300  1.00  0.00           O
ATOM    935  N   ALA A  61      44.570  64.290  64.810  1.00  0.00           N
ATOM    936  HN  ALA A  61      44.190  63.680  64.130  1.00  0.00           H
ATOM    937  CA  ALA A  61      44.050  64.200  66.180  1.00  0.00           C
ATOM    938  HA  ALA A  61      43.810  65.190  66.530  1.00  0.00           H
ATOM    939  CB  ALA A  61      42.790  63.330  66.200  1.00  0.00           C
ATOM    940  HB1 ALA A  61      42.440  63.160  67.240  1.00  0.00           H
ATOM    941  HB2 ALA A  61      42.060  63.700  65.440  1.00  0.00           H
ATOM    942  HB3 ALA A  61      43.090  62.330  65.830  1.00  0.00           H
ATOM    943  C   ALA A  61      45.060  63.710  67.300  1.00  0.00           C
ATOM    944  O   ALA A  61      45.040  64.120  68.440  1.00  0.00           O
ATOM    945  N   THR A  62      46.040  62.780  66.980  1.00  0.00           N
ATOM    946  HN  THR A  62      45.880  62.250  66.150  1.00  0.00           H
ATOM    947  CA  THR A  62      47.170  62.350  67.820  1.00  0.00           C
ATOM    948  HA  THR A  62      46.820  62.020  68.790  1.00  0.00           H
ATOM    949  CB  THR A  62      47.890  61.130  67.220  1.00  0.00           C
ATOM    950  HB  THR A  62      48.090  61.290  66.130  1.00  0.00           H
ATOM    951  OG1 THR A  62      47.190  59.900  67.330  1.00  0.00           O
ATOM    952  HG1 THR A  62      47.290  59.340  66.560  1.00  0.00           H
ATOM    953  CG2 THR A  62      49.200  60.860  67.910  1.00  0.00           C
ATOM    954 1HG2 THR A  62      49.640  59.920  67.520  1.00  0.00           H
ATOM    955 2HG2 THR A  62      49.980  61.650  67.780  1.00  0.00           H
ATOM    956 3HG2 THR A  62      49.060  60.790  69.010  1.00  0.00           H
ATOM    957  C   THR A  62      48.090  63.490  68.180  1.00  0.00           C
ATOM    958  O   THR A  62      48.460  63.650  69.340  1.00  0.00           O
ATOM    959  N   TYR A  63      48.450  64.320  67.170  1.00  0.00           N
ATOM    960  HN  TYR A  63      48.250  64.090  66.210  1.00  0.00           H
ATOM    961  CA  TYR A  63      49.260  65.480  67.300  1.00  0.00           C
ATOM    962  HA  TYR A  63      50.090  65.200  67.940  1.00  0.00           H
ATOM    963  CB  TYR A  63      49.870  65.880  65.910  1.00  0.00           C
ATOM    964  HB1 TYR A  63      49.140  65.770  65.090  1.00  0.00           H
ATOM    965  HB2 TYR A  63      50.090  66.960  65.980  1.00  0.00           H
ATOM    966  CG  TYR A  63      51.130  65.150  65.620  1.00  0.00           C
ATOM    967  CD1 TYR A  63      51.140  64.000  64.840  1.00  0.00           C
ATOM    968  HD1 TYR A  63      50.180  63.630  64.490  1.00  0.00           H
ATOM    969  CE1 TYR A  63      52.310  63.480  64.320  1.00  0.00           C
ATOM    970  HE1 TYR A  63      52.200  62.620  63.680  1.00  0.00           H
ATOM    971  CZ  TYR A  63      53.530  64.090  64.570  1.00  0.00           C
ATOM    972  OH  TYR A  63      54.670  63.490  64.150  1.00  0.00           O
ATOM    973  HH  TYR A  63      55.400  64.070  64.360  1.00  0.00           H
ATOM    974  CD2 TYR A  63      52.390  65.780  65.860  1.00  0.00           C
ATOM    975  HD2 TYR A  63      52.370  66.700  66.410  1.00  0.00           H
ATOM    976  CE2 TYR A  63      53.530  65.250  65.340  1.00  0.00           C
ATOM    977  HE2 TYR A  63      54.460  65.730  65.620  1.00  0.00           H
ATOM    978  C   TYR A  63      48.490  66.520  68.050  1.00  0.00           C
ATOM    979  O   TYR A  63      49.050  67.290  68.770  1.00  0.00           O
ATOM    980  N   MET A  64      47.120  66.640  67.980  1.00  0.00           N
ATOM    981  HN  MET A  64      46.700  66.170  67.200  1.00  0.00           H
ATOM    982  CA  MET A  64      46.260  67.610  68.690  1.00  0.00           C
ATOM    983  HA  MET A  64      46.560  68.640  68.520  1.00  0.00           H
ATOM    984  CB  MET A  64      44.760  67.480  68.220  1.00  0.00           C
ATOM    985  HB1 MET A  64      44.620  66.390  68.090  1.00  0.00           H
ATOM    986  HB2 MET A  64      44.130  67.870  69.050  1.00  0.00           H
ATOM    987  CG  MET A  64      44.370  68.240  66.890  1.00  0.00           C
ATOM    988  HG1 MET A  64      45.030  67.720  66.160  1.00  0.00           H
ATOM    989  HG2 MET A  64      43.300  68.050  66.660  1.00  0.00           H
ATOM    990  SD  MET A  64      44.690  70.020  67.000  1.00  0.00           S
ATOM    991  CE  MET A  64      43.420  70.520  68.170  1.00  0.00           C
ATOM    992  HE1 MET A  64      43.380  71.630  68.120  1.00  0.00           H
ATOM    993  HE2 MET A  64      42.460  70.040  67.890  1.00  0.00           H
ATOM    994  HE3 MET A  64      43.640  70.140  69.200  1.00  0.00           H
ATOM    995  C   MET A  64      46.340  67.470  70.160  1.00  0.00           C
ATOM    996  O   MET A  64      46.500  68.380  70.940  1.00  0.00           O
ATOM    997  N   LYS A  65      46.310  66.180  70.670  1.00  0.00           N
ATOM    998  HN  LYS A  65      46.190  65.410  70.050  1.00  0.00           H
ATOM    999  CA  LYS A  65      46.300  65.880  72.100  1.00  0.00           C
ATOM   1000  HA  LYS A  65      46.000  66.760  72.660  1.00  0.00           H
ATOM   1001  CB  LYS A  65      45.330  64.750  72.490  1.00  0.00           C
ATOM   1002  HB1 LYS A  65      45.430  63.880  71.810  1.00  0.00           H
ATOM   1003  HB2 LYS A  65      45.510  64.400  73.530  1.00  0.00           H
ATOM   1004  CG  LYS A  65      43.910  65.120  72.470  1.00  0.00           C
ATOM   1005  HG1 LYS A  65      43.830  66.050  73.070  1.00  0.00           H
ATOM   1006  HG2 LYS A  65      43.590  65.450  71.460  1.00  0.00           H
ATOM   1007  CD  LYS A  65      42.960  64.040  73.120  1.00  0.00           C
ATOM   1008  HD1 LYS A  65      43.180  63.140  72.500  1.00  0.00           H
ATOM   1009  HD2 LYS A  65      43.370  63.860  74.140  1.00  0.00           H
ATOM   1010  CE  LYS A  65      41.540  64.570  73.270  1.00  0.00           C
ATOM   1011  HE1 LYS A  65      41.690  65.550  73.770  1.00  0.00           H
ATOM   1012  HE2 LYS A  65      41.060  64.880  72.310  1.00  0.00           H
ATOM   1013  NZ  LYS A  65      40.590  63.670  73.900  1.00  0.00           N
ATOM   1014  HZ1 LYS A  65      39.680  64.090  74.200  1.00  0.00           H
ATOM   1015  HZ2 LYS A  65      40.250  62.980  73.200  1.00  0.00           H
ATOM   1016  HZ3 LYS A  65      41.110  63.190  74.660  1.00  0.00           H
ATOM   1017  C   LYS A  65      47.680  65.480  72.670  1.00  0.00           C
ATOM   1018  O   LYS A  65      48.030  65.520  73.860  1.00  0.00           O
ATOM   1019  N   GLY A  66      48.610  65.200  71.750  1.00  0.00           N
ATOM   1020  HN  GLY A  66      48.350  65.200  70.790  1.00  0.00           H
ATOM   1021  CA  GLY A  66      49.990  64.770  72.150  1.00  0.00           C
ATOM   1022  HA1 GLY A  66      50.680  65.040  71.370  1.00  0.00           H
ATOM   1023  HA2 GLY A  66      50.420  65.270  73.010  1.00  0.00           H
ATOM   1024  C   GLY A  66      50.200  63.280  72.420  1.00  0.00           C
ATOM   1025  O   GLY A  66      51.240  62.840  72.820  1.00  0.00           O
ATOM   1026  N   GLN A  67      49.120  62.510  72.270  1.00  0.00           N
ATOM   1027  HN  GLN A  67      48.250  62.860  71.930  1.00  0.00           H
ATOM   1028  CA  GLN A  67      49.110  61.150  72.510  1.00  0.00           C
ATOM   1029  HA  GLN A  67      49.980  60.660  72.110  1.00  0.00           H
ATOM   1030  CB  GLN A  67      48.950  60.790  74.020  1.00  0.00           C
ATOM   1031  HB1 GLN A  67      49.190  59.710  74.120  1.00  0.00           H
ATOM   1032  HB2 GLN A  67      49.770  61.350  74.510  1.00  0.00           H
ATOM   1033  CG  GLN A  67      47.560  61.110  74.640  1.00  0.00           C
ATOM   1034  HG1 GLN A  67      47.420  62.200  74.770  1.00  0.00           H
ATOM   1035  HG2 GLN A  67      46.730  60.690  74.030  1.00  0.00           H
ATOM   1036  CD  GLN A  67      47.510  60.530  76.050  1.00  0.00           C
ATOM   1037  OE1 GLN A  67      48.440  59.970  76.610  1.00  0.00           O
ATOM   1038  NE2 GLN A  67      46.400  60.740  76.710  1.00  0.00           N
ATOM   1039 1HE2 GLN A  67      45.630  61.190  76.260  1.00  0.00           H
ATOM   1040 2HE2 GLN A  67      46.210  60.550  77.670  1.00  0.00           H
ATOM   1041  C   GLN A  67      47.950  60.510  71.760  1.00  0.00           C
ATOM   1042  O   GLN A  67      47.130  61.250  71.170  1.00  0.00           O
ATOM   1043  N   TRP A  68      47.880  59.220  71.760  1.00  0.00           N
ATOM   1044  HN  TRP A  68      48.580  58.720  72.260  1.00  0.00           H
ATOM   1045  CA  TRP A  68      46.730  58.590  71.140  1.00  0.00           C
ATOM   1046  HA  TRP A  68      46.850  58.830  70.090  1.00  0.00           H
ATOM   1047  CB  TRP A  68      46.980  57.030  71.290  1.00  0.00           C
ATOM   1048  HB1 TRP A  68      48.030  56.860  70.970  1.00  0.00           H
ATOM   1049  HB2 TRP A  68      46.950  56.790  72.380  1.00  0.00           H
ATOM   1050  CG  TRP A  68      45.980  56.170  70.600  1.00  0.00           C
ATOM   1051  CD1 TRP A  68      44.870  55.570  71.140  1.00  0.00           C
ATOM   1052  HD1 TRP A  68      44.540  55.630  72.170  1.00  0.00           H
ATOM   1053  NE1 TRP A  68      44.280  54.880  70.160  1.00  0.00           N
ATOM   1054  HE1 TRP A  68      43.450  54.380  70.270  1.00  0.00           H
ATOM   1055  CE2 TRP A  68      44.900  54.980  68.970  1.00  0.00           C
ATOM   1056  CD2 TRP A  68      46.000  55.840  69.210  1.00  0.00           C
ATOM   1057  CE3 TRP A  68      46.810  56.140  68.060  1.00  0.00           C
ATOM   1058  HE3 TRP A  68      47.710  56.740  68.180  1.00  0.00           H
ATOM   1059  CZ3 TRP A  68      46.570  55.580  66.820  1.00  0.00           C
ATOM   1060  HZ3 TRP A  68      47.270  55.750  66.020  1.00  0.00           H
ATOM   1061  CZ2 TRP A  68      44.610  54.430  67.760  1.00  0.00           C
ATOM   1062  HZ2 TRP A  68      43.900  53.640  67.540  1.00  0.00           H
ATOM   1063  CH2 TRP A  68      45.540  54.650  66.730  1.00  0.00           C
ATOM   1064  HH2 TRP A  68      45.430  54.160  65.770  1.00  0.00           H
ATOM   1065  C   TRP A  68      45.380  59.030  71.610  1.00  0.00           C
ATOM   1066  O   TRP A  68      45.150  59.090  72.840  1.00  0.00           O
ATOM   1067  N   PRO A  69      44.390  59.300  70.740  1.00  0.00           N
ATOM   1068  CD  PRO A  69      44.620  59.620  69.340  1.00  0.00           C
ATOM   1069  HD1 PRO A  69      44.890  58.750  68.700  1.00  0.00           H
ATOM   1070  HD2 PRO A  69      45.490  60.290  69.160  1.00  0.00           H
ATOM   1071  CA  PRO A  69      43.160  59.960  71.260  1.00  0.00           C
ATOM   1072  HA  PRO A  69      43.350  60.430  72.210  1.00  0.00           H
ATOM   1073  CB  PRO A  69      42.830  61.000  70.160  1.00  0.00           C
ATOM   1074  HB1 PRO A  69      41.750  61.260  70.220  1.00  0.00           H
ATOM   1075  HB2 PRO A  69      43.410  61.950  70.230  1.00  0.00           H
ATOM   1076  CG  PRO A  69      43.300  60.320  68.890  1.00  0.00           C
ATOM   1077  HG1 PRO A  69      42.540  59.560  68.620  1.00  0.00           H
ATOM   1078  HG2 PRO A  69      43.400  61.050  68.060  1.00  0.00           H
ATOM   1079  C   PRO A  69      41.970  58.950  71.410  1.00  0.00           C
ATOM   1080  O   PRO A  69      40.950  59.380  72.000  1.00  0.00           O
ATOM   1081  N   GLY A  70      42.000  57.750  70.780  1.00  0.00           N
ATOM   1082  HN  GLY A  70      42.860  57.470  70.360  1.00  0.00           H
ATOM   1083  CA  GLY A  70      40.960  56.760  70.920  1.00  0.00           C
ATOM   1084  HA1 GLY A  70      40.020  57.220  71.170  1.00  0.00           H
ATOM   1085  HA2 GLY A  70      40.920  56.310  69.930  1.00  0.00           H
ATOM   1086  C   GLY A  70      41.220  55.600  71.810  1.00  0.00           C
ATOM   1087  O   GLY A  70      42.110  55.660  72.650  1.00  0.00           O
ATOM   1088  N   GLY A  71      40.440  54.500  71.760  1.00  0.00           N
ATOM   1089  HN  GLY A  71      39.650  54.560  71.160  1.00  0.00           H
ATOM   1090  CA  GLY A  71      40.690  53.280  72.470  1.00  0.00           C
ATOM   1091  HA1 GLY A  71      41.350  53.290  73.330  1.00  0.00           H
ATOM   1092  HA2 GLY A  71      39.740  52.890  72.780  1.00  0.00           H
ATOM   1093  C   GLY A  71      41.180  52.180  71.490  1.00  0.00           C
ATOM   1094  O   GLY A  71      41.580  52.350  70.380  1.00  0.00           O
ATOM   1095  N   GLN A  72      40.940  50.980  71.970  1.00  0.00           N
ATOM   1096  HN  GLN A  72      40.480  50.770  72.830  1.00  0.00           H
ATOM   1097  CA  GLN A  72      41.270  49.730  71.250  1.00  0.00           C
ATOM   1098  HA  GLN A  72      42.270  49.800  70.840  1.00  0.00           H
ATOM   1099  CB  GLN A  72      41.210  48.450  72.130  1.00  0.00           C
ATOM   1100  HB1 GLN A  72      41.830  48.580  73.050  1.00  0.00           H
ATOM   1101  HB2 GLN A  72      40.180  48.200  72.460  1.00  0.00           H
ATOM   1102  CG  GLN A  72      41.580  47.180  71.450  1.00  0.00           C
ATOM   1103  HG1 GLN A  72      40.830  46.990  70.660  1.00  0.00           H
ATOM   1104  HG2 GLN A  72      42.540  47.200  70.890  1.00  0.00           H
ATOM   1105  CD  GLN A  72      41.700  45.990  72.320  1.00  0.00           C
ATOM   1106  OE1 GLN A  72      41.750  46.160  73.570  1.00  0.00           O
ATOM   1107  NE2 GLN A  72      41.730  44.720  71.690  1.00  0.00           N
ATOM   1108 1HE2 GLN A  72      41.730  44.690  70.690  1.00  0.00           H
ATOM   1109 2HE2 GLN A  72      41.860  43.920  72.280  1.00  0.00           H
ATOM   1110  C   GLN A  72      40.580  49.510  69.890  1.00  0.00           C
ATOM   1111  O   GLN A  72      41.240  49.090  68.950  1.00  0.00           O
ATOM   1112  N   PRO A  73      39.210  49.860  69.700  1.00  0.00           N
ATOM   1113  CD  PRO A  73      38.250  50.080  70.720  1.00  0.00           C
ATOM   1114  HD1 PRO A  73      38.340  51.060  71.230  1.00  0.00           H
ATOM   1115  HD2 PRO A  73      38.390  49.320  71.520  1.00  0.00           H
ATOM   1116  CA  PRO A  73      38.610  49.720  68.340  1.00  0.00           C
ATOM   1117  HA  PRO A  73      38.740  48.680  68.060  1.00  0.00           H
ATOM   1118  CB  PRO A  73      37.170  50.170  68.660  1.00  0.00           C
ATOM   1119  HB1 PRO A  73      37.040  51.260  68.450  1.00  0.00           H
ATOM   1120  HB2 PRO A  73      36.590  49.500  67.990  1.00  0.00           H
ATOM   1121  CG  PRO A  73      36.910  49.740  70.060  1.00  0.00           C
ATOM   1122  HG1 PRO A  73      36.010  50.230  70.490  1.00  0.00           H
ATOM   1123  HG2 PRO A  73      36.830  48.640  70.150  1.00  0.00           H
ATOM   1124  C   PRO A  73      39.200  50.680  67.300  1.00  0.00           C
ATOM   1125  O   PRO A  73      39.000  50.400  66.110  1.00  0.00           O
ATOM   1126  N   LEU A  74      39.720  51.890  67.670  1.00  0.00           N
ATOM   1127  HN  LEU A  74      39.700  52.020  68.660  1.00  0.00           H
ATOM   1128  CA  LEU A  74      40.500  52.790  66.830  1.00  0.00           C
ATOM   1129  HA  LEU A  74      39.910  53.080  65.970  1.00  0.00           H
ATOM   1130  CB  LEU A  74      40.730  54.120  67.650  1.00  0.00           C
ATOM   1131  HB1 LEU A  74      39.870  54.250  68.340  1.00  0.00           H
ATOM   1132  HB2 LEU A  74      41.650  54.100  68.280  1.00  0.00           H
ATOM   1133  CG  LEU A  74      40.710  55.450  66.830  1.00  0.00           C
ATOM   1134  HG  LEU A  74      41.050  56.240  67.530  1.00  0.00           H
ATOM   1135  CD1 LEU A  74      41.730  55.430  65.610  1.00  0.00           C
ATOM   1136 1HD1 LEU A  74      41.700  56.430  65.130  1.00  0.00           H
ATOM   1137 2HD1 LEU A  74      42.740  55.110  65.970  1.00  0.00           H
ATOM   1138 3HD1 LEU A  74      41.420  54.740  64.800  1.00  0.00           H
ATOM   1139  CD2 LEU A  74      39.280  55.840  66.370  1.00  0.00           C
ATOM   1140 1HD2 LEU A  74      39.290  56.880  65.970  1.00  0.00           H
ATOM   1141 2HD2 LEU A  74      38.990  55.030  65.670  1.00  0.00           H
ATOM   1142 3HD2 LEU A  74      38.620  55.770  67.260  1.00  0.00           H
ATOM   1143  C   LEU A  74      41.790  52.140  66.460  1.00  0.00           C
ATOM   1144  O   LEU A  74      42.150  52.150  65.300  1.00  0.00           O
ATOM   1145  N   CYS A  75      42.400  51.410  67.430  1.00  0.00           N
ATOM   1146  HN  CYS A  75      42.070  51.500  68.360  1.00  0.00           H
ATOM   1147  CA  CYS A  75      43.670  50.650  67.180  1.00  0.00           C
ATOM   1148  HA  CYS A  75      44.410  51.300  66.720  1.00  0.00           H
ATOM   1149  CB  CYS A  75      44.210  50.170  68.570  1.00  0.00           C
ATOM   1150  HB1 CYS A  75      44.030  50.890  69.390  1.00  0.00           H
ATOM   1151  HB2 CYS A  75      43.650  49.240  68.800  1.00  0.00           H
ATOM   1152  SG  CYS A  75      45.910  49.590  68.680  1.00  0.00           S
ATOM   1153  C   CYS A  75      43.510  49.600  66.170  1.00  0.00           C
ATOM   1154  O   CYS A  75      44.220  49.510  65.190  1.00  0.00           O
ATOM   1155  N   GLU A  76      42.380  48.850  66.350  1.00  0.00           N
ATOM   1156  HN  GLU A  76      41.830  48.890  67.180  1.00  0.00           H
ATOM   1157  CA  GLU A  76      42.040  47.730  65.400  1.00  0.00           C
ATOM   1158  HA  GLU A  76      42.900  47.100  65.230  1.00  0.00           H
ATOM   1159  CB  GLU A  76      40.870  46.900  65.920  1.00  0.00           C
ATOM   1160  HB1 GLU A  76      39.930  47.490  65.830  1.00  0.00           H
ATOM   1161  HB2 GLU A  76      40.790  46.010  65.260  1.00  0.00           H
ATOM   1162  CG  GLU A  76      40.980  46.460  67.380  1.00  0.00           C
ATOM   1163  HG1 GLU A  76      41.780  47.020  67.920  1.00  0.00           H
ATOM   1164  HG2 GLU A  76      40.040  46.750  67.890  1.00  0.00           H
ATOM   1165  CD  GLU A  76      41.340  44.960  67.720  1.00  0.00           C
ATOM   1166  OE1 GLU A  76      42.520  44.600  67.420  1.00  0.00           O
ATOM   1167  OE2 GLU A  76      40.400  44.270  68.170  1.00  0.00           O
ATOM   1168  C   GLU A  76      41.670  48.350  64.010  1.00  0.00           C
ATOM   1169  O   GLU A  76      42.050  47.840  62.950  1.00  0.00           O
ATOM   1170  N   TYR A  77      40.950  49.530  63.950  1.00  0.00           N
ATOM   1171  HN  TYR A  77      40.550  49.930  64.770  1.00  0.00           H
ATOM   1172  CA  TYR A  77      40.630  50.230  62.720  1.00  0.00           C
ATOM   1173  HA  TYR A  77      39.980  49.600  62.140  1.00  0.00           H
ATOM   1174  CB  TYR A  77      39.710  51.450  63.060  1.00  0.00           C
ATOM   1175  HB1 TYR A  77      38.670  51.100  63.230  1.00  0.00           H
ATOM   1176  HB2 TYR A  77      40.160  51.920  63.950  1.00  0.00           H
ATOM   1177  CG  TYR A  77      39.600  52.480  62.000  1.00  0.00           C
ATOM   1178  CD1 TYR A  77      38.460  52.500  61.180  1.00  0.00           C
ATOM   1179  HD1 TYR A  77      37.780  51.670  61.090  1.00  0.00           H
ATOM   1180  CE1 TYR A  77      38.280  53.590  60.290  1.00  0.00           C
ATOM   1181  HE1 TYR A  77      37.450  53.570  59.600  1.00  0.00           H
ATOM   1182  CZ  TYR A  77      39.080  54.720  60.240  1.00  0.00           C
ATOM   1183  OH  TYR A  77      38.880  55.660  59.190  1.00  0.00           O
ATOM   1184  HH  TYR A  77      39.550  56.350  59.200  1.00  0.00           H
ATOM   1185  CD2 TYR A  77      40.440  53.630  62.040  1.00  0.00           C
ATOM   1186  HD2 TYR A  77      41.310  53.740  62.670  1.00  0.00           H
ATOM   1187  CE2 TYR A  77      40.220  54.680  61.150  1.00  0.00           C
ATOM   1188  HE2 TYR A  77      40.840  55.570  61.170  1.00  0.00           H
ATOM   1189  C   TYR A  77      41.840  50.700  61.940  1.00  0.00           C
ATOM   1190  O   TYR A  77      42.010  50.410  60.740  1.00  0.00           O
ATOM   1191  N   SER A  78      42.810  51.280  62.620  1.00  0.00           N
ATOM   1192  HN  SER A  78      42.680  51.490  63.590  1.00  0.00           H
ATOM   1193  CA  SER A  78      43.970  51.860  61.930  1.00  0.00           C
ATOM   1194  HA  SER A  78      43.540  52.420  61.110  1.00  0.00           H
ATOM   1195  CB  SER A  78      44.850  52.790  62.800  1.00  0.00           C
ATOM   1196  HB1 SER A  78      45.120  52.270  63.750  1.00  0.00           H
ATOM   1197  HB2 SER A  78      45.830  53.100  62.380  1.00  0.00           H
ATOM   1198  OG  SER A  78      44.140  54.020  63.150  1.00  0.00           O
ATOM   1199  HG1 SER A  78      44.610  54.520  63.820  1.00  0.00           H
ATOM   1200  C   SER A  78      44.930  50.810  61.400  1.00  0.00           C
ATOM   1201  O   SER A  78      45.510  50.910  60.340  1.00  0.00           O
ATOM   1202  N   THR A  79      45.060  49.680  62.130  1.00  0.00           N
ATOM   1203  HN  THR A  79      44.720  49.690  63.070  1.00  0.00           H
ATOM   1204  CA  THR A  79      45.840  48.530  61.730  1.00  0.00           C
ATOM   1205  HA  THR A  79      46.830  48.880  61.480  1.00  0.00           H
ATOM   1206  CB  THR A  79      46.000  47.510  62.850  1.00  0.00           C
ATOM   1207  HB  THR A  79      44.980  47.310  63.250  1.00  0.00           H
ATOM   1208  OG1 THR A  79      46.790  48.200  63.820  1.00  0.00           O
ATOM   1209  HG1 THR A  79      46.700  47.680  64.620  1.00  0.00           H
ATOM   1210  CG2 THR A  79      46.800  46.250  62.390  1.00  0.00           C
ATOM   1211 1HG2 THR A  79      47.110  45.630  63.260  1.00  0.00           H
ATOM   1212 2HG2 THR A  79      46.200  45.670  61.650  1.00  0.00           H
ATOM   1213 3HG2 THR A  79      47.740  46.610  61.940  1.00  0.00           H
ATOM   1214  C   THR A  79      45.240  47.780  60.540  1.00  0.00           C
ATOM   1215  O   THR A  79      45.950  47.410  59.610  1.00  0.00           O
ATOM   1216  N   PHE A  80      43.940  47.640  60.460  1.00  0.00           N
ATOM   1217  HN  PHE A  80      43.360  47.790  61.260  1.00  0.00           H
ATOM   1218  CA  PHE A  80      43.320  47.220  59.210  1.00  0.00           C
ATOM   1219  HA  PHE A  80      43.840  46.320  58.920  1.00  0.00           H
ATOM   1220  CB  PHE A  80      41.750  47.060  59.560  1.00  0.00           C
ATOM   1221  HB1 PHE A  80      41.690  46.320  60.380  1.00  0.00           H
ATOM   1222  HB2 PHE A  80      41.450  48.070  59.930  1.00  0.00           H
ATOM   1223  CG  PHE A  80      40.850  46.790  58.350  1.00  0.00           C
ATOM   1224  CD1 PHE A  80      41.270  46.100  57.240  1.00  0.00           C
ATOM   1225  HD1 PHE A  80      42.290  45.810  57.070  1.00  0.00           H
ATOM   1226  CE1 PHE A  80      40.370  45.660  56.250  1.00  0.00           C
ATOM   1227  HE1 PHE A  80      40.800  45.110  55.420  1.00  0.00           H
ATOM   1228  CZ  PHE A  80      38.980  45.770  56.520  1.00  0.00           C
ATOM   1229  HZ  PHE A  80      38.270  45.290  55.850  1.00  0.00           H
ATOM   1230  CD2 PHE A  80      39.430  47.000  58.540  1.00  0.00           C
ATOM   1231  HD2 PHE A  80      39.130  47.350  59.520  1.00  0.00           H
ATOM   1232  CE2 PHE A  80      38.520  46.480  57.630  1.00  0.00           C
ATOM   1233  HE2 PHE A  80      37.480  46.520  57.900  1.00  0.00           H
ATOM   1234  C   PHE A  80      43.530  48.150  58.010  1.00  0.00           C
ATOM   1235  O   PHE A  80      43.740  47.750  56.860  1.00  0.00           O
ATOM   1236  N   ILE A  81      43.400  49.450  58.270  1.00  0.00           N
ATOM   1237  HN  ILE A  81      43.000  49.790  59.120  1.00  0.00           H
ATOM   1238  CA  ILE A  81      43.700  50.490  57.290  1.00  0.00           C
ATOM   1239  HA  ILE A  81      42.970  50.380  56.500  1.00  0.00           H
ATOM   1240  CB  ILE A  81      43.340  51.840  57.800  1.00  0.00           C
ATOM   1241  HB  ILE A  81      43.690  51.980  58.850  1.00  0.00           H
ATOM   1242  CG2 ILE A  81      43.910  52.970  56.870  1.00  0.00           C
ATOM   1243 1HG2 ILE A  81      43.640  53.940  57.340  1.00  0.00           H
ATOM   1244 2HG2 ILE A  81      45.010  53.050  56.730  1.00  0.00           H
ATOM   1245 3HG2 ILE A  81      43.380  53.000  55.890  1.00  0.00           H
ATOM   1246  CG1 ILE A  81      41.770  51.960  57.790  1.00  0.00           C
ATOM   1247 1HG1 ILE A  81      41.410  51.500  56.850  1.00  0.00           H
ATOM   1248 2HG1 ILE A  81      41.220  51.330  58.520  1.00  0.00           H
ATOM   1249  CD  ILE A  81      41.230  53.360  57.950  1.00  0.00           C
ATOM   1250  HD1 ILE A  81      40.120  53.370  58.070  1.00  0.00           H
ATOM   1251  HD2 ILE A  81      41.730  53.900  58.780  1.00  0.00           H
ATOM   1252  HD3 ILE A  81      41.330  53.910  56.980  1.00  0.00           H
ATOM   1253  C   ILE A  81      45.070  50.400  56.660  1.00  0.00           C
ATOM   1254  O   ILE A  81      45.290  50.140  55.470  1.00  0.00           O
ATOM   1255  N   LEU A  82      46.100  50.520  57.540  1.00  0.00           N
ATOM   1256  HN  LEU A  82      45.950  50.680  58.510  1.00  0.00           H
ATOM   1257  CA  LEU A  82      47.460  50.470  57.110  1.00  0.00           C
ATOM   1258  HA  LEU A  82      47.670  51.260  56.410  1.00  0.00           H
ATOM   1259  CB  LEU A  82      48.330  50.800  58.340  1.00  0.00           C
ATOM   1260  HB1 LEU A  82      48.180  50.030  59.120  1.00  0.00           H
ATOM   1261  HB2 LEU A  82      49.370  50.760  57.930  1.00  0.00           H
ATOM   1262  CG  LEU A  82      48.180  52.150  59.090  1.00  0.00           C
ATOM   1263  HG  LEU A  82      47.160  52.180  59.520  1.00  0.00           H
ATOM   1264  CD1 LEU A  82      49.130  52.140  60.340  1.00  0.00           C
ATOM   1265 1HD1 LEU A  82      49.020  53.080  60.920  1.00  0.00           H
ATOM   1266 2HD1 LEU A  82      48.870  51.290  61.010  1.00  0.00           H
ATOM   1267 3HD1 LEU A  82      50.140  51.960  59.910  1.00  0.00           H
ATOM   1268  CD2 LEU A  82      48.270  53.340  58.110  1.00  0.00           C
ATOM   1269 1HD2 LEU A  82      48.140  54.300  58.650  1.00  0.00           H
ATOM   1270 2HD2 LEU A  82      49.270  53.260  57.640  1.00  0.00           H
ATOM   1271 3HD2 LEU A  82      47.490  53.230  57.320  1.00  0.00           H
ATOM   1272  C   LEU A  82      47.840  49.180  56.390  1.00  0.00           C
ATOM   1273  O   LEU A  82      48.410  49.240  55.340  1.00  0.00           O
ATOM   1274  N   LEU A  83      47.430  48.040  56.980  1.00  0.00           N
ATOM   1275  HN  LEU A  83      46.960  48.040  57.850  1.00  0.00           H
ATOM   1276  CA  LEU A  83      47.600  46.780  56.300  1.00  0.00           C
ATOM   1277  HA  LEU A  83      48.660  46.610  56.140  1.00  0.00           H
ATOM   1278  CB  LEU A  83      47.000  45.590  57.150  1.00  0.00           C
ATOM   1279  HB1 LEU A  83      46.120  46.020  57.670  1.00  0.00           H
ATOM   1280  HB2 LEU A  83      46.590  44.810  56.480  1.00  0.00           H
ATOM   1281  CG  LEU A  83      48.010  44.870  58.120  1.00  0.00           C
ATOM   1282  HG  LEU A  83      48.800  44.410  57.490  1.00  0.00           H
ATOM   1283  CD1 LEU A  83      48.780  45.890  58.970  1.00  0.00           C
ATOM   1284 1HD1 LEU A  83      49.450  45.440  59.740  1.00  0.00           H
ATOM   1285 2HD1 LEU A  83      49.400  46.550  58.330  1.00  0.00           H
ATOM   1286 3HD1 LEU A  83      48.030  46.540  59.470  1.00  0.00           H
ATOM   1287  CD2 LEU A  83      47.290  43.810  58.940  1.00  0.00           C
ATOM   1288 1HD2 LEU A  83      47.960  43.360  59.700  1.00  0.00           H
ATOM   1289 2HD2 LEU A  83      46.510  44.300  59.560  1.00  0.00           H
ATOM   1290 3HD2 LEU A  83      46.770  43.130  58.220  1.00  0.00           H
ATOM   1291  C   LEU A  83      46.970  46.700  54.850  1.00  0.00           C
ATOM   1292  O   LEU A  83      47.650  46.370  53.900  1.00  0.00           O
ATOM   1293  N   PHE A  84      45.770  47.070  54.760  1.00  0.00           N
ATOM   1294  HN  PHE A  84      45.310  47.360  55.590  1.00  0.00           H
ATOM   1295  CA  PHE A  84      44.970  47.210  53.540  1.00  0.00           C
ATOM   1296  HA  PHE A  84      45.110  46.240  53.070  1.00  0.00           H
ATOM   1297  CB  PHE A  84      43.420  47.520  53.820  1.00  0.00           C
ATOM   1298  HB1 PHE A  84      43.010  46.680  54.420  1.00  0.00           H
ATOM   1299  HB2 PHE A  84      43.350  48.430  54.450  1.00  0.00           H
ATOM   1300  CG  PHE A  84      42.570  47.650  52.580  1.00  0.00           C
ATOM   1301  CD1 PHE A  84      42.190  46.520  51.870  1.00  0.00           C
ATOM   1302  HD1 PHE A  84      42.380  45.510  52.180  1.00  0.00           H
ATOM   1303  CE1 PHE A  84      41.500  46.680  50.660  1.00  0.00           C
ATOM   1304  HE1 PHE A  84      41.290  45.860  50.000  1.00  0.00           H
ATOM   1305  CZ  PHE A  84      41.260  48.020  50.160  1.00  0.00           C
ATOM   1306  HZ  PHE A  84      40.700  48.030  49.230  1.00  0.00           H
ATOM   1307  CD2 PHE A  84      42.370  48.940  52.080  1.00  0.00           C
ATOM   1308  HD2 PHE A  84      42.650  49.840  52.600  1.00  0.00           H
ATOM   1309  CE2 PHE A  84      41.620  49.130  50.940  1.00  0.00           C
ATOM   1310  HE2 PHE A  84      41.310  50.140  50.710  1.00  0.00           H
ATOM   1311  C   PHE A  84      45.460  48.180  52.470  1.00  0.00           C
ATOM   1312  O   PHE A  84      45.750  47.870  51.340  1.00  0.00           O
ATOM   1313  N   PHE A  85      45.800  49.440  52.800  1.00  0.00           N
ATOM   1314  HN  PHE A  85      45.820  49.640  53.780  1.00  0.00           H
ATOM   1315  CA  PHE A  85      46.370  50.300  51.800  1.00  0.00           C
ATOM   1316  HA  PHE A  85      45.740  50.280  50.930  1.00  0.00           H
ATOM   1317  CB  PHE A  85      46.270  51.780  52.290  1.00  0.00           C
ATOM   1318  HB1 PHE A  85      46.610  51.770  53.350  1.00  0.00           H
ATOM   1319  HB2 PHE A  85      46.930  52.520  51.790  1.00  0.00           H
ATOM   1320  CG  PHE A  85      44.770  52.200  52.200  1.00  0.00           C
ATOM   1321  CD1 PHE A  85      44.190  52.400  50.940  1.00  0.00           C
ATOM   1322  HD1 PHE A  85      44.860  52.320  50.090  1.00  0.00           H
ATOM   1323  CE1 PHE A  85      42.860  52.690  50.810  1.00  0.00           C
ATOM   1324  HE1 PHE A  85      42.470  52.890  49.820  1.00  0.00           H
ATOM   1325  CZ  PHE A  85      42.040  52.640  51.980  1.00  0.00           C
ATOM   1326  HZ  PHE A  85      40.970  52.780  51.910  1.00  0.00           H
ATOM   1327  CD2 PHE A  85      43.980  52.350  53.320  1.00  0.00           C
ATOM   1328  HD2 PHE A  85      44.530  52.340  54.240  1.00  0.00           H
ATOM   1329  CE2 PHE A  85      42.620  52.550  53.280  1.00  0.00           C
ATOM   1330  HE2 PHE A  85      42.050  52.640  54.190  1.00  0.00           H
ATOM   1331  C   PHE A  85      47.780  50.010  51.330  1.00  0.00           C
ATOM   1332  O   PHE A  85      48.170  50.170  50.140  1.00  0.00           O
ATOM   1333  N   SER A  86      48.640  49.620  52.190  1.00  0.00           N
ATOM   1334  HN  SER A  86      48.350  49.530  53.150  1.00  0.00           H
ATOM   1335  CA  SER A  86      50.030  49.190  51.880  1.00  0.00           C
ATOM   1336  HA  SER A  86      50.550  50.040  51.460  1.00  0.00           H
ATOM   1337  CB  SER A  86      50.900  48.850  53.160  1.00  0.00           C
ATOM   1338  HB1 SER A  86      50.800  49.780  53.750  1.00  0.00           H
ATOM   1339  HB2 SER A  86      50.360  48.020  53.670  1.00  0.00           H
ATOM   1340  OG  SER A  86      52.300  48.530  52.840  1.00  0.00           O
ATOM   1341  HG1 SER A  86      52.510  47.940  53.570  1.00  0.00           H
ATOM   1342  C   SER A  86      50.030  48.000  50.950  1.00  0.00           C
ATOM   1343  O   SER A  86      50.680  48.010  49.890  1.00  0.00           O
ATOM   1344  N   LEU A  87      49.180  47.010  51.280  1.00  0.00           N
ATOM   1345  HN  LEU A  87      48.670  47.030  52.130  1.00  0.00           H
ATOM   1346  CA  LEU A  87      49.080  45.820  50.520  1.00  0.00           C
ATOM   1347  HA  LEU A  87      50.100  45.640  50.240  1.00  0.00           H
ATOM   1348  CB  LEU A  87      48.370  44.780  51.320  1.00  0.00           C
ATOM   1349  HB1 LEU A  87      48.640  44.960  52.380  1.00  0.00           H
ATOM   1350  HB2 LEU A  87      47.270  44.890  51.320  1.00  0.00           H
ATOM   1351  CG  LEU A  87      48.770  43.310  50.980  1.00  0.00           C
ATOM   1352  HG  LEU A  87      48.670  43.180  49.880  1.00  0.00           H
ATOM   1353  CD1 LEU A  87      50.230  43.030  51.330  1.00  0.00           C
ATOM   1354 1HD1 LEU A  87      50.440  41.980  51.030  1.00  0.00           H
ATOM   1355 2HD1 LEU A  87      50.950  43.620  50.720  1.00  0.00           H
ATOM   1356 3HD1 LEU A  87      50.370  43.200  52.410  1.00  0.00           H
ATOM   1357  CD2 LEU A  87      47.850  42.340  51.630  1.00  0.00           C
ATOM   1358 1HD2 LEU A  87      48.130  41.310  51.320  1.00  0.00           H
ATOM   1359 2HD2 LEU A  87      47.860  42.390  52.740  1.00  0.00           H
ATOM   1360 3HD2 LEU A  87      46.820  42.460  51.230  1.00  0.00           H
ATOM   1361  C   LEU A  87      48.270  46.000  49.230  1.00  0.00           C
ATOM   1362  O   LEU A  87      48.540  45.400  48.190  1.00  0.00           O
ATOM   1363  N   SER A  88      47.330  46.970  49.150  1.00  0.00           N
ATOM   1364  HN  SER A  88      46.980  47.520  49.900  1.00  0.00           H
ATOM   1365  CA  SER A  88      46.660  47.450  47.930  1.00  0.00           C
ATOM   1366  HA  SER A  88      46.260  46.630  47.340  1.00  0.00           H
ATOM   1367  CB  SER A  88      45.490  48.440  48.190  1.00  0.00           C
ATOM   1368  HB1 SER A  88      45.890  49.330  48.740  1.00  0.00           H
ATOM   1369  HB2 SER A  88      45.030  48.740  47.230  1.00  0.00           H
ATOM   1370  OG  SER A  88      44.410  47.820  48.870  1.00  0.00           O
ATOM   1371  HG1 SER A  88      44.700  47.610  49.760  1.00  0.00           H
ATOM   1372  C   SER A  88      47.700  48.060  47.020  1.00  0.00           C
ATOM   1373  O   SER A  88      47.730  47.680  45.820  1.00  0.00           O
ATOM   1374  N   GLY A  89      48.620  48.920  47.530  1.00  0.00           N
ATOM   1375  HN  GLY A  89      48.620  49.190  48.480  1.00  0.00           H
ATOM   1376  CA  GLY A  89      49.600  49.620  46.660  1.00  0.00           C
ATOM   1377  HA1 GLY A  89      49.110  50.010  45.780  1.00  0.00           H
ATOM   1378  HA2 GLY A  89      50.160  50.360  47.220  1.00  0.00           H
ATOM   1379  C   GLY A  89      50.450  48.570  46.020  1.00  0.00           C
ATOM   1380  O   GLY A  89      50.540  48.490  44.790  1.00  0.00           O
ATOM   1381  N   LEU A  90      51.010  47.700  46.890  1.00  0.00           N
ATOM   1382  HN  LEU A  90      50.880  47.800  47.870  1.00  0.00           H
ATOM   1383  CA  LEU A  90      51.810  46.580  46.380  1.00  0.00           C
ATOM   1384  HA  LEU A  90      52.610  47.040  45.820  1.00  0.00           H
ATOM   1385  CB  LEU A  90      52.410  45.800  47.490  1.00  0.00           C
ATOM   1386  HB1 LEU A  90      51.600  45.550  48.210  1.00  0.00           H
ATOM   1387  HB2 LEU A  90      52.920  44.880  47.140  1.00  0.00           H
ATOM   1388  CG  LEU A  90      53.420  46.570  48.380  1.00  0.00           C
ATOM   1389  HG  LEU A  90      52.970  47.520  48.760  1.00  0.00           H
ATOM   1390  CD1 LEU A  90      53.840  45.700  49.610  1.00  0.00           C
ATOM   1391 1HD1 LEU A  90      54.510  46.310  50.260  1.00  0.00           H
ATOM   1392 2HD1 LEU A  90      52.940  45.420  50.200  1.00  0.00           H
ATOM   1393 3HD1 LEU A  90      54.330  44.790  49.210  1.00  0.00           H
ATOM   1394  CD2 LEU A  90      54.680  46.790  47.580  1.00  0.00           C
ATOM   1395 1HD2 LEU A  90      55.490  47.110  48.270  1.00  0.00           H
ATOM   1396 2HD2 LEU A  90      55.060  45.910  47.030  1.00  0.00           H
ATOM   1397 3HD2 LEU A  90      54.520  47.580  46.810  1.00  0.00           H
ATOM   1398  C   LEU A  90      51.090  45.590  45.430  1.00  0.00           C
ATOM   1399  O   LEU A  90      51.790  45.120  44.510  1.00  0.00           O
ATOM   1400  N   SER A  91      49.850  45.260  45.760  1.00  0.00           N
ATOM   1401  HN  SER A  91      49.320  45.620  46.520  1.00  0.00           H
ATOM   1402  CA  SER A  91      49.110  44.280  44.860  1.00  0.00           C
ATOM   1403  HA  SER A  91      49.740  43.410  44.700  1.00  0.00           H
ATOM   1404  CB  SER A  91      47.820  43.750  45.560  1.00  0.00           C
ATOM   1405  HB1 SER A  91      47.510  42.890  44.930  1.00  0.00           H
ATOM   1406  HB2 SER A  91      48.150  43.400  46.560  1.00  0.00           H
ATOM   1407  OG  SER A  91      46.680  44.590  45.700  1.00  0.00           O
ATOM   1408  HG1 SER A  91      46.450  44.650  46.630  1.00  0.00           H
ATOM   1409  C   SER A  91      48.740  44.890  43.540  1.00  0.00           C
ATOM   1410  O   SER A  91      48.820  44.230  42.480  1.00  0.00           O
ATOM   1411  N   ILE A  92      48.300  46.130  43.480  1.00  0.00           N
ATOM   1412  HN  ILE A  92      48.180  46.700  44.300  1.00  0.00           H
ATOM   1413  CA  ILE A  92      47.930  46.800  42.220  1.00  0.00           C
ATOM   1414  HA  ILE A  92      47.550  45.970  41.650  1.00  0.00           H
ATOM   1415  CB  ILE A  92      46.930  47.840  42.410  1.00  0.00           C
ATOM   1416  HB  ILE A  92      47.460  48.670  42.920  1.00  0.00           H
ATOM   1417  CG2 ILE A  92      46.470  48.240  40.980  1.00  0.00           C
ATOM   1418 1HG2 ILE A  92      45.630  48.950  41.100  1.00  0.00           H
ATOM   1419 2HG2 ILE A  92      47.290  48.730  40.410  1.00  0.00           H
ATOM   1420 3HG2 ILE A  92      46.050  47.380  40.420  1.00  0.00           H
ATOM   1421  CG1 ILE A  92      45.690  47.320  43.280  1.00  0.00           C
ATOM   1422 1HG1 ILE A  92      45.290  46.480  42.670  1.00  0.00           H
ATOM   1423 2HG1 ILE A  92      46.060  46.850  44.210  1.00  0.00           H
ATOM   1424  CD  ILE A  92      44.650  48.380  43.630  1.00  0.00           C
ATOM   1425  HD1 ILE A  92      43.810  47.860  44.130  1.00  0.00           H
ATOM   1426  HD2 ILE A  92      44.970  49.180  44.330  1.00  0.00           H
ATOM   1427  HD3 ILE A  92      44.240  48.790  42.680  1.00  0.00           H
ATOM   1428  C   ILE A  92      49.220  47.200  41.400  1.00  0.00           C
ATOM   1429  O   ILE A  92      49.220  46.980  40.200  1.00  0.00           O
ATOM   1430  N   ILE A  93      50.270  47.670  42.010  1.00  0.00           N
ATOM   1431  HN  ILE A  93      50.320  47.830  42.990  1.00  0.00           H
ATOM   1432  CA  ILE A  93      51.600  47.900  41.410  1.00  0.00           C
ATOM   1433  HA  ILE A  93      51.430  48.560  40.580  1.00  0.00           H
ATOM   1434  CB  ILE A  93      52.580  48.610  42.270  1.00  0.00           C
ATOM   1435  HB  ILE A  93      52.550  48.090  43.250  1.00  0.00           H
ATOM   1436  CG2 ILE A  93      54.010  48.520  41.770  1.00  0.00           C
ATOM   1437 1HG2 ILE A  93      54.720  49.100  42.390  1.00  0.00           H
ATOM   1438 2HG2 ILE A  93      54.380  47.470  41.890  1.00  0.00           H
ATOM   1439 3HG2 ILE A  93      54.250  48.880  40.750  1.00  0.00           H
ATOM   1440  CG1 ILE A  93      52.250  50.090  42.550  1.00  0.00           C
ATOM   1441 1HG1 ILE A  93      51.170  50.040  42.800  1.00  0.00           H
ATOM   1442 2HG1 ILE A  93      52.940  50.420  43.360  1.00  0.00           H
ATOM   1443  CD  ILE A  93      52.470  51.080  41.320  1.00  0.00           C
ATOM   1444  HD1 ILE A  93      52.020  52.040  41.640  1.00  0.00           H
ATOM   1445  HD2 ILE A  93      53.560  51.150  41.110  1.00  0.00           H
ATOM   1446  HD3 ILE A  93      51.940  50.710  40.420  1.00  0.00           H
ATOM   1447  C   ILE A  93      52.120  46.560  40.770  1.00  0.00           C
ATOM   1448  O   ILE A  93      52.640  46.500  39.680  1.00  0.00           O
ATOM   1449  N   CYS A  94      51.850  45.370  41.480  1.00  0.00           N
ATOM   1450  HN  CYS A  94      51.310  45.360  42.310  1.00  0.00           H
ATOM   1451  CA  CYS A  94      52.140  44.030  40.940  1.00  0.00           C
ATOM   1452  HA  CYS A  94      53.120  44.050  40.480  1.00  0.00           H
ATOM   1453  CB  CYS A  94      52.170  42.990  42.090  1.00  0.00           C
ATOM   1454  HB1 CYS A  94      53.040  43.150  42.760  1.00  0.00           H
ATOM   1455  HB2 CYS A  94      51.220  43.140  42.660  1.00  0.00           H
ATOM   1456  SG  CYS A  94      52.150  41.230  41.600  1.00  0.00           S
ATOM   1457  HG1 CYS A  94      51.920  40.830  42.850  1.00  0.00           H
ATOM   1458  C   CYS A  94      51.300  43.740  39.750  1.00  0.00           C
ATOM   1459  O   CYS A  94      51.760  43.280  38.720  1.00  0.00           O
ATOM   1460  N   ALA A  95      49.990  44.050  39.830  1.00  0.00           N
ATOM   1461  HN  ALA A  95      49.520  44.480  40.600  1.00  0.00           H
ATOM   1462  CA  ALA A  95      49.100  43.870  38.740  1.00  0.00           C
ATOM   1463  HA  ALA A  95      49.220  42.830  38.470  1.00  0.00           H
ATOM   1464  CB  ALA A  95      47.670  44.240  39.260  1.00  0.00           C
ATOM   1465  HB1 ALA A  95      47.050  43.920  38.390  1.00  0.00           H
ATOM   1466  HB2 ALA A  95      47.320  43.630  40.120  1.00  0.00           H
ATOM   1467  HB3 ALA A  95      47.500  45.320  39.450  1.00  0.00           H
ATOM   1468  C   ALA A  95      49.460  44.620  37.470  1.00  0.00           C
ATOM   1469  O   ALA A  95      49.550  44.080  36.360  1.00  0.00           O
ATOM   1470  N   MET A  96      49.720  45.920  37.580  1.00  0.00           N
ATOM   1471  HN  MET A  96      49.630  46.450  38.420  1.00  0.00           H
ATOM   1472  CA  MET A  96      50.140  46.700  36.400  1.00  0.00           C
ATOM   1473  HA  MET A  96      49.450  46.540  35.580  1.00  0.00           H
ATOM   1474  CB  MET A  96      50.230  48.280  36.660  1.00  0.00           C
ATOM   1475  HB1 MET A  96      50.780  48.730  35.800  1.00  0.00           H
ATOM   1476  HB2 MET A  96      49.140  48.450  36.680  1.00  0.00           H
ATOM   1477  CG  MET A  96      50.940  48.770  37.930  1.00  0.00           C
ATOM   1478  HG1 MET A  96      50.640  48.080  38.750  1.00  0.00           H
ATOM   1479  HG2 MET A  96      52.040  48.750  37.810  1.00  0.00           H
ATOM   1480  SD  MET A  96      50.290  50.460  38.280  1.00  0.00           S
ATOM   1481  CE  MET A  96      51.560  51.460  37.560  1.00  0.00           C
ATOM   1482  HE1 MET A  96      51.490  52.520  37.890  1.00  0.00           H
ATOM   1483  HE2 MET A  96      52.600  51.240  37.880  1.00  0.00           H
ATOM   1484  HE3 MET A  96      51.570  51.270  36.470  1.00  0.00           H
ATOM   1485  C   MET A  96      51.510  46.320  35.820  1.00  0.00           C
ATOM   1486  O   MET A  96      51.690  46.320  34.600  1.00  0.00           O
ATOM   1487  N   SER A  97      52.530  46.020  36.680  1.00  0.00           N
ATOM   1488  HN  SER A  97      52.410  46.010  37.670  1.00  0.00           H
ATOM   1489  CA  SER A  97      53.830  45.640  36.250  1.00  0.00           C
ATOM   1490  HA  SER A  97      54.210  46.400  35.590  1.00  0.00           H
ATOM   1491  CB  SER A  97      54.830  45.600  37.410  1.00  0.00           C
ATOM   1492  HB1 SER A  97      55.760  45.270  36.890  1.00  0.00           H
ATOM   1493  HB2 SER A  97      54.970  46.600  37.890  1.00  0.00           H
ATOM   1494  OG  SER A  97      54.490  44.730  38.410  1.00  0.00           O
ATOM   1495  HG1 SER A  97      54.220  45.260  39.170  1.00  0.00           H
ATOM   1496  C   SER A  97      53.900  44.380  35.410  1.00  0.00           C
ATOM   1497  O   SER A  97      54.520  44.430  34.350  1.00  0.00           O
ATOM   1498  N   VAL A  98      53.210  43.300  35.850  1.00  0.00           N
ATOM   1499  HN  VAL A  98      52.840  43.420  36.770  1.00  0.00           H
ATOM   1500  CA  VAL A  98      52.860  42.100  35.140  1.00  0.00           C
ATOM   1501  HA  VAL A  98      53.850  41.810  34.840  1.00  0.00           H
ATOM   1502  CB  VAL A  98      52.380  41.040  36.040  1.00  0.00           C
ATOM   1503  HB  VAL A  98      53.010  41.030  36.960  1.00  0.00           H
ATOM   1504  CG1 VAL A  98      50.900  41.230  36.450  1.00  0.00           C
ATOM   1505 1HG1 VAL A  98      50.630  40.360  37.080  1.00  0.00           H
ATOM   1506 2HG1 VAL A  98      50.920  42.200  37.000  1.00  0.00           H
ATOM   1507 3HG1 VAL A  98      50.250  41.310  35.550  1.00  0.00           H
ATOM   1508  CG2 VAL A  98      52.540  39.660  35.410  1.00  0.00           C
ATOM   1509 1HG2 VAL A  98      52.100  38.870  36.060  1.00  0.00           H
ATOM   1510 2HG2 VAL A  98      51.900  39.580  34.500  1.00  0.00           H
ATOM   1511 3HG2 VAL A  98      53.570  39.330  35.130  1.00  0.00           H
ATOM   1512  C   VAL A  98      52.030  42.350  33.890  1.00  0.00           C
ATOM   1513  O   VAL A  98      52.290  41.840  32.790  1.00  0.00           O
ATOM   1514  N   GLU A  99      50.960  43.180  33.980  1.00  0.00           N
ATOM   1515  HN  GLU A  99      50.690  43.480  34.900  1.00  0.00           H
ATOM   1516  CA  GLU A  99      50.200  43.600  32.770  1.00  0.00           C
ATOM   1517  HA  GLU A  99      49.730  42.700  32.390  1.00  0.00           H
ATOM   1518  CB  GLU A  99      49.060  44.600  33.080  1.00  0.00           C
ATOM   1519  HB1 GLU A  99      49.030  44.860  34.160  1.00  0.00           H
ATOM   1520  HB2 GLU A  99      49.200  45.530  32.480  1.00  0.00           H
ATOM   1521  CG  GLU A  99      47.620  44.040  32.730  1.00  0.00           C
ATOM   1522  HG1 GLU A  99      47.360  44.130  31.660  1.00  0.00           H
ATOM   1523  HG2 GLU A  99      47.480  42.980  33.060  1.00  0.00           H
ATOM   1524  CD  GLU A  99      46.610  44.850  33.560  1.00  0.00           C
ATOM   1525  OE1 GLU A  99      45.520  44.310  33.920  1.00  0.00           O
ATOM   1526  OE2 GLU A  99      46.830  46.050  33.760  1.00  0.00           O
ATOM   1527  C   GLU A  99      51.130  44.190  31.680  1.00  0.00           C
ATOM   1528  O   GLU A  99      50.960  43.820  30.480  1.00  0.00           O
ATOM   1529  N   ARG A 100      52.070  45.010  32.060  1.00  0.00           N
ATOM   1530  HN  ARG A 100      51.990  45.430  32.960  1.00  0.00           H
ATOM   1531  CA  ARG A 100      52.960  45.600  31.030  1.00  0.00           C
ATOM   1532  HA  ARG A 100      52.370  45.770  30.140  1.00  0.00           H
ATOM   1533  CB  ARG A 100      53.350  47.050  31.470  1.00  0.00           C
ATOM   1534  HB1 ARG A 100      53.550  47.070  32.560  1.00  0.00           H
ATOM   1535  HB2 ARG A 100      54.310  47.310  30.980  1.00  0.00           H
ATOM   1536  CG  ARG A 100      52.280  48.100  31.110  1.00  0.00           C
ATOM   1537  HG1 ARG A 100      52.650  49.110  31.410  1.00  0.00           H
ATOM   1538  HG2 ARG A 100      52.210  48.050  30.000  1.00  0.00           H
ATOM   1539  CD  ARG A 100      50.870  48.060  31.650  1.00  0.00           C
ATOM   1540  HD1 ARG A 100      50.650  46.980  31.780  1.00  0.00           H
ATOM   1541  HD2 ARG A 100      50.770  48.500  32.670  1.00  0.00           H
ATOM   1542  NE  ARG A 100      49.930  48.620  30.620  1.00  0.00           N
ATOM   1543  HE  ARG A 100      50.230  48.950  29.720  1.00  0.00           H
ATOM   1544  CZ  ARG A 100      48.630  48.420  30.620  1.00  0.00           C
ATOM   1545  NH1 ARG A 100      48.020  47.790  31.570  1.00  0.00           N
ATOM   1546 1HH1 ARG A 100      48.420  47.580  32.470  1.00  0.00           H
ATOM   1547 2HH1 ARG A 100      47.070  47.510  31.490  1.00  0.00           H
ATOM   1548  NH2 ARG A 100      47.930  48.840  29.570  1.00  0.00           N
ATOM   1549 1HH2 ARG A 100      48.280  48.990  28.650  1.00  0.00           H
ATOM   1550 2HH2 ARG A 100      46.980  48.540  29.590  1.00  0.00           H
ATOM   1551  C   ARG A 100      54.130  44.730  30.600  1.00  0.00           C
ATOM   1552  O   ARG A 100      54.510  44.730  29.430  1.00  0.00           O
ATOM   1553  N   TYR A 101      54.580  43.890  31.480  1.00  0.00           N
ATOM   1554  HN  TYR A 101      54.320  44.030  32.440  1.00  0.00           H
ATOM   1555  CA  TYR A 101      55.320  42.750  30.990  1.00  0.00           C
ATOM   1556  HA  TYR A 101      56.180  43.050  30.410  1.00  0.00           H
ATOM   1557  CB  TYR A 101      55.900  41.840  32.110  1.00  0.00           C
ATOM   1558  HB1 TYR A 101      56.720  42.380  32.620  1.00  0.00           H
ATOM   1559  HB2 TYR A 101      55.020  41.740  32.770  1.00  0.00           H
ATOM   1560  CG  TYR A 101      56.390  40.520  31.770  1.00  0.00           C
ATOM   1561  CD1 TYR A 101      57.510  40.470  30.960  1.00  0.00           C
ATOM   1562  HD1 TYR A 101      58.070  41.350  30.700  1.00  0.00           H
ATOM   1563  CE1 TYR A 101      57.970  39.260  30.420  1.00  0.00           C
ATOM   1564  HE1 TYR A 101      58.740  39.270  29.660  1.00  0.00           H
ATOM   1565  CZ  TYR A 101      57.290  38.060  30.750  1.00  0.00           C
ATOM   1566  OH  TYR A 101      57.710  36.920  30.170  1.00  0.00           O
ATOM   1567  HH  TYR A 101      57.020  36.270  30.300  1.00  0.00           H
ATOM   1568  CD2 TYR A 101      55.790  39.290  32.250  1.00  0.00           C
ATOM   1569  HD2 TYR A 101      54.950  39.330  32.930  1.00  0.00           H
ATOM   1570  CE2 TYR A 101      56.210  38.100  31.680  1.00  0.00           C
ATOM   1571  HE2 TYR A 101      55.740  37.160  31.910  1.00  0.00           H
ATOM   1572  C   TYR A 101      54.640  41.840  29.900  1.00  0.00           C
ATOM   1573  O   TYR A 101      55.090  41.740  28.750  1.00  0.00           O
ATOM   1574  N   LEU A 102      53.410  41.370  30.190  1.00  0.00           N
ATOM   1575  HN  LEU A 102      53.100  41.540  31.120  1.00  0.00           H
ATOM   1576  CA  LEU A 102      52.700  40.570  29.180  1.00  0.00           C
ATOM   1577  HA  LEU A 102      53.330  39.720  28.970  1.00  0.00           H
ATOM   1578  CB  LEU A 102      51.470  40.080  29.900  1.00  0.00           C
ATOM   1579  HB1 LEU A 102      50.910  40.960  30.290  1.00  0.00           H
ATOM   1580  HB2 LEU A 102      50.800  39.570  29.170  1.00  0.00           H
ATOM   1581  CG  LEU A 102      51.710  39.080  31.020  1.00  0.00           C
ATOM   1582  HG  LEU A 102      52.210  39.560  31.890  1.00  0.00           H
ATOM   1583  CD1 LEU A 102      50.370  38.650  31.610  1.00  0.00           C
ATOM   1584 1HD1 LEU A 102      50.470  37.850  32.380  1.00  0.00           H
ATOM   1585 2HD1 LEU A 102      49.840  39.510  32.090  1.00  0.00           H
ATOM   1586 3HD1 LEU A 102      49.700  38.250  30.820  1.00  0.00           H
ATOM   1587  CD2 LEU A 102      52.470  37.810  30.600  1.00  0.00           C
ATOM   1588 1HD2 LEU A 102      52.720  37.080  31.400  1.00  0.00           H
ATOM   1589 2HD2 LEU A 102      51.830  37.260  29.870  1.00  0.00           H
ATOM   1590 3HD2 LEU A 102      53.450  38.180  30.210  1.00  0.00           H
ATOM   1591  C   LEU A 102      52.420  41.390  27.950  1.00  0.00           C
ATOM   1592  O   LEU A 102      52.540  40.860  26.900  1.00  0.00           O
ATOM   1593  N   ALA A 103      52.050  42.700  28.070  1.00  0.00           N
ATOM   1594  HN  ALA A 103      51.860  43.080  28.970  1.00  0.00           H
ATOM   1595  CA  ALA A 103      51.860  43.560  26.890  1.00  0.00           C
ATOM   1596  HA  ALA A 103      51.040  43.160  26.300  1.00  0.00           H
ATOM   1597  CB  ALA A 103      51.450  44.940  27.370  1.00  0.00           C
ATOM   1598  HB1 ALA A 103      51.230  45.680  26.570  1.00  0.00           H
ATOM   1599  HB2 ALA A 103      50.650  45.000  28.140  1.00  0.00           H
ATOM   1600  HB3 ALA A 103      52.250  45.360  28.010  1.00  0.00           H
ATOM   1601  C   ALA A 103      53.090  43.690  26.020  1.00  0.00           C
ATOM   1602  O   ALA A 103      52.980  43.470  24.800  1.00  0.00           O
ATOM   1603  N   ILE A 104      54.320  43.870  26.660  1.00  0.00           N
ATOM   1604  HN  ILE A 104      54.490  43.920  27.640  1.00  0.00           H
ATOM   1605  CA  ILE A 104      55.540  43.850  25.810  1.00  0.00           C
ATOM   1606  HA  ILE A 104      55.560  44.500  24.950  1.00  0.00           H
ATOM   1607  CB  ILE A 104      56.690  44.330  26.600  1.00  0.00           C
ATOM   1608  HB  ILE A 104      56.730  43.740  27.540  1.00  0.00           H
ATOM   1609  CG2 ILE A 104      58.100  44.100  25.960  1.00  0.00           C
ATOM   1610 1HG2 ILE A 104      58.860  44.700  26.500  1.00  0.00           H
ATOM   1611 2HG2 ILE A 104      58.470  43.060  25.970  1.00  0.00           H
ATOM   1612 3HG2 ILE A 104      58.140  44.480  24.920  1.00  0.00           H
ATOM   1613  CG1 ILE A 104      56.470  45.850  26.900  1.00  0.00           C
ATOM   1614 1HG1 ILE A 104      55.560  46.030  27.510  1.00  0.00           H
ATOM   1615 2HG1 ILE A 104      57.320  46.140  27.560  1.00  0.00           H
ATOM   1616  CD  ILE A 104      56.370  46.850  25.780  1.00  0.00           C
ATOM   1617  HD1 ILE A 104      56.260  47.920  26.080  1.00  0.00           H
ATOM   1618  HD2 ILE A 104      57.200  46.760  25.060  1.00  0.00           H
ATOM   1619  HD3 ILE A 104      55.480  46.660  25.150  1.00  0.00           H
ATOM   1620  C   ILE A 104      55.790  42.510  25.200  1.00  0.00           C
ATOM   1621  O   ILE A 104      56.180  42.330  24.080  1.00  0.00           O
ATOM   1622  N   ASN A 105      55.600  41.430  25.980  1.00  0.00           N
ATOM   1623  HN  ASN A 105      55.170  41.550  26.870  1.00  0.00           H
ATOM   1624  CA  ASN A 105      55.920  40.070  25.500  1.00  0.00           C
ATOM   1625  HA  ASN A 105      56.900  40.060  25.060  1.00  0.00           H
ATOM   1626  CB  ASN A 105      55.930  39.120  26.720  1.00  0.00           C
ATOM   1627  HB1 ASN A 105      56.720  39.510  27.390  1.00  0.00           H
ATOM   1628  HB2 ASN A 105      54.990  39.120  27.310  1.00  0.00           H
ATOM   1629  CG  ASN A 105      56.350  37.650  26.350  1.00  0.00           C
ATOM   1630  OD1 ASN A 105      56.770  37.310  25.280  1.00  0.00           O
ATOM   1631  ND2 ASN A 105      56.150  36.770  27.380  1.00  0.00           N
ATOM   1632 1HD2 ASN A 105      55.750  37.140  28.220  1.00  0.00           H
ATOM   1633 2HD2 ASN A 105      56.380  35.820  27.150  1.00  0.00           H
ATOM   1634  C   ASN A 105      54.910  39.530  24.450  1.00  0.00           C
ATOM   1635  O   ASN A 105      55.330  39.080  23.400  1.00  0.00           O
ATOM   1636  N   HIS A 106      53.590  39.830  24.600  1.00  0.00           N
ATOM   1637  HN  HIS A 106      53.260  40.370  25.380  1.00  0.00           H
ATOM   1638  CA  HIS A 106      52.590  39.190  23.810  1.00  0.00           C
ATOM   1639  HA  HIS A 106      52.950  38.670  22.940  1.00  0.00           H
ATOM   1640  CB  HIS A 106      51.840  38.210  24.670  1.00  0.00           C
ATOM   1641  HB1 HIS A 106      51.410  38.760  25.530  1.00  0.00           H
ATOM   1642  HB2 HIS A 106      51.030  37.750  24.050  1.00  0.00           H
ATOM   1643  ND1 HIS A 106      52.210  36.390  26.300  1.00  0.00           N
ATOM   1644  CG  HIS A 106      52.700  37.060  25.190  1.00  0.00           C
ATOM   1645  CE1 HIS A 106      53.000  35.260  26.340  1.00  0.00           C
ATOM   1646  HE1 HIS A 106      52.790  34.470  27.060  1.00  0.00           H
ATOM   1647  NE2 HIS A 106      53.980  35.330  25.450  1.00  0.00           N
ATOM   1648  HE2 HIS A 106      54.710  34.660  25.320  1.00  0.00           H
ATOM   1649  CD2 HIS A 106      53.790  36.400  24.670  1.00  0.00           C
ATOM   1650  HD2 HIS A 106      54.400  36.800  23.870  1.00  0.00           H
ATOM   1651  C   HIS A 106      51.450  40.130  23.420  1.00  0.00           C
ATOM   1652  O   HIS A 106      51.020  40.860  24.300  1.00  0.00           O
ATOM   1653  N   ALA A 107      51.030  40.220  22.110  1.00  0.00           N
ATOM   1654  HN  ALA A 107      51.450  39.700  21.370  1.00  0.00           H
ATOM   1655  CA  ALA A 107      50.110  41.210  21.680  1.00  0.00           C
ATOM   1656  HA  ALA A 107      50.110  42.080  22.330  1.00  0.00           H
ATOM   1657  CB  ALA A 107      50.640  41.760  20.320  1.00  0.00           C
ATOM   1658  HB1 ALA A 107      49.920  42.530  19.990  1.00  0.00           H
ATOM   1659  HB2 ALA A 107      51.690  42.130  20.370  1.00  0.00           H
ATOM   1660  HB3 ALA A 107      50.590  40.930  19.580  1.00  0.00           H
ATOM   1661  C   ALA A 107      48.640  40.680  21.500  1.00  0.00           C
ATOM   1662  O   ALA A 107      47.710  41.390  21.950  1.00  0.00           O
ATOM   1663  N   TYR A 108      48.440  39.480  21.020  1.00  0.00           N
ATOM   1664  HN  TYR A 108      49.160  38.890  20.670  1.00  0.00           H
ATOM   1665  CA  TYR A 108      47.080  38.950  20.890  1.00  0.00           C
ATOM   1666  HA  TYR A 108      46.410  39.700  20.490  1.00  0.00           H
ATOM   1667  CB  TYR A 108      47.020  37.660  19.940  1.00  0.00           C
ATOM   1668  HB1 TYR A 108      47.460  37.870  18.940  1.00  0.00           H
ATOM   1669  HB2 TYR A 108      47.600  36.870  20.470  1.00  0.00           H
ATOM   1670  CG  TYR A 108      45.650  37.170  19.780  1.00  0.00           C
ATOM   1671  CD1 TYR A 108      44.750  37.890  19.010  1.00  0.00           C
ATOM   1672  HD1 TYR A 108      45.060  38.810  18.540  1.00  0.00           H
ATOM   1673  CE1 TYR A 108      43.450  37.440  18.810  1.00  0.00           C
ATOM   1674  HE1 TYR A 108      42.740  37.890  18.140  1.00  0.00           H
ATOM   1675  CZ  TYR A 108      43.050  36.240  19.380  1.00  0.00           C
ATOM   1676  OH  TYR A 108      41.730  35.790  19.140  1.00  0.00           O
ATOM   1677  HH  TYR A 108      41.620  34.940  19.560  1.00  0.00           H
ATOM   1678  CD2 TYR A 108      45.120  36.080  20.490  1.00  0.00           C
ATOM   1679  HD2 TYR A 108      45.750  35.630  21.250  1.00  0.00           H
ATOM   1680  CE2 TYR A 108      43.850  35.570  20.290  1.00  0.00           C
ATOM   1681  HE2 TYR A 108      43.610  34.670  20.830  1.00  0.00           H
ATOM   1682  C   TYR A 108      46.470  38.700  22.300  1.00  0.00           C
ATOM   1683  O   TYR A 108      45.250  39.030  22.480  1.00  0.00           O
ATOM   1684  N   PHE A 109      47.180  38.160  23.260  1.00  0.00           N
ATOM   1685  HN  PHE A 109      48.070  37.790  23.000  1.00  0.00           H
ATOM   1686  CA  PHE A 109      46.850  38.110  24.650  1.00  0.00           C
ATOM   1687  HA  PHE A 109      46.100  37.340  24.720  1.00  0.00           H
ATOM   1688  CB  PHE A 109      48.170  37.590  25.420  1.00  0.00           C
ATOM   1689  HB1 PHE A 109      49.060  37.970  24.870  1.00  0.00           H
ATOM   1690  HB2 PHE A 109      48.140  38.030  26.440  1.00  0.00           H
ATOM   1691  CG  PHE A 109      48.340  36.090  25.600  1.00  0.00           C
ATOM   1692  CD1 PHE A 109      49.090  35.300  24.760  1.00  0.00           C
ATOM   1693  HD1 PHE A 109      49.670  35.690  23.940  1.00  0.00           H
ATOM   1694  CE1 PHE A 109      49.270  33.950  24.950  1.00  0.00           C
ATOM   1695  HE1 PHE A 109      49.920  33.440  24.250  1.00  0.00           H
ATOM   1696  CZ  PHE A 109      48.750  33.380  26.140  1.00  0.00           C
ATOM   1697  HZ  PHE A 109      48.900  32.350  26.460  1.00  0.00           H
ATOM   1698  CD2 PHE A 109      47.860  35.440  26.700  1.00  0.00           C
ATOM   1699  HD2 PHE A 109      47.330  36.080  27.400  1.00  0.00           H
ATOM   1700  CE2 PHE A 109      47.990  34.130  27.090  1.00  0.00           C
ATOM   1701  HE2 PHE A 109      47.580  33.600  27.930  1.00  0.00           H
ATOM   1702  C   PHE A 109      46.360  39.350  25.240  1.00  0.00           C
ATOM   1703  O   PHE A 109      45.370  39.380  25.990  1.00  0.00           O
ATOM   1704  N   TYR A 110      47.030  40.440  24.910  1.00  0.00           N
ATOM   1705  HN  TYR A 110      47.790  40.480  24.270  1.00  0.00           H
ATOM   1706  CA  TYR A 110      46.650  41.740  25.430  1.00  0.00           C
ATOM   1707  HA  TYR A 110      46.270  41.510  26.410  1.00  0.00           H
ATOM   1708  CB  TYR A 110      47.900  42.680  25.340  1.00  0.00           C
ATOM   1709  HB1 TYR A 110      48.630  42.250  26.060  1.00  0.00           H
ATOM   1710  HB2 TYR A 110      48.220  42.640  24.280  1.00  0.00           H
ATOM   1711  CG  TYR A 110      47.670  44.120  25.820  1.00  0.00           C
ATOM   1712  CD1 TYR A 110      47.080  45.000  24.890  1.00  0.00           C
ATOM   1713  HD1 TYR A 110      46.930  44.650  23.880  1.00  0.00           H
ATOM   1714  CE1 TYR A 110      46.880  46.350  25.190  1.00  0.00           C
ATOM   1715  HE1 TYR A 110      46.490  47.020  24.450  1.00  0.00           H
ATOM   1716  CZ  TYR A 110      47.160  46.800  26.490  1.00  0.00           C
ATOM   1717  OH  TYR A 110      47.070  48.170  26.830  1.00  0.00           O
ATOM   1718  HH  TYR A 110      46.350  48.330  27.440  1.00  0.00           H
ATOM   1719  CD2 TYR A 110      47.740  44.530  27.130  1.00  0.00           C
ATOM   1720  HD2 TYR A 110      48.130  43.780  27.800  1.00  0.00           H
ATOM   1721  CE2 TYR A 110      47.650  45.890  27.470  1.00  0.00           C
ATOM   1722  HE2 TYR A 110      47.820  46.280  28.460  1.00  0.00           H
ATOM   1723  C   TYR A 110      45.410  42.340  24.660  1.00  0.00           C
ATOM   1724  O   TYR A 110      44.560  42.960  25.300  1.00  0.00           O
ATOM   1725  N   SER A 111      45.350  42.170  23.320  1.00  0.00           N
ATOM   1726  HN  SER A 111      46.040  41.640  22.840  1.00  0.00           H
ATOM   1727  CA  SER A 111      44.230  42.700  22.500  1.00  0.00           C
ATOM   1728  HA  SER A 111      44.090  43.700  22.860  1.00  0.00           H
ATOM   1729  CB  SER A 111      44.670  42.790  21.020  1.00  0.00           C
ATOM   1730  HB1 SER A 111      43.990  43.520  20.540  1.00  0.00           H
ATOM   1731  HB2 SER A 111      45.660  43.290  21.060  1.00  0.00           H
ATOM   1732  OG  SER A 111      44.710  41.590  20.200  1.00  0.00           O
ATOM   1733  HG1 SER A 111      45.140  41.880  19.390  1.00  0.00           H
ATOM   1734  C   SER A 111      42.960  41.830  22.620  1.00  0.00           C
ATOM   1735  O   SER A 111      41.890  42.360  22.280  1.00  0.00           O
ATOM   1736  N   HIS A 112      43.080  40.600  23.150  1.00  0.00           N
ATOM   1737  HN  HIS A 112      43.970  40.200  23.350  1.00  0.00           H
ATOM   1738  CA  HIS A 112      41.910  39.860  23.610  1.00  0.00           C
ATOM   1739  HA  HIS A 112      41.040  40.310  23.160  1.00  0.00           H
ATOM   1740  CB  HIS A 112      41.940  38.400  23.140  1.00  0.00           C
ATOM   1741  HB1 HIS A 112      42.050  38.380  22.040  1.00  0.00           H
ATOM   1742  HB2 HIS A 112      42.750  37.880  23.690  1.00  0.00           H
ATOM   1743  ND1 HIS A 112      39.510  37.950  22.640  1.00  0.00           N
ATOM   1744  CG  HIS A 112      40.620  37.720  23.450  1.00  0.00           C
ATOM   1745  CE1 HIS A 112      38.640  37.020  23.030  1.00  0.00           C
ATOM   1746  HE1 HIS A 112      37.610  36.930  22.670  1.00  0.00           H
ATOM   1747  NE2 HIS A 112      39.140  36.290  24.020  1.00  0.00           N
ATOM   1748  HE2 HIS A 112      38.510  35.660  24.470  1.00  0.00           H
ATOM   1749  CD2 HIS A 112      40.420  36.750  24.340  1.00  0.00           C
ATOM   1750  HD2 HIS A 112      41.110  36.290  25.030  1.00  0.00           H
ATOM   1751  C   HIS A 112      41.780  39.970  25.110  1.00  0.00           C
ATOM   1752  O   HIS A 112      42.620  39.510  25.870  1.00  0.00           O
ATOM   1753  N   TYR A 113      40.700  40.610  25.640  1.00  0.00           N
ATOM   1754  HN  TYR A 113      40.120  41.150  25.040  1.00  0.00           H
ATOM   1755  CA  TYR A 113      40.210  40.570  26.970  1.00  0.00           C
ATOM   1756  HA  TYR A 113      39.210  40.970  26.920  1.00  0.00           H
ATOM   1757  CB  TYR A 113      40.100  38.950  27.340  1.00  0.00           C
ATOM   1758  HB1 TYR A 113      39.660  38.340  26.520  1.00  0.00           H
ATOM   1759  HB2 TYR A 113      41.130  38.590  27.570  1.00  0.00           H
ATOM   1760  CG  TYR A 113      39.190  38.570  28.470  1.00  0.00           C
ATOM   1761  CD1 TYR A 113      38.220  39.460  28.960  1.00  0.00           C
ATOM   1762  HD1 TYR A 113      38.070  40.440  28.540  1.00  0.00           H
ATOM   1763  CE1 TYR A 113      37.500  39.120  30.110  1.00  0.00           C
ATOM   1764  HE1 TYR A 113      36.950  39.910  30.600  1.00  0.00           H
ATOM   1765  CZ  TYR A 113      37.780  37.950  30.820  1.00  0.00           C
ATOM   1766  OH  TYR A 113      36.970  37.680  31.960  1.00  0.00           O
ATOM   1767  HH  TYR A 113      37.010  36.750  32.220  1.00  0.00           H
ATOM   1768  CD2 TYR A 113      39.430  37.330  29.040  1.00  0.00           C
ATOM   1769  HD2 TYR A 113      40.080  36.580  28.610  1.00  0.00           H
ATOM   1770  CE2 TYR A 113      38.700  37.090  30.230  1.00  0.00           C
ATOM   1771  HE2 TYR A 113      38.920  36.180  30.760  1.00  0.00           H
ATOM   1772  C   TYR A 113      40.910  41.380  28.130  1.00  0.00           C
ATOM   1773  O   TYR A 113      40.280  41.720  29.180  1.00  0.00           O
ATOM   1774  N   VAL A 114      42.120  41.990  27.890  1.00  0.00           N
ATOM   1775  HN  VAL A 114      42.580  41.770  27.040  1.00  0.00           H
ATOM   1776  CA  VAL A 114      42.800  42.780  28.890  1.00  0.00           C
ATOM   1777  HA  VAL A 114      42.560  42.360  29.860  1.00  0.00           H
ATOM   1778  CB  VAL A 114      44.360  42.610  28.670  1.00  0.00           C
ATOM   1779  HB  VAL A 114      44.620  42.880  27.630  1.00  0.00           H
ATOM   1780  CG1 VAL A 114      45.320  43.300  29.670  1.00  0.00           C
ATOM   1781 1HG1 VAL A 114      46.290  42.800  29.490  1.00  0.00           H
ATOM   1782 2HG1 VAL A 114      45.370  44.390  29.470  1.00  0.00           H
ATOM   1783 3HG1 VAL A 114      45.020  43.070  30.710  1.00  0.00           H
ATOM   1784  CG2 VAL A 114      44.650  41.090  28.730  1.00  0.00           C
ATOM   1785 1HG2 VAL A 114      45.710  40.800  28.560  1.00  0.00           H
ATOM   1786 2HG2 VAL A 114      44.370  40.710  29.740  1.00  0.00           H
ATOM   1787 3HG2 VAL A 114      44.130  40.500  27.940  1.00  0.00           H
ATOM   1788  C   VAL A 114      42.310  44.180  29.020  1.00  0.00           C
ATOM   1789  O   VAL A 114      41.490  44.630  28.220  1.00  0.00           O
ATOM   1790  N   ASP A 115      42.810  44.980  30.000  1.00  0.00           N
ATOM   1791  HN  ASP A 115      43.450  44.610  30.670  1.00  0.00           H
ATOM   1792  CA  ASP A 115      42.690  46.450  30.010  1.00  0.00           C
ATOM   1793  HA  ASP A 115      43.310  46.630  30.880  1.00  0.00           H
ATOM   1794  CB  ASP A 115      43.360  47.210  28.820  1.00  0.00           C
ATOM   1795  HB1 ASP A 115      43.500  46.390  28.080  1.00  0.00           H
ATOM   1796  HB2 ASP A 115      42.810  48.070  28.380  1.00  0.00           H
ATOM   1797  CG  ASP A 115      44.780  47.700  29.230  1.00  0.00           C
ATOM   1798  OD1 ASP A 115      45.470  47.260  30.150  1.00  0.00           O
ATOM   1799  OD2 ASP A 115      45.180  48.690  28.540  1.00  0.00           O
ATOM   1800  C   ASP A 115      41.370  47.060  30.410  1.00  0.00           C
ATOM   1801  O   ASP A 115      41.290  48.150  30.990  1.00  0.00           O
ATOM   1802  N   LYS A 116      40.150  46.430  30.180  1.00  0.00           N
ATOM   1803  HN  LYS A 116      40.240  45.550  29.720  1.00  0.00           H
ATOM   1804  CA  LYS A 116      38.930  46.900  30.820  1.00  0.00           C
ATOM   1805  HA  LYS A 116      39.110  47.780  31.430  1.00  0.00           H
ATOM   1806  CB  LYS A 116      37.880  47.260  29.770  1.00  0.00           C
ATOM   1807  HB1 LYS A 116      38.250  48.140  29.200  1.00  0.00           H
ATOM   1808  HB2 LYS A 116      37.680  46.360  29.130  1.00  0.00           H
ATOM   1809  CG  LYS A 116      36.420  47.580  30.410  1.00  0.00           C
ATOM   1810  HG1 LYS A 116      35.660  47.250  29.670  1.00  0.00           H
ATOM   1811  HG2 LYS A 116      36.200  47.040  31.350  1.00  0.00           H
ATOM   1812  CD  LYS A 116      36.360  49.100  30.710  1.00  0.00           C
ATOM   1813  HD1 LYS A 116      37.250  49.430  31.280  1.00  0.00           H
ATOM   1814  HD2 LYS A 116      36.420  49.610  29.720  1.00  0.00           H
ATOM   1815  CE  LYS A 116      35.140  49.500  31.410  1.00  0.00           C
ATOM   1816  HE1 LYS A 116      34.300  48.930  30.950  1.00  0.00           H
ATOM   1817  HE2 LYS A 116      35.190  49.260  32.490  1.00  0.00           H
ATOM   1818  NZ  LYS A 116      34.750  50.890  31.340  1.00  0.00           N
ATOM   1819  HZ1 LYS A 116      33.870  51.060  31.860  1.00  0.00           H
ATOM   1820  HZ2 LYS A 116      35.480  51.570  31.660  1.00  0.00           H
ATOM   1821  HZ3 LYS A 116      34.660  51.060  30.320  1.00  0.00           H
ATOM   1822  C   LYS A 116      38.440  45.850  31.740  1.00  0.00           C
ATOM   1823  O   LYS A 116      38.480  46.010  32.960  1.00  0.00           O
ATOM   1824  N   ARG A 117      37.880  44.760  31.120  1.00  0.00           N
ATOM   1825  HN  ARG A 117      37.840  44.650  30.130  1.00  0.00           H
ATOM   1826  CA  ARG A 117      37.250  43.760  32.000  1.00  0.00           C
ATOM   1827  HA  ARG A 117      36.500  44.090  32.700  1.00  0.00           H
ATOM   1828  CB  ARG A 117      36.560  42.670  31.240  1.00  0.00           C
ATOM   1829  HB1 ARG A 117      35.870  43.250  30.600  1.00  0.00           H
ATOM   1830  HB2 ARG A 117      37.210  42.160  30.500  1.00  0.00           H
ATOM   1831  CG  ARG A 117      35.580  41.750  32.090  1.00  0.00           C
ATOM   1832  HG1 ARG A 117      36.250  41.130  32.720  1.00  0.00           H
ATOM   1833  HG2 ARG A 117      34.940  42.310  32.800  1.00  0.00           H
ATOM   1834  CD  ARG A 117      34.590  40.860  31.230  1.00  0.00           C
ATOM   1835  HD1 ARG A 117      35.080  40.270  30.430  1.00  0.00           H
ATOM   1836  HD2 ARG A 117      34.200  40.120  31.950  1.00  0.00           H
ATOM   1837  NE  ARG A 117      33.470  41.760  30.630  1.00  0.00           N
ATOM   1838  HE  ARG A 117      32.640  41.960  31.160  1.00  0.00           H
ATOM   1839  CZ  ARG A 117      33.690  42.480  29.520  1.00  0.00           C
ATOM   1840  NH1 ARG A 117      34.620  42.400  28.620  1.00  0.00           N
ATOM   1841 1HH1 ARG A 117      35.140  41.550  28.680  1.00  0.00           H
ATOM   1842 2HH1 ARG A 117      34.620  42.940  27.780  1.00  0.00           H
ATOM   1843  NH2 ARG A 117      32.820  43.420  29.260  1.00  0.00           N
ATOM   1844 1HH2 ARG A 117      32.150  43.580  29.980  1.00  0.00           H
ATOM   1845 2HH2 ARG A 117      33.030  43.970  28.450  1.00  0.00           H
ATOM   1846  C   ARG A 117      38.260  43.100  32.980  1.00  0.00           C
ATOM   1847  O   ARG A 117      38.030  43.130  34.190  1.00  0.00           O
ATOM   1848  N   LEU A 118      39.420  42.530  32.520  1.00  0.00           N
ATOM   1849  HN  LEU A 118      39.650  42.370  31.570  1.00  0.00           H
ATOM   1850  CA  LEU A 118      40.430  42.020  33.500  1.00  0.00           C
ATOM   1851  HA  LEU A 118      39.870  41.400  34.180  1.00  0.00           H
ATOM   1852  CB  LEU A 118      41.540  41.210  32.810  1.00  0.00           C
ATOM   1853  HB1 LEU A 118      41.870  41.800  31.920  1.00  0.00           H
ATOM   1854  HB2 LEU A 118      42.380  41.040  33.520  1.00  0.00           H
ATOM   1855  CG  LEU A 118      41.140  39.830  32.260  1.00  0.00           C
ATOM   1856  HG  LEU A 118      40.420  40.020  31.430  1.00  0.00           H
ATOM   1857  CD1 LEU A 118      42.320  39.120  31.670  1.00  0.00           C
ATOM   1858 1HD1 LEU A 118      42.060  38.060  31.460  1.00  0.00           H
ATOM   1859 2HD1 LEU A 118      42.690  39.690  30.790  1.00  0.00           H
ATOM   1860 3HD1 LEU A 118      43.090  39.100  32.460  1.00  0.00           H
ATOM   1861  CD2 LEU A 118      40.510  38.950  33.260  1.00  0.00           C
ATOM   1862 1HD2 LEU A 118      40.270  37.970  32.800  1.00  0.00           H
ATOM   1863 2HD2 LEU A 118      41.290  38.810  34.040  1.00  0.00           H
ATOM   1864 3HD2 LEU A 118      39.570  39.360  33.710  1.00  0.00           H
ATOM   1865  C   LEU A 118      41.000  43.170  34.390  1.00  0.00           C
ATOM   1866  O   LEU A 118      41.250  42.930  35.560  1.00  0.00           O
ATOM   1867  N   ALA A 119      41.310  44.310  33.870  1.00  0.00           N
ATOM   1868  HN  ALA A 119      41.050  44.490  32.920  1.00  0.00           H
ATOM   1869  CA  ALA A 119      41.810  45.390  34.690  1.00  0.00           C
ATOM   1870  HA  ALA A 119      42.730  45.080  35.160  1.00  0.00           H
ATOM   1871  CB  ALA A 119      42.120  46.550  33.730  1.00  0.00           C
ATOM   1872  HB1 ALA A 119      42.490  47.310  34.440  1.00  0.00           H
ATOM   1873  HB2 ALA A 119      42.960  46.230  33.080  1.00  0.00           H
ATOM   1874  HB3 ALA A 119      41.230  46.930  33.180  1.00  0.00           H
ATOM   1875  C   ALA A 119      40.840  45.790  35.850  1.00  0.00           C
ATOM   1876  O   ALA A 119      41.200  45.850  37.020  1.00  0.00           O
ATOM   1877  N   GLY A 120      39.520  45.860  35.620  1.00  0.00           N
ATOM   1878  HN  GLY A 120      39.200  45.740  34.680  1.00  0.00           H
ATOM   1879  CA  GLY A 120      38.530  46.240  36.650  1.00  0.00           C
ATOM   1880  HA1 GLY A 120      39.010  46.900  37.360  1.00  0.00           H
ATOM   1881  HA2 GLY A 120      37.720  46.750  36.160  1.00  0.00           H
ATOM   1882  C   GLY A 120      38.050  45.080  37.470  1.00  0.00           C
ATOM   1883  O   GLY A 120      37.770  45.250  38.660  1.00  0.00           O
ATOM   1884  N   LEU A 121      37.980  43.870  36.930  1.00  0.00           N
ATOM   1885  HN  LEU A 121      38.090  43.840  35.940  1.00  0.00           H
ATOM   1886  CA  LEU A 121      37.770  42.660  37.630  1.00  0.00           C
ATOM   1887  HA  LEU A 121      36.910  42.760  38.280  1.00  0.00           H
ATOM   1888  CB  LEU A 121      37.590  41.540  36.600  1.00  0.00           C
ATOM   1889  HB1 LEU A 121      36.790  41.900  35.920  1.00  0.00           H
ATOM   1890  HB2 LEU A 121      38.500  41.530  35.950  1.00  0.00           H
ATOM   1891  CG  LEU A 121      37.070  40.140  37.040  1.00  0.00           C
ATOM   1892  HG  LEU A 121      36.650  39.690  36.120  1.00  0.00           H
ATOM   1893  CD1 LEU A 121      38.250  39.290  37.540  1.00  0.00           C
ATOM   1894 1HD1 LEU A 121      38.020  38.220  37.700  1.00  0.00           H
ATOM   1895 2HD1 LEU A 121      39.030  39.420  36.760  1.00  0.00           H
ATOM   1896 3HD1 LEU A 121      38.690  39.720  38.460  1.00  0.00           H
ATOM   1897  CD2 LEU A 121      35.870  40.140  38.040  1.00  0.00           C
ATOM   1898 1HD2 LEU A 121      35.600  39.100  38.280  1.00  0.00           H
ATOM   1899 2HD2 LEU A 121      36.240  40.650  38.950  1.00  0.00           H
ATOM   1900 3HD2 LEU A 121      35.070  40.740  37.550  1.00  0.00           H
ATOM   1901  C   LEU A 121      38.910  42.400  38.600  1.00  0.00           C
ATOM   1902  O   LEU A 121      38.620  42.030  39.710  1.00  0.00           O
ATOM   1903  N   THR A 122      40.200  42.520  38.230  1.00  0.00           N
ATOM   1904  HN  THR A 122      40.410  42.510  37.260  1.00  0.00           H
ATOM   1905  CA  THR A 122      41.390  42.510  39.020  1.00  0.00           C
ATOM   1906  HA  THR A 122      41.450  41.590  39.590  1.00  0.00           H
ATOM   1907  CB  THR A 122      42.690  42.580  38.260  1.00  0.00           C
ATOM   1908  HB  THR A 122      42.700  43.480  37.600  1.00  0.00           H
ATOM   1909  OG1 THR A 122      42.820  41.440  37.380  1.00  0.00           O
ATOM   1910  HG1 THR A 122      43.110  41.740  36.520  1.00  0.00           H
ATOM   1911  CG2 THR A 122      43.900  42.610  39.170  1.00  0.00           C
ATOM   1912 1HG2 THR A 122      44.890  42.560  38.670  1.00  0.00           H
ATOM   1913 2HG2 THR A 122      43.990  43.570  39.730  1.00  0.00           H
ATOM   1914 3HG2 THR A 122      43.920  41.760  39.870  1.00  0.00           H
ATOM   1915  C   THR A 122      41.270  43.600  40.050  1.00  0.00           C
ATOM   1916  O   THR A 122      41.460  43.320  41.190  1.00  0.00           O
ATOM   1917  N   LEU A 123      40.810  44.870  39.790  1.00  0.00           N
ATOM   1918  HN  LEU A 123      40.700  45.170  38.850  1.00  0.00           H
ATOM   1919  CA  LEU A 123      40.740  45.830  40.860  1.00  0.00           C
ATOM   1920  HA  LEU A 123      41.730  45.920  41.280  1.00  0.00           H
ATOM   1921  CB  LEU A 123      40.500  47.260  40.320  1.00  0.00           C
ATOM   1922  HB1 LEU A 123      39.690  47.350  39.560  1.00  0.00           H
ATOM   1923  HB2 LEU A 123      40.230  47.990  41.110  1.00  0.00           H
ATOM   1924  CG  LEU A 123      41.740  48.030  39.630  1.00  0.00           C
ATOM   1925  HG  LEU A 123      41.900  47.690  38.590  1.00  0.00           H
ATOM   1926  CD1 LEU A 123      41.420  49.590  39.580  1.00  0.00           C
ATOM   1927 1HD1 LEU A 123      42.260  50.070  39.040  1.00  0.00           H
ATOM   1928 2HD1 LEU A 123      40.420  49.880  39.200  1.00  0.00           H
ATOM   1929 3HD1 LEU A 123      41.490  50.000  40.600  1.00  0.00           H
ATOM   1930  CD2 LEU A 123      43.070  47.790  40.370  1.00  0.00           C
ATOM   1931 1HD2 LEU A 123      43.810  48.370  39.770  1.00  0.00           H
ATOM   1932 2HD2 LEU A 123      42.940  47.990  41.450  1.00  0.00           H
ATOM   1933 3HD2 LEU A 123      43.420  46.750  40.200  1.00  0.00           H
ATOM   1934  C   LEU A 123      39.680  45.550  41.990  1.00  0.00           C
ATOM   1935  O   LEU A 123      39.920  45.820  43.160  1.00  0.00           O
ATOM   1936  N   PHE A 124      38.490  44.990  41.600  1.00  0.00           N
ATOM   1937  HN  PHE A 124      38.370  44.910  40.620  1.00  0.00           H
ATOM   1938  CA  PHE A 124      37.480  44.570  42.510  1.00  0.00           C
ATOM   1939  HA  PHE A 124      37.350  45.320  43.280  1.00  0.00           H
ATOM   1940  CB  PHE A 124      36.100  44.450  41.860  1.00  0.00           C
ATOM   1941  HB1 PHE A 124      35.850  45.420  41.380  1.00  0.00           H
ATOM   1942  HB2 PHE A 124      36.140  43.700  41.030  1.00  0.00           H
ATOM   1943  CG  PHE A 124      35.020  44.040  42.750  1.00  0.00           C
ATOM   1944  CD1 PHE A 124      34.890  42.690  43.180  1.00  0.00           C
ATOM   1945  HD1 PHE A 124      35.580  41.910  42.890  1.00  0.00           H
ATOM   1946  CE1 PHE A 124      33.850  42.350  44.020  1.00  0.00           C
ATOM   1947  HE1 PHE A 124      33.750  41.330  44.380  1.00  0.00           H
ATOM   1948  CZ  PHE A 124      32.880  43.250  44.490  1.00  0.00           C
ATOM   1949  HZ  PHE A 124      32.090  42.990  45.180  1.00  0.00           H
ATOM   1950  CD2 PHE A 124      34.060  44.990  43.290  1.00  0.00           C
ATOM   1951  HD2 PHE A 124      34.170  46.040  43.070  1.00  0.00           H
ATOM   1952  CE2 PHE A 124      33.060  44.560  44.150  1.00  0.00           C
ATOM   1953  HE2 PHE A 124      32.430  45.330  44.570  1.00  0.00           H
ATOM   1954  C   PHE A 124      38.010  43.330  43.280  1.00  0.00           C
ATOM   1955  O   PHE A 124      37.980  43.200  44.520  1.00  0.00           O
ATOM   1956  N   ALA A 125      38.670  42.350  42.570  1.00  0.00           N
ATOM   1957  HN  ALA A 125      38.680  42.450  41.580  1.00  0.00           H
ATOM   1958  CA  ALA A 125      39.190  41.200  43.180  1.00  0.00           C
ATOM   1959  HA  ALA A 125      38.400  40.700  43.710  1.00  0.00           H
ATOM   1960  CB  ALA A 125      39.620  40.230  42.000  1.00  0.00           C
ATOM   1961  HB1 ALA A 125      39.790  39.180  42.330  1.00  0.00           H
ATOM   1962  HB2 ALA A 125      38.660  40.240  41.430  1.00  0.00           H
ATOM   1963  HB3 ALA A 125      40.450  40.680  41.430  1.00  0.00           H
ATOM   1964  C   ALA A 125      40.280  41.340  44.230  1.00  0.00           C
ATOM   1965  O   ALA A 125      40.190  40.810  45.320  1.00  0.00           O
ATOM   1966  N   VAL A 126      41.280  42.170  43.910  1.00  0.00           N
ATOM   1967  HN  VAL A 126      41.250  42.630  43.030  1.00  0.00           H
ATOM   1968  CA  VAL A 126      42.260  42.660  44.890  1.00  0.00           C
ATOM   1969  HA  VAL A 126      42.670  41.740  45.280  1.00  0.00           H
ATOM   1970  CB  VAL A 126      43.450  43.380  44.270  1.00  0.00           C
ATOM   1971  HB  VAL A 126      44.240  43.630  45.010  1.00  0.00           H
ATOM   1972  CG1 VAL A 126      44.260  42.610  43.190  1.00  0.00           C
ATOM   1973 1HG1 VAL A 126      45.160  43.180  42.870  1.00  0.00           H
ATOM   1974 2HG1 VAL A 126      44.600  41.630  43.590  1.00  0.00           H
ATOM   1975 3HG1 VAL A 126      43.620  42.350  42.320  1.00  0.00           H
ATOM   1976  CG2 VAL A 126      42.910  44.710  43.650  1.00  0.00           C
ATOM   1977 1HG2 VAL A 126      43.690  45.050  42.940  1.00  0.00           H
ATOM   1978 2HG2 VAL A 126      42.070  44.480  42.970  1.00  0.00           H
ATOM   1979 3HG2 VAL A 126      42.610  45.450  44.430  1.00  0.00           H
ATOM   1980  C   VAL A 126      41.630  43.470  46.030  1.00  0.00           C
ATOM   1981  O   VAL A 126      41.980  43.190  47.200  1.00  0.00           O
ATOM   1982  N   TYR A 127      40.640  44.270  45.800  1.00  0.00           N
ATOM   1983  HN  TYR A 127      40.360  44.510  44.880  1.00  0.00           H
ATOM   1984  CA  TYR A 127      39.900  44.930  46.900  1.00  0.00           C
ATOM   1985  HA  TYR A 127      40.600  45.450  47.540  1.00  0.00           H
ATOM   1986  CB  TYR A 127      38.910  45.950  46.320  1.00  0.00           C
ATOM   1987  HB1 TYR A 127      38.650  45.740  45.260  1.00  0.00           H
ATOM   1988  HB2 TYR A 127      37.880  45.930  46.740  1.00  0.00           H
ATOM   1989  CG  TYR A 127      39.420  47.400  46.490  1.00  0.00           C
ATOM   1990  CD1 TYR A 127      40.570  47.780  45.790  1.00  0.00           C
ATOM   1991  HD1 TYR A 127      41.120  47.020  45.260  1.00  0.00           H
ATOM   1992  CE1 TYR A 127      41.110  49.090  45.900  1.00  0.00           C
ATOM   1993  HE1 TYR A 127      42.070  49.400  45.540  1.00  0.00           H
ATOM   1994  CZ  TYR A 127      40.380  49.960  46.770  1.00  0.00           C
ATOM   1995  OH  TYR A 127      40.790  51.310  46.810  1.00  0.00           O
ATOM   1996  HH  TYR A 127      40.120  51.780  47.320  1.00  0.00           H
ATOM   1997  CD2 TYR A 127      38.760  48.340  47.180  1.00  0.00           C
ATOM   1998  HD2 TYR A 127      37.830  47.940  47.570  1.00  0.00           H
ATOM   1999  CE2 TYR A 127      39.190  49.640  47.290  1.00  0.00           C
ATOM   2000  HE2 TYR A 127      38.580  50.360  47.830  1.00  0.00           H
ATOM   2001  C   TYR A 127      39.240  43.980  47.830  1.00  0.00           C
ATOM   2002  O   TYR A 127      39.350  44.090  48.990  1.00  0.00           O
ATOM   2003  N   ALA A 128      38.580  42.990  47.300  1.00  0.00           N
ATOM   2004  HN  ALA A 128      38.520  42.910  46.310  1.00  0.00           H
ATOM   2005  CA  ALA A 128      37.890  41.930  48.050  1.00  0.00           C
ATOM   2006  HA  ALA A 128      37.350  42.350  48.900  1.00  0.00           H
ATOM   2007  CB  ALA A 128      36.960  41.130  47.110  1.00  0.00           C
ATOM   2008  HB1 ALA A 128      36.450  40.280  47.590  1.00  0.00           H
ATOM   2009  HB2 ALA A 128      36.140  41.720  46.640  1.00  0.00           H
ATOM   2010  HB3 ALA A 128      37.510  40.610  46.290  1.00  0.00           H
ATOM   2011  C   ALA A 128      38.920  41.080  48.800  1.00  0.00           C
ATOM   2012  O   ALA A 128      38.760  40.810  50.000  1.00  0.00           O
ATOM   2013  N   SER A 129      39.980  40.590  48.050  1.00  0.00           N
ATOM   2014  HN  SER A 129      40.140  40.630  47.070  1.00  0.00           H
ATOM   2015  CA  SER A 129      41.050  39.770  48.660  1.00  0.00           C
ATOM   2016  HA  SER A 129      40.590  38.960  49.200  1.00  0.00           H
ATOM   2017  CB  SER A 129      42.080  39.270  47.670  1.00  0.00           C
ATOM   2018  HB1 SER A 129      42.480  40.040  46.970  1.00  0.00           H
ATOM   2019  HB2 SER A 129      43.050  38.850  48.020  1.00  0.00           H
ATOM   2020  OG  SER A 129      41.600  38.080  47.030  1.00  0.00           O
ATOM   2021  HG1 SER A 129      41.830  38.290  46.120  1.00  0.00           H
ATOM   2022  C   SER A 129      41.830  40.510  49.760  1.00  0.00           C
ATOM   2023  O   SER A 129      42.140  39.970  50.780  1.00  0.00           O
ATOM   2024  N   ASN A 130      42.220  41.790  49.540  1.00  0.00           N
ATOM   2025  HN  ASN A 130      42.010  42.280  48.700  1.00  0.00           H
ATOM   2026  CA  ASN A 130      42.910  42.600  50.500  1.00  0.00           C
ATOM   2027  HA  ASN A 130      43.670  42.030  51.010  1.00  0.00           H
ATOM   2028  CB  ASN A 130      43.540  43.860  49.850  1.00  0.00           C
ATOM   2029  HB1 ASN A 130      42.750  44.380  49.260  1.00  0.00           H
ATOM   2030  HB2 ASN A 130      43.930  44.540  50.620  1.00  0.00           H
ATOM   2031  CG  ASN A 130      44.740  43.590  48.850  1.00  0.00           C
ATOM   2032  OD1 ASN A 130      45.270  44.440  48.220  1.00  0.00           O
ATOM   2033  ND2 ASN A 130      45.200  42.290  48.800  1.00  0.00           N
ATOM   2034 1HD2 ASN A 130      44.760  41.660  49.440  1.00  0.00           H
ATOM   2035 2HD2 ASN A 130      46.000  42.160  48.230  1.00  0.00           H
ATOM   2036  C   ASN A 130      42.010  42.900  51.680  1.00  0.00           C
ATOM   2037  O   ASN A 130      42.400  42.680  52.830  1.00  0.00           O
ATOM   2038  N   VAL A 131      40.740  43.300  51.470  1.00  0.00           N
ATOM   2039  HN  VAL A 131      40.360  43.420  50.560  1.00  0.00           H
ATOM   2040  CA  VAL A 131      39.790  43.400  52.530  1.00  0.00           C
ATOM   2041  HA  VAL A 131      40.130  44.050  53.330  1.00  0.00           H
ATOM   2042  CB  VAL A 131      38.350  43.850  52.130  1.00  0.00           C
ATOM   2043  HB  VAL A 131      38.040  43.340  51.200  1.00  0.00           H
ATOM   2044  CG1 VAL A 131      37.240  43.480  53.180  1.00  0.00           C
ATOM   2045 1HG1 VAL A 131      36.220  43.810  52.890  1.00  0.00           H
ATOM   2046 2HG1 VAL A 131      37.110  42.380  53.280  1.00  0.00           H
ATOM   2047 3HG1 VAL A 131      37.560  43.840  54.180  1.00  0.00           H
ATOM   2048  CG2 VAL A 131      38.340  45.370  51.860  1.00  0.00           C
ATOM   2049 1HG2 VAL A 131      37.300  45.680  51.610  1.00  0.00           H
ATOM   2050 2HG2 VAL A 131      38.680  45.920  52.760  1.00  0.00           H
ATOM   2051 3HG2 VAL A 131      39.020  45.640  51.030  1.00  0.00           H
ATOM   2052  C   VAL A 131      39.650  42.080  53.430  1.00  0.00           C
ATOM   2053  O   VAL A 131      39.720  42.280  54.600  1.00  0.00           O
ATOM   2054  N   LEU A 132      39.580  40.850  52.850  1.00  0.00           N
ATOM   2055  HN  LEU A 132      39.380  40.780  51.880  1.00  0.00           H
ATOM   2056  CA  LEU A 132      39.660  39.500  53.590  1.00  0.00           C
ATOM   2057  HA  LEU A 132      38.880  39.530  54.340  1.00  0.00           H
ATOM   2058  CB  LEU A 132      39.350  38.330  52.610  1.00  0.00           C
ATOM   2059  HB1 LEU A 132      39.770  38.580  51.620  1.00  0.00           H
ATOM   2060  HB2 LEU A 132      39.900  37.420  52.930  1.00  0.00           H
ATOM   2061  CG  LEU A 132      37.840  37.940  52.510  1.00  0.00           C
ATOM   2062  HG  LEU A 132      37.880  37.120  51.750  1.00  0.00           H
ATOM   2063  CD1 LEU A 132      37.460  37.190  53.830  1.00  0.00           C
ATOM   2064 1HD1 LEU A 132      36.390  36.900  53.780  1.00  0.00           H
ATOM   2065 2HD1 LEU A 132      38.080  36.290  54.010  1.00  0.00           H
ATOM   2066 3HD1 LEU A 132      37.590  37.870  54.700  1.00  0.00           H
ATOM   2067  CD2 LEU A 132      36.800  39.040  52.290  1.00  0.00           C
ATOM   2068 1HD2 LEU A 132      35.790  38.570  52.240  1.00  0.00           H
ATOM   2069 2HD2 LEU A 132      36.840  39.820  53.070  1.00  0.00           H
ATOM   2070 3HD2 LEU A 132      36.990  39.570  51.330  1.00  0.00           H
ATOM   2071  C   LEU A 132      40.950  39.340  54.330  1.00  0.00           C
ATOM   2072  O   LEU A 132      40.970  38.850  55.440  1.00  0.00           O
ATOM   2073  N   PHE A 133      42.070  39.570  53.680  1.00  0.00           N
ATOM   2074  HN  PHE A 133      42.000  39.940  52.760  1.00  0.00           H
ATOM   2075  CA  PHE A 133      43.390  39.350  54.290  1.00  0.00           C
ATOM   2076  HA  PHE A 133      43.290  38.340  54.640  1.00  0.00           H
ATOM   2077  CB  PHE A 133      44.490  39.540  53.170  1.00  0.00           C
ATOM   2078  HB1 PHE A 133      44.180  39.120  52.180  1.00  0.00           H
ATOM   2079  HB2 PHE A 133      44.670  40.620  53.000  1.00  0.00           H
ATOM   2080  CG  PHE A 133      45.770  38.690  53.410  1.00  0.00           C
ATOM   2081  CD1 PHE A 133      45.620  37.330  53.740  1.00  0.00           C
ATOM   2082  HD1 PHE A 133      44.640  36.870  53.810  1.00  0.00           H
ATOM   2083  CE1 PHE A 133      46.760  36.510  53.850  1.00  0.00           C
ATOM   2084  HE1 PHE A 133      46.670  35.460  54.100  1.00  0.00           H
ATOM   2085  CZ  PHE A 133      48.070  37.110  53.710  1.00  0.00           C
ATOM   2086  HZ  PHE A 133      48.940  36.470  53.760  1.00  0.00           H
ATOM   2087  CD2 PHE A 133      47.070  39.280  53.270  1.00  0.00           C
ATOM   2088  HD2 PHE A 133      47.050  40.320  52.970  1.00  0.00           H
ATOM   2089  CE2 PHE A 133      48.220  38.470  53.370  1.00  0.00           C
ATOM   2090  HE2 PHE A 133      49.180  38.940  53.270  1.00  0.00           H
ATOM   2091  C   PHE A 133      43.690  40.270  55.500  1.00  0.00           C
ATOM   2092  O   PHE A 133      44.380  39.840  56.460  1.00  0.00           O
ATOM   2093  N   CYS A 134      43.210  41.530  55.420  1.00  0.00           N
ATOM   2094  HN  CYS A 134      42.750  41.860  54.600  1.00  0.00           H
ATOM   2095  CA  CYS A 134      43.460  42.530  56.410  1.00  0.00           C
ATOM   2096  HA  CYS A 134      44.250  42.230  57.070  1.00  0.00           H
ATOM   2097  CB  CYS A 134      43.880  43.790  55.590  1.00  0.00           C
ATOM   2098  HB1 CYS A 134      42.960  44.020  55.000  1.00  0.00           H
ATOM   2099  HB2 CYS A 134      44.110  44.600  56.320  1.00  0.00           H
ATOM   2100  SG  CYS A 134      45.370  43.430  54.560  1.00  0.00           S
ATOM   2101  HG1 CYS A 134      45.430  44.660  54.060  1.00  0.00           H
ATOM   2102  C   CYS A 134      42.220  42.700  57.320  1.00  0.00           C
ATOM   2103  O   CYS A 134      42.210  43.360  58.370  1.00  0.00           O
ATOM   2104  N   ALA A 135      41.120  41.980  57.030  1.00  0.00           N
ATOM   2105  HN  ALA A 135      41.020  41.520  56.150  1.00  0.00           H
ATOM   2106  CA  ALA A 135      40.070  41.770  58.010  1.00  0.00           C
ATOM   2107  HA  ALA A 135      40.010  42.700  58.560  1.00  0.00           H
ATOM   2108  CB  ALA A 135      38.660  41.520  57.310  1.00  0.00           C
ATOM   2109  HB1 ALA A 135      37.900  41.370  58.100  1.00  0.00           H
ATOM   2110  HB2 ALA A 135      38.480  42.490  56.800  1.00  0.00           H
ATOM   2111  HB3 ALA A 135      38.640  40.650  56.630  1.00  0.00           H
ATOM   2112  C   ALA A 135      40.350  40.580  58.970  1.00  0.00           C
ATOM   2113  O   ALA A 135      39.820  40.470  60.100  1.00  0.00           O
ATOM   2114  N   LEU A 136      41.210  39.660  58.520  1.00  0.00           N
ATOM   2115  HN  LEU A 136      41.490  39.800  57.580  1.00  0.00           H
ATOM   2116  CA  LEU A 136      41.630  38.530  59.380  1.00  0.00           C
ATOM   2117  HA  LEU A 136      40.780  38.000  59.780  1.00  0.00           H
ATOM   2118  CB  LEU A 136      42.550  37.600  58.480  1.00  0.00           C
ATOM   2119  HB1 LEU A 136      42.040  37.290  57.540  1.00  0.00           H
ATOM   2120  HB2 LEU A 136      43.490  38.070  58.120  1.00  0.00           H
ATOM   2121  CG  LEU A 136      42.940  36.280  59.140  1.00  0.00           C
ATOM   2122  HG  LEU A 136      43.550  36.520  60.040  1.00  0.00           H
ATOM   2123  CD1 LEU A 136      41.760  35.470  59.660  1.00  0.00           C
ATOM   2124 1HD1 LEU A 136      42.060  34.480  60.080  1.00  0.00           H
ATOM   2125 2HD1 LEU A 136      41.310  35.960  60.550  1.00  0.00           H
ATOM   2126 3HD1 LEU A 136      41.050  35.490  58.810  1.00  0.00           H
ATOM   2127  CD2 LEU A 136      43.740  35.420  58.190  1.00  0.00           C
ATOM   2128 1HD2 LEU A 136      43.940  34.360  58.490  1.00  0.00           H
ATOM   2129 2HD2 LEU A 136      43.160  35.280  57.250  1.00  0.00           H
ATOM   2130 3HD2 LEU A 136      44.710  35.840  57.840  1.00  0.00           H
ATOM   2131  C   LEU A 136      42.370  38.870  60.690  1.00  0.00           C
ATOM   2132  O   LEU A 136      42.260  38.130  61.670  1.00  0.00           O
ATOM   2133  N   PRO A 137      43.160  39.890  60.910  1.00  0.00           N
ATOM   2134  CD  PRO A 137      43.810  40.690  59.850  1.00  0.00           C
ATOM   2135  HD1 PRO A 137      43.040  41.430  59.550  1.00  0.00           H
ATOM   2136  HD2 PRO A 137      44.230  40.060  59.030  1.00  0.00           H
ATOM   2137  CA  PRO A 137      43.540  40.380  62.270  1.00  0.00           C
ATOM   2138  HA  PRO A 137      44.100  39.590  62.750  1.00  0.00           H
ATOM   2139  CB  PRO A 137      44.390  41.640  61.960  1.00  0.00           C
ATOM   2140  HB1 PRO A 137      43.770  42.530  61.710  1.00  0.00           H
ATOM   2141  HB2 PRO A 137      45.040  41.840  62.850  1.00  0.00           H
ATOM   2142  CG  PRO A 137      45.000  41.330  60.580  1.00  0.00           C
ATOM   2143  HG1 PRO A 137      45.320  42.280  60.080  1.00  0.00           H
ATOM   2144  HG2 PRO A 137      45.850  40.620  60.570  1.00  0.00           H
ATOM   2145  C   PRO A 137      42.380  40.760  63.170  1.00  0.00           C
ATOM   2146  O   PRO A 137      42.520  40.480  64.360  1.00  0.00           O
ATOM   2147  N   ASN A 138      41.300  41.380  62.700  1.00  0.00           N
ATOM   2148  HN  ASN A 138      41.360  41.470  61.710  1.00  0.00           H
ATOM   2149  CA  ASN A 138      40.220  42.100  63.450  1.00  0.00           C
ATOM   2150  HA  ASN A 138      40.610  42.720  64.240  1.00  0.00           H
ATOM   2151  CB  ASN A 138      39.420  42.900  62.440  1.00  0.00           C
ATOM   2152  HB1 ASN A 138      39.030  42.330  61.570  1.00  0.00           H
ATOM   2153  HB2 ASN A 138      38.540  43.360  62.940  1.00  0.00           H
ATOM   2154  CG  ASN A 138      40.210  44.110  61.970  1.00  0.00           C
ATOM   2155  OD1 ASN A 138      41.460  44.210  62.000  1.00  0.00           O
ATOM   2156  ND2 ASN A 138      39.430  45.030  61.420  1.00  0.00           N
ATOM   2157 1HD2 ASN A 138      38.440  44.910  61.340  1.00  0.00           H
ATOM   2158 2HD2 ASN A 138      39.850  45.850  61.030  1.00  0.00           H
ATOM   2159  C   ASN A 138      39.330  41.030  64.080  1.00  0.00           C
ATOM   2160  O   ASN A 138      38.540  41.250  64.990  1.00  0.00           O
ATOM   2161  N   MET A 139      39.450  39.770  63.660  1.00  0.00           N
ATOM   2162  HN  MET A 139      39.990  39.460  62.880  1.00  0.00           H
ATOM   2163  CA  MET A 139      38.570  38.670  64.000  1.00  0.00           C
ATOM   2164  HA  MET A 139      38.270  38.580  65.030  1.00  0.00           H
ATOM   2165  CB  MET A 139      37.220  38.750  63.200  1.00  0.00           C
ATOM   2166  HB1 MET A 139      37.040  39.840  63.100  1.00  0.00           H
ATOM   2167  HB2 MET A 139      37.290  38.320  62.180  1.00  0.00           H
ATOM   2168  CG  MET A 139      36.070  38.140  64.030  1.00  0.00           C
ATOM   2169  HG1 MET A 139      36.440  37.100  64.130  1.00  0.00           H
ATOM   2170  HG2 MET A 139      36.090  38.580  65.050  1.00  0.00           H
ATOM   2171  SD  MET A 139      34.490  38.210  63.250  1.00  0.00           S
ATOM   2172  CE  MET A 139      33.640  37.270  64.510  1.00  0.00           C
ATOM   2173  HE1 MET A 139      32.580  37.120  64.210  1.00  0.00           H
ATOM   2174  HE2 MET A 139      34.110  36.260  64.520  1.00  0.00           H
ATOM   2175  HE3 MET A 139      33.620  37.840  65.460  1.00  0.00           H
ATOM   2176  C   MET A 139      39.250  37.340  63.660  1.00  0.00           C
ATOM   2177  O   MET A 139      38.630  36.450  63.120  1.00  0.00           O
ATOM   2178  N   GLY A 140      40.550  37.220  64.020  1.00  0.00           N
ATOM   2179  HN  GLY A 140      41.050  37.970  64.460  1.00  0.00           H
ATOM   2180  CA  GLY A 140      41.180  35.980  63.690  1.00  0.00           C
ATOM   2181  HA1 GLY A 140      40.630  35.190  64.180  1.00  0.00           H
ATOM   2182  HA2 GLY A 140      41.130  35.890  62.620  1.00  0.00           H
ATOM   2183  C   GLY A 140      42.600  35.750  64.130  1.00  0.00           C
ATOM   2184  O   GLY A 140      42.960  35.740  65.270  1.00  0.00           O
ATOM   2185  N   LEU A 141      43.430  35.470  63.100  1.00  0.00           N
ATOM   2186  HN  LEU A 141      43.030  35.610  62.200  1.00  0.00           H
ATOM   2187  CA  LEU A 141      44.830  35.170  63.210  1.00  0.00           C
ATOM   2188  HA  LEU A 141      44.920  34.410  63.970  1.00  0.00           H
ATOM   2189  CB  LEU A 141      45.460  34.660  61.900  1.00  0.00           C
ATOM   2190  HB1 LEU A 141      45.320  35.390  61.070  1.00  0.00           H
ATOM   2191  HB2 LEU A 141      46.550  34.490  62.010  1.00  0.00           H
ATOM   2192  CG  LEU A 141      45.000  33.280  61.430  1.00  0.00           C
ATOM   2193  HG  LEU A 141      43.920  33.300  61.170  1.00  0.00           H
ATOM   2194  CD1 LEU A 141      45.740  32.880  60.180  1.00  0.00           C
ATOM   2195 1HD1 LEU A 141      45.240  32.000  59.720  1.00  0.00           H
ATOM   2196 2HD1 LEU A 141      45.700  33.640  59.370  1.00  0.00           H
ATOM   2197 3HD1 LEU A 141      46.830  32.760  60.350  1.00  0.00           H
ATOM   2198  CD2 LEU A 141      45.000  32.180  62.470  1.00  0.00           C
ATOM   2199 1HD2 LEU A 141      44.710  31.220  61.990  1.00  0.00           H
ATOM   2200 2HD2 LEU A 141      46.060  32.120  62.790  1.00  0.00           H
ATOM   2201 3HD2 LEU A 141      44.480  32.570  63.370  1.00  0.00           H
ATOM   2202  C   LEU A 141      45.790  36.270  63.670  1.00  0.00           C
ATOM   2203  O   LEU A 141      46.880  35.990  64.200  1.00  0.00           O
ATOM   2204  N   GLY A 142      45.400  37.540  63.470  1.00  0.00           N
ATOM   2205  HN  GLY A 142      44.480  37.750  63.150  1.00  0.00           H
ATOM   2206  CA  GLY A 142      46.220  38.670  63.880  1.00  0.00           C
ATOM   2207  HA1 GLY A 142      47.220  38.310  64.050  1.00  0.00           H
ATOM   2208  HA2 GLY A 142      46.270  39.360  63.050  1.00  0.00           H
ATOM   2209  C   GLY A 142      45.640  39.370  65.140  1.00  0.00           C
ATOM   2210  O   GLY A 142      44.610  38.970  65.620  1.00  0.00           O
ATOM   2211  N   SER A 143      46.390  40.440  65.630  1.00  0.00           N
ATOM   2212  HN  SER A 143      47.230  40.680  65.150  1.00  0.00           H
ATOM   2213  CA  SER A 143      45.970  41.210  66.760  1.00  0.00           C
ATOM   2214  HA  SER A 143      44.900  41.360  66.720  1.00  0.00           H
ATOM   2215  CB  SER A 143      46.460  40.730  68.180  1.00  0.00           C
ATOM   2216  HB1 SER A 143      47.550  40.520  68.150  1.00  0.00           H
ATOM   2217  HB2 SER A 143      46.290  41.570  68.890  1.00  0.00           H
ATOM   2218  OG  SER A 143      45.670  39.570  68.580  1.00  0.00           O
ATOM   2219  HG1 SER A 143      46.110  38.800  68.210  1.00  0.00           H
ATOM   2220  C   SER A 143      46.590  42.590  66.600  1.00  0.00           C
ATOM   2221  O   SER A 143      47.630  42.680  65.980  1.00  0.00           O
ATOM   2222  N   SER A 144      45.920  43.590  67.120  1.00  0.00           N
ATOM   2223  HN  SER A 144      45.000  43.410  67.450  1.00  0.00           H
ATOM   2224  CA  SER A 144      46.410  44.910  66.990  1.00  0.00           C
ATOM   2225  HA  SER A 144      47.190  44.940  66.240  1.00  0.00           H
ATOM   2226  CB  SER A 144      45.260  45.960  66.690  1.00  0.00           C
ATOM   2227  HB1 SER A 144      44.590  45.580  65.890  1.00  0.00           H
ATOM   2228  HB2 SER A 144      44.530  46.140  67.510  1.00  0.00           H
ATOM   2229  OG  SER A 144      45.880  47.220  66.340  1.00  0.00           O
ATOM   2230  HG1 SER A 144      45.250  47.900  66.110  1.00  0.00           H
ATOM   2231  C   SER A 144      47.130  45.350  68.300  1.00  0.00           C
ATOM   2232  O   SER A 144      46.780  44.800  69.350  1.00  0.00           O
ATOM   2233  N   ARG A 145      48.000  46.330  68.260  1.00  0.00           N
ATOM   2234  HN  ARG A 145      48.120  46.790  67.380  1.00  0.00           H
ATOM   2235  CA  ARG A 145      48.790  46.770  69.380  1.00  0.00           C
ATOM   2236  HA  ARG A 145      48.180  46.710  70.270  1.00  0.00           H
ATOM   2237  CB  ARG A 145      49.980  45.780  69.600  1.00  0.00           C
ATOM   2238  HB1 ARG A 145      49.530  44.770  69.530  1.00  0.00           H
ATOM   2239  HB2 ARG A 145      50.700  45.810  68.750  1.00  0.00           H
ATOM   2240  CG  ARG A 145      50.820  45.900  70.890  1.00  0.00           C
ATOM   2241  HG1 ARG A 145      50.140  46.310  71.670  1.00  0.00           H
ATOM   2242  HG2 ARG A 145      51.160  44.900  71.230  1.00  0.00           H
ATOM   2243  CD  ARG A 145      52.080  46.770  70.820  1.00  0.00           C
ATOM   2244  HD1 ARG A 145      51.760  47.660  70.240  1.00  0.00           H
ATOM   2245  HD2 ARG A 145      52.420  47.190  71.780  1.00  0.00           H
ATOM   2246  NE  ARG A 145      53.200  46.150  70.030  1.00  0.00           N
ATOM   2247  HE  ARG A 145      53.130  45.210  69.700  1.00  0.00           H
ATOM   2248  CZ  ARG A 145      54.460  46.560  69.990  1.00  0.00           C
ATOM   2249  NH1 ARG A 145      54.710  47.700  70.560  1.00  0.00           N
ATOM   2250 1HH1 ARG A 145      53.860  48.160  70.820  1.00  0.00           H
ATOM   2251 2HH1 ARG A 145      55.580  48.170  70.380  1.00  0.00           H
ATOM   2252  NH2 ARG A 145      55.300  45.820  69.330  1.00  0.00           N
ATOM   2253 1HH2 ARG A 145      54.950  44.900  69.130  1.00  0.00           H
ATOM   2254 2HH2 ARG A 145      56.270  46.050  69.340  1.00  0.00           H
ATOM   2255  C   ARG A 145      49.260  48.240  69.260  1.00  0.00           C
ATOM   2256  O   ARG A 145      49.550  48.700  68.180  1.00  0.00           O
ATOM   2257  N   LEU A 146      49.450  48.930  70.420  1.00  0.00           N
ATOM   2258  HN  LEU A 146      49.130  48.490  71.250  1.00  0.00           H
ATOM   2259  CA  LEU A 146      50.100  50.230  70.440  1.00  0.00           C
ATOM   2260  HA  LEU A 146      49.750  50.800  69.590  1.00  0.00           H
ATOM   2261  CB  LEU A 146      49.710  51.060  71.760  1.00  0.00           C
ATOM   2262  HB1 LEU A 146      49.440  50.310  72.540  1.00  0.00           H
ATOM   2263  HB2 LEU A 146      50.560  51.600  72.230  1.00  0.00           H
ATOM   2264  CG  LEU A 146      48.500  51.980  71.610  1.00  0.00           C
ATOM   2265  HG  LEU A 146      47.810  51.340  71.020  1.00  0.00           H
ATOM   2266  CD1 LEU A 146      47.870  52.380  72.960  1.00  0.00           C
ATOM   2267 1HD1 LEU A 146      47.030  53.090  72.830  1.00  0.00           H
ATOM   2268 2HD1 LEU A 146      47.600  51.530  73.630  1.00  0.00           H
ATOM   2269 3HD1 LEU A 146      48.580  52.940  73.620  1.00  0.00           H
ATOM   2270  CD2 LEU A 146      48.880  53.210  70.780  1.00  0.00           C
ATOM   2271 1HD2 LEU A 146      48.020  53.920  70.770  1.00  0.00           H
ATOM   2272 2HD2 LEU A 146      49.740  53.810  71.160  1.00  0.00           H
ATOM   2273 3HD2 LEU A 146      49.040  52.850  69.750  1.00  0.00           H
ATOM   2274  C   LEU A 146      51.610  50.230  70.420  1.00  0.00           C
ATOM   2275  O   LEU A 146      52.390  49.660  71.180  1.00  0.00           O
ATOM   2276  N   GLN A 147      52.130  50.950  69.350  1.00  0.00           N
ATOM   2277  HN  GLN A 147      51.550  51.430  68.700  1.00  0.00           H
ATOM   2278  CA  GLN A 147      53.570  51.100  69.100  1.00  0.00           C
ATOM   2279  HA  GLN A 147      54.030  50.160  69.370  1.00  0.00           H
ATOM   2280  CB  GLN A 147      53.750  51.350  67.630  1.00  0.00           C
ATOM   2281  HB1 GLN A 147      53.270  52.310  67.340  1.00  0.00           H
ATOM   2282  HB2 GLN A 147      54.850  51.410  67.500  1.00  0.00           H
ATOM   2283  CG  GLN A 147      53.210  50.210  66.690  1.00  0.00           C
ATOM   2284  HG1 GLN A 147      52.120  50.160  66.910  1.00  0.00           H
ATOM   2285  HG2 GLN A 147      53.340  50.490  65.630  1.00  0.00           H
ATOM   2286  CD  GLN A 147      53.900  48.880  66.920  1.00  0.00           C
ATOM   2287  OE1 GLN A 147      54.960  48.820  67.530  1.00  0.00           O
ATOM   2288  NE2 GLN A 147      53.250  47.760  66.520  1.00  0.00           N
ATOM   2289 1HE2 GLN A 147      52.310  47.820  66.170  1.00  0.00           H
ATOM   2290 2HE2 GLN A 147      53.730  46.880  66.570  1.00  0.00           H
ATOM   2291  C   GLN A 147      54.140  52.330  69.830  1.00  0.00           C
ATOM   2292  O   GLN A 147      53.470  53.330  69.900  1.00  0.00           O
ATOM   2293  N   TYR A 148      55.470  52.270  70.070  1.00  0.00           N
ATOM   2294  HN  TYR A 148      55.920  51.380  70.030  1.00  0.00           H
ATOM   2295  CA  TYR A 148      56.100  53.330  70.810  1.00  0.00           C
ATOM   2296  HA  TYR A 148      55.510  53.380  71.720  1.00  0.00           H
ATOM   2297  CB  TYR A 148      57.570  52.940  71.190  1.00  0.00           C
ATOM   2298  HB1 TYR A 148      57.390  52.090  71.880  1.00  0.00           H
ATOM   2299  HB2 TYR A 148      58.090  52.460  70.330  1.00  0.00           H
ATOM   2300  CG  TYR A 148      58.370  53.950  71.890  1.00  0.00           C
ATOM   2301  CD1 TYR A 148      58.460  53.980  73.380  1.00  0.00           C
ATOM   2302  HD1 TYR A 148      57.860  53.330  74.010  1.00  0.00           H
ATOM   2303  CE1 TYR A 148      59.300  54.920  73.930  1.00  0.00           C
ATOM   2304  HE1 TYR A 148      59.360  55.040  75.000  1.00  0.00           H
ATOM   2305  CZ  TYR A 148      60.200  55.660  73.230  1.00  0.00           C
ATOM   2306  OH  TYR A 148      61.050  56.590  73.850  1.00  0.00           O
ATOM   2307  HH  TYR A 148      61.560  56.910  73.100  1.00  0.00           H
ATOM   2308  CD2 TYR A 148      59.300  54.760  71.150  1.00  0.00           C
ATOM   2309  HD2 TYR A 148      59.380  54.620  70.090  1.00  0.00           H
ATOM   2310  CE2 TYR A 148      60.160  55.590  71.860  1.00  0.00           C
ATOM   2311  HE2 TYR A 148      60.860  56.100  71.220  1.00  0.00           H
ATOM   2312  C   TYR A 148      56.060  54.640  70.000  1.00  0.00           C
ATOM   2313  O   TYR A 148      56.360  54.590  68.770  1.00  0.00           O
ATOM   2314  N   PRO A 149      55.860  55.810  70.640  1.00  0.00           N
ATOM   2315  CD  PRO A 149      56.340  57.090  70.000  1.00  0.00           C
ATOM   2316  HD1 PRO A 149      55.580  57.250  69.210  1.00  0.00           H
ATOM   2317  HD2 PRO A 149      57.320  56.920  69.500  1.00  0.00           H
ATOM   2318  CA  PRO A 149      55.630  56.060  72.080  1.00  0.00           C
ATOM   2319  HA  PRO A 149      56.020  55.260  72.690  1.00  0.00           H
ATOM   2320  CB  PRO A 149      56.550  57.280  72.320  1.00  0.00           C
ATOM   2321  HB1 PRO A 149      56.360  57.740  73.320  1.00  0.00           H
ATOM   2322  HB2 PRO A 149      57.610  56.960  72.330  1.00  0.00           H
ATOM   2323  CG  PRO A 149      56.400  58.140  71.140  1.00  0.00           C
ATOM   2324  HG1 PRO A 149      55.370  58.560  71.110  1.00  0.00           H
ATOM   2325  HG2 PRO A 149      57.080  59.000  70.950  1.00  0.00           H
ATOM   2326  C   PRO A 149      54.230  56.270  72.510  1.00  0.00           C
ATOM   2327  O   PRO A 149      53.940  57.180  73.280  1.00  0.00           O
ATOM   2328  N   ASP A 150      53.300  55.420  71.940  1.00  0.00           N
ATOM   2329  HN  ASP A 150      53.570  54.640  71.380  1.00  0.00           H
ATOM   2330  CA  ASP A 150      51.880  55.530  72.210  1.00  0.00           C
ATOM   2331  HA  ASP A 150      51.470  54.600  71.820  1.00  0.00           H
ATOM   2332  CB  ASP A 150      51.430  55.540  73.730  1.00  0.00           C
ATOM   2333  HB1 ASP A 150      51.760  56.500  74.180  1.00  0.00           H
ATOM   2334  HB2 ASP A 150      50.320  55.490  73.710  1.00  0.00           H
ATOM   2335  CG  ASP A 150      51.940  54.370  74.520  1.00  0.00           C
ATOM   2336  OD1 ASP A 150      52.390  53.360  73.880  1.00  0.00           O
ATOM   2337  OD2 ASP A 150      51.660  54.320  75.730  1.00  0.00           O
ATOM   2338  C   ASP A 150      51.170  56.530  71.310  1.00  0.00           C
ATOM   2339  O   ASP A 150      50.280  57.270  71.700  1.00  0.00           O
ATOM   2340  N   THR A 151      51.700  56.600  70.030  1.00  0.00           N
ATOM   2341  HN  THR A 151      52.540  56.140  69.760  1.00  0.00           H
ATOM   2342  CA  THR A 151      51.170  57.620  69.130  1.00  0.00           C
ATOM   2343  HA  THR A 151      50.300  58.090  69.540  1.00  0.00           H
ATOM   2344  CB  THR A 151      52.140  58.630  68.760  1.00  0.00           C
ATOM   2345  HB  THR A 151      51.780  59.370  68.010  1.00  0.00           H
ATOM   2346  OG1 THR A 151      53.360  58.100  68.270  1.00  0.00           O
ATOM   2347  HG1 THR A 151      53.990  58.820  68.380  1.00  0.00           H
ATOM   2348  CG2 THR A 151      52.570  59.370  70.060  1.00  0.00           C
ATOM   2349 1HG2 THR A 151      53.110  60.320  69.830  1.00  0.00           H
ATOM   2350 2HG2 THR A 151      51.680  59.790  70.590  1.00  0.00           H
ATOM   2351 3HG2 THR A 151      53.060  58.680  70.770  1.00  0.00           H
ATOM   2352  C   THR A 151      50.620  56.930  67.850  1.00  0.00           C
ATOM   2353  O   THR A 151      50.030  57.550  66.980  1.00  0.00           O
ATOM   2354  N   TRP A 152      50.770  55.580  67.770  1.00  0.00           N
ATOM   2355  HN  TRP A 152      51.140  55.110  68.560  1.00  0.00           H
ATOM   2356  CA  TRP A 152      50.330  54.830  66.600  1.00  0.00           C
ATOM   2357  HA  TRP A 152      49.350  55.220  66.370  1.00  0.00           H
ATOM   2358  CB  TRP A 152      51.220  55.030  65.260  1.00  0.00           C
ATOM   2359  HB1 TRP A 152      50.690  54.570  64.400  1.00  0.00           H
ATOM   2360  HB2 TRP A 152      51.170  56.140  65.200  1.00  0.00           H
ATOM   2361  CG  TRP A 152      52.620  54.600  65.450  1.00  0.00           C
ATOM   2362  CD1 TRP A 152      53.640  54.950  66.290  1.00  0.00           C
ATOM   2363  HD1 TRP A 152      53.620  55.850  66.900  1.00  0.00           H
ATOM   2364  NE1 TRP A 152      54.770  54.210  66.110  1.00  0.00           N
ATOM   2365  HE1 TRP A 152      55.560  54.210  66.690  1.00  0.00           H
ATOM   2366  CE2 TRP A 152      54.560  53.340  65.100  1.00  0.00           C
ATOM   2367  CD2 TRP A 152      53.220  53.480  64.680  1.00  0.00           C
ATOM   2368  CE3 TRP A 152      52.730  52.600  63.730  1.00  0.00           C
ATOM   2369  HE3 TRP A 152      51.700  52.670  63.420  1.00  0.00           H
ATOM   2370  CZ3 TRP A 152      53.590  51.650  63.140  1.00  0.00           C
ATOM   2371  HZ3 TRP A 152      53.160  50.990  62.390  1.00  0.00           H
ATOM   2372  CZ2 TRP A 152      55.400  52.400  64.610  1.00  0.00           C
ATOM   2373  HZ2 TRP A 152      56.460  52.270  64.800  1.00  0.00           H
ATOM   2374  CH2 TRP A 152      54.900  51.590  63.520  1.00  0.00           C
ATOM   2375  HH2 TRP A 152      55.560  50.890  63.030  1.00  0.00           H
ATOM   2376  C   TRP A 152      50.010  53.400  66.910  1.00  0.00           C
ATOM   2377  O   TRP A 152      50.470  52.880  67.900  1.00  0.00           O
ATOM   2378  N   CYS A 153      49.200  52.720  66.090  1.00  0.00           N
ATOM   2379  HN  CYS A 153      48.870  53.170  65.270  1.00  0.00           H
ATOM   2380  CA  CYS A 153      48.830  51.330  66.250  1.00  0.00           C
ATOM   2381  HA  CYS A 153      49.450  50.900  67.020  1.00  0.00           H
ATOM   2382  CB  CYS A 153      47.320  51.080  66.490  1.00  0.00           C
ATOM   2383  HB1 CYS A 153      46.730  51.800  65.890  1.00  0.00           H
ATOM   2384  HB2 CYS A 153      47.090  50.070  66.090  1.00  0.00           H
ATOM   2385  SG  CYS A 153      46.960  51.290  68.220  1.00  0.00           S
ATOM   2386  C   CYS A 153      49.290  50.660  64.910  1.00  0.00           C
ATOM   2387  O   CYS A 153      49.390  51.180  63.810  1.00  0.00           O
ATOM   2388  N   PHE A 154      49.640  49.360  65.030  1.00  0.00           N
ATOM   2389  HN  PHE A 154      49.490  48.880  65.890  1.00  0.00           H
ATOM   2390  CA  PHE A 154      50.010  48.420  63.970  1.00  0.00           C
ATOM   2391  HA  PHE A 154      49.290  48.590  63.180  1.00  0.00           H
ATOM   2392  CB  PHE A 154      51.470  48.620  63.490  1.00  0.00           C
ATOM   2393  HB1 PHE A 154      51.740  49.700  63.470  1.00  0.00           H
ATOM   2394  HB2 PHE A 154      52.230  48.170  64.170  1.00  0.00           H
ATOM   2395  CG  PHE A 154      51.570  48.130  62.080  1.00  0.00           C
ATOM   2396  CD1 PHE A 154      50.890  48.790  61.090  1.00  0.00           C
ATOM   2397  HD1 PHE A 154      50.260  49.650  61.290  1.00  0.00           H
ATOM   2398  CE1 PHE A 154      51.110  48.380  59.760  1.00  0.00           C
ATOM   2399  HE1 PHE A 154      50.540  48.880  58.990  1.00  0.00           H
ATOM   2400  CZ  PHE A 154      51.910  47.300  59.400  1.00  0.00           C
ATOM   2401  HZ  PHE A 154      52.060  47.040  58.360  1.00  0.00           H
ATOM   2402  CD2 PHE A 154      52.510  47.080  61.780  1.00  0.00           C
ATOM   2403  HD2 PHE A 154      53.160  46.670  62.540  1.00  0.00           H
ATOM   2404  CE2 PHE A 154      52.610  46.660  60.490  1.00  0.00           C
ATOM   2405  HE2 PHE A 154      53.300  45.840  60.320  1.00  0.00           H
ATOM   2406  C   PHE A 154      49.820  46.990  64.520  1.00  0.00           C
ATOM   2407  O   PHE A 154      49.590  46.840  65.730  1.00  0.00           O
ATOM   2408  N   ILE A 155      49.870  45.950  63.680  1.00  0.00           N
ATOM   2409  HN  ILE A 155      50.160  46.060  62.730  1.00  0.00           H
ATOM   2410  CA  ILE A 155      49.820  44.540  64.140  1.00  0.00           C
ATOM   2411  HA  ILE A 155      48.810  44.430  64.490  1.00  0.00           H
ATOM   2412  CB  ILE A 155      50.130  43.520  63.030  1.00  0.00           C
ATOM   2413  HB  ILE A 155      50.100  42.490  63.430  1.00  0.00           H
ATOM   2414  CG2 ILE A 155      48.890  43.600  62.100  1.00  0.00           C
ATOM   2415 1HG2 ILE A 155      49.020  42.790  61.350  1.00  0.00           H
ATOM   2416 2HG2 ILE A 155      48.000  43.440  62.750  1.00  0.00           H
ATOM   2417 3HG2 ILE A 155      48.950  44.630  61.680  1.00  0.00           H
ATOM   2418  CG1 ILE A 155      51.520  43.640  62.430  1.00  0.00           C
ATOM   2419 1HG1 ILE A 155      51.540  44.680  62.020  1.00  0.00           H
ATOM   2420 2HG1 ILE A 155      52.310  43.710  63.200  1.00  0.00           H
ATOM   2421  CD  ILE A 155      51.790  42.610  61.290  1.00  0.00           C
ATOM   2422  HD1 ILE A 155      52.800  42.740  60.870  1.00  0.00           H
ATOM   2423  HD2 ILE A 155      51.580  41.610  61.740  1.00  0.00           H
ATOM   2424  HD3 ILE A 155      51.140  42.860  60.430  1.00  0.00           H
ATOM   2425  C   ILE A 155      50.780  44.170  65.290  1.00  0.00           C
ATOM   2426  O   ILE A 155      51.790  44.810  65.470  1.00  0.00           O
ATOM   2427  N   ASP A 156      50.450  43.170  66.130  1.00  0.00           N
ATOM   2428  HN  ASP A 156      49.620  42.630  66.020  1.00  0.00           H
ATOM   2429  CA  ASP A 156      51.240  42.730  67.180  1.00  0.00           C
ATOM   2430  HA  ASP A 156      51.680  43.580  67.670  1.00  0.00           H
ATOM   2431  CB  ASP A 156      50.390  41.950  68.220  1.00  0.00           C
ATOM   2432  HB1 ASP A 156      49.410  42.430  68.430  1.00  0.00           H
ATOM   2433  HB2 ASP A 156      50.180  40.950  67.790  1.00  0.00           H
ATOM   2434  CG  ASP A 156      51.070  41.810  69.570  1.00  0.00           C
ATOM   2435  OD1 ASP A 156      51.210  42.840  70.240  1.00  0.00           O
ATOM   2436  OD2 ASP A 156      51.370  40.670  70.050  1.00  0.00           O
ATOM   2437  C   ASP A 156      52.440  41.880  66.670  1.00  0.00           C
ATOM   2438  O   ASP A 156      52.470  40.650  66.890  1.00  0.00           O
ATOM   2439  N   TRP A 157      53.440  42.470  66.090  1.00  0.00           N
ATOM   2440  HN  TRP A 157      53.290  43.440  65.940  1.00  0.00           H
ATOM   2441  CA  TRP A 157      54.570  41.860  65.530  1.00  0.00           C
ATOM   2442  HA  TRP A 157      54.220  40.930  65.110  1.00  0.00           H
ATOM   2443  CB  TRP A 157      55.190  42.770  64.390  1.00  0.00           C
ATOM   2444  HB1 TRP A 157      56.170  42.430  64.000  1.00  0.00           H
ATOM   2445  HB2 TRP A 157      54.630  42.610  63.450  1.00  0.00           H
ATOM   2446  CG  TRP A 157      55.460  44.220  64.730  1.00  0.00           C
ATOM   2447  CD1 TRP A 157      55.660  44.820  65.920  1.00  0.00           C
ATOM   2448  HD1 TRP A 157      55.430  44.320  66.850  1.00  0.00           H
ATOM   2449  NE1 TRP A 157      55.830  46.110  65.770  1.00  0.00           N
ATOM   2450  HE1 TRP A 157      56.110  46.760  66.440  1.00  0.00           H
ATOM   2451  CE2 TRP A 157      55.880  46.450  64.400  1.00  0.00           C
ATOM   2452  CD2 TRP A 157      55.660  45.270  63.720  1.00  0.00           C
ATOM   2453  CE3 TRP A 157      55.670  45.290  62.270  1.00  0.00           C
ATOM   2454  HE3 TRP A 157      55.560  44.380  61.710  1.00  0.00           H
ATOM   2455  CZ3 TRP A 157      55.990  46.470  61.670  1.00  0.00           C
ATOM   2456  HZ3 TRP A 157      55.890  46.450  60.600  1.00  0.00           H
ATOM   2457  CZ2 TRP A 157      56.060  47.700  63.770  1.00  0.00           C
ATOM   2458  HZ2 TRP A 157      56.230  48.580  64.370  1.00  0.00           H
ATOM   2459  CH2 TRP A 157      56.160  47.680  62.310  1.00  0.00           C
ATOM   2460  HH2 TRP A 157      56.400  48.610  61.810  1.00  0.00           H
ATOM   2461  C   TRP A 157      55.680  41.470  66.550  1.00  0.00           C
ATOM   2462  O   TRP A 157      56.840  41.550  66.220  1.00  0.00           O
ATOM   2463  N   THR A 158      55.310  41.050  67.770  1.00  0.00           N
ATOM   2464  HN  THR A 158      54.340  41.010  67.970  1.00  0.00           H
ATOM   2465  CA  THR A 158      56.250  40.670  68.790  1.00  0.00           C
ATOM   2466  HA  THR A 158      57.120  40.210  68.350  1.00  0.00           H
ATOM   2467  CB  THR A 158      56.780  41.790  69.790  1.00  0.00           C
ATOM   2468  HB  THR A 158      57.410  41.240  70.520  1.00  0.00           H
ATOM   2469  OG1 THR A 158      55.750  42.440  70.600  1.00  0.00           O
ATOM   2470  HG1 THR A 158      56.140  42.990  71.280  1.00  0.00           H
ATOM   2471  CG2 THR A 158      57.530  42.860  69.000  1.00  0.00           C
ATOM   2472 1HG2 THR A 158      57.860  43.620  69.730  1.00  0.00           H
ATOM   2473 2HG2 THR A 158      58.430  42.400  68.520  1.00  0.00           H
ATOM   2474 3HG2 THR A 158      56.890  43.350  68.240  1.00  0.00           H
ATOM   2475  C   THR A 158      55.640  39.590  69.660  1.00  0.00           C
ATOM   2476  O   THR A 158      56.240  39.200  70.650  1.00  0.00           O
ATOM   2477  N   THR A 159      54.490  39.000  69.310  1.00  0.00           N
ATOM   2478  HN  THR A 159      54.130  39.330  68.440  1.00  0.00           H
ATOM   2479  CA  THR A 159      53.820  37.850  70.010  1.00  0.00           C
ATOM   2480  HA  THR A 159      53.700  38.150  71.040  1.00  0.00           H
ATOM   2481  CB  THR A 159      52.460  37.630  69.370  1.00  0.00           C
ATOM   2482  HB  THR A 159      51.870  38.570  69.380  1.00  0.00           H
ATOM   2483  OG1 THR A 159      51.760  36.580  70.080  1.00  0.00           O
ATOM   2484  HG1 THR A 159      50.890  36.660  69.680  1.00  0.00           H
ATOM   2485  CG2 THR A 159      52.640  37.220  67.860  1.00  0.00           C
ATOM   2486 1HG2 THR A 159      51.610  37.230  67.430  1.00  0.00           H
ATOM   2487 2HG2 THR A 159      53.270  37.980  67.360  1.00  0.00           H
ATOM   2488 3HG2 THR A 159      53.030  36.180  67.890  1.00  0.00           H
ATOM   2489  C   THR A 159      54.740  36.600  70.100  1.00  0.00           C
ATOM   2490  O   THR A 159      55.430  36.290  69.150  1.00  0.00           O
ATOM   2491  N   ASN A 160      54.520  35.860  71.130  1.00  0.00           N
ATOM   2492  HN  ASN A 160      53.920  36.240  71.840  1.00  0.00           H
ATOM   2493  CA  ASN A 160      55.040  34.550  71.290  1.00  0.00           C
ATOM   2494  HA  ASN A 160      55.930  34.460  70.690  1.00  0.00           H
ATOM   2495  CB  ASN A 160      55.480  34.250  72.750  1.00  0.00           C
ATOM   2496  HB1 ASN A 160      54.510  34.320  73.300  1.00  0.00           H
ATOM   2497  HB2 ASN A 160      55.910  33.230  72.850  1.00  0.00           H
ATOM   2498  CG  ASN A 160      56.540  35.210  73.190  1.00  0.00           C
ATOM   2499  OD1 ASN A 160      57.760  35.110  73.010  1.00  0.00           O
ATOM   2500  ND2 ASN A 160      56.170  36.200  74.030  1.00  0.00           N
ATOM   2501 1HD2 ASN A 160      55.210  36.400  74.240  1.00  0.00           H
ATOM   2502 2HD2 ASN A 160      56.870  36.850  74.320  1.00  0.00           H
ATOM   2503  C   ASN A 160      54.060  33.420  70.950  1.00  0.00           C
ATOM   2504  O   ASN A 160      54.340  32.220  70.940  1.00  0.00           O
ATOM   2505  N   VAL A 161      52.770  33.740  70.690  1.00  0.00           N
ATOM   2506  HN  VAL A 161      52.350  34.640  70.660  1.00  0.00           H
ATOM   2507  CA  VAL A 161      51.840  32.720  70.250  1.00  0.00           C
ATOM   2508  HA  VAL A 161      52.060  31.740  70.660  1.00  0.00           H
ATOM   2509  CB  VAL A 161      50.380  32.840  70.690  1.00  0.00           C
ATOM   2510  HB  VAL A 161      50.040  31.910  71.180  1.00  0.00           H
ATOM   2511  CG1 VAL A 161      50.200  33.910  71.780  1.00  0.00           C
ATOM   2512 1HG1 VAL A 161      49.140  33.870  72.110  1.00  0.00           H
ATOM   2513 2HG1 VAL A 161      50.890  33.670  72.620  1.00  0.00           H
ATOM   2514 3HG1 VAL A 161      50.390  34.950  71.440  1.00  0.00           H
ATOM   2515  CG2 VAL A 161      49.430  33.070  69.480  1.00  0.00           C
ATOM   2516 1HG2 VAL A 161      48.420  33.370  69.820  1.00  0.00           H
ATOM   2517 2HG2 VAL A 161      49.760  33.980  68.920  1.00  0.00           H
ATOM   2518 3HG2 VAL A 161      49.380  32.210  68.780  1.00  0.00           H
ATOM   2519  C   VAL A 161      52.110  32.440  68.750  1.00  0.00           C
ATOM   2520  O   VAL A 161      52.350  33.340  67.940  1.00  0.00           O
ATOM   2521  N   THR A 162      52.060  31.180  68.280  1.00  0.00           N
ATOM   2522  HN  THR A 162      51.720  30.430  68.840  1.00  0.00           H
ATOM   2523  CA  THR A 162      52.400  30.800  66.940  1.00  0.00           C
ATOM   2524  HA  THR A 162      53.380  31.210  66.750  1.00  0.00           H
ATOM   2525  CB  THR A 162      52.570  29.270  66.870  1.00  0.00           C
ATOM   2526  HB  THR A 162      52.690  28.900  65.820  1.00  0.00           H
ATOM   2527  OG1 THR A 162      51.470  28.520  67.420  1.00  0.00           O
ATOM   2528  HG1 THR A 162      51.860  27.660  67.580  1.00  0.00           H
ATOM   2529  CG2 THR A 162      53.780  28.930  67.630  1.00  0.00           C
ATOM   2530 1HG2 THR A 162      54.020  27.850  67.540  1.00  0.00           H
ATOM   2531 2HG2 THR A 162      54.630  29.530  67.250  1.00  0.00           H
ATOM   2532 3HG2 THR A 162      53.790  29.080  68.730  1.00  0.00           H
ATOM   2533  C   THR A 162      51.520  31.290  65.790  1.00  0.00           C
ATOM   2534  O   THR A 162      51.960  31.700  64.750  1.00  0.00           O
ATOM   2535  N   ALA A 163      50.190  31.270  66.030  1.00  0.00           N
ATOM   2536  HN  ALA A 163      49.900  30.860  66.890  1.00  0.00           H
ATOM   2537  CA  ALA A 163      49.220  31.640  65.070  1.00  0.00           C
ATOM   2538  HA  ALA A 163      49.270  30.990  64.220  1.00  0.00           H
ATOM   2539  CB  ALA A 163      47.800  31.530  65.700  1.00  0.00           C
ATOM   2540  HB1 ALA A 163      46.980  31.880  65.040  1.00  0.00           H
ATOM   2541  HB2 ALA A 163      47.700  30.450  65.900  1.00  0.00           H
ATOM   2542  HB3 ALA A 163      47.710  32.150  66.610  1.00  0.00           H
ATOM   2543  C   ALA A 163      49.400  33.050  64.540  1.00  0.00           C
ATOM   2544  O   ALA A 163      49.160  33.450  63.330  1.00  0.00           O
ATOM   2545  N   HIS A 164      49.590  33.920  65.520  1.00  0.00           N
ATOM   2546  HN  HIS A 164      49.340  33.620  66.430  1.00  0.00           H
ATOM   2547  CA  HIS A 164      49.800  35.380  65.210  1.00  0.00           C
ATOM   2548  HA  HIS A 164      49.020  35.730  64.540  1.00  0.00           H
ATOM   2549  CB  HIS A 164      49.620  36.120  66.590  1.00  0.00           C
ATOM   2550  HB1 HIS A 164      50.200  35.740  67.460  1.00  0.00           H
ATOM   2551  HB2 HIS A 164      49.870  37.180  66.390  1.00  0.00           H
ATOM   2552  ND1 HIS A 164      47.630  35.100  67.620  1.00  0.00           N
ATOM   2553  CG  HIS A 164      48.180  36.210  67.020  1.00  0.00           C
ATOM   2554  CE1 HIS A 164      46.390  35.450  67.900  1.00  0.00           C
ATOM   2555  HE1 HIS A 164      45.590  34.880  68.370  1.00  0.00           H
ATOM   2556  NE2 HIS A 164      46.150  36.730  67.550  1.00  0.00           N
ATOM   2557  HE2 HIS A 164      45.300  37.260  67.490  1.00  0.00           H
ATOM   2558  CD2 HIS A 164      47.360  37.220  67.000  1.00  0.00           C
ATOM   2559  HD2 HIS A 164      47.540  38.220  66.630  1.00  0.00           H
ATOM   2560  C   HIS A 164      51.160  35.790  64.490  1.00  0.00           C
ATOM   2561  O   HIS A 164      51.160  36.590  63.580  1.00  0.00           O
ATOM   2562  N   ALA A 165      52.300  35.170  64.980  1.00  0.00           N
ATOM   2563  HN  ALA A 165      52.290  34.590  65.800  1.00  0.00           H
ATOM   2564  CA  ALA A 165      53.520  35.190  64.330  1.00  0.00           C
ATOM   2565  HA  ALA A 165      53.900  36.200  64.320  1.00  0.00           H
ATOM   2566  CB  ALA A 165      54.470  34.320  65.260  1.00  0.00           C
ATOM   2567  HB1 ALA A 165      55.500  34.450  64.850  1.00  0.00           H
ATOM   2568  HB2 ALA A 165      54.440  34.680  66.310  1.00  0.00           H
ATOM   2569  HB3 ALA A 165      54.170  33.250  65.270  1.00  0.00           H
ATOM   2570  C   ALA A 165      53.530  34.660  62.930  1.00  0.00           C
ATOM   2571  O   ALA A 165      53.980  35.350  62.000  1.00  0.00           O
ATOM   2572  N   ALA A 166      52.890  33.490  62.710  1.00  0.00           N
ATOM   2573  HN  ALA A 166      52.650  33.050  63.570  1.00  0.00           H
ATOM   2574  CA  ALA A 166      52.540  32.960  61.400  1.00  0.00           C
ATOM   2575  HA  ALA A 166      53.480  32.720  60.950  1.00  0.00           H
ATOM   2576  CB  ALA A 166      51.690  31.730  61.650  1.00  0.00           C
ATOM   2577  HB1 ALA A 166      51.510  31.230  60.670  1.00  0.00           H
ATOM   2578  HB2 ALA A 166      52.290  31.100  62.340  1.00  0.00           H
ATOM   2579  HB3 ALA A 166      50.720  31.930  62.150  1.00  0.00           H
ATOM   2580  C   ALA A 166      51.720  33.840  60.460  1.00  0.00           C
ATOM   2581  O   ALA A 166      52.020  33.860  59.250  1.00  0.00           O
ATOM   2582  N   TYR A 167      50.730  34.590  61.020  1.00  0.00           N
ATOM   2583  HN  TYR A 167      50.480  34.540  61.980  1.00  0.00           H
ATOM   2584  CA  TYR A 167      50.040  35.690  60.310  1.00  0.00           C
ATOM   2585  HA  TYR A 167      49.610  35.280  59.410  1.00  0.00           H
ATOM   2586  CB  TYR A 167      48.790  36.270  61.070  1.00  0.00           C
ATOM   2587  HB1 TYR A 167      48.030  35.460  61.150  1.00  0.00           H
ATOM   2588  HB2 TYR A 167      49.110  36.630  62.070  1.00  0.00           H
ATOM   2589  CG  TYR A 167      48.180  37.450  60.380  1.00  0.00           C
ATOM   2590  CD1 TYR A 167      48.670  38.790  60.440  1.00  0.00           C
ATOM   2591  HD1 TYR A 167      49.550  38.960  61.030  1.00  0.00           H
ATOM   2592  CE1 TYR A 167      48.250  39.730  59.430  1.00  0.00           C
ATOM   2593  HE1 TYR A 167      48.700  40.710  59.420  1.00  0.00           H
ATOM   2594  CZ  TYR A 167      47.190  39.390  58.560  1.00  0.00           C
ATOM   2595  OH  TYR A 167      46.820  40.420  57.630  1.00  0.00           O
ATOM   2596  HH  TYR A 167      46.030  40.060  57.220  1.00  0.00           H
ATOM   2597  CD2 TYR A 167      47.100  37.220  59.540  1.00  0.00           C
ATOM   2598  HD2 TYR A 167      46.530  36.300  59.500  1.00  0.00           H
ATOM   2599  CE2 TYR A 167      46.630  38.100  58.560  1.00  0.00           C
ATOM   2600  HE2 TYR A 167      45.780  37.910  57.930  1.00  0.00           H
ATOM   2601  C   TYR A 167      51.010  36.820  59.900  1.00  0.00           C
ATOM   2602  O   TYR A 167      51.000  37.190  58.710  1.00  0.00           O
ATOM   2603  N   SER A 168      51.950  37.340  60.780  1.00  0.00           N
ATOM   2604  HN  SER A 168      52.010  37.110  61.750  1.00  0.00           H
ATOM   2605  CA  SER A 168      52.930  38.350  60.410  1.00  0.00           C
ATOM   2606  HA  SER A 168      52.410  39.210  60.030  1.00  0.00           H
ATOM   2607  CB  SER A 168      53.710  38.760  61.650  1.00  0.00           C
ATOM   2608  HB1 SER A 168      54.150  37.800  62.000  1.00  0.00           H
ATOM   2609  HB2 SER A 168      54.520  39.500  61.450  1.00  0.00           H
ATOM   2610  OG  SER A 168      52.830  39.280  62.650  1.00  0.00           O
ATOM   2611  HG1 SER A 168      53.180  39.010  63.500  1.00  0.00           H
ATOM   2612  C   SER A 168      53.960  37.880  59.290  1.00  0.00           C
ATOM   2613  O   SER A 168      54.180  38.610  58.360  1.00  0.00           O
ATOM   2614  N   TYR A 169      54.400  36.620  59.360  1.00  0.00           N
ATOM   2615  HN  TYR A 169      54.280  36.140  60.230  1.00  0.00           H
ATOM   2616  CA  TYR A 169      55.100  35.920  58.330  1.00  0.00           C
ATOM   2617  HA  TYR A 169      55.930  36.590  58.150  1.00  0.00           H
ATOM   2618  CB  TYR A 169      55.580  34.480  58.780  1.00  0.00           C
ATOM   2619  HB1 TYR A 169      54.810  33.820  59.230  1.00  0.00           H
ATOM   2620  HB2 TYR A 169      55.910  33.920  57.880  1.00  0.00           H
ATOM   2621  CG  TYR A 169      56.700  34.560  59.820  1.00  0.00           C
ATOM   2622  CD1 TYR A 169      57.830  35.390  59.660  1.00  0.00           C
ATOM   2623  HD1 TYR A 169      57.950  36.000  58.790  1.00  0.00           H
ATOM   2624  CE1 TYR A 169      58.900  35.410  60.600  1.00  0.00           C
ATOM   2625  HE1 TYR A 169      59.680  36.130  60.390  1.00  0.00           H
ATOM   2626  CZ  TYR A 169      58.800  34.600  61.700  1.00  0.00           C
ATOM   2627  OH  TYR A 169      59.830  34.770  62.630  1.00  0.00           O
ATOM   2628  HH  TYR A 169      59.990  33.950  63.110  1.00  0.00           H
ATOM   2629  CD2 TYR A 169      56.700  33.770  60.960  1.00  0.00           C
ATOM   2630  HD2 TYR A 169      55.860  33.140  61.200  1.00  0.00           H
ATOM   2631  CE2 TYR A 169      57.760  33.770  61.920  1.00  0.00           C
ATOM   2632  HE2 TYR A 169      57.660  33.130  62.790  1.00  0.00           H
ATOM   2633  C   TYR A 169      54.390  35.770  57.000  1.00  0.00           C
ATOM   2634  O   TYR A 169      54.880  36.170  55.980  1.00  0.00           O
ATOM   2635  N   MET A 170      53.120  35.300  56.910  1.00  0.00           N
ATOM   2636  HN  MET A 170      52.630  34.930  57.690  1.00  0.00           H
ATOM   2637  CA  MET A 170      52.400  35.200  55.630  1.00  0.00           C
ATOM   2638  HA  MET A 170      53.100  34.800  54.900  1.00  0.00           H
ATOM   2639  CB  MET A 170      51.140  34.230  55.660  1.00  0.00           C
ATOM   2640  HB1 MET A 170      50.910  33.920  54.620  1.00  0.00           H
ATOM   2641  HB2 MET A 170      51.430  33.340  56.260  1.00  0.00           H
ATOM   2642  CG  MET A 170      49.920  34.790  56.340  1.00  0.00           C
ATOM   2643  HG1 MET A 170      50.180  35.030  57.390  1.00  0.00           H
ATOM   2644  HG2 MET A 170      49.660  35.730  55.810  1.00  0.00           H
ATOM   2645  SD  MET A 170      48.540  33.650  56.180  1.00  0.00           S
ATOM   2646  CE  MET A 170      47.340  34.690  57.090  1.00  0.00           C
ATOM   2647  HE1 MET A 170      46.380  34.140  57.120  1.00  0.00           H
ATOM   2648  HE2 MET A 170      47.600  34.890  58.150  1.00  0.00           H
ATOM   2649  HE3 MET A 170      47.160  35.720  56.710  1.00  0.00           H
ATOM   2650  C   MET A 170      52.050  36.570  55.050  1.00  0.00           C
ATOM   2651  O   MET A 170      52.130  36.770  53.850  1.00  0.00           O
ATOM   2652  N   TYR A 171      51.780  37.570  55.920  1.00  0.00           N
ATOM   2653  HN  TYR A 171      51.660  37.450  56.900  1.00  0.00           H
ATOM   2654  CA  TYR A 171      51.700  38.930  55.390  1.00  0.00           C
ATOM   2655  HA  TYR A 171      51.030  38.970  54.540  1.00  0.00           H
ATOM   2656  CB  TYR A 171      51.150  39.970  56.470  1.00  0.00           C
ATOM   2657  HB1 TYR A 171      50.160  39.660  56.850  1.00  0.00           H
ATOM   2658  HB2 TYR A 171      51.710  39.980  57.430  1.00  0.00           H
ATOM   2659  CG  TYR A 171      51.010  41.370  56.010  1.00  0.00           C
ATOM   2660  CD1 TYR A 171      52.050  42.300  56.170  1.00  0.00           C
ATOM   2661  HD1 TYR A 171      52.980  42.020  56.650  1.00  0.00           H
ATOM   2662  CE1 TYR A 171      51.850  43.570  55.630  1.00  0.00           C
ATOM   2663  HE1 TYR A 171      52.610  44.330  55.760  1.00  0.00           H
ATOM   2664  CZ  TYR A 171      50.630  43.990  55.130  1.00  0.00           C
ATOM   2665  OH  TYR A 171      50.520  45.310  54.610  1.00  0.00           O
ATOM   2666  HH  TYR A 171      49.690  45.440  54.150  1.00  0.00           H
ATOM   2667  CD2 TYR A 171      49.730  41.800  55.460  1.00  0.00           C
ATOM   2668  HD2 TYR A 171      48.880  41.130  55.430  1.00  0.00           H
ATOM   2669  CE2 TYR A 171      49.530  43.120  55.000  1.00  0.00           C
ATOM   2670  HE2 TYR A 171      48.610  43.560  54.650  1.00  0.00           H
ATOM   2671  C   TYR A 171      52.990  39.420  54.750  1.00  0.00           C
ATOM   2672  O   TYR A 171      52.960  39.980  53.640  1.00  0.00           O
ATOM   2673  N   ALA A 172      54.130  39.330  55.450  1.00  0.00           N
ATOM   2674  HN  ALA A 172      54.180  38.940  56.370  1.00  0.00           H
ATOM   2675  CA  ALA A 172      55.420  39.720  54.890  1.00  0.00           C
ATOM   2676  HA  ALA A 172      55.310  40.750  54.580  1.00  0.00           H
ATOM   2677  CB  ALA A 172      56.460  39.570  56.000  1.00  0.00           C
ATOM   2678  HB1 ALA A 172      57.500  39.780  55.650  1.00  0.00           H
ATOM   2679  HB2 ALA A 172      56.170  40.080  56.940  1.00  0.00           H
ATOM   2680  HB3 ALA A 172      56.390  38.500  56.280  1.00  0.00           H
ATOM   2681  C   ALA A 172      55.810  38.970  53.640  1.00  0.00           C
ATOM   2682  O   ALA A 172      56.490  39.500  52.740  1.00  0.00           O
ATOM   2683  N   GLY A 173      55.470  37.630  53.600  1.00  0.00           N
ATOM   2684  HN  GLY A 173      54.990  37.230  54.370  1.00  0.00           H
ATOM   2685  CA  GLY A 173      55.610  36.720  52.480  1.00  0.00           C
ATOM   2686  HA1 GLY A 173      56.630  36.800  52.130  1.00  0.00           H
ATOM   2687  HA2 GLY A 173      55.320  35.750  52.870  1.00  0.00           H
ATOM   2688  C   GLY A 173      54.860  37.170  51.260  1.00  0.00           C
ATOM   2689  O   GLY A 173      55.420  37.270  50.190  1.00  0.00           O
ATOM   2690  N   PHE A 174      53.590  37.550  51.540  1.00  0.00           N
ATOM   2691  HN  PHE A 174      53.290  37.530  52.490  1.00  0.00           H
ATOM   2692  CA  PHE A 174      52.660  37.940  50.490  1.00  0.00           C
ATOM   2693  HA  PHE A 174      52.720  37.230  49.680  1.00  0.00           H
ATOM   2694  CB  PHE A 174      51.180  37.870  50.960  1.00  0.00           C
ATOM   2695  HB1 PHE A 174      50.980  36.830  51.310  1.00  0.00           H
ATOM   2696  HB2 PHE A 174      51.040  38.530  51.840  1.00  0.00           H
ATOM   2697  CG  PHE A 174      50.200  38.290  49.840  1.00  0.00           C
ATOM   2698  CD1 PHE A 174      49.980  37.420  48.810  1.00  0.00           C
ATOM   2699  HD1 PHE A 174      50.530  36.490  48.800  1.00  0.00           H
ATOM   2700  CE1 PHE A 174      49.120  37.730  47.760  1.00  0.00           C
ATOM   2701  HE1 PHE A 174      49.010  37.150  46.850  1.00  0.00           H
ATOM   2702  CZ  PHE A 174      48.400  38.930  47.820  1.00  0.00           C
ATOM   2703  HZ  PHE A 174      47.700  39.200  47.040  1.00  0.00           H
ATOM   2704  CD2 PHE A 174      49.490  39.490  49.940  1.00  0.00           C
ATOM   2705  HD2 PHE A 174      49.800  40.050  50.810  1.00  0.00           H
ATOM   2706  CE2 PHE A 174      48.580  39.830  48.950  1.00  0.00           C
ATOM   2707  HE2 PHE A 174      47.880  40.660  48.990  1.00  0.00           H
ATOM   2708  C   PHE A 174      53.040  39.380  49.880  1.00  0.00           C
ATOM   2709  O   PHE A 174      53.120  39.700  48.670  1.00  0.00           O
ATOM   2710  N   SER A 175      53.370  40.300  50.770  1.00  0.00           N
ATOM   2711  HN  SER A 175      53.320  40.120  51.750  1.00  0.00           H
ATOM   2712  CA  SER A 175      53.910  41.610  50.410  1.00  0.00           C
ATOM   2713  HA  SER A 175      53.240  42.050  49.690  1.00  0.00           H
ATOM   2714  CB  SER A 175      54.010  42.690  51.470  1.00  0.00           C
ATOM   2715  HB1 SER A 175      54.540  43.590  51.110  1.00  0.00           H
ATOM   2716  HB2 SER A 175      52.970  42.880  51.800  1.00  0.00           H
ATOM   2717  OG  SER A 175      54.750  42.230  52.580  1.00  0.00           O
ATOM   2718  HG1 SER A 175      54.710  42.910  53.260  1.00  0.00           H
ATOM   2719  C   SER A 175      55.220  41.480  49.640  1.00  0.00           C
ATOM   2720  O   SER A 175      55.510  42.220  48.720  1.00  0.00           O
ATOM   2721  N   SER A 176      56.170  40.540  50.030  1.00  0.00           N
ATOM   2722  HN  SER A 176      56.100  40.050  50.890  1.00  0.00           H
ATOM   2723  CA  SER A 176      57.450  40.310  49.460  1.00  0.00           C
ATOM   2724  HA  SER A 176      58.050  41.210  49.440  1.00  0.00           H
ATOM   2725  CB  SER A 176      58.310  39.280  50.340  1.00  0.00           C
ATOM   2726  HB1 SER A 176      58.350  39.750  51.350  1.00  0.00           H
ATOM   2727  HB2 SER A 176      57.850  38.300  50.560  1.00  0.00           H
ATOM   2728  OG  SER A 176      59.600  39.100  49.720  1.00  0.00           O
ATOM   2729  HG1 SER A 176      60.150  38.600  50.330  1.00  0.00           H
ATOM   2730  C   SER A 176      57.250  39.710  48.060  1.00  0.00           C
ATOM   2731  O   SER A 176      57.970  40.010  47.100  1.00  0.00           O
ATOM   2732  N   PHE A 177      56.280  38.820  47.900  1.00  0.00           N
ATOM   2733  HN  PHE A 177      55.790  38.430  48.680  1.00  0.00           H
ATOM   2734  CA  PHE A 177      55.940  38.210  46.630  1.00  0.00           C
ATOM   2735  HA  PHE A 177      56.880  37.820  46.290  1.00  0.00           H
ATOM   2736  CB  PHE A 177      54.810  37.140  46.850  1.00  0.00           C
ATOM   2737  HB1 PHE A 177      55.140  36.460  47.660  1.00  0.00           H
ATOM   2738  HB2 PHE A 177      53.860  37.630  47.160  1.00  0.00           H
ATOM   2739  CG  PHE A 177      54.640  36.230  45.630  1.00  0.00           C
ATOM   2740  CD1 PHE A 177      55.750  35.830  44.740  1.00  0.00           C
ATOM   2741  HD1 PHE A 177      56.680  36.360  44.850  1.00  0.00           H
ATOM   2742  CE1 PHE A 177      55.540  34.920  43.770  1.00  0.00           C
ATOM   2743  HE1 PHE A 177      56.390  34.740  43.120  1.00  0.00           H
ATOM   2744  CZ  PHE A 177      54.330  34.270  43.610  1.00  0.00           C
ATOM   2745  HZ  PHE A 177      54.280  33.570  42.790  1.00  0.00           H
ATOM   2746  CD2 PHE A 177      53.400  35.560  45.440  1.00  0.00           C
ATOM   2747  HD2 PHE A 177      52.580  35.800  46.100  1.00  0.00           H
ATOM   2748  CE2 PHE A 177      53.220  34.590  44.420  1.00  0.00           C
ATOM   2749  HE2 PHE A 177      52.270  34.110  44.250  1.00  0.00           H
ATOM   2750  C   PHE A 177      55.430  39.290  45.600  1.00  0.00           C
ATOM   2751  O   PHE A 177      55.890  39.360  44.440  1.00  0.00           O
ATOM   2752  N   LEU A 178      54.570  40.240  45.930  1.00  0.00           N
ATOM   2753  HN  LEU A 178      54.030  40.080  46.750  1.00  0.00           H
ATOM   2754  CA  LEU A 178      54.210  41.310  45.060  1.00  0.00           C
ATOM   2755  HA  LEU A 178      53.730  40.980  44.150  1.00  0.00           H
ATOM   2756  CB  LEU A 178      53.160  42.090  45.930  1.00  0.00           C
ATOM   2757  HB1 LEU A 178      53.540  42.120  46.970  1.00  0.00           H
ATOM   2758  HB2 LEU A 178      53.260  43.140  45.600  1.00  0.00           H
ATOM   2759  CG  LEU A 178      51.670  41.610  45.880  1.00  0.00           C
ATOM   2760  HG  LEU A 178      51.240  42.060  44.960  1.00  0.00           H
ATOM   2761  CD1 LEU A 178      51.500  40.100  45.840  1.00  0.00           C
ATOM   2762 1HD1 LEU A 178      50.410  39.910  45.840  1.00  0.00           H
ATOM   2763 2HD1 LEU A 178      51.990  39.740  44.910  1.00  0.00           H
ATOM   2764 3HD1 LEU A 178      52.030  39.590  46.680  1.00  0.00           H
ATOM   2765  CD2 LEU A 178      50.930  42.120  47.200  1.00  0.00           C
ATOM   2766 1HD2 LEU A 178      49.860  41.830  47.240  1.00  0.00           H
ATOM   2767 2HD2 LEU A 178      51.430  41.770  48.130  1.00  0.00           H
ATOM   2768 3HD2 LEU A 178      51.010  43.230  47.240  1.00  0.00           H
ATOM   2769  C   LEU A 178      55.370  42.200  44.670  1.00  0.00           C
ATOM   2770  O   LEU A 178      55.490  42.550  43.490  1.00  0.00           O
ATOM   2771  N   ILE A 179      56.220  42.500  45.620  1.00  0.00           N
ATOM   2772  HN  ILE A 179      56.010  42.210  46.550  1.00  0.00           H
ATOM   2773  CA  ILE A 179      57.470  43.220  45.340  1.00  0.00           C
ATOM   2774  HA  ILE A 179      57.120  44.160  44.940  1.00  0.00           H
ATOM   2775  CB  ILE A 179      58.150  43.500  46.630  1.00  0.00           C
ATOM   2776  HB  ILE A 179      58.330  42.560  47.190  1.00  0.00           H
ATOM   2777  CG2 ILE A 179      59.580  44.120  46.330  1.00  0.00           C
ATOM   2778 1HG2 ILE A 179      59.990  44.510  47.290  1.00  0.00           H
ATOM   2779 2HG2 ILE A 179      60.280  43.330  45.980  1.00  0.00           H
ATOM   2780 3HG2 ILE A 179      59.420  44.970  45.640  1.00  0.00           H
ATOM   2781  CG1 ILE A 179      57.300  44.490  47.470  1.00  0.00           C
ATOM   2782 1HG1 ILE A 179      57.340  45.570  47.230  1.00  0.00           H
ATOM   2783 2HG1 ILE A 179      56.220  44.260  47.510  1.00  0.00           H
ATOM   2784  CD  ILE A 179      57.750  44.360  48.930  1.00  0.00           C
ATOM   2785  HD1 ILE A 179      57.310  45.180  49.530  1.00  0.00           H
ATOM   2786  HD2 ILE A 179      57.510  43.390  49.410  1.00  0.00           H
ATOM   2787  HD3 ILE A 179      58.860  44.450  49.020  1.00  0.00           H
ATOM   2788  C   ILE A 179      58.370  42.490  44.380  1.00  0.00           C
ATOM   2789  O   ILE A 179      58.830  43.110  43.460  1.00  0.00           O
ATOM   2790  N   LEU A 180      58.560  41.160  44.610  1.00  0.00           N
ATOM   2791  HN  LEU A 180      58.160  40.640  45.350  1.00  0.00           H
ATOM   2792  CA  LEU A 180      59.400  40.340  43.760  1.00  0.00           C
ATOM   2793  HA  LEU A 180      60.400  40.740  43.760  1.00  0.00           H
ATOM   2794  CB  LEU A 180      59.680  38.890  44.320  1.00  0.00           C
ATOM   2795  HB1 LEU A 180      58.740  38.700  44.870  1.00  0.00           H
ATOM   2796  HB2 LEU A 180      59.920  38.110  43.570  1.00  0.00           H
ATOM   2797  CG  LEU A 180      60.870  38.770  45.350  1.00  0.00           C
ATOM   2798  HG  LEU A 180      61.830  38.620  44.820  1.00  0.00           H
ATOM   2799  CD1 LEU A 180      61.050  39.980  46.260  1.00  0.00           C
ATOM   2800 1HD1 LEU A 180      61.960  39.920  46.900  1.00  0.00           H
ATOM   2801 2HD1 LEU A 180      61.190  40.950  45.740  1.00  0.00           H
ATOM   2802 3HD1 LEU A 180      60.230  40.030  47.020  1.00  0.00           H
ATOM   2803  CD2 LEU A 180      60.670  37.450  46.110  1.00  0.00           C
ATOM   2804 1HD2 LEU A 180      61.570  37.200  46.710  1.00  0.00           H
ATOM   2805 2HD2 LEU A 180      59.890  37.660  46.870  1.00  0.00           H
ATOM   2806 3HD2 LEU A 180      60.410  36.620  45.410  1.00  0.00           H
ATOM   2807  C   LEU A 180      58.880  40.280  42.310  1.00  0.00           C
ATOM   2808  O   LEU A 180      59.650  40.390  41.350  1.00  0.00           O
ATOM   2809  N   ALA A 181      57.550  40.090  42.140  1.00  0.00           N
ATOM   2810  HN  ALA A 181      57.020  39.920  42.970  1.00  0.00           H
ATOM   2811  CA  ALA A 181      56.810  40.030  40.870  1.00  0.00           C
ATOM   2812  HA  ALA A 181      57.270  39.310  40.220  1.00  0.00           H
ATOM   2813  CB  ALA A 181      55.340  39.730  41.160  1.00  0.00           C
ATOM   2814  HB1 ALA A 181      54.810  39.750  40.180  1.00  0.00           H
ATOM   2815  HB2 ALA A 181      55.240  38.740  41.660  1.00  0.00           H
ATOM   2816  HB3 ALA A 181      54.920  40.450  41.890  1.00  0.00           H
ATOM   2817  C   ALA A 181      56.970  41.380  40.200  1.00  0.00           C
ATOM   2818  O   ALA A 181      57.400  41.350  39.020  1.00  0.00           O
ATOM   2819  N   THR A 182      56.750  42.580  40.790  1.00  0.00           N
ATOM   2820  HN  THR A 182      56.410  42.650  41.720  1.00  0.00           H
ATOM   2821  CA  THR A 182      57.030  43.900  40.200  1.00  0.00           C
ATOM   2822  HA  THR A 182      56.370  43.940  39.340  1.00  0.00           H
ATOM   2823  CB  THR A 182      56.630  44.960  41.220  1.00  0.00           C
ATOM   2824  HB  THR A 182      57.210  44.890  42.160  1.00  0.00           H
ATOM   2825  OG1 THR A 182      55.290  45.030  41.510  1.00  0.00           O
ATOM   2826  HG1 THR A 182      55.210  45.350  42.410  1.00  0.00           H
ATOM   2827  CG2 THR A 182      57.000  46.390  40.680  1.00  0.00           C
ATOM   2828 1HG2 THR A 182      56.550  47.180  41.320  1.00  0.00           H
ATOM   2829 2HG2 THR A 182      58.100  46.520  40.590  1.00  0.00           H
ATOM   2830 3HG2 THR A 182      56.500  46.540  39.700  1.00  0.00           H
ATOM   2831  C   THR A 182      58.410  44.130  39.710  1.00  0.00           C
ATOM   2832  O   THR A 182      58.670  44.620  38.590  1.00  0.00           O
ATOM   2833  N   VAL A 183      59.460  43.810  40.560  1.00  0.00           N
ATOM   2834  HN  VAL A 183      59.180  43.520  41.470  1.00  0.00           H
ATOM   2835  CA  VAL A 183      60.860  43.860  40.220  1.00  0.00           C
ATOM   2836  HA  VAL A 183      61.090  44.850  39.880  1.00  0.00           H
ATOM   2837  CB  VAL A 183      61.750  43.530  41.430  1.00  0.00           C
ATOM   2838  HB  VAL A 183      61.380  42.540  41.770  1.00  0.00           H
ATOM   2839  CG1 VAL A 183      63.250  43.520  41.020  1.00  0.00           C
ATOM   2840 1HG1 VAL A 183      63.950  43.460  41.880  1.00  0.00           H
ATOM   2841 2HG1 VAL A 183      63.490  42.780  40.220  1.00  0.00           H
ATOM   2842 3HG1 VAL A 183      63.520  44.490  40.550  1.00  0.00           H
ATOM   2843  CG2 VAL A 183      61.560  44.640  42.440  1.00  0.00           C
ATOM   2844 1HG2 VAL A 183      62.220  44.590  43.320  1.00  0.00           H
ATOM   2845 2HG2 VAL A 183      61.760  45.640  42.000  1.00  0.00           H
ATOM   2846 3HG2 VAL A 183      60.560  44.670  42.920  1.00  0.00           H
ATOM   2847  C   VAL A 183      61.130  42.970  39.030  1.00  0.00           C
ATOM   2848  O   VAL A 183      61.690  43.390  37.980  1.00  0.00           O
ATOM   2849  N   LEU A 184      60.680  41.680  39.060  1.00  0.00           N
ATOM   2850  HN  LEU A 184      60.290  41.220  39.860  1.00  0.00           H
ATOM   2851  CA  LEU A 184      61.070  40.760  38.020  1.00  0.00           C
ATOM   2852  HA  LEU A 184      62.140  40.810  37.870  1.00  0.00           H
ATOM   2853  CB  LEU A 184      60.530  39.330  38.380  1.00  0.00           C
ATOM   2854  HB1 LEU A 184      60.970  38.980  39.330  1.00  0.00           H
ATOM   2855  HB2 LEU A 184      59.420  39.400  38.480  1.00  0.00           H
ATOM   2856  CG  LEU A 184      60.710  38.220  37.290  1.00  0.00           C
ATOM   2857  HG  LEU A 184      60.280  38.440  36.290  1.00  0.00           H
ATOM   2858  CD1 LEU A 184      62.240  38.110  36.970  1.00  0.00           C
ATOM   2859 1HD1 LEU A 184      62.380  37.340  36.180  1.00  0.00           H
ATOM   2860 2HD1 LEU A 184      62.670  39.060  36.580  1.00  0.00           H
ATOM   2861 3HD1 LEU A 184      62.770  37.760  37.890  1.00  0.00           H
ATOM   2862  CD2 LEU A 184      60.130  36.870  37.830  1.00  0.00           C
ATOM   2863 1HD2 LEU A 184      60.330  36.070  37.070  1.00  0.00           H
ATOM   2864 2HD2 LEU A 184      60.550  36.530  38.790  1.00  0.00           H
ATOM   2865 3HD2 LEU A 184      59.040  37.010  37.960  1.00  0.00           H
ATOM   2866  C   LEU A 184      60.480  41.170  36.650  1.00  0.00           C
ATOM   2867  O   LEU A 184      61.180  41.150  35.640  1.00  0.00           O
ATOM   2868  N   CYS A 185      59.200  41.640  36.620  1.00  0.00           N
ATOM   2869  HN  CYS A 185      58.680  41.610  37.470  1.00  0.00           H
ATOM   2870  CA  CYS A 185      58.440  42.100  35.510  1.00  0.00           C
ATOM   2871  HA  CYS A 185      58.550  41.360  34.730  1.00  0.00           H
ATOM   2872  CB  CYS A 185      56.900  42.220  35.850  1.00  0.00           C
ATOM   2873  HB1 CYS A 185      56.790  42.920  36.700  1.00  0.00           H
ATOM   2874  HB2 CYS A 185      56.400  42.780  35.020  1.00  0.00           H
ATOM   2875  SG  CYS A 185      55.970  40.670  36.090  1.00  0.00           S
ATOM   2876  HG1 CYS A 185      55.030  41.400  36.680  1.00  0.00           H
ATOM   2877  C   CYS A 185      59.030  43.410  34.920  1.00  0.00           C
ATOM   2878  O   CYS A 185      59.030  43.590  33.710  1.00  0.00           O
ATOM   2879  N   ASN A 186      59.490  44.370  35.790  1.00  0.00           N
ATOM   2880  HN  ASN A 186      59.390  44.270  36.770  1.00  0.00           H
ATOM   2881  CA  ASN A 186      60.280  45.560  35.400  1.00  0.00           C
ATOM   2882  HA  ASN A 186      59.680  45.980  34.610  1.00  0.00           H
ATOM   2883  CB  ASN A 186      60.620  46.590  36.570  1.00  0.00           C
ATOM   2884  HB1 ASN A 186      60.940  46.120  37.530  1.00  0.00           H
ATOM   2885  HB2 ASN A 186      61.360  47.310  36.160  1.00  0.00           H
ATOM   2886  CG  ASN A 186      59.340  47.500  36.840  1.00  0.00           C
ATOM   2887  OD1 ASN A 186      59.520  48.710  36.930  1.00  0.00           O
ATOM   2888  ND2 ASN A 186      58.140  46.890  37.000  1.00  0.00           N
ATOM   2889 1HD2 ASN A 186      58.030  45.900  37.030  1.00  0.00           H
ATOM   2890 2HD2 ASN A 186      57.370  47.400  37.390  1.00  0.00           H
ATOM   2891  C   ASN A 186      61.630  45.140  34.710  1.00  0.00           C
ATOM   2892  O   ASN A 186      61.960  45.620  33.610  1.00  0.00           O
ATOM   2893  N   VAL A 187      62.340  44.100  35.220  1.00  0.00           N
ATOM   2894  HN  VAL A 187      62.120  43.730  36.120  1.00  0.00           H
ATOM   2895  CA  VAL A 187      63.570  43.620  34.580  1.00  0.00           C
ATOM   2896  HA  VAL A 187      64.160  44.510  34.400  1.00  0.00           H
ATOM   2897  CB  VAL A 187      64.350  42.760  35.590  1.00  0.00           C
ATOM   2898  HB  VAL A 187      63.680  41.930  35.920  1.00  0.00           H
ATOM   2899  CG1 VAL A 187      65.630  42.130  34.980  1.00  0.00           C
ATOM   2900 1HG1 VAL A 187      66.270  41.720  35.800  1.00  0.00           H
ATOM   2901 2HG1 VAL A 187      65.250  41.320  34.320  1.00  0.00           H
ATOM   2902 3HG1 VAL A 187      66.140  43.020  34.550  1.00  0.00           H
ATOM   2903  CG2 VAL A 187      64.790  43.690  36.740  1.00  0.00           C
ATOM   2904 1HG2 VAL A 187      65.400  43.060  37.440  1.00  0.00           H
ATOM   2905 2HG2 VAL A 187      65.580  44.400  36.420  1.00  0.00           H
ATOM   2906 3HG2 VAL A 187      63.950  44.140  37.300  1.00  0.00           H
ATOM   2907  C   VAL A 187      63.370  42.920  33.280  1.00  0.00           C
ATOM   2908  O   VAL A 187      64.000  43.210  32.310  1.00  0.00           O
ATOM   2909  N   LEU A 188      62.290  42.080  33.200  1.00  0.00           N
ATOM   2910  HN  LEU A 188      61.690  41.860  33.960  1.00  0.00           H
ATOM   2911  CA  LEU A 188      61.790  41.420  31.970  1.00  0.00           C
ATOM   2912  HA  LEU A 188      62.680  41.000  31.540  1.00  0.00           H
ATOM   2913  CB  LEU A 188      60.770  40.320  32.220  1.00  0.00           C
ATOM   2914  HB1 LEU A 188      59.900  40.810  32.710  1.00  0.00           H
ATOM   2915  HB2 LEU A 188      60.410  39.920  31.250  1.00  0.00           H
ATOM   2916  CG  LEU A 188      61.300  39.130  33.110  1.00  0.00           C
ATOM   2917  HG  LEU A 188      61.820  39.430  34.050  1.00  0.00           H
ATOM   2918  CD1 LEU A 188      60.110  38.220  33.450  1.00  0.00           C
ATOM   2919 1HD1 LEU A 188      60.430  37.350  34.060  1.00  0.00           H
ATOM   2920 2HD1 LEU A 188      59.300  38.800  33.950  1.00  0.00           H
ATOM   2921 3HD1 LEU A 188      59.650  37.910  32.490  1.00  0.00           H
ATOM   2922  CD2 LEU A 188      62.390  38.340  32.370  1.00  0.00           C
ATOM   2923 1HD2 LEU A 188      62.660  37.400  32.890  1.00  0.00           H
ATOM   2924 2HD2 LEU A 188      61.900  38.030  31.410  1.00  0.00           H
ATOM   2925 3HD2 LEU A 188      63.310  38.940  32.220  1.00  0.00           H
ATOM   2926  C   LEU A 188      61.340  42.380  30.900  1.00  0.00           C
ATOM   2927  O   LEU A 188      61.690  42.160  29.700  1.00  0.00           O
ATOM   2928  N   VAL A 189      60.630  43.490  31.260  1.00  0.00           N
ATOM   2929  HN  VAL A 189      60.230  43.490  32.180  1.00  0.00           H
ATOM   2930  CA  VAL A 189      60.320  44.460  30.250  1.00  0.00           C
ATOM   2931  HA  VAL A 189      59.830  43.940  29.440  1.00  0.00           H
ATOM   2932  CB  VAL A 189      59.420  45.580  30.830  1.00  0.00           C
ATOM   2933  HB  VAL A 189      59.860  45.870  31.810  1.00  0.00           H
ATOM   2934  CG1 VAL A 189      59.460  46.830  30.030  1.00  0.00           C
ATOM   2935 1HG1 VAL A 189      58.730  47.580  30.410  1.00  0.00           H
ATOM   2936 2HG1 VAL A 189      60.430  47.360  30.060  1.00  0.00           H
ATOM   2937 3HG1 VAL A 189      59.110  46.630  29.000  1.00  0.00           H
ATOM   2938  CG2 VAL A 189      57.960  45.030  30.950  1.00  0.00           C
ATOM   2939 1HG2 VAL A 189      57.210  45.740  31.370  1.00  0.00           H
ATOM   2940 2HG2 VAL A 189      57.570  44.800  29.930  1.00  0.00           H
ATOM   2941 3HG2 VAL A 189      57.810  44.130  31.580  1.00  0.00           H
ATOM   2942  C   VAL A 189      61.590  45.180  29.670  1.00  0.00           C
ATOM   2943  O   VAL A 189      61.810  45.050  28.470  1.00  0.00           O
ATOM   2944  N   CYS A 190      62.510  45.710  30.520  1.00  0.00           N
ATOM   2945  HN  CYS A 190      62.230  45.740  31.480  1.00  0.00           H
ATOM   2946  CA  CYS A 190      63.730  46.360  30.080  1.00  0.00           C
ATOM   2947  HA  CYS A 190      63.390  47.170  29.450  1.00  0.00           H
ATOM   2948  CB  CYS A 190      64.480  47.110  31.240  1.00  0.00           C
ATOM   2949  HB1 CYS A 190      64.770  46.330  31.980  1.00  0.00           H
ATOM   2950  HB2 CYS A 190      65.390  47.590  30.830  1.00  0.00           H
ATOM   2951  SG  CYS A 190      63.350  48.420  32.000  1.00  0.00           S
ATOM   2952  HG1 CYS A 190      64.050  48.600  33.110  1.00  0.00           H
ATOM   2953  C   CYS A 190      64.660  45.380  29.310  1.00  0.00           C
ATOM   2954  O   CYS A 190      65.160  45.790  28.250  1.00  0.00           O
ATOM   2955  N   GLY A 191      64.760  44.120  29.680  1.00  0.00           N
ATOM   2956  HN  GLY A 191      64.270  43.860  30.510  1.00  0.00           H
ATOM   2957  CA  GLY A 191      65.580  43.120  29.010  1.00  0.00           C
ATOM   2958  HA1 GLY A 191      66.460  43.610  28.630  1.00  0.00           H
ATOM   2959  HA2 GLY A 191      65.670  42.220  29.600  1.00  0.00           H
ATOM   2960  C   GLY A 191      65.010  42.640  27.760  1.00  0.00           C
ATOM   2961  O   GLY A 191      65.730  42.210  26.870  1.00  0.00           O
ATOM   2962  N   ALA A 192      63.680  42.590  27.630  1.00  0.00           N
ATOM   2963  HN  ALA A 192      63.070  42.780  28.400  1.00  0.00           H
ATOM   2964  CA  ALA A 192      63.050  42.340  26.340  1.00  0.00           C
ATOM   2965  HA  ALA A 192      63.480  41.460  25.890  1.00  0.00           H
ATOM   2966  CB  ALA A 192      61.550  42.230  26.510  1.00  0.00           C
ATOM   2967  HB1 ALA A 192      61.030  41.960  25.560  1.00  0.00           H
ATOM   2968  HB2 ALA A 192      61.460  41.330  27.160  1.00  0.00           H
ATOM   2969  HB3 ALA A 192      61.090  43.120  26.970  1.00  0.00           H
ATOM   2970  C   ALA A 192      63.290  43.500  25.380  1.00  0.00           C
ATOM   2971  O   ALA A 192      63.700  43.220  24.290  1.00  0.00           O
ATOM   2972  N   LEU A 193      63.130  44.720  25.830  1.00  0.00           N
ATOM   2973  HN  LEU A 193      62.800  44.900  26.750  1.00  0.00           H
ATOM   2974  CA  LEU A 193      63.430  45.900  24.980  1.00  0.00           C
ATOM   2975  HA  LEU A 193      62.780  45.770  24.130  1.00  0.00           H
ATOM   2976  CB  LEU A 193      63.070  47.260  25.690  1.00  0.00           C
ATOM   2977  HB1 LEU A 193      63.800  47.480  26.500  1.00  0.00           H
ATOM   2978  HB2 LEU A 193      63.240  48.040  24.910  1.00  0.00           H
ATOM   2979  CG  LEU A 193      61.570  47.400  26.160  1.00  0.00           C
ATOM   2980  HG  LEU A 193      61.640  46.970  27.190  1.00  0.00           H
ATOM   2981  CD1 LEU A 193      61.200  48.910  26.340  1.00  0.00           C
ATOM   2982 1HD1 LEU A 193      60.110  48.890  26.570  1.00  0.00           H
ATOM   2983 2HD1 LEU A 193      61.730  49.600  27.040  1.00  0.00           H
ATOM   2984 3HD1 LEU A 193      61.220  49.480  25.390  1.00  0.00           H
ATOM   2985  CD2 LEU A 193      60.570  46.630  25.330  1.00  0.00           C
ATOM   2986 1HD2 LEU A 193      59.550  47.000  25.520  1.00  0.00           H
ATOM   2987 2HD2 LEU A 193      60.720  46.800  24.240  1.00  0.00           H
ATOM   2988 3HD2 LEU A 193      60.750  45.550  25.500  1.00  0.00           H
ATOM   2989  C   LEU A 193      64.880  46.000  24.500  1.00  0.00           C
ATOM   2990  O   LEU A 193      65.150  46.310  23.330  1.00  0.00           O
ATOM   2991  N   LEU A 194      65.890  45.780  25.360  1.00  0.00           N
ATOM   2992  HN  LEU A 194      65.660  45.620  26.320  1.00  0.00           H
ATOM   2993  CA  LEU A 194      67.310  45.750  24.940  1.00  0.00           C
ATOM   2994  HA  LEU A 194      67.460  46.660  24.370  1.00  0.00           H
ATOM   2995  CB  LEU A 194      68.300  45.720  26.160  1.00  0.00           C
ATOM   2996  HB1 LEU A 194      67.960  44.850  26.780  1.00  0.00           H
ATOM   2997  HB2 LEU A 194      69.360  45.480  25.930  1.00  0.00           H
ATOM   2998  CG  LEU A 194      68.170  46.970  27.100  1.00  0.00           C
ATOM   2999  HG  LEU A 194      67.090  46.920  27.350  1.00  0.00           H
ATOM   3000  CD1 LEU A 194      69.130  46.970  28.270  1.00  0.00           C
ATOM   3001 1HD1 LEU A 194      68.900  47.790  28.990  1.00  0.00           H
ATOM   3002 2HD1 LEU A 194      69.050  46.060  28.900  1.00  0.00           H
ATOM   3003 3HD1 LEU A 194      70.190  47.130  27.990  1.00  0.00           H
ATOM   3004  CD2 LEU A 194      68.340  48.260  26.230  1.00  0.00           C
ATOM   3005 1HD2 LEU A 194      68.310  49.030  27.020  1.00  0.00           H
ATOM   3006 2HD2 LEU A 194      69.320  48.240  25.700  1.00  0.00           H
ATOM   3007 3HD2 LEU A 194      67.420  48.370  25.610  1.00  0.00           H
ATOM   3008  C   LEU A 194      67.630  44.560  24.050  1.00  0.00           C
ATOM   3009  O   LEU A 194      68.430  44.640  23.070  1.00  0.00           O
ATOM   3010  N   ARG A 195      67.060  43.390  24.300  1.00  0.00           N
ATOM   3011  HN  ARG A 195      66.460  43.300  25.090  1.00  0.00           H
ATOM   3012  CA  ARG A 195      67.250  42.220  23.460  1.00  0.00           C
ATOM   3013  HA  ARG A 195      68.310  42.110  23.290  1.00  0.00           H
ATOM   3014  CB  ARG A 195      66.580  40.980  24.080  1.00  0.00           C
ATOM   3015  HB1 ARG A 195      66.930  40.890  25.130  1.00  0.00           H
ATOM   3016  HB2 ARG A 195      65.480  41.140  24.060  1.00  0.00           H
ATOM   3017  CG  ARG A 195      66.990  39.700  23.290  1.00  0.00           C
ATOM   3018  HG1 ARG A 195      66.780  39.860  22.220  1.00  0.00           H
ATOM   3019  HG2 ARG A 195      68.090  39.510  23.240  1.00  0.00           H
ATOM   3020  CD  ARG A 195      66.420  38.360  23.790  1.00  0.00           C
ATOM   3021  HD1 ARG A 195      67.070  37.550  23.390  1.00  0.00           H
ATOM   3022  HD2 ARG A 195      66.520  38.300  24.900  1.00  0.00           H
ATOM   3023  NE  ARG A 195      64.980  38.210  23.320  1.00  0.00           N
ATOM   3024  HE  ARG A 195      64.680  38.730  22.510  1.00  0.00           H
ATOM   3025  CZ  ARG A 195      64.230  37.150  23.690  1.00  0.00           C
ATOM   3026  NH1 ARG A 195      64.820  36.200  24.420  1.00  0.00           N
ATOM   3027 1HH1 ARG A 195      65.790  36.170  24.680  1.00  0.00           H
ATOM   3028 2HH1 ARG A 195      64.350  35.480  24.930  1.00  0.00           H
ATOM   3029  NH2 ARG A 195      62.970  37.120  23.360  1.00  0.00           N
ATOM   3030 1HH2 ARG A 195      62.610  37.780  22.700  1.00  0.00           H
ATOM   3031 2HH2 ARG A 195      62.550  36.220  23.530  1.00  0.00           H
ATOM   3032  C   ARG A 195      66.700  42.300  22.040  1.00  0.00           C
ATOM   3033  O   ARG A 195      67.340  41.930  21.060  1.00  0.00           O
ATOM   3034  N   MET A 196      65.430  42.760  21.930  1.00  0.00           N
ATOM   3035  HN  MET A 196      65.050  43.140  22.770  1.00  0.00           H
ATOM   3036  CA  MET A 196      64.750  43.030  20.690  1.00  0.00           C
ATOM   3037  HA  MET A 196      64.690  42.080  20.190  1.00  0.00           H
ATOM   3038  CB  MET A 196      63.270  43.480  20.930  1.00  0.00           C
ATOM   3039  HB1 MET A 196      63.300  44.290  21.700  1.00  0.00           H
ATOM   3040  HB2 MET A 196      62.920  43.960  19.990  1.00  0.00           H
ATOM   3041  CG  MET A 196      62.360  42.310  21.410  1.00  0.00           C
ATOM   3042  HG1 MET A 196      62.680  42.120  22.460  1.00  0.00           H
ATOM   3043  HG2 MET A 196      61.310  42.660  21.530  1.00  0.00           H
ATOM   3044  SD  MET A 196      62.290  40.740  20.410  1.00  0.00           S
ATOM   3045  CE  MET A 196      61.750  41.590  18.890  1.00  0.00           C
ATOM   3046  HE1 MET A 196      61.750  40.910  18.010  1.00  0.00           H
ATOM   3047  HE2 MET A 196      60.730  42.040  18.950  1.00  0.00           H
ATOM   3048  HE3 MET A 196      62.450  42.410  18.640  1.00  0.00           H
ATOM   3049  C   MET A 196      65.430  44.140  19.840  1.00  0.00           C
ATOM   3050  O   MET A 196      65.530  44.060  18.640  1.00  0.00           O
ATOM   3051  N   HIS A 197      65.840  45.240  20.540  1.00  0.00           N
ATOM   3052  HN  HIS A 197      65.560  45.290  21.500  1.00  0.00           H
ATOM   3053  CA  HIS A 197      66.270  46.440  19.950  1.00  0.00           C
ATOM   3054  HA  HIS A 197      66.710  47.030  20.740  1.00  0.00           H
ATOM   3055  CB  HIS A 197      67.310  46.430  18.810  1.00  0.00           C
ATOM   3056  HB1 HIS A 197      66.940  45.710  18.050  1.00  0.00           H
ATOM   3057  HB2 HIS A 197      67.600  47.400  18.370  1.00  0.00           H
ATOM   3058  ND1 HIS A 197      68.860  44.460  19.630  1.00  0.00           N
ATOM   3059  CG  HIS A 197      68.670  45.810  19.260  1.00  0.00           C
ATOM   3060  CE1 HIS A 197      70.090  44.380  19.940  1.00  0.00           C
ATOM   3061  HE1 HIS A 197      70.470  43.470  20.410  1.00  0.00           H
ATOM   3062  NE2 HIS A 197      70.820  45.510  19.610  1.00  0.00           N
ATOM   3063  HE2 HIS A 197      71.820  45.580  19.590  1.00  0.00           H
ATOM   3064  CD2 HIS A 197      69.880  46.480  19.250  1.00  0.00           C
ATOM   3065  HD2 HIS A 197      70.180  47.380  18.710  1.00  0.00           H
ATOM   3066  C   HIS A 197      65.140  47.380  19.490  1.00  0.00           C
ATOM   3067  O   HIS A 197      65.300  48.390  18.820  1.00  0.00           O
ATOM   3068  N   ARG A 198      63.930  46.990  19.840  1.00  0.00           N
ATOM   3069  HN  ARG A 198      63.740  46.270  20.510  1.00  0.00           H
ATOM   3070  CA  ARG A 198      62.700  47.600  19.230  1.00  0.00           C
ATOM   3071  HA  ARG A 198      62.770  48.670  19.090  1.00  0.00           H
ATOM   3072  CB  ARG A 198      62.400  46.930  17.830  1.00  0.00           C
ATOM   3073  HB1 ARG A 198      63.360  46.810  17.280  1.00  0.00           H
ATOM   3074  HB2 ARG A 198      61.940  45.930  17.990  1.00  0.00           H
ATOM   3075  CG  ARG A 198      61.550  47.780  16.890  1.00  0.00           C
ATOM   3076  HG1 ARG A 198      60.650  48.160  17.410  1.00  0.00           H
ATOM   3077  HG2 ARG A 198      62.060  48.750  16.720  1.00  0.00           H
ATOM   3078  CD  ARG A 198      61.060  47.060  15.620  1.00  0.00           C
ATOM   3079  HD1 ARG A 198      60.390  46.220  15.930  1.00  0.00           H
ATOM   3080  HD2 ARG A 198      60.550  47.740  14.900  1.00  0.00           H
ATOM   3081  NE  ARG A 198      62.290  46.520  14.950  1.00  0.00           N
ATOM   3082  HE  ARG A 198      63.180  46.940  15.110  1.00  0.00           H
ATOM   3083  CZ  ARG A 198      62.290  45.670  13.900  1.00  0.00           C
ATOM   3084  NH1 ARG A 198      61.210  45.040  13.510  1.00  0.00           N
ATOM   3085 1HH1 ARG A 198      60.430  45.240  14.100  1.00  0.00           H
ATOM   3086 2HH1 ARG A 198      61.310  44.160  13.050  1.00  0.00           H
ATOM   3087  NH2 ARG A 198      63.480  45.470  13.380  1.00  0.00           N
ATOM   3088 1HH2 ARG A 198      64.260  46.030  13.650  1.00  0.00           H
ATOM   3089 2HH2 ARG A 198      63.640  45.010  12.510  1.00  0.00           H
ATOM   3090  C   ARG A 198      61.510  47.140  20.110  1.00  0.00           C
ATOM   3091  O   ARG A 198      61.640  46.200  20.910  1.00  0.00           O
ATOM   3092  N   GLN A 199      60.350  47.820  19.930  1.00  0.00           N
ATOM   3093  HN  GLN A 199      60.360  48.530  19.240  1.00  0.00           H
ATOM   3094  CA  GLN A 199      59.180  47.600  20.790  1.00  0.00           C
ATOM   3095  HA  GLN A 199      59.240  46.710  21.400  1.00  0.00           H
ATOM   3096  CB  GLN A 199      58.960  48.750  21.820  1.00  0.00           C
ATOM   3097  HB1 GLN A 199      58.640  49.630  21.230  1.00  0.00           H
ATOM   3098  HB2 GLN A 199      58.110  48.430  22.460  1.00  0.00           H
ATOM   3099  CG  GLN A 199      60.060  49.320  22.670  1.00  0.00           C
ATOM   3100  HG1 GLN A 199      60.440  48.540  23.360  1.00  0.00           H
ATOM   3101  HG2 GLN A 199      60.960  49.580  22.070  1.00  0.00           H
ATOM   3102  CD  GLN A 199      59.710  50.600  23.420  1.00  0.00           C
ATOM   3103  OE1 GLN A 199      60.660  51.340  23.760  1.00  0.00           O
ATOM   3104  NE2 GLN A 199      58.480  50.940  23.670  1.00  0.00           N
ATOM   3105 1HE2 GLN A 199      57.660  50.430  23.410  1.00  0.00           H
ATOM   3106 2HE2 GLN A 199      58.380  51.760  24.230  1.00  0.00           H
ATOM   3107  C   GLN A 199      57.910  47.480  19.970  1.00  0.00           C
ATOM   3108  O   GLN A 199      58.020  47.440  18.730  1.00  0.00           O
ATOM   3109  N   ILE A 200      56.730  47.650  20.600  1.00  0.00           N
ATOM   3110  HN  ILE A 200      56.510  47.660  21.570  1.00  0.00           H
ATOM   3111  CA  ILE A 200      55.560  48.390  20.060  1.00  0.00           C
ATOM   3112  HA  ILE A 200      55.650  48.330  18.990  1.00  0.00           H
ATOM   3113  CB  ILE A 200      54.230  47.800  20.570  1.00  0.00           C
ATOM   3114  HB  ILE A 200      54.130  48.030  21.650  1.00  0.00           H
ATOM   3115  CG2 ILE A 200      53.030  48.560  19.910  1.00  0.00           C
ATOM   3116 1HG2 ILE A 200      52.080  48.190  20.350  1.00  0.00           H
ATOM   3117 2HG2 ILE A 200      53.110  49.620  20.220  1.00  0.00           H
ATOM   3118 3HG2 ILE A 200      53.000  48.450  18.800  1.00  0.00           H
ATOM   3119  CG1 ILE A 200      54.170  46.260  20.470  1.00  0.00           C
ATOM   3120 1HG1 ILE A 200      54.840  45.760  21.190  1.00  0.00           H
ATOM   3121 2HG1 ILE A 200      53.200  45.950  20.920  1.00  0.00           H
ATOM   3122  CD  ILE A 200      54.320  45.720  19.070  1.00  0.00           C
ATOM   3123  HD1 ILE A 200      54.330  44.620  19.210  1.00  0.00           H
ATOM   3124  HD2 ILE A 200      53.530  46.120  18.400  1.00  0.00           H
ATOM   3125  HD3 ILE A 200      55.250  46.190  18.680  1.00  0.00           H
ATOM   3126  C   ILE A 200      55.750  49.860  20.560  1.00  0.00           C
ATOM   3127  O   ILE A 200      56.130  50.100  21.670  1.00  0.00           O
ATOM   3128  N   ALA A 201      55.610  50.830  19.630  1.00  0.00           N
ATOM   3129  HN  ALA A 201      55.060  50.570  18.840  1.00  0.00           H
ATOM   3130  CA  ALA A 201      56.690  51.790  19.580  1.00  0.00           C
ATOM   3131  HA  ALA A 201      57.370  51.760  20.420  1.00  0.00           H
ATOM   3132  CB  ALA A 201      57.560  51.430  18.370  1.00  0.00           C
ATOM   3133  HB1 ALA A 201      58.530  51.980  18.380  1.00  0.00           H
ATOM   3134  HB2 ALA A 201      57.890  50.370  18.380  1.00  0.00           H
ATOM   3135  HB3 ALA A 201      57.110  51.670  17.380  1.00  0.00           H
ATOM   3136  C   ALA A 201      56.210  53.220  19.450  1.00  0.00           C
ATOM   3137  O   ALA A 201      56.840  54.130  18.970  1.00  0.00           O
ATOM   3138  N   GLY A 202      54.970  53.570  19.980  1.00  0.00           N
ATOM   3139  HN  GLY A 202      54.510  52.830  20.480  1.00  0.00           H
ATOM   3140  CA  GLY A 202      54.350  54.850  20.130  1.00  0.00           C
ATOM   3141  HA1 GLY A 202      54.620  55.540  19.350  1.00  0.00           H
ATOM   3142  HA2 GLY A 202      53.270  54.830  20.090  1.00  0.00           H
ATOM   3143  C   GLY A 202      54.750  55.540  21.430  1.00  0.00           C
ATOM   3144  O   GLY A 202      55.910  55.920  21.540  1.00  0.00           O
ATOM   3145  N   ALA A 203      53.840  55.820  22.340  1.00  0.00           N
ATOM   3146  HN  ALA A 203      52.910  55.480  22.190  1.00  0.00           H
ATOM   3147  CA  ALA A 203      54.020  56.550  23.590  1.00  0.00           C
ATOM   3148  HA  ALA A 203      54.900  57.170  23.590  1.00  0.00           H
ATOM   3149  CB  ALA A 203      52.910  57.480  23.820  1.00  0.00           C
ATOM   3150  HB1 ALA A 203      52.920  57.940  24.830  1.00  0.00           H
ATOM   3151  HB2 ALA A 203      52.750  58.280  23.070  1.00  0.00           H
ATOM   3152  HB3 ALA A 203      51.960  56.910  23.780  1.00  0.00           H
ATOM   3153  C   ALA A 203      54.180  55.500  24.720  1.00  0.00           C
ATOM   3154  O   ALA A 203      54.240  55.840  25.900  1.00  0.00           O
ATOM   3155  N   GLU A 204      54.400  54.230  24.310  1.00  0.00           N
ATOM   3156  HN  GLU A 204      54.210  53.970  23.370  1.00  0.00           H
ATOM   3157  CA  GLU A 204      54.700  53.110  25.230  1.00  0.00           C
ATOM   3158  HA  GLU A 204      53.850  53.120  25.890  1.00  0.00           H
ATOM   3159  CB  GLU A 204      54.880  51.750  24.450  1.00  0.00           C
ATOM   3160  HB1 GLU A 204      55.680  51.800  23.690  1.00  0.00           H
ATOM   3161  HB2 GLU A 204      55.140  50.970  25.200  1.00  0.00           H
ATOM   3162  CG  GLU A 204      53.580  51.360  23.720  1.00  0.00           C
ATOM   3163  HG1 GLU A 204      52.690  51.820  24.200  1.00  0.00           H
ATOM   3164  HG2 GLU A 204      53.660  51.930  22.770  1.00  0.00           H
ATOM   3165  CD  GLU A 204      53.290  49.910  23.440  1.00  0.00           C
ATOM   3166  OE1 GLU A 204      53.870  49.000  24.100  1.00  0.00           O
ATOM   3167  OE2 GLU A 204      52.370  49.670  22.660  1.00  0.00           O
ATOM   3168  C   GLU A 204      55.990  53.410  26.030  1.00  0.00           C
ATOM   3169  O   GLU A 204      56.070  53.010  27.180  1.00  0.00           O
ATOM   3170  N   ILE A 205      56.940  54.200  25.440  1.00  0.00           N
ATOM   3171  HN  ILE A 205      56.650  54.430  24.510  1.00  0.00           H
ATOM   3172  CA  ILE A 205      58.140  54.720  26.130  1.00  0.00           C
ATOM   3173  HA  ILE A 205      58.750  53.890  26.460  1.00  0.00           H
ATOM   3174  CB  ILE A 205      59.100  55.500  25.110  1.00  0.00           C
ATOM   3175  HB  ILE A 205      58.550  56.390  24.730  1.00  0.00           H
ATOM   3176  CG2 ILE A 205      60.440  55.900  25.800  1.00  0.00           C
ATOM   3177 1HG2 ILE A 205      61.170  56.410  25.140  1.00  0.00           H
ATOM   3178 2HG2 ILE A 205      60.260  56.640  26.610  1.00  0.00           H
ATOM   3179 3HG2 ILE A 205      60.960  55.000  26.180  1.00  0.00           H
ATOM   3180  CG1 ILE A 205      59.320  54.580  23.950  1.00  0.00           C
ATOM   3181 1HG1 ILE A 205      59.770  53.600  24.200  1.00  0.00           H
ATOM   3182 2HG1 ILE A 205      58.350  54.370  23.440  1.00  0.00           H
ATOM   3183  CD  ILE A 205      60.140  55.290  22.850  1.00  0.00           C
ATOM   3184  HD1 ILE A 205      60.160  54.720  21.890  1.00  0.00           H
ATOM   3185  HD2 ILE A 205      59.760  56.300  22.600  1.00  0.00           H
ATOM   3186  HD3 ILE A 205      61.200  55.440  23.130  1.00  0.00           H
ATOM   3187  C   ILE A 205      57.790  55.550  27.350  1.00  0.00           C
ATOM   3188  O   ILE A 205      58.420  55.400  28.370  1.00  0.00           O
ATOM   3189  N   GLN A 206      56.760  56.420  27.260  1.00  0.00           N
ATOM   3190  HN  GLN A 206      56.100  56.490  26.510  1.00  0.00           H
ATOM   3191  CA  GLN A 206      56.340  57.250  28.340  1.00  0.00           C
ATOM   3192  HA  GLN A 206      57.160  57.760  28.810  1.00  0.00           H
ATOM   3193  CB  GLN A 206      55.330  58.340  27.800  1.00  0.00           C
ATOM   3194  HB1 GLN A 206      54.460  57.720  27.470  1.00  0.00           H
ATOM   3195  HB2 GLN A 206      54.940  58.920  28.670  1.00  0.00           H
ATOM   3196  CG  GLN A 206      55.760  59.340  26.740  1.00  0.00           C
ATOM   3197  HG1 GLN A 206      56.570  60.010  27.110  1.00  0.00           H
ATOM   3198  HG2 GLN A 206      56.120  58.740  25.880  1.00  0.00           H
ATOM   3199  CD  GLN A 206      54.620  60.160  26.220  1.00  0.00           C
ATOM   3200  OE1 GLN A 206      53.510  60.120  26.670  1.00  0.00           O
ATOM   3201  NE2 GLN A 206      54.810  61.000  25.150  1.00  0.00           N
ATOM   3202 1HE2 GLN A 206      55.670  60.980  24.640  1.00  0.00           H
ATOM   3203 2HE2 GLN A 206      54.100  61.660  24.910  1.00  0.00           H
ATOM   3204  C   GLN A 206      55.590  56.410  29.340  1.00  0.00           C
ATOM   3205  O   GLN A 206      55.830  56.680  30.520  1.00  0.00           O
ATOM   3206  N   MET A 207      54.790  55.420  28.900  1.00  0.00           N
ATOM   3207  HN  MET A 207      54.640  55.220  27.930  1.00  0.00           H
ATOM   3208  CA  MET A 207      54.190  54.360  29.810  1.00  0.00           C
ATOM   3209  HA  MET A 207      53.510  54.880  30.460  1.00  0.00           H
ATOM   3210  CB  MET A 207      53.350  53.520  28.830  1.00  0.00           C
ATOM   3211  HB1 MET A 207      52.340  53.980  28.740  1.00  0.00           H
ATOM   3212  HB2 MET A 207      53.900  53.430  27.870  1.00  0.00           H
ATOM   3213  CG  MET A 207      53.200  51.970  29.200  1.00  0.00           C
ATOM   3214  HG1 MET A 207      54.220  51.540  29.270  1.00  0.00           H
ATOM   3215  HG2 MET A 207      52.830  51.800  30.230  1.00  0.00           H
ATOM   3216  SD  MET A 207      52.170  50.890  28.140  1.00  0.00           S
ATOM   3217  CE  MET A 207      50.740  52.100  27.970  1.00  0.00           C
ATOM   3218  HE1 MET A 207      49.830  51.680  27.490  1.00  0.00           H
ATOM   3219  HE2 MET A 207      50.320  52.530  28.910  1.00  0.00           H
ATOM   3220  HE3 MET A 207      51.100  52.910  27.300  1.00  0.00           H
ATOM   3221  C   MET A 207      55.150  53.530  30.630  1.00  0.00           C
ATOM   3222  O   MET A 207      54.890  53.420  31.800  1.00  0.00           O
ATOM   3223  N   VAL A 208      56.270  53.050  30.010  1.00  0.00           N
ATOM   3224  HN  VAL A 208      56.350  53.060  29.020  1.00  0.00           H
ATOM   3225  CA  VAL A 208      57.330  52.280  30.660  1.00  0.00           C
ATOM   3226  HA  VAL A 208      56.870  51.480  31.210  1.00  0.00           H
ATOM   3227  CB  VAL A 208      58.190  51.610  29.630  1.00  0.00           C
ATOM   3228  HB  VAL A 208      58.610  52.250  28.830  1.00  0.00           H
ATOM   3229  CG1 VAL A 208      59.410  50.910  30.350  1.00  0.00           C
ATOM   3230 1HG1 VAL A 208      59.940  50.200  29.680  1.00  0.00           H
ATOM   3231 2HG1 VAL A 208      60.040  51.710  30.800  1.00  0.00           H
ATOM   3232 3HG1 VAL A 208      59.070  50.240  31.170  1.00  0.00           H
ATOM   3233  CG2 VAL A 208      57.400  50.470  28.940  1.00  0.00           C
ATOM   3234 1HG2 VAL A 208      58.030  49.950  28.190  1.00  0.00           H
ATOM   3235 2HG2 VAL A 208      57.030  49.790  29.740  1.00  0.00           H
ATOM   3236 3HG2 VAL A 208      56.480  50.840  28.430  1.00  0.00           H
ATOM   3237  C   VAL A 208      58.050  53.250  31.610  1.00  0.00           C
ATOM   3238  O   VAL A 208      58.240  52.880  32.760  1.00  0.00           O
ATOM   3239  N   ILE A 209      58.310  54.490  31.210  1.00  0.00           N
ATOM   3240  HN  ILE A 209      58.100  54.820  30.290  1.00  0.00           H
ATOM   3241  CA  ILE A 209      58.920  55.490  32.150  1.00  0.00           C
ATOM   3242  HA  ILE A 209      59.840  55.160  32.630  1.00  0.00           H
ATOM   3243  CB  ILE A 209      59.170  56.860  31.410  1.00  0.00           C
ATOM   3244  HB  ILE A 209      58.210  56.990  30.860  1.00  0.00           H
ATOM   3245  CG2 ILE A 209      59.420  58.020  32.380  1.00  0.00           C
ATOM   3246 1HG2 ILE A 209      59.850  58.930  31.910  1.00  0.00           H
ATOM   3247 2HG2 ILE A 209      58.470  58.310  32.870  1.00  0.00           H
ATOM   3248 3HG2 ILE A 209      60.210  57.790  33.130  1.00  0.00           H
ATOM   3249  CG1 ILE A 209      60.500  56.780  30.530  1.00  0.00           C
ATOM   3250 1HG1 ILE A 209      61.350  56.630  31.230  1.00  0.00           H
ATOM   3251 2HG1 ILE A 209      60.390  55.800  30.010  1.00  0.00           H
ATOM   3252  CD  ILE A 209      60.720  57.950  29.550  1.00  0.00           C
ATOM   3253  HD1 ILE A 209      61.580  57.720  28.880  1.00  0.00           H
ATOM   3254  HD2 ILE A 209      59.850  58.180  28.890  1.00  0.00           H
ATOM   3255  HD3 ILE A 209      61.000  58.940  29.960  1.00  0.00           H
ATOM   3256  C   ILE A 209      58.060  55.760  33.370  1.00  0.00           C
ATOM   3257  O   ILE A 209      58.550  55.730  34.490  1.00  0.00           O
ATOM   3258  N   LEU A 210      56.760  55.970  33.200  1.00  0.00           N
ATOM   3259  HN  LEU A 210      56.400  56.130  32.290  1.00  0.00           H
ATOM   3260  CA  LEU A 210      55.880  56.240  34.340  1.00  0.00           C
ATOM   3261  HA  LEU A 210      56.390  56.920  34.990  1.00  0.00           H
ATOM   3262  CB  LEU A 210      54.480  56.820  33.800  1.00  0.00           C
ATOM   3263  HB1 LEU A 210      54.090  56.070  33.080  1.00  0.00           H
ATOM   3264  HB2 LEU A 210      53.720  56.900  34.600  1.00  0.00           H
ATOM   3265  CG  LEU A 210      54.580  58.120  33.120  1.00  0.00           C
ATOM   3266  HG  LEU A 210      55.390  58.140  32.360  1.00  0.00           H
ATOM   3267  CD1 LEU A 210      53.230  58.440  32.350  1.00  0.00           C
ATOM   3268 1HD1 LEU A 210      53.380  59.460  31.940  1.00  0.00           H
ATOM   3269 2HD1 LEU A 210      52.970  57.620  31.640  1.00  0.00           H
ATOM   3270 3HD1 LEU A 210      52.500  58.560  33.180  1.00  0.00           H
ATOM   3271  CD2 LEU A 210      54.940  59.310  34.080  1.00  0.00           C
ATOM   3272 1HD2 LEU A 210      54.810  60.280  33.550  1.00  0.00           H
ATOM   3273 2HD2 LEU A 210      54.280  59.280  34.980  1.00  0.00           H
ATOM   3274 3HD2 LEU A 210      56.010  59.250  34.360  1.00  0.00           H
ATOM   3275  C   LEU A 210      55.630  54.980  35.190  1.00  0.00           C
ATOM   3276  O   LEU A 210      55.640  55.140  36.410  1.00  0.00           O
ATOM   3277  N   LEU A 211      55.630  53.770  34.580  1.00  0.00           N
ATOM   3278  HN  LEU A 211      55.620  53.620  33.600  1.00  0.00           H
ATOM   3279  CA  LEU A 211      55.560  52.460  35.260  1.00  0.00           C
ATOM   3280  HA  LEU A 211      54.740  52.510  35.960  1.00  0.00           H
ATOM   3281  CB  LEU A 211      55.400  51.320  34.200  1.00  0.00           C
ATOM   3282  HB1 LEU A 211      54.370  51.550  33.860  1.00  0.00           H
ATOM   3283  HB2 LEU A 211      56.230  51.480  33.480  1.00  0.00           H
ATOM   3284  CG  LEU A 211      55.310  49.840  34.620  1.00  0.00           C
ATOM   3285  HG  LEU A 211      54.710  49.260  33.880  1.00  0.00           H
ATOM   3286  CD1 LEU A 211      56.680  49.170  34.720  1.00  0.00           C
ATOM   3287 1HD1 LEU A 211      56.710  48.050  34.710  1.00  0.00           H
ATOM   3288 2HD1 LEU A 211      57.130  49.500  33.760  1.00  0.00           H
ATOM   3289 3HD1 LEU A 211      57.270  49.570  35.570  1.00  0.00           H
ATOM   3290  CD2 LEU A 211      54.490  49.670  35.960  1.00  0.00           C
ATOM   3291 1HD2 LEU A 211      54.450  48.590  36.220  1.00  0.00           H
ATOM   3292 2HD2 LEU A 211      54.940  50.190  36.840  1.00  0.00           H
ATOM   3293 3HD2 LEU A 211      53.490  50.120  35.810  1.00  0.00           H
ATOM   3294  C   LEU A 211      56.790  52.190  36.150  1.00  0.00           C
ATOM   3295  O   LEU A 211      56.620  51.980  37.350  1.00  0.00           O
ATOM   3296  N   ILE A 212      58.020  52.330  35.620  1.00  0.00           N
ATOM   3297  HN  ILE A 212      58.030  52.620  34.670  1.00  0.00           H
ATOM   3298  CA  ILE A 212      59.260  52.300  36.370  1.00  0.00           C
ATOM   3299  HA  ILE A 212      59.360  51.330  36.840  1.00  0.00           H
ATOM   3300  CB  ILE A 212      60.470  52.280  35.420  1.00  0.00           C
ATOM   3301  HB  ILE A 212      60.250  53.130  34.730  1.00  0.00           H
ATOM   3302  CG2 ILE A 212      61.840  52.420  36.140  1.00  0.00           C
ATOM   3303 1HG2 ILE A 212      62.690  52.490  35.430  1.00  0.00           H
ATOM   3304 2HG2 ILE A 212      61.900  53.340  36.750  1.00  0.00           H
ATOM   3305 3HG2 ILE A 212      61.920  51.630  36.920  1.00  0.00           H
ATOM   3306  CG1 ILE A 212      60.450  51.040  34.490  1.00  0.00           C
ATOM   3307 1HG1 ILE A 212      60.420  50.040  34.970  1.00  0.00           H
ATOM   3308 2HG1 ILE A 212      59.480  51.030  33.940  1.00  0.00           H
ATOM   3309  CD  ILE A 212      61.580  51.040  33.460  1.00  0.00           C
ATOM   3310  HD1 ILE A 212      61.480  50.160  32.800  1.00  0.00           H
ATOM   3311  HD2 ILE A 212      61.530  51.980  32.880  1.00  0.00           H
ATOM   3312  HD3 ILE A 212      62.610  50.840  33.830  1.00  0.00           H
ATOM   3313  C   ILE A 212      59.420  53.360  37.440  1.00  0.00           C
ATOM   3314  O   ILE A 212      59.680  53.110  38.600  1.00  0.00           O
ATOM   3315  N   ALA A 213      59.050  54.630  37.100  1.00  0.00           N
ATOM   3316  HN  ALA A 213      58.740  54.940  36.200  1.00  0.00           H
ATOM   3317  CA  ALA A 213      59.190  55.680  38.060  1.00  0.00           C
ATOM   3318  HA  ALA A 213      60.180  55.650  38.490  1.00  0.00           H
ATOM   3319  CB  ALA A 213      58.940  57.080  37.370  1.00  0.00           C
ATOM   3320  HB1 ALA A 213      58.960  57.960  38.040  1.00  0.00           H
ATOM   3321  HB2 ALA A 213      59.650  57.140  36.520  1.00  0.00           H
ATOM   3322  HB3 ALA A 213      57.930  57.130  36.920  1.00  0.00           H
ATOM   3323  C   ALA A 213      58.260  55.440  39.290  1.00  0.00           C
ATOM   3324  O   ALA A 213      58.810  55.560  40.410  1.00  0.00           O
ATOM   3325  N   THR A 214      56.970  55.200  39.010  1.00  0.00           N
ATOM   3326  HN  THR A 214      56.700  55.320  38.060  1.00  0.00           H
ATOM   3327  CA  THR A 214      55.970  54.970  40.010  1.00  0.00           C
ATOM   3328  HA  THR A 214      56.090  55.800  40.700  1.00  0.00           H
ATOM   3329  CB  THR A 214      54.530  54.950  39.440  1.00  0.00           C
ATOM   3330  HB  THR A 214      54.520  54.110  38.710  1.00  0.00           H
ATOM   3331  OG1 THR A 214      54.240  56.250  38.840  1.00  0.00           O
ATOM   3332  HG1 THR A 214      53.350  56.140  38.490  1.00  0.00           H
ATOM   3333  CG2 THR A 214      53.530  54.890  40.640  1.00  0.00           C
ATOM   3334 1HG2 THR A 214      52.550  54.900  40.110  1.00  0.00           H
ATOM   3335 2HG2 THR A 214      53.570  53.840  41.010  1.00  0.00           H
ATOM   3336 3HG2 THR A 214      53.790  55.690  41.370  1.00  0.00           H
ATOM   3337  C   THR A 214      56.200  53.690  40.810  1.00  0.00           C
ATOM   3338  O   THR A 214      56.090  53.590  42.040  1.00  0.00           O
ATOM   3339  N   SER A 215      56.650  52.620  40.060  1.00  0.00           N
ATOM   3340  HN  SER A 215      56.690  52.640  39.060  1.00  0.00           H
ATOM   3341  CA  SER A 215      57.000  51.390  40.760  1.00  0.00           C
ATOM   3342  HA  SER A 215      56.150  51.070  41.350  1.00  0.00           H
ATOM   3343  CB  SER A 215      57.330  50.170  39.800  1.00  0.00           C
ATOM   3344  HB1 SER A 215      58.210  50.380  39.150  1.00  0.00           H
ATOM   3345  HB2 SER A 215      57.590  49.260  40.390  1.00  0.00           H
ATOM   3346  OG  SER A 215      56.210  49.800  39.010  1.00  0.00           O
ATOM   3347  HG1 SER A 215      56.360  50.450  38.320  1.00  0.00           H
ATOM   3348  C   SER A 215      58.170  51.570  41.710  1.00  0.00           C
ATOM   3349  O   SER A 215      58.100  51.130  42.810  1.00  0.00           O
ATOM   3350  N   LEU A 216      59.220  52.360  41.280  1.00  0.00           N
ATOM   3351  HN  LEU A 216      59.240  52.680  40.340  1.00  0.00           H
ATOM   3352  CA  LEU A 216      60.360  52.580  42.110  1.00  0.00           C
ATOM   3353  HA  LEU A 216      60.780  51.660  42.480  1.00  0.00           H
ATOM   3354  CB  LEU A 216      61.520  53.230  41.340  1.00  0.00           C
ATOM   3355  HB1 LEU A 216      60.990  54.100  40.900  1.00  0.00           H
ATOM   3356  HB2 LEU A 216      62.250  53.550  42.120  1.00  0.00           H
ATOM   3357  CG  LEU A 216      62.230  52.300  40.330  1.00  0.00           C
ATOM   3358  HG  LEU A 216      61.490  51.900  39.610  1.00  0.00           H
ATOM   3359  CD1 LEU A 216      63.310  53.040  39.500  1.00  0.00           C
ATOM   3360 1HD1 LEU A 216      63.850  52.360  38.810  1.00  0.00           H
ATOM   3361 2HD1 LEU A 216      62.810  53.900  39.010  1.00  0.00           H
ATOM   3362 3HD1 LEU A 216      64.070  53.450  40.210  1.00  0.00           H
ATOM   3363  CD2 LEU A 216      62.930  51.170  41.010  1.00  0.00           C
ATOM   3364 1HD2 LEU A 216      63.590  50.600  40.330  1.00  0.00           H
ATOM   3365 2HD2 LEU A 216      63.510  51.500  41.890  1.00  0.00           H
ATOM   3366 3HD2 LEU A 216      62.180  50.510  41.510  1.00  0.00           H
ATOM   3367  C   LEU A 216      59.930  53.370  43.430  1.00  0.00           C
ATOM   3368  O   LEU A 216      60.380  53.070  44.550  1.00  0.00           O
ATOM   3369  N   VAL A 217      59.160  54.480  43.240  1.00  0.00           N
ATOM   3370  HN  VAL A 217      58.770  54.800  42.380  1.00  0.00           H
ATOM   3371  CA  VAL A 217      58.760  55.270  44.380  1.00  0.00           C
ATOM   3372  HA  VAL A 217      59.600  55.580  44.990  1.00  0.00           H
ATOM   3373  CB  VAL A 217      57.960  56.450  43.950  1.00  0.00           C
ATOM   3374  HB  VAL A 217      57.220  56.190  43.160  1.00  0.00           H
ATOM   3375  CG1 VAL A 217      57.260  57.170  45.130  1.00  0.00           C
ATOM   3376 1HG1 VAL A 217      56.860  58.150  44.790  1.00  0.00           H
ATOM   3377 2HG1 VAL A 217      56.400  56.610  45.560  1.00  0.00           H
ATOM   3378 3HG1 VAL A 217      58.060  57.340  45.880  1.00  0.00           H
ATOM   3379  CG2 VAL A 217      58.930  57.460  43.320  1.00  0.00           C
ATOM   3380 1HG2 VAL A 217      58.340  58.300  42.900  1.00  0.00           H
ATOM   3381 2HG2 VAL A 217      59.650  57.860  44.060  1.00  0.00           H
ATOM   3382 3HG2 VAL A 217      59.440  57.170  42.370  1.00  0.00           H
ATOM   3383  C   VAL A 217      57.930  54.470  45.390  1.00  0.00           C
ATOM   3384  O   VAL A 217      58.160  54.460  46.570  1.00  0.00           O
ATOM   3385  N   VAL A 218      56.970  53.690  44.860  1.00  0.00           N
ATOM   3386  HN  VAL A 218      56.780  53.750  43.880  1.00  0.00           H
ATOM   3387  CA  VAL A 218      56.080  52.850  45.680  1.00  0.00           C
ATOM   3388  HA  VAL A 218      55.650  53.440  46.480  1.00  0.00           H
ATOM   3389  CB  VAL A 218      54.960  52.220  44.950  1.00  0.00           C
ATOM   3390  HB  VAL A 218      55.280  51.640  44.060  1.00  0.00           H
ATOM   3391  CG1 VAL A 218      54.200  51.240  45.860  1.00  0.00           C
ATOM   3392 1HG1 VAL A 218      53.260  50.780  45.470  1.00  0.00           H
ATOM   3393 2HG1 VAL A 218      54.730  50.300  46.110  1.00  0.00           H
ATOM   3394 3HG1 VAL A 218      54.030  51.680  46.870  1.00  0.00           H
ATOM   3395  CG2 VAL A 218      54.000  53.330  44.520  1.00  0.00           C
ATOM   3396 1HG2 VAL A 218      53.210  52.920  43.850  1.00  0.00           H
ATOM   3397 2HG2 VAL A 218      53.550  53.960  45.320  1.00  0.00           H
ATOM   3398 3HG2 VAL A 218      54.570  54.040  43.880  1.00  0.00           H
ATOM   3399  C   VAL A 218      56.880  51.790  46.360  1.00  0.00           C
ATOM   3400  O   VAL A 218      56.870  51.550  47.590  1.00  0.00           O
ATOM   3401  N   LEU A 219      57.770  51.100  45.610  1.00  0.00           N
ATOM   3402  HN  LEU A 219      57.780  51.200  44.620  1.00  0.00           H
ATOM   3403  CA  LEU A 219      58.660  50.070  46.210  1.00  0.00           C
ATOM   3404  HA  LEU A 219      58.050  49.330  46.710  1.00  0.00           H
ATOM   3405  CB  LEU A 219      59.420  49.320  45.120  1.00  0.00           C
ATOM   3406  HB1 LEU A 219      59.990  50.050  44.500  1.00  0.00           H
ATOM   3407  HB2 LEU A 219      60.170  48.720  45.690  1.00  0.00           H
ATOM   3408  CG  LEU A 219      58.660  48.270  44.210  1.00  0.00           C
ATOM   3409  HG  LEU A 219      57.940  48.860  43.600  1.00  0.00           H
ATOM   3410  CD1 LEU A 219      59.590  47.520  43.300  1.00  0.00           C
ATOM   3411 1HD1 LEU A 219      59.020  46.820  42.660  1.00  0.00           H
ATOM   3412 2HD1 LEU A 219      60.140  48.270  42.700  1.00  0.00           H
ATOM   3413 3HD1 LEU A 219      60.280  46.920  43.920  1.00  0.00           H
ATOM   3414  CD2 LEU A 219      57.840  47.310  45.070  1.00  0.00           C
ATOM   3415 1HD2 LEU A 219      57.470  46.530  44.380  1.00  0.00           H
ATOM   3416 2HD2 LEU A 219      58.440  46.760  45.830  1.00  0.00           H
ATOM   3417 3HD2 LEU A 219      56.980  47.860  45.510  1.00  0.00           H
ATOM   3418  C   LEU A 219      59.630  50.530  47.290  1.00  0.00           C
ATOM   3419  O   LEU A 219      59.690  49.960  48.400  1.00  0.00           O
ATOM   3420  N   ILE A 220      60.260  51.680  47.010  1.00  0.00           N
ATOM   3421  HN  ILE A 220      60.110  52.100  46.120  1.00  0.00           H
ATOM   3422  CA  ILE A 220      61.200  52.360  47.960  1.00  0.00           C
ATOM   3423  HA  ILE A 220      61.890  51.600  48.300  1.00  0.00           H
ATOM   3424  CB  ILE A 220      61.910  53.560  47.410  1.00  0.00           C
ATOM   3425  HB  ILE A 220      61.170  54.130  46.810  1.00  0.00           H
ATOM   3426  CG2 ILE A 220      62.490  54.540  48.460  1.00  0.00           C
ATOM   3427 1HG2 ILE A 220      63.010  55.340  47.900  1.00  0.00           H
ATOM   3428 2HG2 ILE A 220      61.710  55.070  49.050  1.00  0.00           H
ATOM   3429 3HG2 ILE A 220      63.180  54.040  49.180  1.00  0.00           H
ATOM   3430  CG1 ILE A 220      63.080  53.110  46.440  1.00  0.00           C
ATOM   3431 1HG1 ILE A 220      63.790  52.520  47.050  1.00  0.00           H
ATOM   3432 2HG1 ILE A 220      62.720  52.430  45.640  1.00  0.00           H
ATOM   3433  CD  ILE A 220      63.680  54.230  45.600  1.00  0.00           C
ATOM   3434  HD1 ILE A 220      64.300  53.750  44.800  1.00  0.00           H
ATOM   3435  HD2 ILE A 220      62.950  54.930  45.140  1.00  0.00           H
ATOM   3436  HD3 ILE A 220      64.230  54.910  46.280  1.00  0.00           H
ATOM   3437  C   ILE A 220      60.530  52.690  49.220  1.00  0.00           C
ATOM   3438  O   ILE A 220      61.140  52.380  50.250  1.00  0.00           O
ATOM   3439  N   CYS A 221      59.320  53.270  49.180  1.00  0.00           N
ATOM   3440  HN  CYS A 221      58.920  53.460  48.280  1.00  0.00           H
ATOM   3441  CA  CYS A 221      58.620  53.710  50.320  1.00  0.00           C
ATOM   3442  HA  CYS A 221      59.300  54.010  51.110  1.00  0.00           H
ATOM   3443  CB  CYS A 221      57.860  54.980  49.980  1.00  0.00           C
ATOM   3444  HB1 CYS A 221      57.230  54.710  49.100  1.00  0.00           H
ATOM   3445  HB2 CYS A 221      57.060  55.210  50.710  1.00  0.00           H
ATOM   3446  SG  CYS A 221      58.940  56.390  49.500  1.00  0.00           S
ATOM   3447  HG1 CYS A 221      58.030  57.000  48.750  1.00  0.00           H
ATOM   3448  C   CYS A 221      57.660  52.680  50.960  1.00  0.00           C
ATOM   3449  O   CYS A 221      57.150  52.930  52.040  1.00  0.00           O
ATOM   3450  N   SER A 222      57.510  51.470  50.410  1.00  0.00           N
ATOM   3451  HN  SER A 222      58.010  51.260  49.570  1.00  0.00           H
ATOM   3452  CA  SER A 222      56.760  50.330  50.980  1.00  0.00           C
ATOM   3453  HA  SER A 222      56.070  50.670  51.740  1.00  0.00           H
ATOM   3454  CB  SER A 222      55.800  49.710  50.010  1.00  0.00           C
ATOM   3455  HB1 SER A 222      55.140  48.960  50.490  1.00  0.00           H
ATOM   3456  HB2 SER A 222      55.120  50.510  49.640  1.00  0.00           H
ATOM   3457  OG  SER A 222      56.430  49.210  48.830  1.00  0.00           O
ATOM   3458  HG1 SER A 222      56.640  49.980  48.300  1.00  0.00           H
ATOM   3459  C   SER A 222      57.590  49.210  51.600  1.00  0.00           C
ATOM   3460  O   SER A 222      57.060  48.570  52.600  1.00  0.00           O
ATOM   3461  N   ILE A 223      58.750  48.920  50.960  1.00  0.00           N
ATOM   3462  HN  ILE A 223      59.050  49.390  50.140  1.00  0.00           H
ATOM   3463  CA  ILE A 223      59.730  47.990  51.530  1.00  0.00           C
ATOM   3464  HA  ILE A 223      59.160  47.070  51.570  1.00  0.00           H
ATOM   3465  CB  ILE A 223      60.970  47.670  50.730  1.00  0.00           C
ATOM   3466  HB  ILE A 223      61.640  46.940  51.210  1.00  0.00           H
ATOM   3467  CG2 ILE A 223      60.500  46.990  49.390  1.00  0.00           C
ATOM   3468 1HG2 ILE A 223      61.380  46.600  48.840  1.00  0.00           H
ATOM   3469 2HG2 ILE A 223      59.990  46.060  49.740  1.00  0.00           H
ATOM   3470 3HG2 ILE A 223      59.830  47.570  48.720  1.00  0.00           H
ATOM   3471  CG1 ILE A 223      61.880  48.890  50.420  1.00  0.00           C
ATOM   3472 1HG1 ILE A 223      61.220  49.630  49.900  1.00  0.00           H
ATOM   3473 2HG1 ILE A 223      62.300  49.260  51.380  1.00  0.00           H
ATOM   3474  CD  ILE A 223      63.020  48.650  49.490  1.00  0.00           C
ATOM   3475  HD1 ILE A 223      63.740  49.500  49.480  1.00  0.00           H
ATOM   3476  HD2 ILE A 223      63.690  47.860  49.880  1.00  0.00           H
ATOM   3477  HD3 ILE A 223      62.650  48.510  48.460  1.00  0.00           H
ATOM   3478  C   ILE A 223      60.100  48.270  52.970  1.00  0.00           C
ATOM   3479  O   ILE A 223      60.260  47.250  53.650  1.00  0.00           O
ATOM   3480  N   PRO A 224      60.360  49.430  53.660  1.00  0.00           N
ATOM   3481  CD  PRO A 224      60.210  50.760  53.050  1.00  0.00           C
ATOM   3482  HD1 PRO A 224      59.190  51.180  53.190  1.00  0.00           H
ATOM   3483  HD2 PRO A 224      60.420  50.770  51.950  1.00  0.00           H
ATOM   3484  CA  PRO A 224      60.840  49.430  55.010  1.00  0.00           C
ATOM   3485  HA  PRO A 224      61.700  48.800  55.170  1.00  0.00           H
ATOM   3486  CB  PRO A 224      61.200  50.930  55.250  1.00  0.00           C
ATOM   3487  HB1 PRO A 224      60.380  51.440  55.800  1.00  0.00           H
ATOM   3488  HB2 PRO A 224      62.080  50.990  55.920  1.00  0.00           H
ATOM   3489  CG  PRO A 224      61.330  51.510  53.880  1.00  0.00           C
ATOM   3490  HG1 PRO A 224      60.960  52.560  53.800  1.00  0.00           H
ATOM   3491  HG2 PRO A 224      62.370  51.470  53.500  1.00  0.00           H
ATOM   3492  C   PRO A 224      59.840  48.830  55.990  1.00  0.00           C
ATOM   3493  O   PRO A 224      60.240  48.180  56.960  1.00  0.00           O
ATOM   3494  N   LEU A 225      58.530  49.060  55.810  1.00  0.00           N
ATOM   3495  HN  LEU A 225      58.230  49.590  55.020  1.00  0.00           H
ATOM   3496  CA  LEU A 225      57.550  48.480  56.680  1.00  0.00           C
ATOM   3497  HA  LEU A 225      57.650  48.760  57.710  1.00  0.00           H
ATOM   3498  CB  LEU A 225      56.190  49.130  56.340  1.00  0.00           C
ATOM   3499  HB1 LEU A 225      56.150  50.240  56.330  1.00  0.00           H
ATOM   3500  HB2 LEU A 225      55.880  48.860  55.310  1.00  0.00           H
ATOM   3501  CG  LEU A 225      54.990  48.670  57.210  1.00  0.00           C
ATOM   3502  HG  LEU A 225      54.920  47.560  57.130  1.00  0.00           H
ATOM   3503  CD1 LEU A 225      55.230  49.060  58.690  1.00  0.00           C
ATOM   3504 1HD1 LEU A 225      54.380  48.760  59.340  1.00  0.00           H
ATOM   3505 2HD1 LEU A 225      56.110  48.510  59.080  1.00  0.00           H
ATOM   3506 3HD1 LEU A 225      55.450  50.150  58.760  1.00  0.00           H
ATOM   3507  CD2 LEU A 225      53.690  49.270  56.580  1.00  0.00           C
ATOM   3508 1HD2 LEU A 225      52.850  48.920  57.210  1.00  0.00           H
ATOM   3509 2HD2 LEU A 225      53.760  50.380  56.620  1.00  0.00           H
ATOM   3510 3HD2 LEU A 225      53.380  48.960  55.560  1.00  0.00           H
ATOM   3511  C   LEU A 225      57.450  47.000  56.590  1.00  0.00           C
ATOM   3512  O   LEU A 225      57.530  46.350  57.630  1.00  0.00           O
ATOM   3513  N   VAL A 226      57.490  46.460  55.370  1.00  0.00           N
ATOM   3514  HN  VAL A 226      57.450  46.990  54.530  1.00  0.00           H
ATOM   3515  CA  VAL A 226      57.720  45.020  55.250  1.00  0.00           C
ATOM   3516  HA  VAL A 226      56.960  44.540  55.850  1.00  0.00           H
ATOM   3517  CB  VAL A 226      57.660  44.540  53.810  1.00  0.00           C
ATOM   3518  HB  VAL A 226      58.530  44.940  53.250  1.00  0.00           H
ATOM   3519  CG1 VAL A 226      57.760  43.010  53.680  1.00  0.00           C
ATOM   3520 1HG1 VAL A 226      57.630  42.780  52.600  1.00  0.00           H
ATOM   3521 2HG1 VAL A 226      58.760  42.620  53.950  1.00  0.00           H
ATOM   3522 3HG1 VAL A 226      57.000  42.530  54.340  1.00  0.00           H
ATOM   3523  CG2 VAL A 226      56.340  45.050  53.150  1.00  0.00           C
ATOM   3524 1HG2 VAL A 226      56.200  44.710  52.100  1.00  0.00           H
ATOM   3525 2HG2 VAL A 226      55.400  44.860  53.700  1.00  0.00           H
ATOM   3526 3HG2 VAL A 226      56.350  46.160  53.160  1.00  0.00           H
ATOM   3527  C   VAL A 226      59.040  44.470  55.900  1.00  0.00           C
ATOM   3528  O   VAL A 226      59.030  43.440  56.590  1.00  0.00           O
ATOM   3529  N   VAL A 227      60.200  45.120  55.730  1.00  0.00           N
ATOM   3530  HN  VAL A 227      60.220  45.870  55.080  1.00  0.00           H
ATOM   3531  CA  VAL A 227      61.390  44.750  56.410  1.00  0.00           C
ATOM   3532  HA  VAL A 227      61.550  43.720  56.140  1.00  0.00           H
ATOM   3533  CB  VAL A 227      62.600  45.610  56.030  1.00  0.00           C
ATOM   3534  HB  VAL A 227      62.290  46.660  56.180  1.00  0.00           H
ATOM   3535  CG1 VAL A 227      63.910  45.410  56.810  1.00  0.00           C
ATOM   3536 1HG1 VAL A 227      64.730  45.970  56.310  1.00  0.00           H
ATOM   3537 2HG1 VAL A 227      63.780  45.660  57.890  1.00  0.00           H
ATOM   3538 3HG1 VAL A 227      64.290  44.370  56.710  1.00  0.00           H
ATOM   3539  CG2 VAL A 227      62.920  45.330  54.590  1.00  0.00           C
ATOM   3540 1HG2 VAL A 227      63.700  46.050  54.240  1.00  0.00           H
ATOM   3541 2HG2 VAL A 227      63.300  44.300  54.440  1.00  0.00           H
ATOM   3542 3HG2 VAL A 227      62.090  45.500  53.870  1.00  0.00           H
ATOM   3543  C   VAL A 227      61.290  44.750  57.900  1.00  0.00           C
ATOM   3544  O   VAL A 227      61.820  43.840  58.600  1.00  0.00           O
ATOM   3545  N   ARG A 228      60.610  45.770  58.520  1.00  0.00           N
ATOM   3546  HN  ARG A 228      60.320  46.570  58.010  1.00  0.00           H
ATOM   3547  CA  ARG A 228      60.220  45.780  59.920  1.00  0.00           C
ATOM   3548  HA  ARG A 228      61.140  45.590  60.450  1.00  0.00           H
ATOM   3549  CB  ARG A 228      59.750  47.160  60.370  1.00  0.00           C
ATOM   3550  HB1 ARG A 228      58.850  47.490  59.810  1.00  0.00           H
ATOM   3551  HB2 ARG A 228      59.470  47.100  61.440  1.00  0.00           H
ATOM   3552  CG  ARG A 228      60.750  48.310  60.300  1.00  0.00           C
ATOM   3553  HG1 ARG A 228      60.880  48.550  59.220  1.00  0.00           H
ATOM   3554  HG2 ARG A 228      60.390  49.310  60.630  1.00  0.00           H
ATOM   3555  CD  ARG A 228      62.190  47.950  60.680  1.00  0.00           C
ATOM   3556  HD1 ARG A 228      62.620  47.100  60.100  1.00  0.00           H
ATOM   3557  HD2 ARG A 228      62.740  48.910  60.590  1.00  0.00           H
ATOM   3558  NE  ARG A 228      62.130  47.670  62.130  1.00  0.00           N
ATOM   3559  HE  ARG A 228      61.460  48.120  62.730  1.00  0.00           H
ATOM   3560  CZ  ARG A 228      63.070  47.150  62.850  1.00  0.00           C
ATOM   3561  NH1 ARG A 228      64.280  46.810  62.350  1.00  0.00           N
ATOM   3562 1HH1 ARG A 228      64.530  46.870  61.390  1.00  0.00           H
ATOM   3563 2HH1 ARG A 228      64.870  46.620  63.140  1.00  0.00           H
ATOM   3564  NH2 ARG A 228      62.810  47.050  64.150  1.00  0.00           N
ATOM   3565 1HH2 ARG A 228      61.850  47.140  64.430  1.00  0.00           H
ATOM   3566 2HH2 ARG A 228      63.520  46.640  64.730  1.00  0.00           H
ATOM   3567  C   ARG A 228      59.250  44.700  60.370  1.00  0.00           C
ATOM   3568  O   ARG A 228      59.380  44.260  61.480  1.00  0.00           O
ATOM   3569  N   VAL A 229      58.330  44.220  59.550  1.00  0.00           N
ATOM   3570  HN  VAL A 229      58.140  44.760  58.730  1.00  0.00           H
ATOM   3571  CA  VAL A 229      57.510  43.020  59.940  1.00  0.00           C
ATOM   3572  HA  VAL A 229      56.990  43.210  60.860  1.00  0.00           H
ATOM   3573  CB  VAL A 229      56.470  42.710  58.840  1.00  0.00           C
ATOM   3574  HB  VAL A 229      56.950  42.580  57.840  1.00  0.00           H
ATOM   3575  CG1 VAL A 229      55.610  41.420  59.180  1.00  0.00           C
ATOM   3576 1HG1 VAL A 229      54.730  41.360  58.500  1.00  0.00           H
ATOM   3577 2HG1 VAL A 229      56.240  40.510  59.130  1.00  0.00           H
ATOM   3578 3HG1 VAL A 229      55.200  41.450  60.210  1.00  0.00           H
ATOM   3579  CG2 VAL A 229      55.480  43.880  58.780  1.00  0.00           C
ATOM   3580 1HG2 VAL A 229      54.770  43.720  57.940  1.00  0.00           H
ATOM   3581 2HG2 VAL A 229      54.990  44.100  59.750  1.00  0.00           H
ATOM   3582 3HG2 VAL A 229      55.980  44.840  58.540  1.00  0.00           H
ATOM   3583  C   VAL A 229      58.410  41.780  60.040  1.00  0.00           C
ATOM   3584  O   VAL A 229      58.320  40.960  60.920  1.00  0.00           O
ATOM   3585  N   PHE A 230      59.340  41.550  59.050  1.00  0.00           N
ATOM   3586  HN  PHE A 230      59.420  42.140  58.260  1.00  0.00           H
ATOM   3587  CA  PHE A 230      60.390  40.560  59.100  1.00  0.00           C
ATOM   3588  HA  PHE A 230      59.860  39.630  59.270  1.00  0.00           H
ATOM   3589  CB  PHE A 230      61.220  40.500  57.830  1.00  0.00           C
ATOM   3590  HB1 PHE A 230      61.660  41.490  57.580  1.00  0.00           H
ATOM   3591  HB2 PHE A 230      62.070  39.810  58.030  1.00  0.00           H
ATOM   3592  CG  PHE A 230      60.600  39.920  56.590  1.00  0.00           C
ATOM   3593  CD1 PHE A 230      60.300  38.580  56.630  1.00  0.00           C
ATOM   3594  HD1 PHE A 230      60.680  37.890  57.370  1.00  0.00           H
ATOM   3595  CE1 PHE A 230      59.700  38.010  55.500  1.00  0.00           C
ATOM   3596  HE1 PHE A 230      59.390  36.980  55.610  1.00  0.00           H
ATOM   3597  CZ  PHE A 230      59.400  38.790  54.410  1.00  0.00           C
ATOM   3598  HZ  PHE A 230      58.910  38.410  53.530  1.00  0.00           H
ATOM   3599  CD2 PHE A 230      60.460  40.660  55.420  1.00  0.00           C
ATOM   3600  HD2 PHE A 230      60.760  41.700  55.480  1.00  0.00           H
ATOM   3601  CE2 PHE A 230      59.870  40.100  54.300  1.00  0.00           C
ATOM   3602  HE2 PHE A 230      59.700  40.600  53.370  1.00  0.00           H
ATOM   3603  C   PHE A 230      61.280  40.630  60.360  1.00  0.00           C
ATOM   3604  O   PHE A 230      61.410  39.660  61.180  1.00  0.00           O
ATOM   3605  N   VAL A 231      61.960  41.790  60.670  1.00  0.00           N
ATOM   3606  HN  VAL A 231      61.780  42.580  60.100  1.00  0.00           H
ATOM   3607  CA  VAL A 231      62.830  41.870  61.830  1.00  0.00           C
ATOM   3608  HA  VAL A 231      63.590  41.100  61.830  1.00  0.00           H
ATOM   3609  CB  VAL A 231      63.610  43.190  61.670  1.00  0.00           C
ATOM   3610  HB  VAL A 231      62.930  44.070  61.580  1.00  0.00           H
ATOM   3611  CG1 VAL A 231      64.410  43.440  63.000  1.00  0.00           C
ATOM   3612 1HG1 VAL A 231      65.210  44.210  62.910  1.00  0.00           H
ATOM   3613 2HG1 VAL A 231      63.830  43.620  63.930  1.00  0.00           H
ATOM   3614 3HG1 VAL A 231      64.960  42.490  63.170  1.00  0.00           H
ATOM   3615  CG2 VAL A 231      64.550  43.080  60.490  1.00  0.00           C
ATOM   3616 1HG2 VAL A 231      65.100  44.010  60.220  1.00  0.00           H
ATOM   3617 2HG2 VAL A 231      65.280  42.260  60.640  1.00  0.00           H
ATOM   3618 3HG2 VAL A 231      64.040  42.710  59.570  1.00  0.00           H
ATOM   3619  C   VAL A 231      62.140  41.820  63.150  1.00  0.00           C
ATOM   3620  O   VAL A 231      62.670  41.130  64.040  1.00  0.00           O
ATOM   3621  N   ASN A 232      60.980  42.530  63.380  1.00  0.00           N
ATOM   3622  HN  ASN A 232      60.660  43.180  62.690  1.00  0.00           H
ATOM   3623  CA  ASN A 232      60.200  42.520  64.640  1.00  0.00           C
ATOM   3624  HA  ASN A 232      60.910  42.690  65.440  1.00  0.00           H
ATOM   3625  CB  ASN A 232      59.120  43.600  64.600  1.00  0.00           C
ATOM   3626  HB1 ASN A 232      58.600  43.450  63.630  1.00  0.00           H
ATOM   3627  HB2 ASN A 232      58.400  43.490  65.440  1.00  0.00           H
ATOM   3628  CG  ASN A 232      59.720  44.980  64.650  1.00  0.00           C
ATOM   3629  OD1 ASN A 232      60.790  45.290  65.210  1.00  0.00           O
ATOM   3630  ND2 ASN A 232      59.070  45.980  64.010  1.00  0.00           N
ATOM   3631 1HD2 ASN A 232      58.210  45.780  63.540  1.00  0.00           H
ATOM   3632 2HD2 ASN A 232      59.390  46.910  64.140  1.00  0.00           H
ATOM   3633  C   ASN A 232      59.720  41.130  65.000  1.00  0.00           C
ATOM   3634  O   ASN A 232      59.760  40.650  66.130  1.00  0.00           O
ATOM   3635  N   GLN A 233      59.130  40.440  64.040  1.00  0.00           N
ATOM   3636  HN  GLN A 233      58.960  40.870  63.160  1.00  0.00           H
ATOM   3637  CA  GLN A 233      58.610  39.100  64.260  1.00  0.00           C
ATOM   3638  HA  GLN A 233      58.060  39.090  65.200  1.00  0.00           H
ATOM   3639  CB  GLN A 233      57.580  38.680  63.200  1.00  0.00           C
ATOM   3640  HB1 GLN A 233      56.830  39.470  62.990  1.00  0.00           H
ATOM   3641  HB2 GLN A 233      58.080  38.410  62.240  1.00  0.00           H
ATOM   3642  CG  GLN A 233      56.690  37.460  63.630  1.00  0.00           C
ATOM   3643  HG1 GLN A 233      56.010  37.310  62.770  1.00  0.00           H
ATOM   3644  HG2 GLN A 233      57.350  36.570  63.770  1.00  0.00           H
ATOM   3645  CD  GLN A 233      55.960  37.760  64.960  1.00  0.00           C
ATOM   3646  OE1 GLN A 233      54.860  38.320  64.970  1.00  0.00           O
ATOM   3647  NE2 GLN A 233      56.540  37.250  66.100  1.00  0.00           N
ATOM   3648 1HE2 GLN A 233      57.470  36.880  66.060  1.00  0.00           H
ATOM   3649 2HE2 GLN A 233      56.050  37.390  66.960  1.00  0.00           H
ATOM   3650  C   GLN A 233      59.700  38.040  64.490  1.00  0.00           C
ATOM   3651  O   GLN A 233      59.520  37.150  65.330  1.00  0.00           O
ATOM   3652  N   LEU A 234      60.750  38.090  63.650  1.00  0.00           N
ATOM   3653  HN  LEU A 234      60.890  38.820  62.990  1.00  0.00           H
ATOM   3654  CA  LEU A 234      61.830  37.100  63.720  1.00  0.00           C
ATOM   3655  HA  LEU A 234      61.370  36.140  63.830  1.00  0.00           H
ATOM   3656  CB  LEU A 234      62.610  37.170  62.370  1.00  0.00           C
ATOM   3657  HB1 LEU A 234      61.850  37.090  61.560  1.00  0.00           H
ATOM   3658  HB2 LEU A 234      62.990  38.210  62.230  1.00  0.00           H
ATOM   3659  CG  LEU A 234      63.770  36.190  62.140  1.00  0.00           C
ATOM   3660  HG  LEU A 234      64.470  36.360  62.990  1.00  0.00           H
ATOM   3661  CD1 LEU A 234      63.220  34.760  62.140  1.00  0.00           C
ATOM   3662 1HD1 LEU A 234      64.040  34.030  61.990  1.00  0.00           H
ATOM   3663 2HD1 LEU A 234      62.760  34.450  63.100  1.00  0.00           H
ATOM   3664 3HD1 LEU A 234      62.530  34.670  61.270  1.00  0.00           H
ATOM   3665  CD2 LEU A 234      64.390  36.430  60.810  1.00  0.00           C
ATOM   3666 1HD2 LEU A 234      65.180  35.730  60.460  1.00  0.00           H
ATOM   3667 2HD2 LEU A 234      63.690  36.600  59.960  1.00  0.00           H
ATOM   3668 3HD2 LEU A 234      64.870  37.420  60.770  1.00  0.00           H
ATOM   3669  C   LEU A 234      62.840  37.210  64.850  1.00  0.00           C
ATOM   3670  O   LEU A 234      63.170  36.270  65.590  1.00  0.00           O
ATOM   3671  N   TYR A 235      63.340  38.420  65.070  1.00  0.00           N
ATOM   3672  HN  TYR A 235      63.090  39.140  64.420  1.00  0.00           H
ATOM   3673  CA  TYR A 235      64.260  38.750  66.090  1.00  0.00           C
ATOM   3674  HA  TYR A 235      64.530  37.930  66.740  1.00  0.00           H
ATOM   3675  CB  TYR A 235      65.590  39.280  65.420  1.00  0.00           C
ATOM   3676  HB1 TYR A 235      65.390  40.190  64.810  1.00  0.00           H
ATOM   3677  HB2 TYR A 235      66.400  39.620  66.100  1.00  0.00           H
ATOM   3678  CG  TYR A 235      66.290  38.170  64.510  1.00  0.00           C
ATOM   3679  CD1 TYR A 235      66.170  36.800  64.910  1.00  0.00           C
ATOM   3680  HD1 TYR A 235      65.590  36.540  65.780  1.00  0.00           H
ATOM   3681  CE1 TYR A 235      66.920  35.790  64.220  1.00  0.00           C
ATOM   3682  HE1 TYR A 235      66.870  34.740  64.480  1.00  0.00           H
ATOM   3683  CZ  TYR A 235      67.620  36.150  63.020  1.00  0.00           C
ATOM   3684  OH  TYR A 235      68.090  35.090  62.250  1.00  0.00           O
ATOM   3685  HH  TYR A 235      68.230  35.500  61.400  1.00  0.00           H
ATOM   3686  CD2 TYR A 235      67.070  38.490  63.430  1.00  0.00           C
ATOM   3687  HD2 TYR A 235      67.120  39.510  63.090  1.00  0.00           H
ATOM   3688  CE2 TYR A 235      67.670  37.490  62.630  1.00  0.00           C
ATOM   3689  HE2 TYR A 235      68.060  37.730  61.650  1.00  0.00           H
ATOM   3690  C   TYR A 235      63.810  39.800  67.030  1.00  0.00           C
ATOM   3691  O   TYR A 235      62.600  39.960  67.240  1.00  0.00           O
ATOM   3692  N   GLN A 236      64.670  40.480  67.800  1.00  0.00           N
ATOM   3693  HN  GLN A 236      65.620  40.540  67.500  1.00  0.00           H
ATOM   3694  CA  GLN A 236      64.270  41.360  68.890  1.00  0.00           C
ATOM   3695  HA  GLN A 236      63.330  41.050  69.320  1.00  0.00           H
ATOM   3696  CB  GLN A 236      65.280  41.380  70.010  1.00  0.00           C
ATOM   3697  HB1 GLN A 236      66.320  41.520  69.660  1.00  0.00           H
ATOM   3698  HB2 GLN A 236      65.040  42.150  70.770  1.00  0.00           H
ATOM   3699  CG  GLN A 236      65.310  40.070  70.700  1.00  0.00           C
ATOM   3700  HG1 GLN A 236      64.280  39.790  70.990  1.00  0.00           H
ATOM   3701  HG2 GLN A 236      65.740  39.350  69.970  1.00  0.00           H
ATOM   3702  CD  GLN A 236      66.160  40.050  71.950  1.00  0.00           C
ATOM   3703  OE1 GLN A 236      67.080  40.840  72.310  1.00  0.00           O
ATOM   3704  NE2 GLN A 236      65.810  38.980  72.790  1.00  0.00           N
ATOM   3705 1HE2 GLN A 236      64.920  38.530  72.660  1.00  0.00           H
ATOM   3706 2HE2 GLN A 236      66.240  38.870  73.680  1.00  0.00           H
ATOM   3707  C   GLN A 236      64.110  42.770  68.290  1.00  0.00           C
ATOM   3708  O   GLN A 236      64.890  43.190  67.410  1.00  0.00           O
ATOM   3709  N   PRO A 237      63.120  43.560  68.740  1.00  0.00           N
ATOM   3710  CD  PRO A 237      61.830  43.060  69.230  1.00  0.00           C
ATOM   3711  HD1 PRO A 237      61.930  42.960  70.330  1.00  0.00           H
ATOM   3712  HD2 PRO A 237      61.550  42.130  68.680  1.00  0.00           H
ATOM   3713  CA  PRO A 237      62.940  44.930  68.160  1.00  0.00           C
ATOM   3714  HA  PRO A 237      63.060  44.980  67.090  1.00  0.00           H
ATOM   3715  CB  PRO A 237      61.560  45.410  68.640  1.00  0.00           C
ATOM   3716  HB1 PRO A 237      61.650  45.880  69.640  1.00  0.00           H
ATOM   3717  HB2 PRO A 237      61.080  46.110  67.920  1.00  0.00           H
ATOM   3718  CG  PRO A 237      60.830  44.140  68.810  1.00  0.00           C
ATOM   3719  HG1 PRO A 237      59.920  44.190  69.450  1.00  0.00           H
ATOM   3720  HG2 PRO A 237      60.400  43.870  67.830  1.00  0.00           H
ATOM   3721  C   PRO A 237      63.990  45.920  68.730  1.00  0.00           C
ATOM   3722  O   PRO A 237      64.320  46.910  68.140  1.00  0.00           O
ATOM   3723  N   SER A 238      64.500  45.590  69.950  1.00  0.00           N
ATOM   3724  HN  SER A 238      64.090  44.790  70.380  1.00  0.00           H
ATOM   3725  CA  SER A 238      65.560  46.270  70.640  1.00  0.00           C
ATOM   3726  HA  SER A 238      65.790  45.690  71.520  1.00  0.00           H
ATOM   3727  CB  SER A 238      66.940  46.310  69.920  1.00  0.00           C
ATOM   3728  HB1 SER A 238      67.270  45.260  69.780  1.00  0.00           H
ATOM   3729  HB2 SER A 238      66.910  46.870  68.960  1.00  0.00           H
ATOM   3730  OG  SER A 238      68.010  46.940  70.620  1.00  0.00           O
ATOM   3731  HG1 SER A 238      68.780  46.440  70.340  1.00  0.00           H
ATOM   3732  C   SER A 238      65.290  47.700  71.180  1.00  0.00           C
ATOM   3733  O   SER A 238      65.900  48.170  72.130  1.00  0.00           O
ATOM   3734  N   LEU A 239      64.340  48.410  70.530  1.00  0.00           N
ATOM   3735  HN  LEU A 239      64.020  47.880  69.750  1.00  0.00           H
ATOM   3736  CA  LEU A 239      63.760  49.720  70.910  1.00  0.00           C
ATOM   3737  HA  LEU A 239      63.310  50.070  70.000  1.00  0.00           H
ATOM   3738  CB  LEU A 239      62.640  49.650  71.980  1.00  0.00           C
ATOM   3739  HB1 LEU A 239      62.020  48.760  71.700  1.00  0.00           H
ATOM   3740  HB2 LEU A 239      63.150  49.330  72.910  1.00  0.00           H
ATOM   3741  CG  LEU A 239      61.780  50.990  72.100  1.00  0.00           C
ATOM   3742  HG  LEU A 239      62.390  51.920  72.100  1.00  0.00           H
ATOM   3743  CD1 LEU A 239      60.780  51.140  70.970  1.00  0.00           C
ATOM   3744 1HD1 LEU A 239      60.290  52.130  70.840  1.00  0.00           H
ATOM   3745 2HD1 LEU A 239      61.350  50.980  70.030  1.00  0.00           H
ATOM   3746 3HD1 LEU A 239      60.020  50.340  70.990  1.00  0.00           H
ATOM   3747  CD2 LEU A 239      60.960  51.030  73.430  1.00  0.00           C
ATOM   3748 1HD2 LEU A 239      60.510  52.040  73.540  1.00  0.00           H
ATOM   3749 2HD2 LEU A 239      60.280  50.150  73.520  1.00  0.00           H
ATOM   3750 3HD2 LEU A 239      61.680  50.960  74.270  1.00  0.00           H
ATOM   3751  C   LEU A 239      64.710  50.880  71.200  1.00  0.00           C
ATOM   3752  O   LEU A 239      65.070  51.230  72.340  1.00  0.00           O
ATOM   3753  N   GLU A 240      65.220  51.530  70.120  1.00  0.00           N
ATOM   3754  HN  GLU A 240      65.020  51.260  69.180  1.00  0.00           H
ATOM   3755  CA  GLU A 240      65.940  52.810  70.200  1.00  0.00           C
ATOM   3756  HA  GLU A 240      66.800  52.650  70.840  1.00  0.00           H
ATOM   3757  CB  GLU A 240      66.530  53.240  68.820  1.00  0.00           C
ATOM   3758  HB1 GLU A 240      67.420  52.600  68.620  1.00  0.00           H
ATOM   3759  HB2 GLU A 240      65.870  52.970  67.970  1.00  0.00           H
ATOM   3760  CG  GLU A 240      66.990  54.680  68.690  1.00  0.00           C
ATOM   3761  HG1 GLU A 240      67.240  54.950  67.640  1.00  0.00           H
ATOM   3762  HG2 GLU A 240      66.160  55.350  69.010  1.00  0.00           H
ATOM   3763  CD  GLU A 240      68.280  54.930  69.510  1.00  0.00           C
ATOM   3764  OE1 GLU A 240      68.760  54.100  70.320  1.00  0.00           O
ATOM   3765  OE2 GLU A 240      68.840  56.050  69.340  1.00  0.00           O
ATOM   3766  C   GLU A 240      65.040  53.870  70.820  1.00  0.00           C
ATOM   3767  O   GLU A 240      63.880  54.140  70.420  1.00  0.00           O
ATOM   3768  N   ARG A 241      65.460  54.430  71.970  1.00  0.00           N
ATOM   3769  HN  ARG A 241      66.190  54.030  72.520  1.00  0.00           H
ATOM   3770  CA  ARG A 241      64.630  55.250  72.770  1.00  0.00           C
ATOM   3771  HA  ARG A 241      63.710  54.700  72.920  1.00  0.00           H
ATOM   3772  CB  ARG A 241      65.210  55.520  74.180  1.00  0.00           C
ATOM   3773  HB1 ARG A 241      66.280  55.780  74.000  1.00  0.00           H
ATOM   3774  HB2 ARG A 241      64.650  56.320  74.710  1.00  0.00           H
ATOM   3775  CG  ARG A 241      65.310  54.290  75.100  1.00  0.00           C
ATOM   3776  HG1 ARG A 241      64.290  53.880  75.280  1.00  0.00           H
ATOM   3777  HG2 ARG A 241      65.950  53.550  74.560  1.00  0.00           H
ATOM   3778  CD  ARG A 241      65.850  54.620  76.520  1.00  0.00           C
ATOM   3779  HD1 ARG A 241      65.990  53.670  77.070  1.00  0.00           H
ATOM   3780  HD2 ARG A 241      66.800  55.190  76.420  1.00  0.00           H
ATOM   3781  NE  ARG A 241      64.820  55.490  77.200  1.00  0.00           N
ATOM   3782  HE  ARG A 241      63.850  55.500  76.940  1.00  0.00           H
ATOM   3783  CZ  ARG A 241      65.160  56.420  78.080  1.00  0.00           C
ATOM   3784  NH1 ARG A 241      66.310  56.450  78.600  1.00  0.00           N
ATOM   3785 1HH1 ARG A 241      67.050  55.800  78.440  1.00  0.00           H
ATOM   3786 2HH1 ARG A 241      66.600  57.150  79.260  1.00  0.00           H
ATOM   3787  NH2 ARG A 241      64.260  57.340  78.310  1.00  0.00           N
ATOM   3788 1HH2 ARG A 241      63.420  57.210  77.790  1.00  0.00           H
ATOM   3789 2HH2 ARG A 241      64.470  58.140  78.870  1.00  0.00           H
ATOM   3790  C   ARG A 241      64.300  56.580  72.190  1.00  0.00           C
ATOM   3791  O   ARG A 241      63.240  57.170  72.310  1.00  0.00           O
ATOM   3792  N   GLU A 242      65.250  57.190  71.450  1.00  0.00           N
ATOM   3793  HN  GLU A 242      66.150  56.770  71.420  1.00  0.00           H
ATOM   3794  CA  GLU A 242      65.100  58.420  70.760  1.00  0.00           C
ATOM   3795  HA  GLU A 242      64.520  59.090  71.390  1.00  0.00           H
ATOM   3796  CB  GLU A 242      66.430  59.080  70.350  1.00  0.00           C
ATOM   3797  HB1 GLU A 242      66.940  59.030  71.330  1.00  0.00           H
ATOM   3798  HB2 GLU A 242      67.040  58.360  69.770  1.00  0.00           H
ATOM   3799  CG  GLU A 242      66.390  60.410  69.670  1.00  0.00           C
ATOM   3800  HG1 GLU A 242      67.390  60.790  69.380  1.00  0.00           H
ATOM   3801  HG2 GLU A 242      65.910  60.200  68.680  1.00  0.00           H
ATOM   3802  CD  GLU A 242      65.600  61.400  70.440  1.00  0.00           C
ATOM   3803  OE1 GLU A 242      66.050  61.880  71.480  1.00  0.00           O
ATOM   3804  OE2 GLU A 242      64.540  61.760  69.890  1.00  0.00           O
ATOM   3805  C   GLU A 242      64.200  58.210  69.470  1.00  0.00           C
ATOM   3806  O   GLU A 242      64.570  57.450  68.560  1.00  0.00           O
ATOM   3807  N   VAL A 243      63.130  59.010  69.330  1.00  0.00           N
ATOM   3808  HN  VAL A 243      63.050  59.850  69.860  1.00  0.00           H
ATOM   3809  CA  VAL A 243      62.140  58.850  68.280  1.00  0.00           C
ATOM   3810  HA  VAL A 243      61.960  57.790  68.220  1.00  0.00           H
ATOM   3811  CB  VAL A 243      60.800  59.620  68.620  1.00  0.00           C
ATOM   3812  HB  VAL A 243      60.140  59.460  67.740  1.00  0.00           H
ATOM   3813  CG1 VAL A 243      60.140  59.090  69.900  1.00  0.00           C
ATOM   3814 1HG1 VAL A 243      59.200  59.630  70.140  1.00  0.00           H
ATOM   3815 2HG1 VAL A 243      59.850  58.010  69.930  1.00  0.00           H
ATOM   3816 3HG1 VAL A 243      60.920  59.320  70.660  1.00  0.00           H
ATOM   3817  CG2 VAL A 243      61.120  61.190  68.710  1.00  0.00           C
ATOM   3818 1HG2 VAL A 243      60.180  61.710  69.000  1.00  0.00           H
ATOM   3819 2HG2 VAL A 243      61.920  61.390  69.450  1.00  0.00           H
ATOM   3820 3HG2 VAL A 243      61.380  61.560  67.700  1.00  0.00           H
ATOM   3821  C   VAL A 243      62.660  59.340  66.920  1.00  0.00           C
ATOM   3822  O   VAL A 243      62.010  59.080  65.900  1.00  0.00           O
ATOM   3823  N   SER A 244      63.770  59.990  66.820  1.00  0.00           N
ATOM   3824  HN  SER A 244      64.270  60.190  67.660  1.00  0.00           H
ATOM   3825  CA  SER A 244      64.480  60.450  65.580  1.00  0.00           C
ATOM   3826  HA  SER A 244      63.820  61.080  65.010  1.00  0.00           H
ATOM   3827  CB  SER A 244      65.670  61.370  65.820  1.00  0.00           C
ATOM   3828  HB1 SER A 244      66.010  61.790  64.840  1.00  0.00           H
ATOM   3829  HB2 SER A 244      65.330  62.200  66.480  1.00  0.00           H
ATOM   3830  OG  SER A 244      66.700  60.700  66.530  1.00  0.00           O
ATOM   3831  HG1 SER A 244      67.330  61.360  66.860  1.00  0.00           H
ATOM   3832  C   SER A 244      64.870  59.370  64.660  1.00  0.00           C
ATOM   3833  O   SER A 244      64.690  59.380  63.420  1.00  0.00           O
ATOM   3834  N   LYS A 245      65.410  58.270  65.240  1.00  0.00           N
ATOM   3835  HN  LYS A 245      65.540  58.210  66.220  1.00  0.00           H
ATOM   3836  CA  LYS A 245      65.930  57.150  64.510  1.00  0.00           C
ATOM   3837  HA  LYS A 245      66.100  57.460  63.490  1.00  0.00           H
ATOM   3838  CB  LYS A 245      67.280  56.580  65.090  1.00  0.00           C
ATOM   3839  HB1 LYS A 245      66.960  56.140  66.060  1.00  0.00           H
ATOM   3840  HB2 LYS A 245      67.650  55.780  64.420  1.00  0.00           H
ATOM   3841  CG  LYS A 245      68.320  57.610  65.280  1.00  0.00           C
ATOM   3842  HG1 LYS A 245      68.600  57.940  64.260  1.00  0.00           H
ATOM   3843  HG2 LYS A 245      68.000  58.460  65.920  1.00  0.00           H
ATOM   3844  CD  LYS A 245      69.590  56.970  65.890  1.00  0.00           C
ATOM   3845  HD1 LYS A 245      69.260  56.410  66.790  1.00  0.00           H
ATOM   3846  HD2 LYS A 245      70.030  56.300  65.120  1.00  0.00           H
ATOM   3847  CE  LYS A 245      70.640  57.970  66.420  1.00  0.00           C
ATOM   3848  HE1 LYS A 245      70.900  58.600  65.540  1.00  0.00           H
ATOM   3849  HE2 LYS A 245      70.200  58.620  67.200  1.00  0.00           H
ATOM   3850  NZ  LYS A 245      71.840  57.330  66.950  1.00  0.00           N
ATOM   3851  HZ1 LYS A 245      72.510  58.060  67.250  1.00  0.00           H
ATOM   3852  HZ2 LYS A 245      71.520  56.670  67.690  1.00  0.00           H
ATOM   3853  HZ3 LYS A 245      72.320  56.780  66.210  1.00  0.00           H
ATOM   3854  C   LYS A 245      64.900  56.040  64.370  1.00  0.00           C
ATOM   3855  O   LYS A 245      64.580  55.640  63.220  1.00  0.00           O
ATOM   3856  N   ASN A 246      64.400  55.570  65.550  1.00  0.00           N
ATOM   3857  HN  ASN A 246      64.730  56.000  66.390  1.00  0.00           H
ATOM   3858  CA  ASN A 246      63.410  54.540  65.760  1.00  0.00           C
ATOM   3859  HA  ASN A 246      63.870  53.830  66.430  1.00  0.00           H
ATOM   3860  CB  ASN A 246      62.280  55.160  66.550  1.00  0.00           C
ATOM   3861  HB1 ASN A 246      62.740  55.570  67.480  1.00  0.00           H
ATOM   3862  HB2 ASN A 246      61.850  56.030  66.000  1.00  0.00           H
ATOM   3863  CG  ASN A 246      61.230  54.180  66.950  1.00  0.00           C
ATOM   3864  OD1 ASN A 246      61.360  52.970  66.790  1.00  0.00           O
ATOM   3865  ND2 ASN A 246      60.130  54.680  67.580  1.00  0.00           N
ATOM   3866 1HD2 ASN A 246      59.830  55.630  67.460  1.00  0.00           H
ATOM   3867 2HD2 ASN A 246      59.390  54.070  67.870  1.00  0.00           H
ATOM   3868  C   ASN A 246      62.910  53.820  64.440  1.00  0.00           C
ATOM   3869  O   ASN A 246      62.020  54.280  63.680  1.00  0.00           O
ATOM   3870  N   PRO A 247      63.440  52.690  64.020  1.00  0.00           N
ATOM   3871  CD  PRO A 247      64.480  51.850  64.660  1.00  0.00           C
ATOM   3872  HD1 PRO A 247      64.290  51.760  65.750  1.00  0.00           H
ATOM   3873  HD2 PRO A 247      65.510  52.260  64.640  1.00  0.00           H
ATOM   3874  CA  PRO A 247      63.280  52.240  62.620  1.00  0.00           C
ATOM   3875  HA  PRO A 247      63.680  53.070  62.050  1.00  0.00           H
ATOM   3876  CB  PRO A 247      64.150  51.000  62.530  1.00  0.00           C
ATOM   3877  HB1 PRO A 247      63.860  50.290  61.720  1.00  0.00           H
ATOM   3878  HB2 PRO A 247      65.060  51.370  62.020  1.00  0.00           H
ATOM   3879  CG  PRO A 247      64.470  50.570  63.960  1.00  0.00           C
ATOM   3880  HG1 PRO A 247      63.700  49.860  64.350  1.00  0.00           H
ATOM   3881  HG2 PRO A 247      65.360  49.930  64.130  1.00  0.00           H
ATOM   3882  C   PRO A 247      61.830  51.890  62.230  1.00  0.00           C
ATOM   3883  O   PRO A 247      61.430  52.090  61.090  1.00  0.00           O
ATOM   3884  N   ASP A 248      61.000  51.440  63.150  1.00  0.00           N
ATOM   3885  HN  ASP A 248      61.400  51.360  64.060  1.00  0.00           H
ATOM   3886  CA  ASP A 248      59.530  51.310  63.040  1.00  0.00           C
ATOM   3887  HA  ASP A 248      59.250  50.710  62.180  1.00  0.00           H
ATOM   3888  CB  ASP A 248      58.970  50.660  64.330  1.00  0.00           C
ATOM   3889  HB1 ASP A 248      59.300  51.310  65.170  1.00  0.00           H
ATOM   3890  HB2 ASP A 248      57.860  50.690  64.290  1.00  0.00           H
ATOM   3891  CG  ASP A 248      59.430  49.210  64.690  1.00  0.00           C
ATOM   3892  OD1 ASP A 248      60.010  48.560  63.790  1.00  0.00           O
ATOM   3893  OD2 ASP A 248      59.100  48.780  65.790  1.00  0.00           O
ATOM   3894  C   ASP A 248      58.910  52.670  62.670  1.00  0.00           C
ATOM   3895  O   ASP A 248      58.220  52.800  61.680  1.00  0.00           O
ATOM   3896  N   LEU A 249      59.280  53.720  63.420  1.00  0.00           N
ATOM   3897  HN  LEU A 249      60.030  53.570  64.060  1.00  0.00           H
ATOM   3898  CA  LEU A 249      58.820  55.080  63.090  1.00  0.00           C
ATOM   3899  HA  LEU A 249      57.750  54.950  63.100  1.00  0.00           H
ATOM   3900  CB  LEU A 249      59.320  56.170  64.090  1.00  0.00           C
ATOM   3901  HB1 LEU A 249      60.300  55.880  64.510  1.00  0.00           H
ATOM   3902  HB2 LEU A 249      59.400  57.160  63.600  1.00  0.00           H
ATOM   3903  CG  LEU A 249      58.330  56.360  65.290  1.00  0.00           C
ATOM   3904  HG  LEU A 249      58.180  55.420  65.870  1.00  0.00           H
ATOM   3905  CD1 LEU A 249      58.780  57.400  66.240  1.00  0.00           C
ATOM   3906 1HD1 LEU A 249      58.100  57.410  67.110  1.00  0.00           H
ATOM   3907 2HD1 LEU A 249      59.850  57.490  66.530  1.00  0.00           H
ATOM   3908 3HD1 LEU A 249      58.640  58.360  65.680  1.00  0.00           H
ATOM   3909  CD2 LEU A 249      56.880  56.620  64.890  1.00  0.00           C
ATOM   3910 1HD2 LEU A 249      56.140  56.570  65.730  1.00  0.00           H
ATOM   3911 2HD2 LEU A 249      56.830  57.590  64.360  1.00  0.00           H
ATOM   3912 3HD2 LEU A 249      56.460  55.800  64.270  1.00  0.00           H
ATOM   3913  C   LEU A 249      59.240  55.570  61.700  1.00  0.00           C
ATOM   3914  O   LEU A 249      58.580  56.290  60.980  1.00  0.00           O
ATOM   3915  N   GLN A 250      60.520  55.300  61.360  1.00  0.00           N
ATOM   3916  HN  GLN A 250      61.120  54.690  61.860  1.00  0.00           H
ATOM   3917  CA  GLN A 250      60.990  55.580  60.000  1.00  0.00           C
ATOM   3918  HA  GLN A 250      60.830  56.610  59.740  1.00  0.00           H
ATOM   3919  CB  GLN A 250      62.490  55.260  59.870  1.00  0.00           C
ATOM   3920  HB1 GLN A 250      62.710  54.250  60.280  1.00  0.00           H
ATOM   3921  HB2 GLN A 250      62.780  55.240  58.800  1.00  0.00           H
ATOM   3922  CG  GLN A 250      63.400  56.440  60.470  1.00  0.00           C
ATOM   3923  HG1 GLN A 250      63.310  57.390  59.900  1.00  0.00           H
ATOM   3924  HG2 GLN A 250      63.070  56.600  61.520  1.00  0.00           H
ATOM   3925  CD  GLN A 250      64.860  55.960  60.430  1.00  0.00           C
ATOM   3926  OE1 GLN A 250      65.110  54.820  60.000  1.00  0.00           O
ATOM   3927  NE2 GLN A 250      65.790  56.860  60.770  1.00  0.00           N
ATOM   3928 1HE2 GLN A 250      65.510  57.740  61.160  1.00  0.00           H
ATOM   3929 2HE2 GLN A 250      66.750  56.690  60.540  1.00  0.00           H
ATOM   3930  C   GLN A 250      60.220  54.790  58.900  1.00  0.00           C
ATOM   3931  O   GLN A 250      59.810  55.320  57.910  1.00  0.00           O
ATOM   3932  N   ALA A 251      59.990  53.440  59.120  1.00  0.00           N
ATOM   3933  HN  ALA A 251      60.240  53.120  60.030  1.00  0.00           H
ATOM   3934  CA  ALA A 251      59.170  52.750  58.180  1.00  0.00           C
ATOM   3935  HA  ALA A 251      59.560  52.830  57.180  1.00  0.00           H
ATOM   3936  CB  ALA A 251      59.080  51.290  58.640  1.00  0.00           C
ATOM   3937  HB1 ALA A 251      58.310  50.740  58.070  1.00  0.00           H
ATOM   3938  HB2 ALA A 251      60.090  50.840  58.470  1.00  0.00           H
ATOM   3939  HB3 ALA A 251      58.820  51.130  59.700  1.00  0.00           H
ATOM   3940  C   ALA A 251      57.700  53.200  58.030  1.00  0.00           C
ATOM   3941  O   ALA A 251      57.210  53.280  56.900  1.00  0.00           O
ATOM   3942  N   ILE A 252      56.940  53.580  59.090  1.00  0.00           N
ATOM   3943  HN  ILE A 252      57.230  53.390  60.020  1.00  0.00           H
ATOM   3944  CA  ILE A 252      55.620  54.090  59.020  1.00  0.00           C
ATOM   3945  HA  ILE A 252      55.100  53.430  58.330  1.00  0.00           H
ATOM   3946  CB  ILE A 252      54.890  53.870  60.350  1.00  0.00           C
ATOM   3947  HB  ILE A 252      55.060  52.830  60.720  1.00  0.00           H
ATOM   3948  CG2 ILE A 252      55.400  54.920  61.390  1.00  0.00           C
ATOM   3949 1HG2 ILE A 252      54.870  54.780  62.350  1.00  0.00           H
ATOM   3950 2HG2 ILE A 252      56.490  54.880  61.580  1.00  0.00           H
ATOM   3951 3HG2 ILE A 252      55.110  55.940  61.070  1.00  0.00           H
ATOM   3952  CG1 ILE A 252      53.350  53.970  60.110  1.00  0.00           C
ATOM   3953 1HG1 ILE A 252      52.900  53.840  61.110  1.00  0.00           H
ATOM   3954 2HG1 ILE A 252      53.010  54.990  59.840  1.00  0.00           H
ATOM   3955  CD  ILE A 252      52.740  52.950  59.170  1.00  0.00           C
ATOM   3956  HD1 ILE A 252      51.650  53.080  59.010  1.00  0.00           H
ATOM   3957  HD2 ILE A 252      53.240  52.890  58.180  1.00  0.00           H
ATOM   3958  HD3 ILE A 252      52.800  51.920  59.580  1.00  0.00           H
ATOM   3959  C   ILE A 252      55.520  55.550  58.480  1.00  0.00           C
ATOM   3960  O   ILE A 252      54.630  55.910  57.690  1.00  0.00           O
ATOM   3961  N   ARG A 253      56.490  56.370  58.870  1.00  0.00           N
ATOM   3962  HN  ARG A 253      57.220  56.080  59.490  1.00  0.00           H
ATOM   3963  CA  ARG A 253      56.630  57.680  58.230  1.00  0.00           C
ATOM   3964  HA  ARG A 253      55.740  58.270  58.390  1.00  0.00           H
ATOM   3965  CB  ARG A 253      57.770  58.490  58.880  1.00  0.00           C
ATOM   3966  HB1 ARG A 253      58.730  57.930  58.970  1.00  0.00           H
ATOM   3967  HB2 ARG A 253      57.860  59.400  58.250  1.00  0.00           H
ATOM   3968  CG  ARG A 253      57.540  59.070  60.290  1.00  0.00           C
ATOM   3969  HG1 ARG A 253      56.730  59.840  60.300  1.00  0.00           H
ATOM   3970  HG2 ARG A 253      57.240  58.190  60.890  1.00  0.00           H
ATOM   3971  CD  ARG A 253      58.830  59.620  60.920  1.00  0.00           C
ATOM   3972  HD1 ARG A 253      59.660  58.890  60.980  1.00  0.00           H
ATOM   3973  HD2 ARG A 253      59.120  60.570  60.420  1.00  0.00           H
ATOM   3974  NE  ARG A 253      58.510  59.990  62.350  1.00  0.00           N
ATOM   3975  HE  ARG A 253      57.550  59.880  62.610  1.00  0.00           H
ATOM   3976  CZ  ARG A 253      59.330  60.700  63.140  1.00  0.00           C
ATOM   3977  NH1 ARG A 253      60.540  61.110  62.710  1.00  0.00           N
ATOM   3978 1HH1 ARG A 253      60.890  60.700  61.870  1.00  0.00           H
ATOM   3979 2HH1 ARG A 253      61.060  61.720  63.310  1.00  0.00           H
ATOM   3980  NH2 ARG A 253      58.840  61.100  64.300  1.00  0.00           N
ATOM   3981 1HH2 ARG A 253      57.870  61.060  64.530  1.00  0.00           H
ATOM   3982 2HH2 ARG A 253      59.220  61.920  64.730  1.00  0.00           H
ATOM   3983  C   ARG A 253      56.850  57.660  56.780  1.00  0.00           C
ATOM   3984  O   ARG A 253      56.120  58.440  56.150  1.00  0.00           O
ATOM   3985  N   ILE A 254      57.760  56.880  56.210  1.00  0.00           N
ATOM   3986  HN  ILE A 254      58.380  56.410  56.830  1.00  0.00           H
ATOM   3987  CA  ILE A 254      58.160  56.670  54.850  1.00  0.00           C
ATOM   3988  HA  ILE A 254      58.470  57.640  54.480  1.00  0.00           H
ATOM   3989  CB  ILE A 254      59.450  55.800  54.650  1.00  0.00           C
ATOM   3990  HB  ILE A 254      59.250  54.950  55.330  1.00  0.00           H
ATOM   3991  CG2 ILE A 254      59.640  55.360  53.220  1.00  0.00           C
ATOM   3992 1HG2 ILE A 254      60.470  54.640  53.040  1.00  0.00           H
ATOM   3993 2HG2 ILE A 254      58.740  54.800  52.890  1.00  0.00           H
ATOM   3994 3HG2 ILE A 254      59.790  56.240  52.570  1.00  0.00           H
ATOM   3995  CG1 ILE A 254      60.650  56.560  55.110  1.00  0.00           C
ATOM   3996 1HG1 ILE A 254      60.790  57.460  54.460  1.00  0.00           H
ATOM   3997 2HG1 ILE A 254      60.450  56.960  56.130  1.00  0.00           H
ATOM   3998  CD  ILE A 254      61.940  55.650  55.210  1.00  0.00           C
ATOM   3999  HD1 ILE A 254      62.710  56.300  55.690  1.00  0.00           H
ATOM   4000  HD2 ILE A 254      61.730  54.760  55.850  1.00  0.00           H
ATOM   4001  HD3 ILE A 254      62.290  55.230  54.250  1.00  0.00           H
ATOM   4002  C   ILE A 254      56.960  56.160  53.990  1.00  0.00           C
ATOM   4003  O   ILE A 254      56.560  56.650  52.920  1.00  0.00           O
ATOM   4004  N   ALA A 255      56.270  55.200  54.660  1.00  0.00           N
ATOM   4005  HN  ALA A 255      56.650  54.770  55.470  1.00  0.00           H
ATOM   4006  CA  ALA A 255      55.080  54.670  54.110  1.00  0.00           C
ATOM   4007  HA  ALA A 255      55.200  54.260  53.120  1.00  0.00           H
ATOM   4008  CB  ALA A 255      54.560  53.500  54.900  1.00  0.00           C
ATOM   4009  HB1 ALA A 255      53.600  53.110  54.510  1.00  0.00           H
ATOM   4010  HB2 ALA A 255      55.330  52.700  55.030  1.00  0.00           H
ATOM   4011  HB3 ALA A 255      54.350  53.790  55.950  1.00  0.00           H
ATOM   4012  C   ALA A 255      53.940  55.730  53.960  1.00  0.00           C
ATOM   4013  O   ALA A 255      53.200  55.850  53.000  1.00  0.00           O
ATOM   4014  N   SER A 256      53.980  56.690  54.880  1.00  0.00           N
ATOM   4015  HN  SER A 256      54.570  56.650  55.690  1.00  0.00           H
ATOM   4016  CA  SER A 256      53.060  57.820  54.900  1.00  0.00           C
ATOM   4017  HA  SER A 256      52.060  57.470  54.690  1.00  0.00           H
ATOM   4018  CB  SER A 256      52.960  58.500  56.330  1.00  0.00           C
ATOM   4019  HB1 SER A 256      53.850  59.120  56.570  1.00  0.00           H
ATOM   4020  HB2 SER A 256      52.090  59.190  56.310  1.00  0.00           H
ATOM   4021  OG  SER A 256      52.680  57.550  57.330  1.00  0.00           O
ATOM   4022  HG1 SER A 256      53.460  57.000  57.430  1.00  0.00           H
ATOM   4023  C   SER A 256      53.340  58.900  53.890  1.00  0.00           C
ATOM   4024  O   SER A 256      52.410  59.700  53.610  1.00  0.00           O
ATOM   4025  N   VAL A 257      54.560  59.020  53.250  1.00  0.00           N
ATOM   4026  HN  VAL A 257      55.260  58.360  53.500  1.00  0.00           H
ATOM   4027  CA  VAL A 257      54.950  60.020  52.300  1.00  0.00           C
ATOM   4028  HA  VAL A 257      54.530  60.970  52.580  1.00  0.00           H
ATOM   4029  CB  VAL A 257      56.510  60.190  52.350  1.00  0.00           C
ATOM   4030  HB  VAL A 257      57.020  59.340  51.860  1.00  0.00           H
ATOM   4031  CG1 VAL A 257      56.910  61.450  51.490  1.00  0.00           C
ATOM   4032 1HG1 VAL A 257      58.000  61.640  51.640  1.00  0.00           H
ATOM   4033 2HG1 VAL A 257      56.560  61.310  50.450  1.00  0.00           H
ATOM   4034 3HG1 VAL A 257      56.470  62.410  51.850  1.00  0.00           H
ATOM   4035  CG2 VAL A 257      56.930  60.480  53.750  1.00  0.00           C
ATOM   4036 1HG2 VAL A 257      57.890  61.040  53.880  1.00  0.00           H
ATOM   4037 2HG2 VAL A 257      56.210  61.120  54.290  1.00  0.00           H
ATOM   4038 3HG2 VAL A 257      57.080  59.620  54.440  1.00  0.00           H
ATOM   4039  C   VAL A 257      54.420  59.830  50.880  1.00  0.00           C
ATOM   4040  O   VAL A 257      54.180  60.780  50.160  1.00  0.00           O
ATOM   4041  N   ASN A 258      54.160  58.520  50.540  1.00  0.00           N
ATOM   4042  HN  ASN A 258      54.560  57.810  51.110  1.00  0.00           H
ATOM   4043  CA  ASN A 258      53.630  58.020  49.300  1.00  0.00           C
ATOM   4044  HA  ASN A 258      54.420  58.140  48.580  1.00  0.00           H
ATOM   4045  CB  ASN A 258      53.270  56.500  49.440  1.00  0.00           C
ATOM   4046  HB1 ASN A 258      52.910  56.250  50.460  1.00  0.00           H
ATOM   4047  HB2 ASN A 258      52.460  56.260  48.730  1.00  0.00           H
ATOM   4048  CG  ASN A 258      54.470  55.630  49.110  1.00  0.00           C
ATOM   4049  OD1 ASN A 258      55.470  56.130  48.590  1.00  0.00           O
ATOM   4050  ND2 ASN A 258      54.460  54.320  49.420  1.00  0.00           N
ATOM   4051 1HD2 ASN A 258      53.640  53.800  49.650  1.00  0.00           H
ATOM   4052 2HD2 ASN A 258      55.260  53.850  49.050  1.00  0.00           H
ATOM   4053  C   ASN A 258      52.540  58.930  48.690  1.00  0.00           C
ATOM   4054  O   ASN A 258      52.780  59.440  47.600  1.00  0.00           O
ATOM   4055  N   PRO A 259      51.360  59.270  49.320  1.00  0.00           N
ATOM   4056  CD  PRO A 259      50.930  58.690  50.590  1.00  0.00           C
ATOM   4057  HD1 PRO A 259      51.370  59.400  51.320  1.00  0.00           H
ATOM   4058  HD2 PRO A 259      51.490  57.740  50.750  1.00  0.00           H
ATOM   4059  CA  PRO A 259      50.270  59.920  48.650  1.00  0.00           C
ATOM   4060  HA  PRO A 259      50.120  59.430  47.710  1.00  0.00           H
ATOM   4061  CB  PRO A 259      49.050  59.700  49.560  1.00  0.00           C
ATOM   4062  HB1 PRO A 259      48.920  60.570  50.250  1.00  0.00           H
ATOM   4063  HB2 PRO A 259      48.120  59.560  48.980  1.00  0.00           H
ATOM   4064  CG  PRO A 259      49.420  58.580  50.510  1.00  0.00           C
ATOM   4065  HG1 PRO A 259      48.950  58.490  51.500  1.00  0.00           H
ATOM   4066  HG2 PRO A 259      49.190  57.630  49.970  1.00  0.00           H
ATOM   4067  C   PRO A 259      50.510  61.340  48.320  1.00  0.00           C
ATOM   4068  O   PRO A 259      49.610  62.030  47.820  1.00  0.00           O
ATOM   4069  N   ILE A 260      51.760  61.800  48.560  1.00  0.00           N
ATOM   4070  HN  ILE A 260      52.410  61.180  48.980  1.00  0.00           H
ATOM   4071  CA  ILE A 260      52.280  63.140  48.100  1.00  0.00           C
ATOM   4072  HA  ILE A 260      51.380  63.660  47.790  1.00  0.00           H
ATOM   4073  CB  ILE A 260      53.090  63.920  49.210  1.00  0.00           C
ATOM   4074  HB  ILE A 260      53.920  63.240  49.490  1.00  0.00           H
ATOM   4075  CG2 ILE A 260      53.710  65.240  48.650  1.00  0.00           C
ATOM   4076 1HG2 ILE A 260      54.130  65.830  49.490  1.00  0.00           H
ATOM   4077 2HG2 ILE A 260      54.480  65.040  47.870  1.00  0.00           H
ATOM   4078 3HG2 ILE A 260      52.830  65.750  48.220  1.00  0.00           H
ATOM   4079  CG1 ILE A 260      52.120  64.140  50.400  1.00  0.00           C
ATOM   4080 1HG1 ILE A 260      51.280  64.630  49.860  1.00  0.00           H
ATOM   4081 2HG1 ILE A 260      51.890  63.170  50.880  1.00  0.00           H
ATOM   4082  CD  ILE A 260      52.830  64.780  51.590  1.00  0.00           C
ATOM   4083  HD1 ILE A 260      52.230  64.680  52.530  1.00  0.00           H
ATOM   4084  HD2 ILE A 260      53.800  64.260  51.760  1.00  0.00           H
ATOM   4085  HD3 ILE A 260      52.940  65.860  51.350  1.00  0.00           H
ATOM   4086  C   ILE A 260      53.160  62.980  46.900  1.00  0.00           C
ATOM   4087  O   ILE A 260      53.020  63.740  45.970  1.00  0.00           O
ATOM   4088  N   LEU A 261      54.100  62.010  46.870  1.00  0.00           N
ATOM   4089  HN  LEU A 261      54.190  61.410  47.660  1.00  0.00           H
ATOM   4090  CA  LEU A 261      54.910  61.680  45.790  1.00  0.00           C
ATOM   4091  HA  LEU A 261      55.350  62.590  45.410  1.00  0.00           H
ATOM   4092  CB  LEU A 261      56.100  60.830  46.180  1.00  0.00           C
ATOM   4093  HB1 LEU A 261      55.700  59.880  46.590  1.00  0.00           H
ATOM   4094  HB2 LEU A 261      56.680  60.560  45.260  1.00  0.00           H
ATOM   4095  CG  LEU A 261      57.150  61.520  47.070  1.00  0.00           C
ATOM   4096  HG  LEU A 261      56.690  61.870  48.020  1.00  0.00           H
ATOM   4097  CD1 LEU A 261      58.300  60.500  47.320  1.00  0.00           C
ATOM   4098 1HD1 LEU A 261      59.000  61.010  48.010  1.00  0.00           H
ATOM   4099 2HD1 LEU A 261      58.000  59.580  47.880  1.00  0.00           H
ATOM   4100 3HD1 LEU A 261      58.770  60.240  46.350  1.00  0.00           H
ATOM   4101  CD2 LEU A 261      57.730  62.770  46.510  1.00  0.00           C
ATOM   4102 1HD2 LEU A 261      58.620  63.110  47.090  1.00  0.00           H
ATOM   4103 2HD2 LEU A 261      57.970  62.730  45.430  1.00  0.00           H
ATOM   4104 3HD2 LEU A 261      57.050  63.640  46.570  1.00  0.00           H
ATOM   4105  C   LEU A 261      54.210  61.090  44.520  1.00  0.00           C
ATOM   4106  O   LEU A 261      54.290  61.690  43.460  1.00  0.00           O
ATOM   4107  N   ASP A 262      53.420  60.070  44.600  1.00  0.00           N
ATOM   4108  HN  ASP A 262      53.190  59.720  45.510  1.00  0.00           H
ATOM   4109  CA  ASP A 262      52.840  59.210  43.650  1.00  0.00           C
ATOM   4110  HA  ASP A 262      53.650  58.800  43.070  1.00  0.00           H
ATOM   4111  CB  ASP A 262      52.060  58.150  44.360  1.00  0.00           C
ATOM   4112  HB1 ASP A 262      51.270  58.540  45.040  1.00  0.00           H
ATOM   4113  HB2 ASP A 262      51.650  57.600  43.480  1.00  0.00           H
ATOM   4114  CG  ASP A 262      52.920  57.070  44.990  1.00  0.00           C
ATOM   4115  OD1 ASP A 262      53.910  56.720  44.310  1.00  0.00           O
ATOM   4116  OD2 ASP A 262      52.580  56.580  46.110  1.00  0.00           O
ATOM   4117  C   ASP A 262      51.950  60.090  42.620  1.00  0.00           C
ATOM   4118  O   ASP A 262      52.230  59.890  41.480  1.00  0.00           O
ATOM   4119  N   PRO A 263      51.100  61.080  42.860  1.00  0.00           N
ATOM   4120  CD  PRO A 263      50.470  61.340  44.140  1.00  0.00           C
ATOM   4121  HD1 PRO A 263      51.120  61.390  45.040  1.00  0.00           H
ATOM   4122  HD2 PRO A 263      49.780  60.490  44.320  1.00  0.00           H
ATOM   4123  CA  PRO A 263      50.520  61.920  41.800  1.00  0.00           C
ATOM   4124  HA  PRO A 263      50.190  61.300  40.990  1.00  0.00           H
ATOM   4125  CB  PRO A 263      49.330  62.600  42.450  1.00  0.00           C
ATOM   4126  HB1 PRO A 263      49.150  63.650  42.150  1.00  0.00           H
ATOM   4127  HB2 PRO A 263      48.400  62.010  42.330  1.00  0.00           H
ATOM   4128  CG  PRO A 263      49.720  62.650  43.930  1.00  0.00           C
ATOM   4129  HG1 PRO A 263      50.310  63.550  44.200  1.00  0.00           H
ATOM   4130  HG2 PRO A 263      48.800  62.700  44.560  1.00  0.00           H
ATOM   4131  C   PRO A 263      51.520  62.940  41.230  1.00  0.00           C
ATOM   4132  O   PRO A 263      51.420  63.300  40.050  1.00  0.00           O
ATOM   4133  N   TRP A 264      52.520  63.360  41.960  1.00  0.00           N
ATOM   4134  HN  TRP A 264      52.630  62.950  42.870  1.00  0.00           H
ATOM   4135  CA  TRP A 264      53.420  64.410  41.560  1.00  0.00           C
ATOM   4136  HA  TRP A 264      52.920  65.170  40.970  1.00  0.00           H
ATOM   4137  CB  TRP A 264      54.120  65.110  42.690  1.00  0.00           C
ATOM   4138  HB1 TRP A 264      54.450  64.330  43.410  1.00  0.00           H
ATOM   4139  HB2 TRP A 264      54.950  65.740  42.310  1.00  0.00           H
ATOM   4140  CG  TRP A 264      53.240  66.110  43.350  1.00  0.00           C
ATOM   4141  CD1 TRP A 264      52.240  65.930  44.230  1.00  0.00           C
ATOM   4142  HD1 TRP A 264      51.830  64.960  44.480  1.00  0.00           H
ATOM   4143  NE1 TRP A 264      51.640  67.130  44.600  1.00  0.00           N
ATOM   4144  HE1 TRP A 264      51.060  67.160  45.380  1.00  0.00           H
ATOM   4145  CE2 TRP A 264      52.410  68.160  44.100  1.00  0.00           C
ATOM   4146  CD2 TRP A 264      53.460  67.560  43.300  1.00  0.00           C
ATOM   4147  CE3 TRP A 264      54.210  68.450  42.530  1.00  0.00           C
ATOM   4148  HE3 TRP A 264      55.040  68.010  42.000  1.00  0.00           H
ATOM   4149  CZ3 TRP A 264      54.100  69.800  42.740  1.00  0.00           C
ATOM   4150  HZ3 TRP A 264      54.630  70.490  42.110  1.00  0.00           H
ATOM   4151  CZ2 TRP A 264      52.210  69.490  44.200  1.00  0.00           C
ATOM   4152  HZ2 TRP A 264      51.400  69.830  44.830  1.00  0.00           H
ATOM   4153  CH2 TRP A 264      53.090  70.350  43.520  1.00  0.00           C
ATOM   4154  HH2 TRP A 264      53.110  71.430  43.600  1.00  0.00           H
ATOM   4155  C   TRP A 264      54.450  63.980  40.550  1.00  0.00           C
ATOM   4156  O   TRP A 264      54.910  64.840  39.810  1.00  0.00           O
ATOM   4157  N   ILE A 265      54.700  62.610  40.440  1.00  0.00           N
ATOM   4158  HN  ILE A 265      54.370  61.950  41.110  1.00  0.00           H
ATOM   4159  CA  ILE A 265      55.380  61.930  39.310  1.00  0.00           C
ATOM   4160  HA  ILE A 265      56.410  62.240  39.220  1.00  0.00           H
ATOM   4161  CB  ILE A 265      55.460  60.440  39.520  1.00  0.00           C
ATOM   4162  HB  ILE A 265      54.430  60.040  39.630  1.00  0.00           H
ATOM   4163  CG2 ILE A 265      56.060  59.660  38.340  1.00  0.00           C
ATOM   4164 1HG2 ILE A 265      56.040  58.560  38.440  1.00  0.00           H
ATOM   4165 2HG2 ILE A 265      55.610  60.000  37.390  1.00  0.00           H
ATOM   4166 3HG2 ILE A 265      57.130  59.980  38.360  1.00  0.00           H
ATOM   4167  CG1 ILE A 265      56.080  59.950  40.890  1.00  0.00           C
ATOM   4168 1HG1 ILE A 265      57.140  60.290  40.860  1.00  0.00           H
ATOM   4169 2HG1 ILE A 265      55.630  60.560  41.690  1.00  0.00           H
ATOM   4170  CD  ILE A 265      55.940  58.480  41.140  1.00  0.00           C
ATOM   4171  HD1 ILE A 265      56.160  58.150  42.170  1.00  0.00           H
ATOM   4172  HD2 ILE A 265      54.850  58.260  41.020  1.00  0.00           H
ATOM   4173  HD3 ILE A 265      56.570  57.890  40.450  1.00  0.00           H
ATOM   4174  C   ILE A 265      54.670  62.200  38.010  1.00  0.00           C
ATOM   4175  O   ILE A 265      55.260  62.520  37.010  1.00  0.00           O
ATOM   4176  N   TYR A 266      53.350  61.980  37.890  1.00  0.00           N
ATOM   4177  HN  TYR A 266      52.840  61.690  38.690  1.00  0.00           H
ATOM   4178  CA  TYR A 266      52.570  62.350  36.770  1.00  0.00           C
ATOM   4179  HA  TYR A 266      53.020  62.110  35.820  1.00  0.00           H
ATOM   4180  CB  TYR A 266      51.160  61.630  36.840  1.00  0.00           C
ATOM   4181  HB1 TYR A 266      50.580  62.030  37.700  1.00  0.00           H
ATOM   4182  HB2 TYR A 266      50.640  61.840  35.880  1.00  0.00           H
ATOM   4183  CG  TYR A 266      51.360  60.150  36.950  1.00  0.00           C
ATOM   4184  CD1 TYR A 266      51.550  59.500  38.190  1.00  0.00           C
ATOM   4185  HD1 TYR A 266      51.560  60.040  39.120  1.00  0.00           H
ATOM   4186  CE1 TYR A 266      51.600  58.090  38.340  1.00  0.00           C
ATOM   4187  HE1 TYR A 266      51.820  57.690  39.320  1.00  0.00           H
ATOM   4188  CZ  TYR A 266      51.650  57.340  37.170  1.00  0.00           C
ATOM   4189  OH  TYR A 266      51.860  55.980  37.210  1.00  0.00           O
ATOM   4190  HH  TYR A 266      51.600  55.630  36.360  1.00  0.00           H
ATOM   4191  CD2 TYR A 266      51.250  59.330  35.850  1.00  0.00           C
ATOM   4192  HD2 TYR A 266      51.110  59.760  34.870  1.00  0.00           H
ATOM   4193  CE2 TYR A 266      51.420  58.000  35.930  1.00  0.00           C
ATOM   4194  HE2 TYR A 266      51.460  57.430  35.010  1.00  0.00           H
ATOM   4195  C   TYR A 266      52.370  63.860  36.570  1.00  0.00           C
ATOM   4196  O   TYR A 266      52.280  64.300  35.400  1.00  0.00           O
ATOM   4197  N   ILE A 267      52.210  64.680  37.620  1.00  0.00           N
ATOM   4198  HN  ILE A 267      52.020  64.240  38.500  1.00  0.00           H
ATOM   4199  CA  ILE A 267      52.120  66.190  37.460  1.00  0.00           C
ATOM   4200  HA  ILE A 267      51.360  66.360  36.710  1.00  0.00           H
ATOM   4201  CB  ILE A 267      51.740  66.890  38.750  1.00  0.00           C
ATOM   4202  HB  ILE A 267      52.440  66.500  39.520  1.00  0.00           H
ATOM   4203  CG2 ILE A 267      51.780  68.470  38.600  1.00  0.00           C
ATOM   4204 1HG2 ILE A 267      51.440  68.940  39.540  1.00  0.00           H
ATOM   4205 2HG2 ILE A 267      52.810  68.830  38.400  1.00  0.00           H
ATOM   4206 3HG2 ILE A 267      51.160  68.830  37.760  1.00  0.00           H
ATOM   4207  CG1 ILE A 267      50.340  66.370  39.140  1.00  0.00           C
ATOM   4208 1HG1 ILE A 267      49.580  66.780  38.440  1.00  0.00           H
ATOM   4209 2HG1 ILE A 267      50.220  65.260  39.100  1.00  0.00           H
ATOM   4210  CD  ILE A 267      49.840  66.820  40.480  1.00  0.00           C
ATOM   4211  HD1 ILE A 267      48.890  66.280  40.720  1.00  0.00           H
ATOM   4212  HD2 ILE A 267      50.550  66.610  41.310  1.00  0.00           H
ATOM   4213  HD3 ILE A 267      49.680  67.920  40.510  1.00  0.00           H
ATOM   4214  C   ILE A 267      53.390  66.740  36.860  1.00  0.00           C
ATOM   4215  O   ILE A 267      53.330  67.470  35.820  1.00  0.00           O
ATOM   4216  N   LEU A 268      54.540  66.370  37.360  1.00  0.00           N
ATOM   4217  HN  LEU A 268      54.570  65.710  38.100  1.00  0.00           H
ATOM   4218  CA  LEU A 268      55.890  66.740  36.910  1.00  0.00           C
ATOM   4219  HA  LEU A 268      55.920  67.820  36.830  1.00  0.00           H
ATOM   4220  CB  LEU A 268      56.920  66.430  38.050  1.00  0.00           C
ATOM   4221  HB1 LEU A 268      56.470  66.880  38.960  1.00  0.00           H
ATOM   4222  HB2 LEU A 268      56.890  65.330  38.220  1.00  0.00           H
ATOM   4223  CG  LEU A 268      58.350  66.900  37.860  1.00  0.00           C
ATOM   4224  HG  LEU A 268      58.940  66.390  37.070  1.00  0.00           H
ATOM   4225  CD1 LEU A 268      58.380  68.370  37.440  1.00  0.00           C
ATOM   4226 1HD1 LEU A 268      59.400  68.790  37.300  1.00  0.00           H
ATOM   4227 2HD1 LEU A 268      57.950  68.570  36.430  1.00  0.00           H
ATOM   4228 3HD1 LEU A 268      57.720  68.880  38.170  1.00  0.00           H
ATOM   4229  CD2 LEU A 268      59.170  66.700  39.140  1.00  0.00           C
ATOM   4230 1HD2 LEU A 268      60.230  66.940  38.940  1.00  0.00           H
ATOM   4231 2HD2 LEU A 268      58.720  67.380  39.900  1.00  0.00           H
ATOM   4232 3HD2 LEU A 268      59.100  65.600  39.310  1.00  0.00           H
ATOM   4233  C   LEU A 268      56.320  66.060  35.620  1.00  0.00           C
ATOM   4234  O   LEU A 268      56.720  66.760  34.710  1.00  0.00           O
ATOM   4235  N   LEU A 269      56.070  64.710  35.470  1.00  0.00           N
ATOM   4236  HN  LEU A 269      55.780  64.070  36.180  1.00  0.00           H
ATOM   4237  CA  LEU A 269      56.260  64.020  34.180  1.00  0.00           C
ATOM   4238  HA  LEU A 269      57.040  64.460  33.580  1.00  0.00           H
ATOM   4239  CB  LEU A 269      56.660  62.460  34.300  1.00  0.00           C
ATOM   4240  HB1 LEU A 269      55.890  61.920  34.900  1.00  0.00           H
ATOM   4241  HB2 LEU A 269      56.860  62.020  33.290  1.00  0.00           H
ATOM   4242  CG  LEU A 269      58.020  62.320  35.070  1.00  0.00           C
ATOM   4243  HG  LEU A 269      58.000  62.830  36.050  1.00  0.00           H
ATOM   4244  CD1 LEU A 269      58.340  60.840  35.360  1.00  0.00           C
ATOM   4245 1HD1 LEU A 269      59.260  60.780  35.980  1.00  0.00           H
ATOM   4246 2HD1 LEU A 269      57.430  60.360  35.780  1.00  0.00           H
ATOM   4247 3HD1 LEU A 269      58.570  60.400  34.370  1.00  0.00           H
ATOM   4248  CD2 LEU A 269      59.190  62.960  34.310  1.00  0.00           C
ATOM   4249 1HD2 LEU A 269      60.190  62.780  34.760  1.00  0.00           H
ATOM   4250 2HD2 LEU A 269      59.160  62.600  33.260  1.00  0.00           H
ATOM   4251 3HD2 LEU A 269      59.030  64.060  34.280  1.00  0.00           H
ATOM   4252  C   LEU A 269      55.020  64.090  33.320  1.00  0.00           C
ATOM   4253  O   LEU A 269      54.680  63.140  32.690  1.00  0.00           O
ATOM   4254  N   ARG A 270      54.330  65.290  33.260  1.00  0.00           N
ATOM   4255  HN  ARG A 270      54.630  65.990  33.900  1.00  0.00           H
ATOM   4256  CA  ARG A 270      53.240  65.560  32.390  1.00  0.00           C
ATOM   4257  HA  ARG A 270      52.530  64.810  32.720  1.00  0.00           H
ATOM   4258  CB  ARG A 270      52.800  67.000  32.600  1.00  0.00           C
ATOM   4259  HB1 ARG A 270      51.880  67.240  32.010  1.00  0.00           H
ATOM   4260  HB2 ARG A 270      52.540  66.970  33.680  1.00  0.00           H
ATOM   4261  CG  ARG A 270      53.830  68.080  32.260  1.00  0.00           C
ATOM   4262  HG1 ARG A 270      54.630  68.060  33.030  1.00  0.00           H
ATOM   4263  HG2 ARG A 270      54.330  67.890  31.290  1.00  0.00           H
ATOM   4264  CD  ARG A 270      53.210  69.480  32.240  1.00  0.00           C
ATOM   4265  HD1 ARG A 270      53.980  70.130  31.780  1.00  0.00           H
ATOM   4266  HD2 ARG A 270      52.300  69.600  31.630  1.00  0.00           H
ATOM   4267  NE  ARG A 270      52.790  69.880  33.570  1.00  0.00           N
ATOM   4268  HE  ARG A 270      52.750  69.150  34.250  1.00  0.00           H
ATOM   4269  CZ  ARG A 270      52.810  71.150  33.990  1.00  0.00           C
ATOM   4270  NH1 ARG A 270      53.010  72.240  33.260  1.00  0.00           N
ATOM   4271 1HH1 ARG A 270      53.460  72.160  32.370  1.00  0.00           H
ATOM   4272 2HH1 ARG A 270      53.050  73.100  33.760  1.00  0.00           H
ATOM   4273  NH2 ARG A 270      52.510  71.340  35.280  1.00  0.00           N
ATOM   4274 1HH2 ARG A 270      52.000  70.640  35.780  1.00  0.00           H
ATOM   4275 2HH2 ARG A 270      52.520  72.260  35.660  1.00  0.00           H
ATOM   4276  C   ARG A 270      53.610  65.280  30.940  1.00  0.00           C
ATOM   4277  O   ARG A 270      54.800  65.340  30.510  1.00  0.00           O
ATOM   4278  N   LYS A 271      52.530  65.060  30.110  1.00  0.00           N
ATOM   4279  HN  LYS A 271      51.610  65.390  30.330  1.00  0.00           H
ATOM   4280  CA  LYS A 271      52.740  64.650  28.710  1.00  0.00           C
ATOM   4281  HA  LYS A 271      53.090  63.630  28.740  1.00  0.00           H
ATOM   4282  CB  LYS A 271      51.370  64.690  27.900  1.00  0.00           C
ATOM   4283  HB1 LYS A 271      50.580  64.170  28.480  1.00  0.00           H
ATOM   4284  HB2 LYS A 271      51.020  65.740  27.970  1.00  0.00           H
ATOM   4285  CG  LYS A 271      51.420  64.170  26.460  1.00  0.00           C
ATOM   4286  HG1 LYS A 271      50.420  64.350  26.000  1.00  0.00           H
ATOM   4287  HG2 LYS A 271      52.280  64.650  25.950  1.00  0.00           H
ATOM   4288  CD  LYS A 271      51.560  62.650  26.270  1.00  0.00           C
ATOM   4289  HD1 LYS A 271      51.540  62.490  25.170  1.00  0.00           H
ATOM   4290  HD2 LYS A 271      52.580  62.520  26.680  1.00  0.00           H
ATOM   4291  CE  LYS A 271      50.560  61.790  26.940  1.00  0.00           C
ATOM   4292  HE1 LYS A 271      50.490  61.950  28.040  1.00  0.00           H
ATOM   4293  HE2 LYS A 271      49.580  61.900  26.430  1.00  0.00           H
ATOM   4294  NZ  LYS A 271      50.890  60.350  26.710  1.00  0.00           N
ATOM   4295  HZ1 LYS A 271      50.310  59.790  27.370  1.00  0.00           H
ATOM   4296  HZ2 LYS A 271      50.620  60.160  25.730  1.00  0.00           H
ATOM   4297  HZ3 LYS A 271      51.900  60.150  26.890  1.00  0.00           H
ATOM   4298  C   LYS A 271      53.660  65.580  27.940  1.00  0.00           C
ATOM   4299  O   LYS A 271      54.590  65.110  27.360  1.00  0.00           O
ATOM   4300  N   THR A 272      53.500  66.880  28.040  1.00  0.00           N
ATOM   4301  HN  THR A 272      52.740  67.310  28.530  1.00  0.00           H
ATOM   4302  CA  THR A 272      54.310  67.850  27.390  1.00  0.00           C
ATOM   4303  HA  THR A 272      54.270  67.640  26.330  1.00  0.00           H
ATOM   4304  CB  THR A 272      53.770  69.310  27.700  1.00  0.00           C
ATOM   4305  HB  THR A 272      53.790  69.540  28.790  1.00  0.00           H
ATOM   4306  OG1 THR A 272      52.460  69.420  27.160  1.00  0.00           O
ATOM   4307  HG1 THR A 272      51.980  69.850  27.870  1.00  0.00           H
ATOM   4308  CG2 THR A 272      54.580  70.420  27.000  1.00  0.00           C
ATOM   4309 1HG2 THR A 272      54.180  71.450  27.160  1.00  0.00           H
ATOM   4310 2HG2 THR A 272      55.630  70.550  27.350  1.00  0.00           H
ATOM   4311 3HG2 THR A 272      54.550  70.240  25.910  1.00  0.00           H
ATOM   4312  C   THR A 272      55.770  67.790  27.950  1.00  0.00           C
ATOM   4313  O   THR A 272      56.660  67.800  27.120  1.00  0.00           O
ATOM   4314  N   VAL A 273      56.130  67.860  29.270  1.00  0.00           N
ATOM   4315  HN  VAL A 273      55.420  67.940  29.970  1.00  0.00           H
ATOM   4316  CA  VAL A 273      57.510  67.740  29.710  1.00  0.00           C
ATOM   4317  HA  VAL A 273      57.890  68.620  29.210  1.00  0.00           H
ATOM   4318  CB  VAL A 273      57.540  68.060  31.300  1.00  0.00           C
ATOM   4319  HB  VAL A 273      56.950  67.260  31.800  1.00  0.00           H
ATOM   4320  CG1 VAL A 273      58.940  67.940  31.870  1.00  0.00           C
ATOM   4321 1HG1 VAL A 273      58.980  68.240  32.940  1.00  0.00           H
ATOM   4322 2HG1 VAL A 273      59.370  66.920  31.790  1.00  0.00           H
ATOM   4323 3HG1 VAL A 273      59.630  68.570  31.260  1.00  0.00           H
ATOM   4324  CG2 VAL A 273      57.000  69.460  31.530  1.00  0.00           C
ATOM   4325 1HG2 VAL A 273      56.790  69.630  32.610  1.00  0.00           H
ATOM   4326 2HG2 VAL A 273      57.740  70.190  31.140  1.00  0.00           H
ATOM   4327 3HG2 VAL A 273      56.050  69.640  30.980  1.00  0.00           H
ATOM   4328  C   VAL A 273      58.170  66.440  29.400  1.00  0.00           C
ATOM   4329  O   VAL A 273      59.240  66.350  28.930  1.00  0.00           O
ATOM   4330  N   LEU A 274      57.440  65.390  29.680  1.00  0.00           N
ATOM   4331  HN  LEU A 274      56.500  65.400  30.010  1.00  0.00           H
ATOM   4332  CA  LEU A 274      57.920  64.030  29.340  1.00  0.00           C
ATOM   4333  HA  LEU A 274      58.900  63.920  29.790  1.00  0.00           H
ATOM   4334  CB  LEU A 274      57.130  62.970  30.000  1.00  0.00           C
ATOM   4335  HB1 LEU A 274      57.160  63.130  31.100  1.00  0.00           H
ATOM   4336  HB2 LEU A 274      56.050  63.020  29.750  1.00  0.00           H
ATOM   4337  CG  LEU A 274      57.550  61.540  29.770  1.00  0.00           C
ATOM   4338  HG  LEU A 274      57.390  61.200  28.720  1.00  0.00           H
ATOM   4339  CD1 LEU A 274      58.990  61.290  30.350  1.00  0.00           C
ATOM   4340 1HD1 LEU A 274      59.400  60.270  30.190  1.00  0.00           H
ATOM   4341 2HD1 LEU A 274      59.710  62.020  29.920  1.00  0.00           H
ATOM   4342 3HD1 LEU A 274      59.030  61.500  31.440  1.00  0.00           H
ATOM   4343  CD2 LEU A 274      56.630  60.630  30.590  1.00  0.00           C
ATOM   4344 1HD2 LEU A 274      56.870  59.550  30.500  1.00  0.00           H
ATOM   4345 2HD2 LEU A 274      56.690  61.040  31.620  1.00  0.00           H
ATOM   4346 3HD2 LEU A 274      55.570  60.660  30.260  1.00  0.00           H
ATOM   4347  C   LEU A 274      58.160  63.780  27.890  1.00  0.00           C
ATOM   4348  O   LEU A 274      59.200  63.190  27.520  1.00  0.00           O
ATOM   4349  N   SER A 275      57.230  64.170  27.030  1.00  0.00           N
ATOM   4350  HN  SER A 275      56.420  64.640  27.380  1.00  0.00           H
ATOM   4351  CA  SER A 275      57.370  64.030  25.540  1.00  0.00           C
ATOM   4352  HA  SER A 275      57.600  62.990  25.400  1.00  0.00           H
ATOM   4353  CB  SER A 275      56.040  64.380  24.780  1.00  0.00           C
ATOM   4354  HB1 SER A 275      55.200  63.950  25.360  1.00  0.00           H
ATOM   4355  HB2 SER A 275      55.860  65.480  24.830  1.00  0.00           H
ATOM   4356  OG  SER A 275      56.150  63.810  23.470  1.00  0.00           O
ATOM   4357  HG1 SER A 275      55.510  64.260  22.910  1.00  0.00           H
ATOM   4358  C   SER A 275      58.520  64.870  24.990  1.00  0.00           C
ATOM   4359  O   SER A 275      59.420  64.430  24.220  1.00  0.00           O
ATOM   4360  N   LYS A 276      58.710  66.100  25.530  1.00  0.00           N
ATOM   4361  HN  LYS A 276      57.940  66.500  26.020  1.00  0.00           H
ATOM   4362  CA  LYS A 276      59.860  66.950  25.210  1.00  0.00           C
ATOM   4363  HA  LYS A 276      59.870  67.040  24.130  1.00  0.00           H
ATOM   4364  CB  LYS A 276      59.810  68.340  25.860  1.00  0.00           C
ATOM   4365  HB1 LYS A 276      59.740  68.060  26.940  1.00  0.00           H
ATOM   4366  HB2 LYS A 276      60.740  68.920  25.710  1.00  0.00           H
ATOM   4367  CG  LYS A 276      58.710  69.270  25.280  1.00  0.00           C
ATOM   4368  HG1 LYS A 276      58.860  69.480  24.200  1.00  0.00           H
ATOM   4369  HG2 LYS A 276      57.630  69.040  25.460  1.00  0.00           H
ATOM   4370  CD  LYS A 276      58.880  70.650  25.880  1.00  0.00           C
ATOM   4371  HD1 LYS A 276      59.860  71.150  25.740  1.00  0.00           H
ATOM   4372  HD2 LYS A 276      58.130  71.260  25.330  1.00  0.00           H
ATOM   4373  CE  LYS A 276      58.570  70.610  27.390  1.00  0.00           C
ATOM   4374  HE1 LYS A 276      57.790  69.880  27.700  1.00  0.00           H
ATOM   4375  HE2 LYS A 276      59.500  70.220  27.850  1.00  0.00           H
ATOM   4376  NZ  LYS A 276      58.340  71.980  27.950  1.00  0.00           N
ATOM   4377  HZ1 LYS A 276      57.970  71.940  28.930  1.00  0.00           H
ATOM   4378  HZ2 LYS A 276      59.230  72.520  27.990  1.00  0.00           H
ATOM   4379  HZ3 LYS A 276      57.640  72.550  27.430  1.00  0.00           H
ATOM   4380  C   LYS A 276      61.190  66.300  25.500  1.00  0.00           C
ATOM   4381  O   LYS A 276      62.100  66.260  24.650  1.00  0.00           O
ATOM   4382  N   ALA A 277      61.410  65.840  26.760  1.00  0.00           N
ATOM   4383  HN  ALA A 277      60.620  65.810  27.360  1.00  0.00           H
ATOM   4384  CA  ALA A 277      62.570  65.070  27.120  1.00  0.00           C
ATOM   4385  HA  ALA A 277      63.440  65.670  26.880  1.00  0.00           H
ATOM   4386  CB  ALA A 277      62.290  64.640  28.560  1.00  0.00           C
ATOM   4387  HB1 ALA A 277      63.120  64.060  29.020  1.00  0.00           H
ATOM   4388  HB2 ALA A 277      62.130  65.520  29.230  1.00  0.00           H
ATOM   4389  HB3 ALA A 277      61.430  63.950  28.700  1.00  0.00           H
ATOM   4390  C   ALA A 277      62.790  63.830  26.280  1.00  0.00           C
ATOM   4391  O   ALA A 277      63.880  63.550  25.720  1.00  0.00           O
ATOM   4392  N   ILE A 278      61.680  63.060  26.000  1.00  0.00           N
ATOM   4393  HN  ILE A 278      60.760  63.190  26.370  1.00  0.00           H
ATOM   4394  CA  ILE A 278      61.810  61.920  25.050  1.00  0.00           C
ATOM   4395  HA  ILE A 278      62.590  61.270  25.400  1.00  0.00           H
ATOM   4396  CB  ILE A 278      60.590  60.870  25.080  1.00  0.00           C
ATOM   4397  HB  ILE A 278      59.750  61.530  24.770  1.00  0.00           H
ATOM   4398  CG2 ILE A 278      60.600  59.850  23.900  1.00  0.00           C
ATOM   4399 1HG2 ILE A 278      59.820  59.070  23.850  1.00  0.00           H
ATOM   4400 2HG2 ILE A 278      60.630  60.450  22.960  1.00  0.00           H
ATOM   4401 3HG2 ILE A 278      61.550  59.280  23.920  1.00  0.00           H
ATOM   4402  CG1 ILE A 278      60.340  60.320  26.500  1.00  0.00           C
ATOM   4403 1HG1 ILE A 278      61.150  59.650  26.860  1.00  0.00           H
ATOM   4404 2HG1 ILE A 278      60.230  61.110  27.270  1.00  0.00           H
ATOM   4405  CD  ILE A 278      59.100  59.390  26.540  1.00  0.00           C
ATOM   4406  HD1 ILE A 278      58.700  59.140  27.550  1.00  0.00           H
ATOM   4407  HD2 ILE A 278      58.350  59.970  25.980  1.00  0.00           H
ATOM   4408  HD3 ILE A 278      59.290  58.490  25.920  1.00  0.00           H
ATOM   4409  C   ILE A 278      62.310  62.290  23.600  1.00  0.00           C
ATOM   4410  O   ILE A 278      63.140  61.600  22.960  1.00  0.00           O
ATOM   4411  N   GLU A 279      61.760  63.410  23.040  1.00  0.00           N
ATOM   4412  HN  GLU A 279      61.090  63.930  23.550  1.00  0.00           H
ATOM   4413  CA  GLU A 279      62.070  63.960  21.760  1.00  0.00           C
ATOM   4414  HA  GLU A 279      62.170  63.120  21.090  1.00  0.00           H
ATOM   4415  CB  GLU A 279      60.960  64.940  21.340  1.00  0.00           C
ATOM   4416  HB1 GLU A 279      60.750  65.620  22.200  1.00  0.00           H
ATOM   4417  HB2 GLU A 279      61.230  65.350  20.340  1.00  0.00           H
ATOM   4418  CG  GLU A 279      59.640  64.160  21.030  1.00  0.00           C
ATOM   4419  HG1 GLU A 279      59.900  63.270  20.410  1.00  0.00           H
ATOM   4420  HG2 GLU A 279      59.060  63.800  21.910  1.00  0.00           H
ATOM   4421  CD  GLU A 279      58.660  64.980  20.190  1.00  0.00           C
ATOM   4422  OE1 GLU A 279      58.560  66.200  20.430  1.00  0.00           O
ATOM   4423  OE2 GLU A 279      58.130  64.460  19.100  1.00  0.00           O
ATOM   4424  C   GLU A 279      63.480  64.550  21.680  1.00  0.00           C
ATOM   4425  O   GLU A 279      64.020  64.730  20.560  1.00  0.00           O
ATOM   4426  N   LYS A 280      64.090  64.880  22.820  1.00  0.00           N
ATOM   4427  HN  LYS A 280      63.690  64.740  23.720  1.00  0.00           H
ATOM   4428  CA  LYS A 280      65.480  65.420  22.890  1.00  0.00           C
ATOM   4429  HA  LYS A 280      65.800  65.610  21.880  1.00  0.00           H
ATOM   4430  CB  LYS A 280      65.400  66.790  23.640  1.00  0.00           C
ATOM   4431  HB1 LYS A 280      64.750  66.660  24.540  1.00  0.00           H
ATOM   4432  HB2 LYS A 280      66.410  67.170  23.880  1.00  0.00           H
ATOM   4433  CG  LYS A 280      64.780  67.960  22.820  1.00  0.00           C
ATOM   4434  HG1 LYS A 280      63.820  67.610  22.390  1.00  0.00           H
ATOM   4435  HG2 LYS A 280      64.400  68.740  23.510  1.00  0.00           H
ATOM   4436  CD  LYS A 280      65.620  68.620  21.710  1.00  0.00           C
ATOM   4437  HD1 LYS A 280      65.070  69.550  21.470  1.00  0.00           H
ATOM   4438  HD2 LYS A 280      66.630  68.870  22.100  1.00  0.00           H
ATOM   4439  CE  LYS A 280      65.730  67.920  20.380  1.00  0.00           C
ATOM   4440  HE1 LYS A 280      66.320  66.990  20.440  1.00  0.00           H
ATOM   4441  HE2 LYS A 280      64.740  67.560  20.020  1.00  0.00           H
ATOM   4442  NZ  LYS A 280      66.410  68.780  19.450  1.00  0.00           N
ATOM   4443  HZ1 LYS A 280      66.530  68.290  18.540  1.00  0.00           H
ATOM   4444  HZ2 LYS A 280      65.850  69.640  19.260  1.00  0.00           H
ATOM   4445  HZ3 LYS A 280      67.410  68.990  19.600  1.00  0.00           H
ATOM   4446  C   LYS A 280      66.550  64.630  23.540  1.00  0.00           C
ATOM   4447  O   LYS A 280      67.680  65.060  23.520  1.00  0.00           O
ATOM   4448  N   ILE A 281      66.280  63.500  24.220  1.00  0.00           N
ATOM   4449  HN  ILE A 281      65.340  63.190  24.380  1.00  0.00           H
ATOM   4450  CA  ILE A 281      67.250  62.560  24.770  1.00  0.00           C
ATOM   4451  HA  ILE A 281      67.930  63.260  25.250  1.00  0.00           H
ATOM   4452  CB  ILE A 281      66.640  61.710  25.860  1.00  0.00           C
ATOM   4453  HB  ILE A 281      66.280  62.330  26.700  1.00  0.00           H
ATOM   4454  CG2 ILE A 281      65.400  60.940  25.400  1.00  0.00           C
ATOM   4455 1HG2 ILE A 281      64.820  60.520  26.250  1.00  0.00           H
ATOM   4456 2HG2 ILE A 281      64.790  61.600  24.740  1.00  0.00           H
ATOM   4457 3HG2 ILE A 281      65.800  60.050  24.890  1.00  0.00           H
ATOM   4458  CG1 ILE A 281      67.780  60.740  26.540  1.00  0.00           C
ATOM   4459 1HG1 ILE A 281      68.110  60.020  25.760  1.00  0.00           H
ATOM   4460 2HG1 ILE A 281      68.690  61.310  26.800  1.00  0.00           H
ATOM   4461  CD  ILE A 281      67.210  60.050  27.780  1.00  0.00           C
ATOM   4462  HD1 ILE A 281      68.040  59.480  28.270  1.00  0.00           H
ATOM   4463  HD2 ILE A 281      66.810  60.800  28.500  1.00  0.00           H
ATOM   4464  HD3 ILE A 281      66.370  59.410  27.460  1.00  0.00           H
ATOM   4465  C   ILE A 281      67.970  61.740  23.710  1.00  0.00           C
ATOM   4466  O   ILE A 281      67.570  60.630  23.400  1.00  0.00           O
ATOM   4467  N   LYS A 282      69.070  62.240  23.170  1.00  0.00           N
ATOM   4468  HN  LYS A 282      69.480  63.120  23.430  1.00  0.00           H
ATOM   4469  CA  LYS A 282      69.970  61.380  22.440  1.00  0.00           C
ATOM   4470  HA  LYS A 282      70.790  62.060  22.270  1.00  0.00           H
ATOM   4471  CB  LYS A 282      70.560  60.130  23.130  1.00  0.00           C
ATOM   4472  HB1 LYS A 282      69.720  59.440  23.380  1.00  0.00           H
ATOM   4473  HB2 LYS A 282      71.340  59.670  22.480  1.00  0.00           H
ATOM   4474  CG  LYS A 282      71.440  60.510  24.360  1.00  0.00           C
ATOM   4475  HG1 LYS A 282      72.160  61.300  24.040  1.00  0.00           H
ATOM   4476  HG2 LYS A 282      70.700  60.960  25.060  1.00  0.00           H
ATOM   4477  CD  LYS A 282      72.210  59.420  24.960  1.00  0.00           C
ATOM   4478  HD1 LYS A 282      71.380  58.870  25.460  1.00  0.00           H
ATOM   4479  HD2 LYS A 282      72.740  58.790  24.220  1.00  0.00           H
ATOM   4480  CE  LYS A 282      73.240  59.940  25.980  1.00  0.00           C
ATOM   4481  HE1 LYS A 282      73.800  60.780  25.530  1.00  0.00           H
ATOM   4482  HE2 LYS A 282      72.760  60.280  26.930  1.00  0.00           H
ATOM   4483  NZ  LYS A 282      74.160  58.880  26.420  1.00  0.00           N
ATOM   4484  HZ1 LYS A 282      74.790  59.340  27.100  1.00  0.00           H
ATOM   4485  HZ2 LYS A 282      73.640  58.190  27.000  1.00  0.00           H
ATOM   4486  HZ3 LYS A 282      74.730  58.460  25.660  1.00  0.00           H
ATOM   4487  C   LYS A 282      69.560  61.010  21.050  1.00  0.00           C
ATOM   4488  O   LYS A 282      70.020  60.080  20.430  1.00  0.00           O
ATOM   4489  N   CYS A 283      68.460  61.690  20.520  1.00  0.00           N
ATOM   4490  HN  CYS A 283      68.110  62.490  21.000  1.00  0.00           H
ATOM   4491  CA  CYS A 283      67.870  61.330  19.300  1.00  0.00           C
ATOM   4492  HA  CYS A 283      68.570  60.760  18.700  1.00  0.00           H
ATOM   4493  CB  CYS A 283      66.690  60.400  19.540  1.00  0.00           C
ATOM   4494  HB1 CYS A 283      66.290  60.010  18.580  1.00  0.00           H
ATOM   4495  HB2 CYS A 283      67.130  59.570  20.120  1.00  0.00           H
ATOM   4496  SG  CYS A 283      65.380  61.130  20.570  1.00  0.00           S
ATOM   4497  HG1 CYS A 283      64.670  60.100  21.010  1.00  0.00           H
ATOM   4498  C   CYS A 283      67.470  62.440  18.390  1.00  0.00           C
ATOM   4499  OT1 CYS A 283      67.570  63.630  18.820  1.00  0.00           O
ATOM   4500  OT2 CYS A 283      67.130  62.270  17.170  1.00  0.00           O
ATOM   4501  N   POPCB 284      50.150  -1.866  60.710  1.00  0.00           N
ATOM   4502  C12 POPCB 284      50.860  -3.156  60.400  1.00  0.00           C
ATOM   4503  C13 POPCB 284      49.990  -0.976  59.540  1.00  0.00           C
ATOM   4504  C14 POPCB 284      48.870  -2.236  61.360  1.00  0.00           C
ATOM   4505  C15 POPCB 284      50.940  -1.086  61.710  1.00  0.00           C
ATOM   4506 H12A POPCB 284      50.710  -3.886  61.180  1.00  0.00           H
ATOM   4507 H12B POPCB 284      50.370  -3.616  59.550  1.00  0.00           H
ATOM   4508 H13A POPCB 284      50.890  -1.036  58.940  1.00  0.00           H
ATOM   4509 H13B POPCB 284      49.800   0.010  59.920  1.00  0.00           H
ATOM   4510 H13C POPCB 284      49.180  -1.026  58.820  1.00  0.00           H
ATOM   4511 H14A POPCB 284      48.310  -1.396  61.720  1.00  0.00           H
ATOM   4512 H14B POPCB 284      48.210  -2.706  60.650  1.00  0.00           H
ATOM   4513 H14C POPCB 284      48.980  -2.916  62.190  1.00  0.00           H
ATOM   4514 H15A POPCB 284      50.960  -1.506  62.700  1.00  0.00           H
ATOM   4515 H15B POPCB 284      51.980  -0.976  61.410  1.00  0.00           H
ATOM   4516 H15C POPCB 284      50.660  -0.056  61.860  1.00  0.00           H
ATOM   4517  C11 POPCB 284      52.370  -2.986  60.140  1.00  0.00           C
ATOM   4518 H11A POPCB 284      52.650  -3.956  59.680  1.00  0.00           H
ATOM   4519 H11B POPCB 284      52.810  -2.836  61.140  1.00  0.00           H
ATOM   4520  P   POPCB 284      54.300  -1.886  58.910  1.00  0.00           P
ATOM   4521  O13 POPCB 284      55.030  -1.306  60.070  1.00  0.00           O
ATOM   4522  O14 POPCB 284      54.740  -3.226  58.420  1.00  0.00           O
ATOM   4523  O12 POPCB 284      52.710  -1.876  59.220  1.00  0.00           O
ATOM   4524  O11 POPCB 284      54.510  -0.886  57.650  1.00  0.00           O
ATOM   4525  C1  POPCB 284      53.620   0.270  57.700  1.00  0.00           C
ATOM   4526  HA  POPCB 284      53.920   1.000  58.470  1.00  0.00           H
ATOM   4527  HB  POPCB 284      52.580  -0.036  57.940  1.00  0.00           H
ATOM   4528  C2  POPCB 284      53.410   0.970  56.310  1.00  0.00           C
ATOM   4529  HS  POPCB 284      52.450   1.500  56.450  1.00  0.00           H
ATOM   4530  O21 POPCB 284      53.320   0.040  55.260  1.00  0.00           O
ATOM   4531  C21 POPCB 284      52.130  -0.646  55.250  1.00  0.00           C
ATOM   4532  O22 POPCB 284      51.280  -0.606  56.100  1.00  0.00           O
ATOM   4533  C22 POPCB 284      52.080  -1.556  53.960  1.00  0.00           C
ATOM   4534  H2R POPCB 284      52.230  -2.606  54.280  1.00  0.00           H
ATOM   4535  H2S POPCB 284      52.960  -1.256  53.350  1.00  0.00           H
ATOM   4536  C3  POPCB 284      54.590   1.870  55.940  1.00  0.00           C
ATOM   4537  HX  POPCB 284      54.840   2.510  56.820  1.00  0.00           H
ATOM   4538  HY  POPCB 284      55.490   1.240  55.800  1.00  0.00           H
ATOM   4539  O31 POPCB 284      54.250   2.710  54.790  1.00  0.00           O
ATOM   4540  C31 POPCB 284      53.870   3.940  54.930  1.00  0.00           C
ATOM   4541  O32 POPCB 284      53.460   4.510  55.950  1.00  0.00           O
ATOM   4542  C32 POPCB 284      53.960   4.670  53.570  1.00  0.00           C
ATOM   4543  H2X POPCB 284      52.950   4.640  53.100  1.00  0.00           H
ATOM   4544  H2Y POPCB 284      54.440   4.050  52.780  1.00  0.00           H
ATOM   4545  C23 POPCB 284      50.840  -1.396  53.100  1.00  0.00           C
ATOM   4546  H3R POPCB 284      50.410  -2.386  52.840  1.00  0.00           H
ATOM   4547  H3S POPCB 284      50.080  -0.776  53.620  1.00  0.00           H
ATOM   4548  C24 POPCB 284      51.200  -0.996  51.590  1.00  0.00           C
ATOM   4549  H4R POPCB 284      50.210  -0.966  51.100  1.00  0.00           H
ATOM   4550  H4S POPCB 284      51.860  -1.776  51.140  1.00  0.00           H
ATOM   4551  C25 POPCB 284      51.870   0.380  51.410  1.00  0.00           C
ATOM   4552  H5R POPCB 284      52.030   0.630  50.340  1.00  0.00           H
ATOM   4553  H5S POPCB 284      52.900   0.440  51.830  1.00  0.00           H
ATOM   4554  C26 POPCB 284      50.980   1.550  51.870  1.00  0.00           C
ATOM   4555  H6R POPCB 284      50.010   1.430  51.330  1.00  0.00           H
ATOM   4556  H6S POPCB 284      50.790   1.400  52.950  1.00  0.00           H
ATOM   4557  C27 POPCB 284      51.540   3.000  51.500  1.00  0.00           C
ATOM   4558  H7R POPCB 284      51.710   2.930  50.400  1.00  0.00           H
ATOM   4559  H7S POPCB 284      52.560   3.040  51.930  1.00  0.00           H
ATOM   4560  C28 POPCB 284      50.710   4.200  51.880  1.00  0.00           C
ATOM   4561  H8R POPCB 284      51.260   5.140  51.660  1.00  0.00           H
ATOM   4562  H8S POPCB 284      50.530   4.130  52.980  1.00  0.00           H
ATOM   4563  C29 POPCB 284      49.440   4.210  51.040  1.00  0.00           C
ATOM   4564  H91 POPCB 284      48.510   3.850  51.520  1.00  0.00           H
ATOM   4565 0C21 POPCB 284      49.210   4.770  49.880  1.00  0.00           C
ATOM   4566 1H10 POPCB 284      48.250   4.660  49.350  1.00  0.00           H
ATOM   4567 1C21 POPCB 284      50.310   5.360  49.040  1.00  0.00           C
ATOM   4568 H11R POPCB 284      49.870   6.300  48.640  1.00  0.00           H
ATOM   4569 H11S POPCB 284      51.200   5.650  49.640  1.00  0.00           H
ATOM   4570 2C21 POPCB 284      50.870   4.490  47.860  1.00  0.00           C
ATOM   4571 H12R POPCB 284      51.370   3.630  48.360  1.00  0.00           H
ATOM   4572 H12S POPCB 284      51.570   5.120  47.270  1.00  0.00           H
ATOM   4573 3C21 POPCB 284      49.740   4.090  46.960  1.00  0.00           C
ATOM   4574 H13R POPCB 284      49.270   3.170  47.390  1.00  0.00           H
ATOM   4575 H13S POPCB 284      49.050   4.950  46.860  1.00  0.00           H
ATOM   4576 4C21 POPCB 284      50.240   3.660  45.580  1.00  0.00           C
ATOM   4577 H14R POPCB 284      49.290   3.640  45.000  1.00  0.00           H
ATOM   4578 H14S POPCB 284      50.860   4.480  45.160  1.00  0.00           H
ATOM   4579 5C21 POPCB 284      51.080   2.350  45.620  1.00  0.00           C
ATOM   4580 H15R POPCB 284      51.920   2.420  46.340  1.00  0.00           H
ATOM   4581 H15S POPCB 284      50.380   1.630  46.090  1.00  0.00           H
ATOM   4582 6C21 POPCB 284      51.380   1.890  44.220  1.00  0.00           C
ATOM   4583 H16R POPCB 284      52.090   2.630  43.810  1.00  0.00           H
ATOM   4584 H16S POPCB 284      50.460   2.020  43.610  1.00  0.00           H
ATOM   4585 7C21 POPCB 284      51.870   0.440  44.020  1.00  0.00           C
ATOM   4586 H17R POPCB 284      51.100  -0.296  44.340  1.00  0.00           H
ATOM   4587 H17S POPCB 284      52.800   0.310  44.600  1.00  0.00           H
ATOM   4588 8C21 POPCB 284      52.390   0.110  42.600  1.00  0.00           C
ATOM   4589 H18R POPCB 284      52.850  -0.896  42.560  1.00  0.00           H
ATOM   4590 H18S POPCB 284      51.640  -0.006  41.790  1.00  0.00           H
ATOM   4591 H18T POPCB 284      53.140   0.840  42.230  1.00  0.00           H
ATOM   4592  C33 POPCB 284      54.610   6.100  53.720  1.00  0.00           C
ATOM   4593  H3X POPCB 284      54.380   6.530  54.720  1.00  0.00           H
ATOM   4594  H3Y POPCB 284      55.700   5.930  53.620  1.00  0.00           H
ATOM   4595  C34 POPCB 284      54.300   6.920  52.540  1.00  0.00           C
ATOM   4596  H4X POPCB 284      54.720   6.350  51.680  1.00  0.00           H
ATOM   4597  H4Y POPCB 284      53.200   6.910  52.380  1.00  0.00           H
ATOM   4598  C35 POPCB 284      54.940   8.330  52.640  1.00  0.00           C
ATOM   4599  H5X POPCB 284      56.050   8.290  52.700  1.00  0.00           H
ATOM   4600  H5Y POPCB 284      54.620   8.730  53.630  1.00  0.00           H
ATOM   4601  C36 POPCB 284      54.490   9.240  51.470  1.00  0.00           C
ATOM   4602  H6X POPCB 284      53.480   9.630  51.720  1.00  0.00           H
ATOM   4603  H6Y POPCB 284      55.210  10.080  51.470  1.00  0.00           H
ATOM   4604  C37 POPCB 284      54.540   8.510  50.100  1.00  0.00           C
ATOM   4605  H7X POPCB 284      53.810   7.680  50.060  1.00  0.00           H
ATOM   4606  H7Y POPCB 284      55.570   8.100  50.050  1.00  0.00           H
ATOM   4607  C38 POPCB 284      54.270   9.480  48.910  1.00  0.00           C
ATOM   4608  H8X POPCB 284      55.030  10.290  48.950  1.00  0.00           H
ATOM   4609  H8Y POPCB 284      53.370  10.140  48.970  1.00  0.00           H
ATOM   4610  C39 POPCB 284      54.420   8.650  47.640  1.00  0.00           C
ATOM   4611  H9X POPCB 284      53.700   7.800  47.620  1.00  0.00           H
ATOM   4612  H9Y POPCB 284      55.500   8.390  47.730  1.00  0.00           H
ATOM   4613 0C31 POPCB 284      54.210   9.510  46.330  1.00  0.00           C
ATOM   4614 H10X POPCB 284      55.160  10.080  46.310  1.00  0.00           H
ATOM   4615 H10Y POPCB 284      53.290  10.140  46.360  1.00  0.00           H
ATOM   4616 1C31 POPCB 284      54.170   8.780  44.970  1.00  0.00           C
ATOM   4617 H11X POPCB 284      55.170   8.380  44.700  1.00  0.00           H
ATOM   4618 H11Y POPCB 284      53.360   8.020  44.890  1.00  0.00           H
ATOM   4619 2C31 POPCB 284      53.980   9.800  43.830  1.00  0.00           C
ATOM   4620 H12X POPCB 284      54.560  10.730  44.010  1.00  0.00           H
ATOM   4621 H12Y POPCB 284      52.930  10.170  43.920  1.00  0.00           H
ATOM   4622 3C31 POPCB 284      54.180   9.220  42.390  1.00  0.00           C
ATOM   4623 H13X POPCB 284      55.270   9.040  42.310  1.00  0.00           H
ATOM   4624 H13Y POPCB 284      53.700   8.230  42.250  1.00  0.00           H
ATOM   4625 4C31 POPCB 284      53.640  10.190  41.320  1.00  0.00           C
ATOM   4626 H14X POPCB 284      54.090  11.190  41.520  1.00  0.00           H
ATOM   4627 H14Y POPCB 284      52.540  10.260  41.380  1.00  0.00           H
ATOM   4628 5C31 POPCB 284      53.990   9.810  39.890  1.00  0.00           C
ATOM   4629 H15X POPCB 284      55.090   9.780  39.790  1.00  0.00           H
ATOM   4630 H15Y POPCB 284      53.670  10.590  39.150  1.00  0.00           H
ATOM   4631 6C31 POPCB 284      53.300   8.560  39.550  1.00  0.00           C
ATOM   4632 H16X POPCB 284      52.210   8.660  39.730  1.00  0.00           H
ATOM   4633 H16Y POPCB 284      53.620   7.650  40.110  1.00  0.00           H
ATOM   4634 H16Z POPCB 284      53.450   8.330  38.480  1.00  0.00           H
ATOM   4635  N   POPCC 285      78.710  77.590  60.410  1.00  0.00           N
ATOM   4636  C12 POPCC 285      78.400  76.900  61.760  1.00  0.00           C
ATOM   4637  C13 POPCC 285      77.640  77.250  59.400  1.00  0.00           C
ATOM   4638  C14 POPCC 285      78.780  79.060  60.620  1.00  0.00           C
ATOM   4639  C15 POPCC 285      80.100  77.030  59.930  1.00  0.00           C
ATOM   4640 H12A POPCC 285      79.060  77.340  62.500  1.00  0.00           H
ATOM   4641 H12B POPCC 285      77.420  77.260  62.030  1.00  0.00           H
ATOM   4642 H13A POPCC 285      77.760  77.880  58.530  1.00  0.00           H
ATOM   4643 H13B POPCC 285      77.650  76.200  59.170  1.00  0.00           H
ATOM   4644 H13C POPCC 285      76.650  77.500  59.750  1.00  0.00           H
ATOM   4645 H14A POPCC 285      78.990  79.580  59.700  1.00  0.00           H
ATOM   4646 H14B POPCC 285      77.840  79.350  61.050  1.00  0.00           H
ATOM   4647 H14C POPCC 285      79.600  79.370  61.240  1.00  0.00           H
ATOM   4648 H15A POPCC 285      79.960  75.960  60.020  1.00  0.00           H
ATOM   4649 H15B POPCC 285      80.800  77.320  60.710  1.00  0.00           H
ATOM   4650 H15C POPCC 285      80.300  77.290  58.900  1.00  0.00           H
ATOM   4651  C11 POPCC 285      78.500  75.310  61.930  1.00  0.00           C
ATOM   4652 H11A POPCC 285      78.360  75.120  63.020  1.00  0.00           H
ATOM   4653 H11B POPCC 285      79.510  75.000  61.580  1.00  0.00           H
ATOM   4654  P   POPCC 285      76.110  74.460  61.180  1.00  0.00           P
ATOM   4655  O13 POPCC 285      75.690  73.200  61.810  1.00  0.00           O
ATOM   4656  O14 POPCC 285      75.600  75.710  61.770  1.00  0.00           O
ATOM   4657  O12 POPCC 285      77.620  74.530  61.110  1.00  0.00           O
ATOM   4658  O11 POPCC 285      75.740  74.400  59.680  1.00  0.00           O
ATOM   4659  C1  POPCC 285      75.970  73.140  58.960  1.00  0.00           C
ATOM   4660  HA  POPCC 285      75.030  72.560  58.810  1.00  0.00           H
ATOM   4661  HB  POPCC 285      76.740  72.470  59.400  1.00  0.00           H
ATOM   4662  C2  POPCC 285      76.540  73.410  57.560  1.00  0.00           C
ATOM   4663  HS  POPCC 285      77.420  74.090  57.670  1.00  0.00           H
ATOM   4664  O21 POPCC 285      75.450  74.020  56.840  1.00  0.00           O
ATOM   4665  C21 POPCC 285      75.770  75.060  56.110  1.00  0.00           C
ATOM   4666  O22 POPCC 285      76.870  75.570  55.960  1.00  0.00           O
ATOM   4667  C22 POPCC 285      74.520  75.630  55.480  1.00  0.00           C
ATOM   4668  H2R POPCC 285      74.400  75.100  54.510  1.00  0.00           H
ATOM   4669  H2S POPCC 285      73.630  75.560  56.140  1.00  0.00           H
ATOM   4670  C3  POPCC 285      77.060  72.230  56.700  1.00  0.00           C
ATOM   4671  HX  POPCC 285      76.370  71.370  56.570  1.00  0.00           H
ATOM   4672  HY  POPCC 285      77.950  71.810  57.200  1.00  0.00           H
ATOM   4673  O31 POPCC 285      77.440  72.680  55.390  1.00  0.00           O
ATOM   4674  C31 POPCC 285      78.650  73.140  55.370  1.00  0.00           C
ATOM   4675  O32 POPCC 285      79.360  73.330  56.320  1.00  0.00           O
ATOM   4676  C32 POPCC 285      79.020  73.470  53.930  1.00  0.00           C
ATOM   4677  H2X POPCC 285      79.010  72.490  53.410  1.00  0.00           H
ATOM   4678  H2Y POPCC 285      78.340  74.230  53.490  1.00  0.00           H
ATOM   4679  C23 POPCC 285      74.630  77.070  55.110  1.00  0.00           C
ATOM   4680  H3R POPCC 285      75.400  77.260  54.340  1.00  0.00           H
ATOM   4681  H3S POPCC 285      74.830  77.650  56.040  1.00  0.00           H
ATOM   4682  C24 POPCC 285      73.360  77.750  54.590  1.00  0.00           C
ATOM   4683  H4R POPCC 285      73.000  77.490  53.570  1.00  0.00           H
ATOM   4684  H4S POPCC 285      72.540  77.390  55.250  1.00  0.00           H
ATOM   4685  C25 POPCC 285      73.370  79.250  54.620  1.00  0.00           C
ATOM   4686  H5R POPCC 285      72.330  79.630  54.550  1.00  0.00           H
ATOM   4687  H5S POPCC 285      73.720  79.550  55.620  1.00  0.00           H
ATOM   4688  C26 POPCC 285      74.410  79.880  53.660  1.00  0.00           C
ATOM   4689  H6R POPCC 285      74.460  80.980  53.820  1.00  0.00           H
ATOM   4690  H6S POPCC 285      75.440  79.480  53.780  1.00  0.00           H
ATOM   4691  C27 POPCC 285      73.980  79.640  52.220  1.00  0.00           C
ATOM   4692  H7R POPCC 285      72.890  79.810  52.100  1.00  0.00           H
ATOM   4693  H7S POPCC 285      74.170  78.650  51.760  1.00  0.00           H
ATOM   4694  C28 POPCC 285      74.590  80.720  51.310  1.00  0.00           C
ATOM   4695  H8R POPCC 285      75.650  80.390  51.200  1.00  0.00           H
ATOM   4696  H8S POPCC 285      74.540  81.730  51.780  1.00  0.00           H
ATOM   4697  C29 POPCC 285      73.940  80.820  49.970  1.00  0.00           C
ATOM   4698  H91 POPCC 285      72.960  81.310  49.870  1.00  0.00           H
ATOM   4699 0C21 POPCC 285      74.490  80.360  48.820  1.00  0.00           C
ATOM   4700 1H10 POPCC 285      73.950  80.640  47.910  1.00  0.00           H
ATOM   4701 1C21 POPCC 285      75.790  79.610  48.720  1.00  0.00           C
ATOM   4702 H11R POPCC 285      75.850  78.980  49.630  1.00  0.00           H
ATOM   4703 H11S POPCC 285      75.600  78.800  47.990  1.00  0.00           H
ATOM   4704 2C21 POPCC 285      77.180  80.320  48.400  1.00  0.00           C
ATOM   4705 H12R POPCC 285      78.060  79.660  48.580  1.00  0.00           H
ATOM   4706 H12S POPCC 285      77.270  81.300  48.910  1.00  0.00           H
ATOM   4707 3C21 POPCC 285      77.200  80.480  46.880  1.00  0.00           C
ATOM   4708 H13R POPCC 285      76.160  80.620  46.520  1.00  0.00           H
ATOM   4709 H13S POPCC 285      77.510  79.500  46.450  1.00  0.00           H
ATOM   4710 4C21 POPCC 285      78.180  81.580  46.310  1.00  0.00           C
ATOM   4711 H14R POPCC 285      79.190  81.150  46.470  1.00  0.00           H
ATOM   4712 H14S POPCC 285      78.090  82.520  46.890  1.00  0.00           H
ATOM   4713 5C21 POPCC 285      78.020  82.060  44.890  1.00  0.00           C
ATOM   4714 H15R POPCC 285      77.010  82.460  44.690  1.00  0.00           H
ATOM   4715 H15S POPCC 285      77.990  81.130  44.270  1.00  0.00           H
ATOM   4716 6C21 POPCC 285      79.100  83.030  44.420  1.00  0.00           C
ATOM   4717 H16R POPCC 285      80.110  82.560  44.430  1.00  0.00           H
ATOM   4718 H16S POPCC 285      79.170  83.860  45.170  1.00  0.00           H
ATOM   4719 7C21 POPCC 285      78.800  83.620  42.980  1.00  0.00           C
ATOM   4720 H17R POPCC 285      78.820  82.710  42.350  1.00  0.00           H
ATOM   4721 H17S POPCC 285      77.800  84.070  43.100  1.00  0.00           H
ATOM   4722 8C21 POPCC 285      79.740  84.670  42.530  1.00  0.00           C
ATOM   4723 H18R POPCC 285      79.940  85.270  43.450  1.00  0.00           H
ATOM   4724 H18S POPCC 285      79.430  85.400  41.750  1.00  0.00           H
ATOM   4725 H18T POPCC 285      80.700  84.200  42.230  1.00  0.00           H
ATOM   4726  C33 POPCC 285      80.420  74.040  53.890  1.00  0.00           C
ATOM   4727  H3X POPCC 285      81.160  73.330  54.330  1.00  0.00           H
ATOM   4728  H3Y POPCC 285      80.560  75.010  54.400  1.00  0.00           H
ATOM   4729  C34 POPCC 285      80.810  74.290  52.400  1.00  0.00           C
ATOM   4730  H4X POPCC 285      80.470  75.310  52.110  1.00  0.00           H
ATOM   4731  H4Y POPCC 285      80.400  73.520  51.710  1.00  0.00           H
ATOM   4732  C35 POPCC 285      82.350  74.140  52.210  1.00  0.00           C
ATOM   4733  H5X POPCC 285      82.600  73.080  52.430  1.00  0.00           H
ATOM   4734  H5Y POPCC 285      82.850  74.830  52.910  1.00  0.00           H
ATOM   4735  C36 POPCC 285      82.710  74.370  50.710  1.00  0.00           C
ATOM   4736  H6X POPCC 285      82.400  73.560  50.010  1.00  0.00           H
ATOM   4737  H6Y POPCC 285      82.380  75.300  50.210  1.00  0.00           H
ATOM   4738  C37 POPCC 285      84.250  74.370  50.540  1.00  0.00           C
ATOM   4739  H7X POPCC 285      84.610  75.070  51.330  1.00  0.00           H
ATOM   4740  H7Y POPCC 285      84.790  73.410  50.680  1.00  0.00           H
ATOM   4741  C38 POPCC 285      84.670  75.030  49.180  1.00  0.00           C
ATOM   4742  H8X POPCC 285      84.260  76.050  49.030  1.00  0.00           H
ATOM   4743  H8Y POPCC 285      85.730  75.360  49.270  1.00  0.00           H
ATOM   4744  C39 POPCC 285      84.460  74.070  48.060  1.00  0.00           C
ATOM   4745  H9X POPCC 285      83.400  73.740  48.060  1.00  0.00           H
ATOM   4746  H9Y POPCC 285      84.970  73.080  48.130  1.00  0.00           H
ATOM   4747 0C31 POPCC 285      84.750  74.780  46.710  1.00  0.00           C
ATOM   4748 H10X POPCC 285      84.010  75.590  46.500  1.00  0.00           H
ATOM   4749 H10Y POPCC 285      84.380  73.980  46.030  1.00  0.00           H
ATOM   4750 1C31 POPCC 285      86.190  75.320  46.440  1.00  0.00           C
ATOM   4751 H11X POPCC 285      86.980  74.670  46.870  1.00  0.00           H
ATOM   4752 H11Y POPCC 285      86.140  76.110  47.230  1.00  0.00           H
ATOM   4753 2C31 POPCC 285      86.520  75.800  45.000  1.00  0.00           C
ATOM   4754 H12X POPCC 285      85.830  76.650  44.780  1.00  0.00           H
ATOM   4755 H12Y POPCC 285      87.560  76.180  44.980  1.00  0.00           H
ATOM   4756 3C31 POPCC 285      86.270  74.630  43.970  1.00  0.00           C
ATOM   4757 H13X POPCC 285      85.300  74.170  44.220  1.00  0.00           H
ATOM   4758 H13Y POPCC 285      87.050  73.850  44.020  1.00  0.00           H
ATOM   4759 4C31 POPCC 285      86.300  75.150  42.560  1.00  0.00           C
ATOM   4760 H14X POPCC 285      87.170  75.790  42.270  1.00  0.00           H
ATOM   4761 H14Y POPCC 285      85.350  75.720  42.550  1.00  0.00           H
ATOM   4762 5C31 POPCC 285      86.190  74.070  41.520  1.00  0.00           C
ATOM   4763 H15X POPCC 285      85.160  73.660  41.590  1.00  0.00           H
ATOM   4764 H15Y POPCC 285      86.390  74.500  40.510  1.00  0.00           H
ATOM   4765 6C31 POPCC 285      87.210  72.910  41.560  1.00  0.00           C
ATOM   4766 H16X POPCC 285      87.250  72.240  42.440  1.00  0.00           H
ATOM   4767 H16Y POPCC 285      86.980  72.190  40.740  1.00  0.00           H
ATOM   4768 H16Z POPCC 285      88.210  73.350  41.350  1.00  0.00           H
ATOM   4769  N   POPCD 286      56.820  79.060  64.620  1.00  0.00           N
ATOM   4770  C12 POPCD 286      55.660  79.940  65.090  1.00  0.00           C
ATOM   4771  C13 POPCD 286      56.970  77.920  65.580  1.00  0.00           C
ATOM   4772  C14 POPCD 286      56.650  78.500  63.220  1.00  0.00           C
ATOM   4773  C15 POPCD 286      58.110  79.870  64.770  1.00  0.00           C
ATOM   4774 H12A POPCD 286      54.780  79.320  65.010  1.00  0.00           H
ATOM   4775 H12B POPCD 286      55.740  80.070  66.160  1.00  0.00           H
ATOM   4776 H13A POPCD 286      56.840  78.240  66.600  1.00  0.00           H
ATOM   4777 H13B POPCD 286      56.190  77.170  65.630  1.00  0.00           H
ATOM   4778 H13C POPCD 286      57.950  77.470  65.500  1.00  0.00           H
ATOM   4779 H14A POPCD 286      56.470  79.240  62.450  1.00  0.00           H
ATOM   4780 H14B POPCD 286      55.800  77.830  63.200  1.00  0.00           H
ATOM   4781 H14C POPCD 286      57.570  78.030  62.930  1.00  0.00           H
ATOM   4782 H15A POPCD 286      58.110  80.790  64.220  1.00  0.00           H
ATOM   4783 H15B POPCD 286      58.980  79.420  64.310  1.00  0.00           H
ATOM   4784 H15C POPCD 286      58.370  79.870  65.820  1.00  0.00           H
ATOM   4785  C11 POPCD 286      55.240  81.220  64.400  1.00  0.00           C
ATOM   4786 H11A POPCD 286      54.640  81.810  65.140  1.00  0.00           H
ATOM   4787 H11B POPCD 286      56.160  81.790  64.120  1.00  0.00           H
ATOM   4788  P   POPCD 286      53.130  81.690  62.870  1.00  0.00           P
ATOM   4789  O13 POPCD 286      52.000  81.600  63.850  1.00  0.00           O
ATOM   4790  O14 POPCD 286      53.580  83.040  62.420  1.00  0.00           O
ATOM   4791  O12 POPCD 286      54.360  80.800  63.320  1.00  0.00           O
ATOM   4792  O11 POPCD 286      52.680  80.860  61.590  1.00  0.00           O
ATOM   4793  C1  POPCD 286      53.720  80.500  60.690  1.00  0.00           C
ATOM   4794  HA  POPCD 286      54.310  79.620  61.040  1.00  0.00           H
ATOM   4795  HB  POPCD 286      54.360  81.350  60.380  1.00  0.00           H
ATOM   4796  C2  POPCD 286      53.160  80.000  59.290  1.00  0.00           C
ATOM   4797  HS  POPCD 286      53.990  79.940  58.560  1.00  0.00           H
ATOM   4798  O21 POPCD 286      52.160  80.900  58.780  1.00  0.00           O
ATOM   4799  C21 POPCD 286      52.610  82.070  58.400  1.00  0.00           C
ATOM   4800  O22 POPCD 286      53.760  82.330  58.070  1.00  0.00           O
ATOM   4801  C22 POPCD 286      51.430  83.020  58.490  1.00  0.00           C
ATOM   4802  H2R POPCD 286      51.530  83.440  59.520  1.00  0.00           H
ATOM   4803  H2S POPCD 286      50.460  82.490  58.440  1.00  0.00           H
ATOM   4804  C3  POPCD 286      52.700  78.480  59.400  1.00  0.00           C
ATOM   4805  HX  POPCD 286      53.560  77.940  59.850  1.00  0.00           H
ATOM   4806  HY  POPCD 286      51.790  78.430  60.040  1.00  0.00           H
ATOM   4807  O31 POPCD 286      52.480  77.910  58.030  1.00  0.00           O
ATOM   4808  C31 POPCD 286      51.320  78.410  57.500  1.00  0.00           C
ATOM   4809  O32 POPCD 286      50.460  78.990  58.100  1.00  0.00           O
ATOM   4810  C32 POPCD 286      51.240  77.850  56.020  1.00  0.00           C
ATOM   4811  H2X POPCD 286      50.710  78.630  55.430  1.00  0.00           H
ATOM   4812  H2Y POPCD 286      52.240  77.970  55.550  1.00  0.00           H
ATOM   4813  C23 POPCD 286      51.510  84.100  57.460  1.00  0.00           C
ATOM   4814  H3R POPCD 286      52.560  84.450  57.450  1.00  0.00           H
ATOM   4815  H3S POPCD 286      50.850  84.960  57.740  1.00  0.00           H
ATOM   4816  C24 POPCD 286      51.170  83.760  56.010  1.00  0.00           C
ATOM   4817  H4R POPCD 286      50.090  83.630  55.790  1.00  0.00           H
ATOM   4818  H4S POPCD 286      51.610  82.810  55.640  1.00  0.00           H
ATOM   4819  C25 POPCD 286      51.670  84.900  55.100  1.00  0.00           C
ATOM   4820  H5R POPCD 286      50.920  85.720  55.180  1.00  0.00           H
ATOM   4821  H5S POPCD 286      52.610  85.350  55.480  1.00  0.00           H
ATOM   4822  C26 POPCD 286      51.760  84.530  53.520  1.00  0.00           C
ATOM   4823  H6R POPCD 286      52.830  84.400  53.250  1.00  0.00           H
ATOM   4824  H6S POPCD 286      51.210  83.570  53.360  1.00  0.00           H
ATOM   4825  C27 POPCD 286      51.120  85.560  52.650  1.00  0.00           C
ATOM   4826  H7R POPCD 286      50.290  85.930  53.280  1.00  0.00           H
ATOM   4827  H7S POPCD 286      51.840  86.390  52.460  1.00  0.00           H
ATOM   4828  C28 POPCD 286      50.380  85.050  51.390  1.00  0.00           C
ATOM   4829  H8R POPCD 286      49.610  84.290  51.620  1.00  0.00           H
ATOM   4830  H8S POPCD 286      51.100  84.510  50.730  1.00  0.00           H
ATOM   4831  C29 POPCD 286      49.650  86.200  50.660  1.00  0.00           C
ATOM   4832  H91 POPCD 286      49.020  86.790  51.340  1.00  0.00           H
ATOM   4833 0C21 POPCD 286      49.570  86.590  49.360  1.00  0.00           C
ATOM   4834 1H10 POPCD 286      49.100  87.530  49.040  1.00  0.00           H
ATOM   4835 1C21 POPCD 286      50.240  85.840  48.320  1.00  0.00           C
ATOM   4836 H11R POPCD 286      51.100  85.210  48.640  1.00  0.00           H
ATOM   4837 H11S POPCD 286      50.680  86.600  47.650  1.00  0.00           H
ATOM   4838 2C21 POPCD 286      49.420  84.890  47.450  1.00  0.00           C
ATOM   4839 H12R POPCD 286      50.080  84.180  46.900  1.00  0.00           H
ATOM   4840 H12S POPCD 286      48.650  84.360  48.060  1.00  0.00           H
ATOM   4841 3C21 POPCD 286      48.570  85.720  46.470  1.00  0.00           C
ATOM   4842 H13R POPCD 286      49.250  86.280  45.780  1.00  0.00           H
ATOM   4843 H13S POPCD 286      47.870  86.380  47.010  1.00  0.00           H
ATOM   4844 4C21 POPCD 286      47.580  84.810  45.670  1.00  0.00           C
ATOM   4845 H14R POPCD 286      47.140  85.480  44.900  1.00  0.00           H
ATOM   4846 H14S POPCD 286      46.710  84.590  46.320  1.00  0.00           H
ATOM   4847 5C21 POPCD 286      48.100  83.600  44.950  1.00  0.00           C
ATOM   4848 H15R POPCD 286      48.800  83.840  44.130  1.00  0.00           H
ATOM   4849 H15S POPCD 286      48.630  82.900  45.640  1.00  0.00           H
ATOM   4850 6C21 POPCD 286      47.050  82.730  44.300  1.00  0.00           C
ATOM   4851 H16R POPCD 286      46.340  82.280  45.030  1.00  0.00           H
ATOM   4852 H16S POPCD 286      47.570  81.900  43.770  1.00  0.00           H
ATOM   4853 7C21 POPCD 286      46.120  83.420  43.240  1.00  0.00           C
ATOM   4854 H17R POPCD 286      46.830  83.830  42.490  1.00  0.00           H
ATOM   4855 H17S POPCD 286      45.560  84.270  43.690  1.00  0.00           H
ATOM   4856 8C21 POPCD 286      45.080  82.270  42.780  1.00  0.00           C
ATOM   4857 H18R POPCD 286      44.580  82.690  41.880  1.00  0.00           H
ATOM   4858 H18S POPCD 286      44.410  82.130  43.650  1.00  0.00           H
ATOM   4859 H18T POPCD 286      45.620  81.340  42.500  1.00  0.00           H
ATOM   4860  C33 POPCD 286      50.740  76.410  55.910  1.00  0.00           C
ATOM   4861  H3X POPCD 286      51.350  75.730  56.550  1.00  0.00           H
ATOM   4862  H3Y POPCD 286      49.720  76.400  56.350  1.00  0.00           H
ATOM   4863  C34 POPCD 286      50.970  75.830  54.560  1.00  0.00           C
ATOM   4864  H4X POPCD 286      50.520  74.820  54.620  1.00  0.00           H
ATOM   4865  H4Y POPCD 286      50.450  76.420  53.770  1.00  0.00           H
ATOM   4866  C35 POPCD 286      52.440  75.510  54.170  1.00  0.00           C
ATOM   4867  H5X POPCD 286      53.090  76.420  54.130  1.00  0.00           H
ATOM   4868  H5Y POPCD 286      52.850  74.870  54.980  1.00  0.00           H
ATOM   4869  C36 POPCD 286      52.660  74.750  52.910  1.00  0.00           C
ATOM   4870  H6X POPCD 286      52.090  73.810  53.090  1.00  0.00           H
ATOM   4871  H6Y POPCD 286      53.730  74.510  52.760  1.00  0.00           H
ATOM   4872  C37 POPCD 286      52.070  75.480  51.690  1.00  0.00           C
ATOM   4873  H7X POPCD 286      50.960  75.390  51.720  1.00  0.00           H
ATOM   4874  H7Y POPCD 286      52.460  74.990  50.770  1.00  0.00           H
ATOM   4875  C38 POPCD 286      52.400  76.940  51.490  1.00  0.00           C
ATOM   4876  H8X POPCD 286      52.390  77.620  52.370  1.00  0.00           H
ATOM   4877  H8Y POPCD 286      51.570  77.370  50.890  1.00  0.00           H
ATOM   4878  C39 POPCD 286      53.830  77.140  50.950  1.00  0.00           C
ATOM   4879  H9X POPCD 286      54.600  76.600  51.540  1.00  0.00           H
ATOM   4880  H9Y POPCD 286      53.760  76.670  49.940  1.00  0.00           H
ATOM   4881 0C31 POPCD 286      54.130  78.660  50.900  1.00  0.00           C
ATOM   4882 H10X POPCD 286      54.520  78.910  51.910  1.00  0.00           H
ATOM   4883 H10Y POPCD 286      53.220  79.240  50.620  1.00  0.00           H
ATOM   4884 1C31 POPCD 286      55.170  78.840  49.770  1.00  0.00           C
ATOM   4885 H11X POPCD 286      55.920  78.030  49.780  1.00  0.00           H
ATOM   4886 H11Y POPCD 286      54.600  78.780  48.820  1.00  0.00           H
ATOM   4887 2C31 POPCD 286      55.780  80.220  49.830  1.00  0.00           C
ATOM   4888 H12X POPCD 286      55.540  80.810  48.910  1.00  0.00           H
ATOM   4889 H12Y POPCD 286      55.320  80.850  50.630  1.00  0.00           H
ATOM   4890 3C31 POPCD 286      57.380  80.210  49.930  1.00  0.00           C
ATOM   4891 H13X POPCD 286      57.670  79.610  49.040  1.00  0.00           H
ATOM   4892 H13Y POPCD 286      57.670  79.680  50.860  1.00  0.00           H
ATOM   4893 4C31 POPCD 286      57.850  81.680  49.820  1.00  0.00           C
ATOM   4894 H14X POPCD 286      57.190  82.300  50.470  1.00  0.00           H
ATOM   4895 H14Y POPCD 286      58.870  81.870  50.210  1.00  0.00           H
ATOM   4896 5C31 POPCD 286      57.910  82.260  48.380  1.00  0.00           C
ATOM   4897 H15X POPCD 286      57.000  81.970  47.820  1.00  0.00           H
ATOM   4898 H15Y POPCD 286      57.760  83.360  48.300  1.00  0.00           H
ATOM   4899 6C31 POPCD 286      59.200  81.930  47.610  1.00  0.00           C
ATOM   4900 H16X POPCD 286      59.170  80.890  47.210  1.00  0.00           H
ATOM   4901 H16Y POPCD 286      59.570  82.610  46.810  1.00  0.00           H
ATOM   4902 H16Z POPCD 286      60.010  81.840  48.370  1.00  0.00           H
ATOM   4903  N   POPCE 287      -2.456  20.900  69.890  1.00  0.00           N
ATOM   4904  C12 POPCE 287      -3.186  20.830  68.510  1.00  0.00           C
ATOM   4905  C13 POPCE 287      -3.456  21.360  70.850  1.00  0.00           C
ATOM   4906  C14 POPCE 287      -1.926  19.550  70.240  1.00  0.00           C
ATOM   4907  C15 POPCE 287      -1.296  21.850  69.840  1.00  0.00           C
ATOM   4908 H12A POPCE 287      -3.466  21.830  68.220  1.00  0.00           H
ATOM   4909 H12B POPCE 287      -4.046  20.180  68.650  1.00  0.00           H
ATOM   4910 H13A POPCE 287      -4.306  20.700  70.970  1.00  0.00           H
ATOM   4911 H13B POPCE 287      -3.836  22.330  70.560  1.00  0.00           H
ATOM   4912 H13C POPCE 287      -2.986  21.600  71.800  1.00  0.00           H
ATOM   4913 H14A POPCE 287      -1.636  19.600  71.280  1.00  0.00           H
ATOM   4914 H14B POPCE 287      -2.746  18.870  70.040  1.00  0.00           H
ATOM   4915 H14C POPCE 287      -1.106  19.240  69.600  1.00  0.00           H
ATOM   4916 H15A POPCE 287      -0.746  21.780  70.760  1.00  0.00           H
ATOM   4917 H15B POPCE 287      -0.676  21.650  68.980  1.00  0.00           H
ATOM   4918 H15C POPCE 287      -1.696  22.860  69.820  1.00  0.00           H
ATOM   4919  C11 POPCE 287      -2.206  20.330  67.450  1.00  0.00           C
ATOM   4920 H11A POPCE 287      -2.696  19.890  66.550  1.00  0.00           H
ATOM   4921 H11B POPCE 287      -1.706  19.410  67.800  1.00  0.00           H
ATOM   4922  P   POPCE 287      -1.606  22.510  66.160  1.00  0.00           P
ATOM   4923  O13 POPCE 287      -2.926  23.020  66.510  1.00  0.00           O
ATOM   4924  O14 POPCE 287      -0.446  23.400  66.130  1.00  0.00           O
ATOM   4925  O12 POPCE 287      -1.246  21.300  67.110  1.00  0.00           O
ATOM   4926  O11 POPCE 287      -1.636  21.790  64.770  1.00  0.00           O
ATOM   4927  C1  POPCE 287      -0.636  20.800  64.490  1.00  0.00           C
ATOM   4928  HA  POPCE 287       0.290  20.870  65.090  1.00  0.00           H
ATOM   4929  HB  POPCE 287      -1.116  19.840  64.820  1.00  0.00           H
ATOM   4930  C2  POPCE 287      -0.336  20.700  62.970  1.00  0.00           C
ATOM   4931  HS  POPCE 287       0.060  19.670  62.850  1.00  0.00           H
ATOM   4932  O21 POPCE 287       0.610  21.700  62.540  1.00  0.00           O
ATOM   4933  C21 POPCE 287       1.900  21.340  62.730  1.00  0.00           C
ATOM   4934  O22 POPCE 287       2.290  20.390  63.370  1.00  0.00           O
ATOM   4935  C22 POPCE 287       2.740  22.350  61.970  1.00  0.00           C
ATOM   4936  H2R POPCE 287       3.780  21.950  62.010  1.00  0.00           H
ATOM   4937  H2S POPCE 287       2.830  23.220  62.660  1.00  0.00           H
ATOM   4938  C3  POPCE 287      -1.626  20.720  62.030  1.00  0.00           C
ATOM   4939  HX  POPCE 287      -2.416  20.010  62.360  1.00  0.00           H
ATOM   4940  HY  POPCE 287      -2.016  21.730  62.250  1.00  0.00           H
ATOM   4941  O31 POPCE 287      -1.446  20.610  60.640  1.00  0.00           O
ATOM   4942  C31 POPCE 287      -1.046  19.380  60.260  1.00  0.00           C
ATOM   4943  O32 POPCE 287      -1.036  18.390  61.000  1.00  0.00           O
ATOM   4944  C32 POPCE 287      -0.736  19.280  58.810  1.00  0.00           C
ATOM   4945  H2X POPCE 287      -0.746  20.330  58.450  1.00  0.00           H
ATOM   4946  H2Y POPCE 287       0.270  18.840  58.630  1.00  0.00           H
ATOM   4947  C23 POPCE 287       2.340  22.840  60.550  1.00  0.00           C
ATOM   4948  H3R POPCE 287       1.260  23.120  60.550  1.00  0.00           H
ATOM   4949  H3S POPCE 287       2.940  23.690  60.170  1.00  0.00           H
ATOM   4950  C24 POPCE 287       2.540  21.710  59.520  1.00  0.00           C
ATOM   4951  H4R POPCE 287       1.950  20.810  59.800  1.00  0.00           H
ATOM   4952  H4S POPCE 287       1.980  22.130  58.650  1.00  0.00           H
ATOM   4953  C25 POPCE 287       4.010  21.560  59.060  1.00  0.00           C
ATOM   4954  H5R POPCE 287       4.300  20.500  59.180  1.00  0.00           H
ATOM   4955  H5S POPCE 287       4.740  22.280  59.490  1.00  0.00           H
ATOM   4956  C26 POPCE 287       4.120  21.480  57.540  1.00  0.00           C
ATOM   4957  H6R POPCE 287       5.200  21.680  57.380  1.00  0.00           H
ATOM   4958  H6S POPCE 287       3.570  22.340  57.110  1.00  0.00           H
ATOM   4959  C27 POPCE 287       3.750  20.200  56.880  1.00  0.00           C
ATOM   4960  H7R POPCE 287       2.690  20.010  57.180  1.00  0.00           H
ATOM   4961  H7S POPCE 287       4.370  19.370  57.290  1.00  0.00           H
ATOM   4962  C28 POPCE 287       3.810  20.170  55.290  1.00  0.00           C
ATOM   4963  H8R POPCE 287       2.980  20.810  54.930  1.00  0.00           H
ATOM   4964  H8S POPCE 287       4.800  20.550  54.940  1.00  0.00           H
ATOM   4965  C29 POPCE 287       3.770  18.680  54.850  1.00  0.00           C
ATOM   4966  H91 POPCE 287       3.620  18.000  55.700  1.00  0.00           H
ATOM   4967 0C21 POPCE 287       3.620  18.210  53.590  1.00  0.00           C
ATOM   4968 1H10 POPCE 287       3.530  17.120  53.570  1.00  0.00           H
ATOM   4969 1C21 POPCE 287       3.660  18.910  52.240  1.00  0.00           C
ATOM   4970 H11R POPCE 287       4.130  19.900  52.120  1.00  0.00           H
ATOM   4971 H11S POPCE 287       2.620  19.010  51.850  1.00  0.00           H
ATOM   4972 2C21 POPCE 287       4.110  18.020  50.970  1.00  0.00           C
ATOM   4973 H12R POPCE 287       3.790  16.960  51.080  1.00  0.00           H
ATOM   4974 H12S POPCE 287       3.690  18.570  50.100  1.00  0.00           H
ATOM   4975 3C21 POPCE 287       5.600  17.930  50.640  1.00  0.00           C
ATOM   4976 H13R POPCE 287       5.950  18.980  50.680  1.00  0.00           H
ATOM   4977 H13S POPCE 287       5.850  17.490  49.660  1.00  0.00           H
ATOM   4978 4C21 POPCE 287       6.440  17.290  51.820  1.00  0.00           C
ATOM   4979 H14R POPCE 287       6.160  17.850  52.730  1.00  0.00           H
ATOM   4980 H14S POPCE 287       7.470  17.580  51.530  1.00  0.00           H
ATOM   4981 5C21 POPCE 287       6.310  15.820  52.040  1.00  0.00           C
ATOM   4982 H15R POPCE 287       5.240  15.530  52.150  1.00  0.00           H
ATOM   4983 H15S POPCE 287       6.590  15.270  51.120  1.00  0.00           H
ATOM   4984 6C21 POPCE 287       7.140  15.230  53.250  1.00  0.00           C
ATOM   4985 H16R POPCE 287       8.200  15.290  52.940  1.00  0.00           H
ATOM   4986 H16S POPCE 287       6.950  15.820  54.170  1.00  0.00           H
ATOM   4987 7C21 POPCE 287       6.910  13.750  53.730  1.00  0.00           C
ATOM   4988 H17R POPCE 287       5.850  13.460  53.820  1.00  0.00           H
ATOM   4989 H17S POPCE 287       7.410  13.170  52.920  1.00  0.00           H
ATOM   4990 8C21 POPCE 287       7.630  13.510  55.130  1.00  0.00           C
ATOM   4991 H18R POPCE 287       6.920  13.850  55.920  1.00  0.00           H
ATOM   4992 H18S POPCE 287       7.840  12.430  55.260  1.00  0.00           H
ATOM   4993 H18T POPCE 287       8.550  14.120  55.240  1.00  0.00           H
ATOM   4994  C33 POPCE 287      -1.796  18.580  57.920  1.00  0.00           C
ATOM   4995  H3X POPCE 287      -2.786  19.040  58.130  1.00  0.00           H
ATOM   4996  H3Y POPCE 287      -1.816  17.480  58.100  1.00  0.00           H
ATOM   4997  C34 POPCE 287      -1.656  18.800  56.400  1.00  0.00           C
ATOM   4998  H4X POPCE 287      -2.516  18.290  55.900  1.00  0.00           H
ATOM   4999  H4Y POPCE 287      -1.656  19.880  56.160  1.00  0.00           H
ATOM   5000  C35 POPCE 287      -0.356  18.300  55.840  1.00  0.00           C
ATOM   5001  H5X POPCE 287      -0.326  17.220  56.090  1.00  0.00           H
ATOM   5002  H5Y POPCE 287       0.500  18.770  56.360  1.00  0.00           H
ATOM   5003  C36 POPCE 287      -0.206  18.500  54.330  1.00  0.00           C
ATOM   5004  H6X POPCE 287      -0.996  18.020  53.720  1.00  0.00           H
ATOM   5005  H6Y POPCE 287       0.720  17.950  54.050  1.00  0.00           H
ATOM   5006  C37 POPCE 287      -0.126  20.020  53.950  1.00  0.00           C
ATOM   5007  H7X POPCE 287      -0.876  20.670  54.460  1.00  0.00           H
ATOM   5008  H7Y POPCE 287       0.870  20.460  54.170  1.00  0.00           H
ATOM   5009  C38 POPCE 287      -0.216  20.230  52.440  1.00  0.00           C
ATOM   5010  H8X POPCE 287      -1.226  19.950  52.070  1.00  0.00           H
ATOM   5011  H8Y POPCE 287       0.430  19.500  51.900  1.00  0.00           H
ATOM   5012  C39 POPCE 287       0.030  21.650  51.980  1.00  0.00           C
ATOM   5013  H9X POPCE 287       1.130  21.780  52.010  1.00  0.00           H
ATOM   5014  H9Y POPCE 287      -0.516  22.390  52.610  1.00  0.00           H
ATOM   5015 0C31 POPCE 287      -0.286  21.780  50.520  1.00  0.00           C
ATOM   5016 H10X POPCE 287       0.160  20.910  49.990  1.00  0.00           H
ATOM   5017 H10Y POPCE 287      -1.396  21.810  50.490  1.00  0.00           H
ATOM   5018 1C31 POPCE 287       0.230  23.140  50.050  1.00  0.00           C
ATOM   5019 H11X POPCE 287      -0.036  23.720  50.970  1.00  0.00           H
ATOM   5020 H11Y POPCE 287       1.340  23.140  50.000  1.00  0.00           H
ATOM   5021 2C31 POPCE 287      -0.336  23.730  48.720  1.00  0.00           C
ATOM   5022 H12X POPCE 287      -1.376  24.080  48.880  1.00  0.00           H
ATOM   5023 H12Y POPCE 287       0.460  24.470  48.470  1.00  0.00           H
ATOM   5024 3C31 POPCE 287      -0.396  22.580  47.650  1.00  0.00           C
ATOM   5025 H13X POPCE 287       0.530  21.990  47.810  1.00  0.00           H
ATOM   5026 H13Y POPCE 287      -1.236  21.950  48.010  1.00  0.00           H
ATOM   5027 4C31 POPCE 287      -0.636  23.010  46.240  1.00  0.00           C
ATOM   5028 H14X POPCE 287      -1.486  23.710  46.090  1.00  0.00           H
ATOM   5029 H14Y POPCE 287       0.290  23.530  45.920  1.00  0.00           H
ATOM   5030 5C31 POPCE 287      -0.826  21.790  45.270  1.00  0.00           C
ATOM   5031 H15X POPCE 287      -1.536  21.080  45.760  1.00  0.00           H
ATOM   5032 H15Y POPCE 287       0.200  21.390  45.200  1.00  0.00           H
ATOM   5033 6C31 POPCE 287      -1.206  22.290  43.880  1.00  0.00           C
ATOM   5034 H16X POPCE 287      -2.226  22.720  43.930  1.00  0.00           H
ATOM   5035 H16Y POPCE 287      -1.286  21.400  43.220  1.00  0.00           H
ATOM   5036 H16Z POPCE 287      -0.486  23.040  43.460  1.00  0.00           H
ATOM   5037  N   POPCF 288      57.170  17.090  62.180  1.00  0.00           N
ATOM   5038  C12 POPCF 288      56.530  18.390  61.700  1.00  0.00           C
ATOM   5039  C13 POPCF 288      57.870  16.390  61.100  1.00  0.00           C
ATOM   5040  C14 POPCF 288      58.050  17.480  63.360  1.00  0.00           C
ATOM   5041  C15 POPCF 288      56.050  16.230  62.670  1.00  0.00           C
ATOM   5042 H12A POPCF 288      57.300  18.990  61.240  1.00  0.00           H
ATOM   5043 H12B POPCF 288      56.290  18.920  62.610  1.00  0.00           H
ATOM   5044 H13A POPCF 288      58.130  15.380  61.380  1.00  0.00           H
ATOM   5045 H13B POPCF 288      57.210  16.280  60.250  1.00  0.00           H
ATOM   5046 H13C POPCF 288      58.830  16.800  60.840  1.00  0.00           H
ATOM   5047 H14A POPCF 288      58.830  18.180  63.110  1.00  0.00           H
ATOM   5048 H14B POPCF 288      57.500  17.880  64.200  1.00  0.00           H
ATOM   5049 H14C POPCF 288      58.540  16.640  63.830  1.00  0.00           H
ATOM   5050 H15A POPCF 288      55.530  16.710  63.480  1.00  0.00           H
ATOM   5051 H15B POPCF 288      56.530  15.360  63.110  1.00  0.00           H
ATOM   5052 H15C POPCF 288      55.450  15.990  61.810  1.00  0.00           H
ATOM   5053  C11 POPCF 288      55.330  18.260  60.720  1.00  0.00           C
ATOM   5054 H11A POPCF 288      54.480  17.960  61.370  1.00  0.00           H
ATOM   5055 H11B POPCF 288      55.190  19.300  60.340  1.00  0.00           H
ATOM   5056  P   POPCF 288      54.360  16.440  59.110  1.00  0.00           P
ATOM   5057  O13 POPCF 288      53.150  16.510  59.910  1.00  0.00           O
ATOM   5058  O14 POPCF 288      54.920  15.080  58.950  1.00  0.00           O
ATOM   5059  O12 POPCF 288      55.550  17.320  59.690  1.00  0.00           O
ATOM   5060  O11 POPCF 288      54.180  17.200  57.730  1.00  0.00           O
[truncated: 7,558,890 more chars]
