# Supplementary material for: Docking for EP4R antagonists active against inflammatory pain
Source: Nat Commun. 2023 Dec 6;14:8067. doi: 10.1038/s41467-023-43506-6 (PMC10700596; doi:10.1038/s41467-023-43506-6)
Supplement: Supplementary file 6 — Supplementary Data 3 [file 41467_2023_43506_MOESM6_ESM.zip › MD-files/Coarse-Grained_system.top]

#include "martini_v2.2.itp"
#include "martini_v2.0_lipids_all.itp"
#define RUBBER_BANDS

#include "Protein.itp"

[ system ]
; name
Martini system

[ molecules ]
; name        number
Protein 	 1
POPC           146
POPC           149
W             4726
