# Supplementary material for: Docking for EP4R antagonists active against inflammatory pain
Source: Nat Commun. 2023 Dec 6;14:8067. doi: 10.1038/s41467-023-43506-6 (PMC10700596; doi:10.1038/s41467-023-43506-6)
Supplement: Supplementary file 6 — Supplementary Data 3 [file 41467_2023_43506_MOESM6_ESM.zip › MD-files/50ns_coarse-grained_simulation.pdb]

REMARK    GENERATED BY TRJCONV
TITLE     Martini system
REMARK    THIS IS A SIMULATION BOX
CRYST1  102.082  102.082   94.752  90.00  90.00  90.00 P 1           1
MODEL        1
ATOM      1  BB  ASN     1      52.200  73.680  67.400  1.00  0.00            
ATOM      2  SC1 ASN     1      53.950  76.140  68.370  1.00  0.00            
ATOM      3  BB  SER     2      54.470  71.670  66.090  1.00  0.00            
ATOM      4  SC1 SER     2      56.090  72.540  64.380  1.00  0.00            
ATOM      5  BB  PRO     3      53.210  68.840  66.150  1.00  0.00            
ATOM      6  SC1 PRO     3      52.560  68.750  69.140  1.00  0.00            
ATOM      7  BB  VAL     4      50.540  69.580  64.780  1.00  0.00            
ATOM      8  SC1 VAL     4      48.030  69.230  65.580  1.00  0.00            
ATOM      9  BB  THR     5      51.480  70.940  62.160  1.00  0.00            
ATOM     10  SC1 THR     5      51.410  73.520  61.850  1.00  0.00            
ATOM     11  BB  ILE     6      52.610  68.380  60.850  1.00  0.00            
ATOM     12  SC1 ILE     6      54.710  66.650  62.340  1.00  0.00            
ATOM     13  BB  PRO     7      50.070  66.670  60.370  1.00  0.00            
ATOM     14  SC1 PRO     7      49.980  64.640  62.390  1.00  0.00            
ATOM     15  BB  ALA     8      48.440  68.690  58.680  1.00  0.00            
ATOM     16  BB  VAL     9      50.520  69.000  56.400  1.00  0.00            
ATOM     17  SC1 VAL     9      52.270  70.950  56.840  1.00  0.00            
ATOM     18  BB  MET    10      50.500  66.130  55.230  1.00  0.00            
ATOM     19  SC1 MET    10      51.830  63.120  57.540  1.00  0.00            
ATOM     20  BB  PHE    11      47.460  65.960  54.660  1.00  0.00            
ATOM     21  SC1 PHE    11      44.760  66.200  56.250  1.00  0.00            
ATOM     22  SC2 PHE    11      42.950  67.020  58.080  1.00  0.00            
ATOM     23  SC3 PHE    11      42.510  64.760  56.670  1.00  0.00            
ATOM     24  BB  ILE    12      47.060  68.190  52.540  1.00  0.00            
ATOM     25  SC1 ILE    12      47.780  71.160  53.050  1.00  0.00            
ATOM     26  BB  PHE    13      49.030  67.020  50.440  1.00  0.00            
ATOM     27  SC1 PHE    13      51.380  68.510  50.680  1.00  0.00            
ATOM     28  SC2 PHE    13      53.840  68.700  49.570  1.00  0.00            
ATOM     29  SC3 PHE    13      53.270  70.070  51.830  1.00  0.00            
ATOM     30  BB  GLY    14      47.620  64.300  50.020  1.00  0.00            
ATOM     31  BB  VAL    15      44.810  65.370  49.260  1.00  0.00            
ATOM     32  SC1 VAL    15      42.960  65.280  51.150  1.00  0.00            
ATOM     33  BB  VAL    16      45.720  67.350  47.050  1.00  0.00            
ATOM     34  SC1 VAL    16      46.090  69.930  47.560  1.00  0.00            
ATOM     35  BB  GLY    17      47.180  65.450  45.090  1.00  0.00            
ATOM     36  BB  ASN    18      45.070  63.200  44.780  1.00  0.00            
ATOM     37  SC1 ASN    18      46.510  60.790  46.550  1.00  0.00            
ATOM     38  BB  LEU    19      42.800  64.990  43.650  1.00  0.00            
ATOM     39  SC1 LEU    19      39.660  64.600  44.020  1.00  0.00            
ATOM     40  BB  VAL    20      44.270  66.150  41.170  1.00  0.00            
ATOM     41  SC1 VAL    20      45.460  68.480  40.780  1.00  0.00            
ATOM     42  BB  ALA    21      45.090  63.490  39.800  1.00  0.00            
ATOM     43  BB  ILE    22      42.210  62.370  39.570  1.00  0.00            
ATOM     44  SC1 ILE    22      42.060  60.430  41.980  1.00  0.00            
ATOM     45  BB  VAL    23      41.060  64.470  37.590  1.00  0.00            
ATOM     46  SC1 VAL    23      39.990  66.650  38.640  1.00  0.00            
ATOM     47  BB  VAL    24      42.930  63.930  35.170  1.00  0.00            
ATOM     48  SC1 VAL    24      45.240  65.190  35.460  1.00  0.00            
ATOM     49  BB  LEU    25      43.380  60.670  34.950  1.00  0.00            
ATOM     50  SC1 LEU    25      45.670  59.670  36.930  1.00  0.00            
ATOM     51  BB  CYS    26      40.200  60.230  34.140  1.00  0.00            
ATOM     52  SC1 CYS    26      38.010  60.890  36.380  1.00  0.00            
ATOM     53  BB  LYS    27      40.020  61.610  31.620  1.00  0.00            
ATOM     54  SC1 LYS    27      36.470  61.940  31.380  1.00  0.00            
ATOM     55  SC2 LYS    27      34.290  63.670  30.470  1.00  0.00            
ATOM     56  BB  SER    28      42.670  62.100  29.520  1.00  0.00            
ATOM     57  SC1 SER    28      44.750  61.370  30.400  1.00  0.00            
ATOM     58  BB  ARG    29      42.210  61.860  26.110  1.00  0.00            
ATOM     59  SC1 ARG    29      41.780  64.970  24.920  1.00  0.00            
ATOM     60  SC2 ARG    29      39.970  67.450  24.080  1.00  0.00            
ATOM     61  BB  LYS    30      42.390  58.850  25.160  1.00  0.00            
ATOM     62  SC1 LYS    30      40.190  57.460  27.360  1.00  0.00            
ATOM     63  SC2 LYS    30      38.100  58.510  27.900  1.00  0.00            
ATOM     64  BB  GLU    31      43.770  57.430  23.550  1.00  0.00            
ATOM     65  SC1 GLU    31      42.250  57.940  19.800  1.00  0.00            
ATOM     66  BB  GLN    32      43.480  54.130  23.560  1.00  0.00            
ATOM     67  SC1 GLN    32      46.000  53.830  20.970  1.00  0.00            
ATOM     68  BB  LYS    33      45.220  51.110  25.110  1.00  0.00            
ATOM     69  SC1 LYS    33      43.130  48.760  26.220  1.00  0.00            
ATOM     70  SC2 LYS    33      42.340  46.570  24.980  1.00  0.00            
ATOM     71  BB  GLU    34      46.810  52.690  27.010  1.00  0.00            
ATOM     72  SC1 GLU    34      48.400  55.850  25.420  1.00  0.00            
ATOM     73  BB  THR    35      44.580  54.050  29.010  1.00  0.00            
ATOM     74  SC1 THR    35      44.430  56.650  29.110  1.00  0.00            
ATOM     75  BB  THR    36      44.120  51.720  31.010  1.00  0.00            
ATOM     76  SC1 THR    36      41.670  50.910  31.310  1.00  0.00            
ATOM     77  BB  PHE    37      46.560  52.410  32.790  1.00  0.00            
ATOM     78  SC1 PHE    37      49.160  52.220  34.270  1.00  0.00            
ATOM     79  SC2 PHE    37      51.240  53.840  34.860  1.00  0.00            
ATOM     80  SC3 PHE    37      51.360  51.220  35.480  1.00  0.00            
ATOM     81  BB  TYR    38      45.750  55.250  33.740  1.00  0.00            
ATOM     82  SC1 TYR    38      47.840  57.250  33.040  1.00  0.00            
ATOM     83  SC2 TYR    38      49.070  59.650  32.950  1.00  0.00            
ATOM     84  SC3 TYR    38      50.140  57.530  31.650  1.00  0.00            
ATOM     85  BB  THR    39      43.220  54.180  35.170  1.00  0.00            
ATOM     86  SC1 THR    39      41.080  55.070  33.980  1.00  0.00            
ATOM     87  BB  LEU    40      44.720  52.320  37.150  1.00  0.00            
ATOM     88  SC1 LEU    40      44.080  49.570  35.890  1.00  0.00            
ATOM     89  BB  VAL    41      46.400  54.540  38.510  1.00  0.00            
ATOM     90  SC1 VAL    41      48.690  53.600  39.460  1.00  0.00            
ATOM     91  BB  CYS    42      43.980  56.030  39.740  1.00  0.00            
ATOM     92  SC1 CYS    42      41.240  57.240  38.580  1.00  0.00            
ATOM     93  BB  GLY    43      43.070  53.730  41.610  1.00  0.00            
ATOM     94  BB  LEU    44      45.580  53.820  43.430  1.00  0.00            
ATOM     95  SC1 LEU    44      48.530  52.670  44.340  1.00  0.00            
ATOM     96  BB  ALA    45      45.090  56.780  44.180  1.00  0.00            
ATOM     97  BB  VAL    46      42.420  56.370  45.700  1.00  0.00            
ATOM     98  SC1 VAL    46      39.940  57.230  45.300  1.00  0.00            
ATOM     99  BB  THR    47      43.470  54.540  47.960  1.00  0.00            
ATOM    100  SC1 THR    47      44.420  52.170  47.480  1.00  0.00            
ATOM    101  BB  ASP    48      45.310  56.690  49.230  1.00  0.00            
ATOM    102  SC1 ASP    48      48.090  55.480  48.630  1.00  0.00            
ATOM    103  BB  LEU    49      43.210  58.820  50.040  1.00  0.00            
ATOM    104  SC1 LEU    49      42.090  61.200  48.120  1.00  0.00            
ATOM    105  BB  LEU    50      41.700  56.920  51.960  1.00  0.00            
ATOM    106  SC1 LEU    50      39.130  55.650  50.470  1.00  0.00            
ATOM    107  BB  GLY    51      44.000  56.450  53.980  1.00  0.00            
ATOM    108  BB  THR    52      44.450  59.420  54.770  1.00  0.00            
ATOM    109  SC1 THR    52      45.590  61.550  53.810  1.00  0.00            
ATOM    110  BB  LEU    53      41.710  60.130  56.040  1.00  0.00            
ATOM    111  SC1 LEU    53      40.150  61.560  53.820  1.00  0.00            
ATOM    112  BB  LEU    54      41.790  57.980  58.260  1.00  0.00            
ATOM    113  SC1 LEU    54      39.590  56.190  56.830  1.00  0.00            
ATOM    114  BB  VAL    55      44.620  58.520  59.390  1.00  0.00            
ATOM    115  SC1 VAL    55      46.510  56.800  58.690  1.00  0.00            
ATOM    116  BB  SER    56      44.520  61.580  59.890  1.00  0.00            
ATOM    117  SC1 SER    56      46.920  62.630  59.230  1.00  0.00            
ATOM    118  BB  PRO    57      42.440  62.190  62.110  1.00  0.00            
ATOM    119  SC1 PRO    57      39.830  62.610  60.680  1.00  0.00            
ATOM    120  BB  VAL    58      43.800  60.570  64.380  1.00  0.00            
ATOM    121  SC1 VAL    58      43.400  57.950  64.490  1.00  0.00            
ATOM    122  BB  THR    59      46.600  61.900  64.410  1.00  0.00            
ATOM    123  SC1 THR    59      48.610  60.270  64.180  1.00  0.00            
ATOM    124  BB  ILE    60      45.750  64.810  65.070  1.00  0.00            
ATOM    125  SC1 ILE    60      45.360  66.490  62.500  1.00  0.00            
ATOM    126  BB  ALA    61      44.360  64.290  67.790  1.00  0.00            
ATOM    127  BB  THR    62      46.850  63.330  69.380  1.00  0.00            
ATOM    128  SC1 THR    62      47.640  60.920  68.850  1.00  0.00            
ATOM    129  BB  TYR    63      48.710  65.780  69.020  1.00  0.00            
ATOM    130  SC1 TYR    63      50.920  64.460  67.530  1.00  0.00            
ATOM    131  SC2 TYR    63      53.230  63.670  68.680  1.00  0.00            
ATOM    132  SC3 TYR    63      52.880  63.410  66.010  1.00  0.00            
ATOM    133  BB  MET    64      46.950  67.880  70.470  1.00  0.00            
ATOM    134  SC1 MET    64      43.890  69.150  68.540  1.00  0.00            
ATOM    135  BB  LYS    65      46.680  66.480  73.230  1.00  0.00            
ATOM    136  SC1 LYS    65      44.030  64.610  73.210  1.00  0.00            
ATOM    137  SC2 LYS    65      42.820  63.120  75.370  1.00  0.00            
ATOM    138  BB  GLY    66      48.880  64.170  74.070  1.00  0.00            
ATOM    139  BB  GLN    67      47.820  61.480  73.910  1.00  0.00            
ATOM    140  SC1 GLN    67      47.220  61.270  77.790  1.00  0.00            
ATOM    141  BB  TRP    68      45.370  59.280  73.250  1.00  0.00            
ATOM    142  SC1 TRP    68      46.360  56.780  71.920  1.00  0.00            
ATOM    143  SC2 TRP    68      45.220  54.610  70.790  1.00  0.00            
ATOM    144  SC3 TRP    68      45.830  56.760  69.270  1.00  0.00            
ATOM    145  SC4 TRP    68      44.700  54.580  68.140  1.00  0.00            
ATOM    146  BB  PRO    69      41.950  59.200  72.420  1.00  0.00            
ATOM    147  SC1 PRO    69      42.180  60.210  69.510  1.00  0.00            
ATOM    148  BB  GLY    70      41.110  56.230  73.280  1.00  0.00            
ATOM    149  BB  GLY    71      41.230  52.320  73.310  1.00  0.00            
ATOM    150  BB  GLN    72      39.980  49.520  72.090  1.00  0.00            
ATOM    151  SC1 GLN    72      42.290  47.210  73.940  1.00  0.00            
ATOM    152  BB  PRO    73      38.240  50.350  69.670  1.00  0.00            
ATOM    153  SC1 PRO    73      35.380  50.400  69.920  1.00  0.00            
ATOM    154  BB  LEU    74      40.280  52.050  68.050  1.00  0.00            
ATOM    155  SC1 LEU    74      39.700  55.370  67.930  1.00  0.00            
ATOM    156  BB  CYS    75      42.510  49.920  67.780  1.00  0.00            
ATOM    157  SC1 CYS    75      44.640  49.730  69.810  1.00  0.00            
ATOM    158  BB  GLU    76      41.000  47.980  65.890  1.00  0.00            
ATOM    159  SC1 GLU    76      38.940  45.490  68.600  1.00  0.00            
ATOM    160  BB  TYR    77      40.630  49.940  63.520  1.00  0.00            
ATOM    161  SC1 TYR    77      39.440  52.840  63.130  1.00  0.00            
ATOM    162  SC2 TYR    77      39.820  55.430  62.440  1.00  0.00            
ATOM    163  SC3 TYR    77      37.890  53.980  61.230  1.00  0.00            
ATOM    164  BB  SER    78      43.630  50.680  63.240  1.00  0.00            
ATOM    165  SC1 SER    78      44.680  52.990  63.320  1.00  0.00            
ATOM    166  BB  THR    79      44.820  47.900  62.600  1.00  0.00            
ATOM    167  SC1 THR    79      45.420  46.540  64.730  1.00  0.00            
ATOM    168  BB  PHE    80      43.060  47.360  60.100  1.00  0.00            
ATOM    169  SC1 PHE    80      40.180  46.620  59.860  1.00  0.00            
ATOM    170  SC2 PHE    80      37.610  47.280  60.390  1.00  0.00            
ATOM    171  SC3 PHE    80      38.170  45.380  58.550  1.00  0.00            
ATOM    172  BB  ILE    81      43.810  49.790  58.320  1.00  0.00            
ATOM    173  SC1 ILE    81      42.490  52.510  59.020  1.00  0.00            
ATOM    174  BB  LEU    82      46.880  49.450  58.080  1.00  0.00            
ATOM    175  SC1 LEU    82      47.550  52.140  59.460  1.00  0.00            
ATOM    176  BB  LEU    83      46.970  46.560  56.970  1.00  0.00            
ATOM    177  SC1 LEU    83      47.070  44.700  59.240  1.00  0.00            
ATOM    178  BB  PHE    84      45.280  47.240  54.460  1.00  0.00            
ATOM    179  SC1 PHE    84      42.470  47.410  53.530  1.00  0.00            
ATOM    180  SC2 PHE    84      40.170  47.700  54.920  1.00  0.00            
ATOM    181  SC3 PHE    84      40.090  47.150  52.280  1.00  0.00            
ATOM    182  BB  PHE    85      46.940  49.570  53.270  1.00  0.00            
ATOM    183  SC1 PHE    85      44.040  51.330  52.750  1.00  0.00            
ATOM    184  SC2 PHE    85      41.930  52.050  54.280  1.00  0.00            
ATOM    185  SC3 PHE    85      41.580  51.510  51.650  1.00  0.00            
ATOM    186  BB  SER    86      49.610  48.080  52.750  1.00  0.00            
ATOM    187  SC1 SER    86      51.190  48.060  54.650  1.00  0.00            
ATOM    188  BB  LEU    87      48.460  45.740  51.070  1.00  0.00            
ATOM    189  SC1 LEU    87      49.860  43.020  50.620  1.00  0.00            
ATOM    190  BB  SER    88      47.070  47.400  48.850  1.00  0.00            
ATOM    191  SC1 SER    88      44.460  47.100  48.940  1.00  0.00            
ATOM    192  BB  GLY    89      49.660  48.650  47.690  1.00  0.00            
ATOM    193  BB  LEU    90      51.290  46.100  47.000  1.00  0.00            
ATOM    194  SC1 LEU    90      53.900  45.680  48.520  1.00  0.00            
ATOM    195  BB  SER    91      49.090  44.640  45.380  1.00  0.00            
ATOM    196  SC1 SER    91      47.540  43.060  46.520  1.00  0.00            
ATOM    197  BB  ILE    92      48.650  46.830  43.230  1.00  0.00            
ATOM    198  SC1 ILE    92      46.210  48.730  43.540  1.00  0.00            
ATOM    199  BB  ILE    93      51.510  46.920  42.030  1.00  0.00            
ATOM    200  SC1 ILE    93      52.260  49.850  41.360  1.00  0.00            
ATOM    201  BB  CYS    94      51.560  43.980  41.020  1.00  0.00            
ATOM    202  SC1 CYS    94      52.290  41.220  41.870  1.00  0.00            
ATOM    203  BB  ALA    95      49.350  44.270  38.880  1.00  0.00            
ATOM    204  BB  MET    96      50.670  46.510  37.200  1.00  0.00            
ATOM    205  SC1 MET    96      47.980  48.870  38.950  1.00  0.00            
ATOM    206  BB  SER    97      53.280  44.930  36.650  1.00  0.00            
ATOM    207  SC1 SER    97      55.420  45.690  37.400  1.00  0.00            
ATOM    208  BB  VAL    98      51.970  42.560  35.150  1.00  0.00            
ATOM    209  SC1 VAL    98      51.160  40.300  36.280  1.00  0.00            
ATOM    210  BB  GLU    99      50.760  44.130  32.760  1.00  0.00            
ATOM    211  SC1 GLU    99      47.070  43.030  34.080  1.00  0.00            
ATOM    212  BB  ARG   100      53.290  45.410  31.510  1.00  0.00            
ATOM    213  SC1 ARG   100      52.480  48.630  31.070  1.00  0.00            
ATOM    214  SC2 ARG   100      49.300  48.940  30.750  1.00  0.00            
ATOM    215  BB  TYR   101      54.480  42.670  30.690  1.00  0.00            
ATOM    216  SC1 TYR   101      55.720  40.660  32.390  1.00  0.00            
ATOM    217  SC2 TYR   101      54.730  38.180  32.750  1.00  0.00            
ATOM    218  SC3 TYR   101      57.370  38.520  32.360  1.00  0.00            
ATOM    219  BB  LEU   102      52.120  41.820  28.860  1.00  0.00            
ATOM    220  SC1 LEU   102      50.020  39.900  30.210  1.00  0.00            
ATOM    221  BB  ALA   103      52.300  44.160  26.830  1.00  0.00            
ATOM    222  BB  ILE   104      55.250  43.880  25.920  1.00  0.00            
ATOM    223  SC1 ILE   104      56.660  46.580  26.550  1.00  0.00            
ATOM    224  BB  ASN   105      55.140  40.980  24.830  1.00  0.00            
ATOM    225  SC1 ASN   105      56.330  39.010  27.140  1.00  0.00            
ATOM    226  BB  HIS   106      51.990  40.280  24.150  1.00  0.00            
ATOM    227  SC1 HIS   106      51.600  37.390  25.890  1.00  0.00            
ATOM    228  SC2 HIS   106      52.300  34.800  25.600  1.00  0.00            
ATOM    229  SC3 HIS   106      52.280  35.930  28.060  1.00  0.00            
ATOM    230  BB  ALA   107      49.620  40.010  21.830  1.00  0.00            
ATOM    231  BB  TYR   108      47.310  37.890  22.860  1.00  0.00            
ATOM    232  SC1 TYR   108      44.860  37.050  21.220  1.00  0.00            
ATOM    233  SC2 TYR   108      42.990  35.120  21.070  1.00  0.00            
ATOM    234  SC3 TYR   108      42.620  37.450  19.770  1.00  0.00            
ATOM    235  BB  PHE   109      46.800  38.940  25.730  1.00  0.00            
ATOM    236  SC1 PHE   109      47.210  36.530  27.500  1.00  0.00            
ATOM    237  SC2 PHE   109      47.750  34.760  29.470  1.00  0.00            
ATOM    238  SC3 PHE   109      47.990  34.010  26.890  1.00  0.00            
ATOM    239  BB  TYR   110      46.110  41.890  25.050  1.00  0.00            
ATOM    240  SC1 TYR   110      47.330  43.760  26.460  1.00  0.00            
ATOM    241  SC2 TYR   110      47.910  44.540  28.980  1.00  0.00            
ATOM    242  SC3 TYR   110      47.260  46.380  27.110  1.00  0.00            
ATOM    243  BB  SER   111      43.680  41.620  23.140  1.00  0.00            
ATOM    244  SC1 SER   111      44.090  42.340  20.710  1.00  0.00            
ATOM    245  BB  HIS   112      42.080  39.300  24.860  1.00  0.00            
ATOM    246  SC1 HIS   112      40.080  37.350  23.770  1.00  0.00            
ATOM    247  SC2 HIS   112      39.290  34.770  23.770  1.00  0.00            
ATOM    248  SC3 HIS   112      38.600  36.390  21.730  1.00  0.00            
ATOM    249  BB  TYR   113      40.820  41.640  27.210  1.00  0.00            
ATOM    250  SC1 TYR   113      39.440  39.650  29.100  1.00  0.00            
ATOM    251  SC2 TYR   113      40.360  37.290  30.020  1.00  0.00            
ATOM    252  SC3 TYR   113      38.010  38.270  30.930  1.00  0.00            
ATOM    253  BB  VAL   114      43.080  42.790  28.850  1.00  0.00            
ATOM    254  SC1 VAL   114      44.550  41.060  30.230  1.00  0.00            
ATOM    255  BB  ASP   115      42.380  46.200  29.800  1.00  0.00            
ATOM    256  SC1 ASP   115      44.720  46.890  31.650  1.00  0.00            
ATOM    257  BB  LYS   116      39.440  46.130  31.080  1.00  0.00            
ATOM    258  SC1 LYS   116      36.920  47.910  32.670  1.00  0.00            
ATOM    259  SC2 LYS   116      34.570  49.240  32.630  1.00  0.00            
ATOM    260  BB  ARG   117      38.690  43.190  32.370  1.00  0.00            
ATOM    261  SC1 ARG   117      35.540  42.740  32.530  1.00  0.00            
ATOM    262  SC2 ARG   117      33.520  41.410  29.950  1.00  0.00            
ATOM    263  BB  LEU   118      41.360  42.620  33.830  1.00  0.00            
ATOM    264  SC1 LEU   118      41.640  39.540  34.680  1.00  0.00            
ATOM    265  BB  ALA   119      41.400  45.230  35.490  1.00  0.00            
ATOM    266  BB  GLY   120      38.650  45.060  36.900  1.00  0.00            
ATOM    267  BB  LEU   121      39.110  42.310  38.270  1.00  0.00            
ATOM    268  SC1 LEU   121      36.960  40.530  36.980  1.00  0.00            
ATOM    269  BB  THR   122      41.680  43.120  39.810  1.00  0.00            
ATOM    270  SC1 THR   122      44.130  42.950  38.940  1.00  0.00            
ATOM    271  BB  LEU   123      40.430  45.230  41.700  1.00  0.00            
ATOM    272  SC1 LEU   123      42.040  47.890  40.710  1.00  0.00            
ATOM    273  BB  PHE   124      38.180  43.500  42.950  1.00  0.00            
ATOM    274  SC1 PHE   124      36.130  44.860  44.590  1.00  0.00            
ATOM    275  SC2 PHE   124      35.090  45.870  46.870  1.00  0.00            
ATOM    276  SC3 PHE   124      33.790  43.910  45.550  1.00  0.00            
ATOM    277  BB  ALA   125      40.050  41.370  44.200  1.00  0.00            
ATOM    278  BB  VAL   126      41.740  43.110  46.140  1.00  0.00            
ATOM    279  SC1 VAL   126      43.620  44.430  44.820  1.00  0.00            
ATOM    280  BB  TYR   127      39.560  44.360  47.960  1.00  0.00            
ATOM    281  SC1 TYR   127      39.560  47.130  47.130  1.00  0.00            
ATOM    282  SC2 TYR   127      40.250  49.610  47.930  1.00  0.00            
ATOM    283  SC3 TYR   127      41.030  48.710  45.510  1.00  0.00            
ATOM    284  BB  ALA   128      38.470  41.650  49.000  1.00  0.00            
ATOM    285  BB  SER   129      41.060  40.330  50.080  1.00  0.00            
ATOM    286  SC1 SER   129      42.620  38.770  48.950  1.00  0.00            
ATOM    287  BB  ASN   130      41.760  42.520  52.160  1.00  0.00            
ATOM    288  SC1 ASN   130      44.730  42.800  51.720  1.00  0.00            
ATOM    289  BB  VAL   131      39.300  42.360  54.040  1.00  0.00            
ATOM    290  SC1 VAL   131      37.060  43.660  53.460  1.00  0.00            
ATOM    291  BB  LEU   132      39.440  39.380  54.880  1.00  0.00            
ATOM    292  SC1 LEU   132      37.460  37.890  52.770  1.00  0.00            
ATOM    293  BB  PHE   133      42.260  39.290  56.150  1.00  0.00            
ATOM    294  SC1 PHE   133      44.730  38.800  54.510  1.00  0.00            
ATOM    295  SC2 PHE   133      47.410  39.190  54.570  1.00  0.00            
ATOM    296  SC3 PHE   133      46.400  36.850  53.690  1.00  0.00            
ATOM    297  BB  CYS   134      42.130  41.660  58.150  1.00  0.00            
ATOM    298  SC1 CYS   134      43.090  43.960  56.740  1.00  0.00            
ATOM    299  BB  ALA   135      39.680  40.680  59.780  1.00  0.00            
ATOM    300  BB  LEU   136      41.200  38.410  61.630  1.00  0.00            
ATOM    301  SC1 LEU   136      41.540  35.590  59.800  1.00  0.00            
ATOM    302  BB  PRO   137      42.440  40.330  63.470  1.00  0.00            
ATOM    303  SC1 PRO   137      44.030  42.420  62.470  1.00  0.00            
ATOM    304  BB  ASN   138      40.270  41.510  65.700  1.00  0.00            
ATOM    305  SC1 ASN   138      39.060  43.700  63.970  1.00  0.00            
ATOM    306  BB  MET   139      39.520  37.880  66.210  1.00  0.00            
ATOM    307  SC1 MET   139      36.770  37.990  63.520  1.00  0.00            
ATOM    308  BB  GLY   140      41.770  36.100  65.970  1.00  0.00            
ATOM    309  BB  LEU   141      45.030  36.180  64.780  1.00  0.00            
ATOM    310  SC1 LEU   141      45.480  33.860  63.140  1.00  0.00            
ATOM    311  BB  GLY   142      46.540  38.380  65.090  1.00  0.00            
ATOM    312  BB  SER   143      46.110  41.080  67.620  1.00  0.00            
ATOM    313  SC1 SER   143      43.860  40.480  68.610  1.00  0.00            
ATOM    314  BB  SER   144      46.340  44.960  69.550  1.00  0.00            
ATOM    315  SC1 SER   144      44.030  45.180  69.630  1.00  0.00            
ATOM    316  BB  ARG   145      48.960  46.580  70.730  1.00  0.00            
ATOM    317  SC1 ARG   145      52.260  45.790  70.870  1.00  0.00            
ATOM    318  SC2 ARG   145      55.290  45.220  70.760  1.00  0.00            
ATOM    319  BB  LEU   146      50.120  49.830  72.470  1.00  0.00            
ATOM    320  SC1 LEU   146      47.740  50.760  73.830  1.00  0.00            
ATOM    321  BB  GLN   147      52.800  51.700  71.660  1.00  0.00            
ATOM    322  SC1 GLN   147      53.530  49.680  68.440  1.00  0.00            
ATOM    323  BB  TYR   148      55.340  54.160  70.370  1.00  0.00            
ATOM    324  SC1 TYR   148      58.070  53.810  71.790  1.00  0.00            
ATOM    325  SC2 TYR   148      59.740  55.830  72.440  1.00  0.00            
ATOM    326  SC3 TYR   148      60.010  53.420  73.630  1.00  0.00            
ATOM    327  BB  PRO   149      54.440  56.670  72.760  1.00  0.00            
ATOM    328  SC1 PRO   149      55.900  58.890  71.700  1.00  0.00            
ATOM    329  BB  ASP   150      50.850  56.420  72.860  1.00  0.00            
ATOM    330  SC1 ASP   150      50.080  54.760  75.010  1.00  0.00            
ATOM    331  BB  THR   151      50.620  57.140  69.700  1.00  0.00            
ATOM    332  SC1 THR   151      52.270  58.600  68.330  1.00  0.00            
ATOM    333  BB  TRP   152      49.950  53.860  68.160  1.00  0.00            
ATOM    334  SC1 TRP   152      52.260  54.310  66.070  1.00  0.00            
ATOM    335  SC2 TRP   152      54.620  53.290  65.250  1.00  0.00            
ATOM    336  SC3 TRP   152      52.310  52.380  64.190  1.00  0.00            
ATOM    337  SC4 TRP   152      54.630  51.120  63.640  1.00  0.00            
ATOM    338  BB  CYS   153      48.440  50.870  66.750  1.00  0.00            
ATOM    339  SC1 CYS   153      46.780  50.360  68.920  1.00  0.00            
ATOM    340  BB  PHE   154      49.720  47.750  66.240  1.00  0.00            
ATOM    341  SC1 PHE   154      50.530  48.160  63.140  1.00  0.00            
ATOM    342  SC2 PHE   154      50.770  46.830  60.800  1.00  0.00            
ATOM    343  SC3 PHE   154      51.320  49.470  60.920  1.00  0.00            
ATOM    344  BB  ILE   155      50.000  44.150  66.500  1.00  0.00            
ATOM    345  SC1 ILE   155      49.110  43.130  63.720  1.00  0.00            
ATOM    346  BB  ASP   156      50.950  41.570  67.860  1.00  0.00            
ATOM    347  SC1 ASP   156      49.950  41.340  71.050  1.00  0.00            
ATOM    348  BB  TRP   157      54.330  41.370  67.150  1.00  0.00            
ATOM    349  SC1 TRP   157      54.610  44.480  66.120  1.00  0.00            
ATOM    350  SC2 TRP   157      55.590  46.650  64.850  1.00  0.00            
ATOM    351  SC3 TRP   157      53.840  45.020  63.590  1.00  0.00            
ATOM    352  SC4 TRP   157      55.040  47.030  62.240  1.00  0.00            
ATOM    353  BB  THR   158      55.970  40.190  70.420  1.00  0.00            
ATOM    354  SC1 THR   158      58.560  40.000  70.560  1.00  0.00            
ATOM    355  BB  THR   159      53.870  37.280  71.730  1.00  0.00            
ATOM    356  SC1 THR   159      52.240  37.320  69.710  1.00  0.00            
ATOM    357  BB  ASN   160      54.810  33.500  72.260  1.00  0.00            
ATOM    358  SC1 ASN   160      55.680  33.710  75.110  1.00  0.00            
ATOM    359  BB  VAL   161      51.890  32.390  71.250  1.00  0.00            
ATOM    360  SC1 VAL   161      50.140  33.360  72.990  1.00  0.00            
ATOM    361  BB  THR   162      51.620  30.710  68.420  1.00  0.00            
ATOM    362  SC1 THR   162      53.950  30.100  67.440  1.00  0.00            
ATOM    363  BB  ALA   163      49.350  31.580  66.500  1.00  0.00            
ATOM    364  BB  HIS   164      49.700  34.660  66.550  1.00  0.00            
ATOM    365  SC1 HIS   164      47.970  35.740  68.820  1.00  0.00            
ATOM    366  SC2 HIS   164      47.290  37.110  71.040  1.00  0.00            
ATOM    367  SC3 HIS   164      45.560  35.330  69.980  1.00  0.00            
ATOM    368  BB  ALA   165      52.600  34.500  65.470  1.00  0.00            
ATOM    369  BB  ALA   166      52.090  33.020  62.800  1.00  0.00            
ATOM    370  BB  TYR   167      50.270  35.220  61.580  1.00  0.00            
ATOM    371  SC1 TYR   167      47.920  37.030  60.710  1.00  0.00            
ATOM    372  SC2 TYR   167      45.960  38.270  59.330  1.00  0.00            
ATOM    373  SC3 TYR   167      48.040  39.690  60.290  1.00  0.00            
ATOM    374  BB  SER   168      52.490  37.370  61.290  1.00  0.00            
ATOM    375  SC1 SER   168      52.790  39.120  62.990  1.00  0.00            
ATOM    376  BB  TYR   169      54.240  35.850  59.240  1.00  0.00            
ATOM    377  SC1 TYR   169      56.580  35.220  60.970  1.00  0.00            
ATOM    378  SC2 TYR   169      57.410  33.990  63.230  1.00  0.00            
ATOM    379  SC3 TYR   169      59.030  34.080  61.080  1.00  0.00            
ATOM    380  BB  MET   170      52.040  35.710  57.060  1.00  0.00            
ATOM    381  SC1 MET   170      48.820  33.830  56.980  1.00  0.00            
ATOM    382  BB  TYR   171      51.860  38.770  56.640  1.00  0.00            
ATOM    383  SC1 TYR   171      50.930  41.310  57.220  1.00  0.00            
ATOM    384  SC2 TYR   171      49.830  43.200  55.630  1.00  0.00            
ATOM    385  SC3 TYR   171      51.890  43.830  57.250  1.00  0.00            
ATOM    386  BB  ALA   172      54.850  39.070  55.890  1.00  0.00            
ATOM    387  BB  GLY   173      55.030  37.190  53.440  1.00  0.00            
ATOM    388  BB  PHE   174      53.070  38.820  51.670  1.00  0.00            
ATOM    389  SC1 PHE   174      50.020  38.180  50.610  1.00  0.00            
ATOM    390  SC2 PHE   174      47.600  38.730  49.550  1.00  0.00            
ATOM    391  SC3 PHE   174      49.060  36.680  48.580  1.00  0.00            
ATOM    392  BB  SER   175      54.720  41.410  51.250  1.00  0.00            
ATOM    393  SC1 SER   175      54.110  43.440  52.760  1.00  0.00            
ATOM    394  BB  SER   176      57.220  39.970  50.120  1.00  0.00            
ATOM    395  SC1 SER   176      59.210  39.930  51.510  1.00  0.00            
ATOM    396  BB  PHE   177      55.780  38.730  47.670  1.00  0.00            
ATOM    397  SC1 PHE   177      55.910  36.410  45.730  1.00  0.00            
ATOM    398  SC2 PHE   177      54.230  34.830  44.320  1.00  0.00            
ATOM    399  SC3 PHE   177      56.730  35.300  43.420  1.00  0.00            
ATOM    400  BB  LEU   178      54.830  41.380  46.370  1.00  0.00            
ATOM    401  SC1 LEU   178      51.790  40.600  46.710  1.00  0.00            
ATOM    402  BB  ILE   179      57.620  42.700  46.120  1.00  0.00            
ATOM    403  SC1 ILE   179      58.610  44.210  48.640  1.00  0.00            
ATOM    404  BB  LEU   180      58.950  40.470  44.420  1.00  0.00            
ATOM    405  SC1 LEU   180      60.640  37.900  45.790  1.00  0.00            
ATOM    406  BB  ALA   181      56.930  40.440  42.070  1.00  0.00            
ATOM    407  BB  THR   182      57.390  43.370  41.170  1.00  0.00            
ATOM    408  SC1 THR   182      56.140  45.260  42.450  1.00  0.00            
ATOM    409  BB  VAL   183      60.430  43.360  40.570  1.00  0.00            
ATOM    410  SC1 VAL   183      61.820  45.310  41.710  1.00  0.00            
ATOM    411  BB  LEU   184      60.540  41.020  38.550  1.00  0.00            
ATOM    412  SC1 LEU   184      61.370  38.410  40.160  1.00  0.00            
ATOM    413  BB  CYS   185      58.630  42.200  36.410  1.00  0.00            
ATOM    414  SC1 CYS   185      55.920  40.840  37.350  1.00  0.00            
ATOM    415  BB  ASN   186      60.230  44.800  35.880  1.00  0.00            
ATOM    416  SC1 ASN   186      60.510  47.390  37.450  1.00  0.00            
ATOM    417  BB  VAL   187      62.770  43.430  34.750  1.00  0.00            
ATOM    418  SC1 VAL   187      64.850  42.890  36.310  1.00  0.00            
ATOM    419  BB  LEU   188      61.460  41.810  32.450  1.00  0.00            
ATOM    420  SC1 LEU   188      62.070  39.040  34.100  1.00  0.00            
ATOM    421  BB  VAL   189      60.530  44.200  30.710  1.00  0.00            
ATOM    422  SC1 VAL   189      58.440  45.800  31.040  1.00  0.00            
ATOM    423  BB  CYS   190      63.280  45.520  30.150  1.00  0.00            
ATOM    424  SC1 CYS   190      63.240  47.820  32.300  1.00  0.00            
ATOM    425  BB  GLY   191      64.560  43.010  28.850  1.00  0.00            
ATOM    426  BB  ALA   192      62.530  42.590  26.540  1.00  0.00            
ATOM    427  BB  LEU   193      63.080  45.220  25.000  1.00  0.00            
ATOM    428  SC1 LEU   193      61.720  48.110  26.320  1.00  0.00            
ATOM    429  BB  LEU   194      66.160  44.980  24.800  1.00  0.00            
ATOM    430  SC1 LEU   194      67.130  46.970  27.140  1.00  0.00            
ATOM    431  BB  ARG   195      66.340  42.390  23.110  1.00  0.00            
ATOM    432  SC1 ARG   195      65.390  39.740  24.240  1.00  0.00            
ATOM    433  SC2 ARG   195      63.250  37.780  24.520  1.00  0.00            
ATOM    434  BB  MET   196      64.690  43.070  20.580  1.00  0.00            
ATOM    435  SC1 MET   196      61.170  42.060  21.370  1.00  0.00            
ATOM    436  BB  HIS   197      65.060  46.290  19.970  1.00  0.00            
ATOM    437  SC1 HIS   197      68.330  46.330  19.800  1.00  0.00            
ATOM    438  SC2 HIS   197      70.760  46.490  18.650  1.00  0.00            
ATOM    439  SC3 HIS   197      70.010  44.220  19.900  1.00  0.00            
ATOM    440  BB  ARG   198      62.000  47.650  20.220  1.00  0.00            
ATOM    441  SC1 ARG   198      61.460  47.810  16.910  1.00  0.00            
ATOM    442  SC2 ARG   198      62.770  45.770  14.590  1.00  0.00            
ATOM    443  BB  GLN   199      59.210  48.120  21.360  1.00  0.00            
ATOM    444  SC1 GLN   199      59.520  51.640  23.130  1.00  0.00            
ATOM    445  BB  ILE   200      56.220  48.790  20.250  1.00  0.00            
ATOM    446  SC1 ILE   200      54.470  46.760  21.800  1.00  0.00            
ATOM    447  BB  ALA   201      54.760  51.520  20.400  1.00  0.00            
ATOM    448  BB  GLY   202      55.800  54.640  21.100  1.00  0.00            
ATOM    449  BB  ALA   203      53.320  55.240  24.210  1.00  0.00            
ATOM    450  BB  GLU   204      55.120  53.130  25.990  1.00  0.00            
ATOM    451  SC1 GLU   204      53.040  49.780  25.910  1.00  0.00            
ATOM    452  BB  ILE   205      57.150  55.140  27.200  1.00  0.00            
ATOM    453  SC1 ILE   205      60.200  54.640  27.110  1.00  0.00            
ATOM    454  BB  GLN   206      55.270  56.420  29.310  1.00  0.00            
ATOM    455  SC1 GLN   206      54.520  59.640  27.290  1.00  0.00            
ATOM    456  BB  MET   207      54.390  53.880  30.860  1.00  0.00            
ATOM    457  SC1 MET   207      51.070  53.380  29.500  1.00  0.00            
ATOM    458  BB  VAL   208      57.260  52.920  31.550  1.00  0.00            
ATOM    459  SC1 VAL   208      58.100  50.720  30.340  1.00  0.00            
ATOM    460  BB  ILE   209      58.130  55.370  33.230  1.00  0.00            
ATOM    461  SC1 ILE   209      60.210  57.040  31.650  1.00  0.00            
ATOM    462  BB  LEU   210      55.730  55.460  35.190  1.00  0.00            
ATOM    463  SC1 LEU   210      54.130  58.380  34.500  1.00  0.00            
ATOM    464  BB  LEU   211      56.130  52.630  36.370  1.00  0.00            
ATOM    465  SC1 LEU   211      55.940  49.730  34.900  1.00  0.00            
ATOM    466  BB  ILE   212      58.950  52.870  37.640  1.00  0.00            
ATOM    467  SC1 ILE   212      61.020  51.960  35.520  1.00  0.00            
ATOM    468  BB  ALA   213      58.520  55.290  39.540  1.00  0.00            
ATOM    469  BB  THR   214      56.100  54.050  41.020  1.00  0.00            
ATOM    470  SC1 THR   214      53.700  54.570  40.170  1.00  0.00            
ATOM    471  BB  SER   215      57.430  51.450  42.060  1.00  0.00            
ATOM    472  SC1 SER   215      57.280  49.540  40.820  1.00  0.00            
ATOM    473  BB  LEU   216      59.830  52.580  43.670  1.00  0.00            
ATOM    474  SC1 LEU   216      62.260  51.780  41.460  1.00  0.00            
ATOM    475  BB  VAL   217      58.220  54.200  45.770  1.00  0.00            
ATOM    476  SC1 VAL   217      57.590  56.720  45.260  1.00  0.00            
ATOM    477  BB  VAL   218      56.550  51.940  47.080  1.00  0.00            
ATOM    478  SC1 VAL   218      54.190  51.250  46.120  1.00  0.00            
ATOM    479  BB  LEU   219      58.800  50.010  47.990  1.00  0.00            
ATOM    480  SC1 LEU   219      59.130  48.090  45.280  1.00  0.00            
ATOM    481  BB  ILE   220      60.390  52.040  49.710  1.00  0.00            
ATOM    482  SC1 ILE   220      62.540  53.510  48.030  1.00  0.00            
ATOM    483  BB  CYS   221      58.070  53.240  51.720  1.00  0.00            
ATOM    484  SC1 CYS   221      57.970  56.030  50.690  1.00  0.00            
ATOM    485  BB  SER   222      56.620  49.820  52.580  1.00  0.00            
ATOM    486  SC1 SER   222      54.550  49.850  51.210  1.00  0.00            
ATOM    487  BB  ILE   223      59.500  48.520  53.520  1.00  0.00            
ATOM    488  SC1 ILE   223      61.460  47.520  51.340  1.00  0.00            
ATOM    489  BB  PRO   224      59.470  48.940  56.590  1.00  0.00            
ATOM    490  SC1 PRO   224      61.700  50.090  57.840  1.00  0.00            
ATOM    491  BB  LEU   225      56.990  47.430  57.680  1.00  0.00            
ATOM    492  SC1 LEU   225      54.740  49.910  57.470  1.00  0.00            
ATOM    493  BB  VAL   226      58.010  44.610  56.880  1.00  0.00            
ATOM    494  SC1 VAL   226      58.650  43.690  54.480  1.00  0.00            
ATOM    495  BB  VAL   227      60.580  44.640  58.620  1.00  0.00            
ATOM    496  SC1 VAL   227      62.820  45.140  57.290  1.00  0.00            
ATOM    497  BB  ARG   228      59.410  44.930  61.480  1.00  0.00            
ATOM    498  SC1 ARG   228      60.760  46.770  63.070  1.00  0.00            
ATOM    499  SC2 ARG   228      62.970  47.260  65.600  1.00  0.00            
ATOM    500  BB  VAL   229      57.560  42.440  61.440  1.00  0.00            
ATOM    501  SC1 VAL   229      55.360  41.900  60.070  1.00  0.00            
ATOM    502  BB  PHE   230      59.780  40.290  61.150  1.00  0.00            
ATOM    503  SC1 PHE   230      59.380  38.410  58.950  1.00  0.00            
ATOM    504  SC2 PHE   230      59.810  38.950  56.340  1.00  0.00            
ATOM    505  SC3 PHE   230      59.070  36.470  57.100  1.00  0.00            
ATOM    506  BB  VAL   231      61.470  41.240  63.570  1.00  0.00            
ATOM    507  SC1 VAL   231      63.790  42.520  63.430  1.00  0.00            
ATOM    508  BB  ASN   232      59.290  41.320  65.770  1.00  0.00            
ATOM    509  SC1 ASN   232      58.870  44.120  67.170  1.00  0.00            
ATOM    510  BB  GLN   233      58.640  38.290  65.690  1.00  0.00            
ATOM    511  SC1 GLN   233      56.800  35.750  68.100  1.00  0.00            
ATOM    512  BB  LEU   234      61.440  37.040  66.140  1.00  0.00            
ATOM    513  SC1 LEU   234      62.420  36.530  63.010  1.00  0.00            
ATOM    514  BB  TYR   235      63.430  39.190  67.660  1.00  0.00            
ATOM    515  SC1 TYR   235      65.930  38.400  66.040  1.00  0.00            
ATOM    516  SC2 TYR   235      67.940  38.700  64.250  1.00  0.00            
ATOM    517  SC3 TYR   235      67.550  36.320  65.470  1.00  0.00            
ATOM    518  BB  GLN   236      63.890  42.090  68.620  1.00  0.00            
ATOM    519  SC1 GLN   236      65.560  41.330  71.940  1.00  0.00            
ATOM    520  BB  PRO   237      63.030  44.710  70.120  1.00  0.00            
ATOM    521  SC1 PRO   237      60.620  44.230  71.970  1.00  0.00            
ATOM    522  BB  SER   238      64.890  47.380  70.510  1.00  0.00            
ATOM    523  SC1 SER   238      66.910  47.210  71.940  1.00  0.00            
ATOM    524  BB  LEU   239      62.760  50.080  71.210  1.00  0.00            
ATOM    525  SC1 LEU   239      61.760  48.610  73.930  1.00  0.00            
ATOM    526  BB  GLU   240      64.770  52.430  72.170  1.00  0.00            
ATOM    527  SC1 GLU   240      66.930  52.540  69.130  1.00  0.00            
ATOM    528  BB  ARG   241      64.510  55.700  72.680  1.00  0.00            
ATOM    529  SC1 ARG   241      64.310  55.520  75.790  1.00  0.00            
ATOM    530  SC2 ARG   241      65.870  54.020  78.670  1.00  0.00            
ATOM    531  BB  GLU   242      65.130  57.290  70.580  1.00  0.00            
ATOM    532  SC1 GLU   242      65.860  60.900  72.060  1.00  0.00            
ATOM    533  BB  VAL   243      62.170  58.780  68.700  1.00  0.00            
ATOM    534  SC1 VAL   243      60.650  60.180  70.350  1.00  0.00            
ATOM    535  BB  SER   244      64.400  59.430  65.990  1.00  0.00            
ATOM    536  SC1 SER   244      66.040  61.100  66.570  1.00  0.00            
ATOM    537  BB  LYS   245      65.720  55.990  65.330  1.00  0.00            
ATOM    538  SC1 LYS   245      68.510  56.470  66.870  1.00  0.00            
ATOM    539  SC2 LYS   245      69.970  57.350  68.790  1.00  0.00            
ATOM    540  BB  ASN   246      63.330  54.430  65.690  1.00  0.00            
ATOM    541  SC1 ASN   246      61.850  53.970  68.140  1.00  0.00            
ATOM    542  BB  PRO   247      62.550  51.840  63.800  1.00  0.00            
ATOM    543  SC1 PRO   247      64.790  51.130  61.850  1.00  0.00            
ATOM    544  BB  ASP   248      59.480  51.830  64.260  1.00  0.00            
ATOM    545  SC1 ASP   248      58.920  50.350  67.080  1.00  0.00            
ATOM    546  BB  LEU   249      58.910  54.850  63.800  1.00  0.00            
ATOM    547  SC1 LEU   249      58.400  56.570  66.620  1.00  0.00            
ATOM    548  BB  GLN   250      60.040  54.940  60.910  1.00  0.00            
ATOM    549  SC1 GLN   250      63.420  57.130  61.220  1.00  0.00            
ATOM    550  BB  ALA   251      58.000  52.990  59.620  1.00  0.00            
ATOM    551  BB  ILE   252      55.420  54.690  59.940  1.00  0.00            
ATOM    552  SC1 ILE   252      52.380  54.080  59.860  1.00  0.00            
ATOM    553  BB  ARG   253      56.280  57.230  58.400  1.00  0.00            
ATOM    554  SC1 ARG   253      57.650  59.230  60.880  1.00  0.00            
ATOM    555  SC2 ARG   253      59.820  59.950  63.460  1.00  0.00            
ATOM    556  BB  ILE   254      56.900  55.870  55.680  1.00  0.00            
ATOM    557  SC1 ILE   254      60.000  55.750  55.560  1.00  0.00            
ATOM    558  BB  ALA   255      54.100  54.680  55.080  1.00  0.00            
ATOM    559  BB  SER   256      52.610  57.400  55.020  1.00  0.00            
ATOM    560  SC1 SER   256      51.650  58.410  57.020  1.00  0.00            
ATOM    561  BB  VAL   257      54.200  59.240  52.800  1.00  0.00            
ATOM    562  SC1 VAL   257      55.900  60.890  53.990  1.00  0.00            
ATOM    563  BB  ASN   258      53.180  57.700  50.070  1.00  0.00            
ATOM    564  SC1 ASN   258      53.230  54.500  50.220  1.00  0.00            
ATOM    565  BB  PRO   259      50.930  59.570  49.050  1.00  0.00            
ATOM    566  SC1 PRO   259      49.170  59.460  51.460  1.00  0.00            
ATOM    567  BB  ILE   260      52.440  62.160  48.250  1.00  0.00            
ATOM    568  SC1 ILE   260      53.220  63.850  50.730  1.00  0.00            
ATOM    569  BB  LEU   261      54.570  60.950  46.330  1.00  0.00            
ATOM    570  SC1 LEU   261      57.100  60.730  48.370  1.00  0.00            
ATOM    571  BB  ASP   262      52.640  59.730  44.240  1.00  0.00            
ATOM    572  SC1 ASP   262      52.530  56.600  44.830  1.00  0.00            
ATOM    573  BB  PRO   263      51.240  62.260  43.130  1.00  0.00            
ATOM    574  SC1 PRO   263      48.530  61.410  42.310  1.00  0.00            
ATOM    575  BB  TRP   264      53.780  63.750  42.160  1.00  0.00            
ATOM    576  SC1 TRP   264      53.810  65.910  44.270  1.00  0.00            
ATOM    577  SC2 TRP   264      52.030  66.740  46.120  1.00  0.00            
ATOM    578  SC3 TRP   264      52.730  68.380  44.100  1.00  0.00            
ATOM    579  SC4 TRP   264      50.890  69.180  45.910  1.00  0.00            
ATOM    580  BB  ILE   265      54.670  62.090  39.710  1.00  0.00            
ATOM    581  SC1 ILE   265      55.380  59.100  40.160  1.00  0.00            
ATOM    582  BB  TYR   266      52.150  62.760  38.030  1.00  0.00            
ATOM    583  SC1 TYR   266      50.720  60.090  37.590  1.00  0.00            
ATOM    584  SC2 TYR   266      50.380  57.500  36.870  1.00  0.00            
ATOM    585  SC3 TYR   266      50.410  58.190  39.490  1.00  0.00            
ATOM    586  BB  ILE   267      52.200  65.860  37.950  1.00  0.00            
ATOM    587  SC1 ILE   267      50.110  66.400  40.180  1.00  0.00            
ATOM    588  BB  LEU   268      55.030  66.470  36.860  1.00  0.00            
ATOM    589  SC1 LEU   268      56.490  66.860  39.540  1.00  0.00            
ATOM    590  BB  LEU   269      55.630  63.980  34.780  1.00  0.00            
ATOM    591  SC1 LEU   269      57.890  61.850  35.900  1.00  0.00            
ATOM    592  BB  ARG   270      52.960  64.160  32.710  1.00  0.00            
ATOM    593  SC1 ARG   270      51.830  67.620  33.210  1.00  0.00            
ATOM    594  SC2 ARG   270      53.240  70.370  33.690  1.00  0.00            
ATOM    595  BB  LYS   271      52.820  64.530  29.440  1.00  0.00            
ATOM    596  SC1 LYS   271      50.330  62.310  28.790  1.00  0.00            
ATOM    597  SC2 LYS   271      48.830  60.350  27.780  1.00  0.00            
ATOM    598  BB  THR   272      54.570  66.980  28.700  1.00  0.00            
ATOM    599  SC1 THR   272      53.580  69.340  28.240  1.00  0.00            
ATOM    600  BB  VAL   273      57.030  66.260  30.440  1.00  0.00            
ATOM    601  SC1 VAL   273      57.400  68.160  32.250  1.00  0.00            
ATOM    602  BB  LEU   274      57.760  63.480  29.280  1.00  0.00            
ATOM    603  SC1 LEU   274      56.890  60.990  30.880  1.00  0.00            
ATOM    604  BB  SER   275      57.930  64.020  26.230  1.00  0.00            
ATOM    605  SC1 SER   275      55.740  64.170  24.830  1.00  0.00            
ATOM    606  BB  LYS   276      60.160  66.180  26.210  1.00  0.00            
ATOM    607  SC1 LYS   276      58.710  69.330  26.580  1.00  0.00            
ATOM    608  SC2 LYS   276      58.850  71.230  28.380  1.00  0.00            
ATOM    609  BB  ALA   277      62.360  64.350  27.410  1.00  0.00            
ATOM    610  BB  ILE   278      62.170  62.130  25.250  1.00  0.00            
ATOM    611  SC1 ILE   278      60.610  59.790  26.550  1.00  0.00            
ATOM    612  BB  GLU   279      62.860  63.840  22.760  1.00  0.00            
ATOM    613  SC1 GLU   279      59.750  65.700  20.690  1.00  0.00            
ATOM    614  BB  LYS   280      65.670  64.870  23.560  1.00  0.00            
ATOM    615  SC1 LYS   280      65.570  67.150  21.070  1.00  0.00            
ATOM    616  SC2 LYS   280      63.800  68.580  19.580  1.00  0.00            
ATOM    617  BB  ILE   281      67.160  62.260  24.940  1.00  0.00            
ATOM    618  SC1 ILE   281      66.650  61.110  27.770  1.00  0.00            
ATOM    619  BB  LYS   282      69.150  60.920  22.570  1.00  0.00            
ATOM    620  SC1 LYS   282      71.330  59.780  24.470  1.00  0.00            
ATOM    621  SC2 LYS   282      73.900  58.410  24.320  1.00  0.00            
ATOM    622  BB  CYS   283      67.170  61.930  19.460  1.00  0.00            
ATOM    623  SC1 CYS   283      64.910  60.110  20.120  1.00  0.00            
ATOM    624  NC3 POPC  284      46.170  95.000  67.010  1.00  0.00            
ATOM    625  PO4 POPC  284      50.410  97.850  67.800  1.00  0.00            
ATOM    626  GL1 POPC  284      51.700  98.530  63.930  1.00  0.00            
ATOM    627  GL2 POPC  284      53.590  99.910  62.720  1.00  0.00            
ATOM    628  C1A POPC  284      52.320  97.270  58.920  1.00  0.00            
ATOM    629  D2A POPC  284      52.920  94.350  55.880  1.00  0.00            
ATOM    630  C3A POPC  284      54.840  96.470  52.510  1.00  0.00            
ATOM    631  C4A POPC  284      57.490  95.890  49.590  1.00  0.00            
ATOM    632  C1B POPC  284      51.820 102.232  60.330  1.00  0.00            
ATOM    633  C2B POPC  284      51.500 101.080  55.690  1.00  0.00            
ATOM    634  C3B POPC  284      51.910  99.760  50.950  1.00  0.00            
ATOM    635  C4B POPC  284      55.020 100.180  47.360  1.00  0.00            
ATOM    636  NC3 POPC  285      80.170  74.090  64.630  1.00  0.00            
ATOM    637  PO4 POPC  285      75.850  75.300  64.000  1.00  0.00            
ATOM    638  GL1 POPC  285      78.430  75.780  60.370  1.00  0.00            
ATOM    639  GL2 POPC  285      79.900  74.590  58.390  1.00  0.00            
ATOM    640  C1A POPC  285      77.030  78.140  55.970  1.00  0.00            
ATOM    641  D2A POPC  285      77.280  79.680  52.150  1.00  0.00            
ATOM    642  C3A POPC  285      79.510  76.290  50.810  1.00  0.00            
ATOM    643  C4A POPC  285      81.300  74.640  48.970  1.00  0.00            
ATOM    644  C1B POPC  285      81.920  76.740  55.130  1.00  0.00            
ATOM    645  C2B POPC  285      84.120  78.930  52.140  1.00  0.00            
ATOM    646  C3B POPC  285      85.860  81.580  48.270  1.00  0.00            
ATOM    647  C4B POPC  285      83.500  83.200  45.570  1.00  0.00            
ATOM    648  NC3 POPC  286      55.150  80.350  65.690  1.00  0.00            
ATOM    649  PO4 POPC  286      51.900  77.790  64.170  1.00  0.00            
ATOM    650  GL1 POPC  286      55.380  76.910  61.290  1.00  0.00            
ATOM    651  GL2 POPC  286      55.750  73.170  59.830  1.00  0.00            
ATOM    652  C1A POPC  286      57.350  77.960  57.250  1.00  0.00            
ATOM    653  D2A POPC  286      57.060  78.680  53.330  1.00  0.00            
ATOM    654  C3A POPC  286      56.040  83.160  51.410  1.00  0.00            
ATOM    655  C4A POPC  286      55.730  87.640  48.890  1.00  0.00            
ATOM    656  C1B POPC  286      52.260  75.860  57.560  1.00  0.00            
ATOM    657  C2B POPC  286      50.370  75.450  53.760  1.00  0.00            
ATOM    658  C3B POPC  286      50.690  73.860  50.210  1.00  0.00            
ATOM    659  C4B POPC  286      52.440  75.020  47.010  1.00  0.00            
ATOM    660  NC3 POPC  287      89.830  21.860  68.260  1.00  0.00            
ATOM    661  PO4 POPC  287      85.680  22.010  66.100  1.00  0.00            
ATOM    662  GL1 POPC  287      88.460  24.020  63.830  1.00  0.00            
ATOM    663  GL2 POPC  287      89.360  27.630  62.510  1.00  0.00            
ATOM    664  C1A POPC  287      93.050  24.010  61.300  1.00  0.00            
ATOM    665  D2A POPC  287      95.880  24.570  59.070  1.00  0.00            
ATOM    666  C3A POPC  287      95.690  24.690  54.400  1.00  0.00            
ATOM    667  C4A POPC  287      96.200  27.500  51.560  1.00  0.00            
ATOM    668  C1B POPC  287      90.490  28.100  58.450  1.00  0.00            
ATOM    669  C2B POPC  287      94.590  29.120  57.500  1.00  0.00            
ATOM    670  C3B POPC  287      97.250  31.260  56.740  1.00  0.00            
ATOM    671  C4B POPC  287      98.160  34.490  54.190  1.00  0.00            
ATOM    672  NC3 POPC  288      57.440   9.180  68.870  1.00  0.00            
ATOM    673  PO4 POPC  288      52.880  10.940  67.190  1.00  0.00            
ATOM    674  GL1 POPC  288      51.160  12.030  62.980  1.00  0.00            
ATOM    675  GL2 POPC  288      47.700  11.960  62.180  1.00  0.00            
ATOM    676  C1A POPC  288      51.660  15.260  59.320  1.00  0.00            
ATOM    677  D2A POPC  288      51.140  18.330  56.730  1.00  0.00            
ATOM    678  C3A POPC  288      53.050  18.200  51.990  1.00  0.00            
ATOM    679  C4A POPC  288      57.540  18.610  53.020  1.00  0.00            
ATOM    680  C1B POPC  288      45.850  13.310  58.130  1.00  0.00            
ATOM    681  C2B POPC  288      45.110  11.540  54.510  1.00  0.00            
ATOM    682  C3B POPC  288      45.350   9.220  50.260  1.00  0.00            
ATOM    683  C4B POPC  288      47.790   6.760  47.760  1.00  0.00            
ATOM    684  NC3 POPC  289      92.580 102.512  65.300  1.00  0.00            
ATOM    685  PO4 POPC  289      90.590  98.530  65.340  1.00  0.00            
ATOM    686  GL1 POPC  289      91.350  98.890  61.170  1.00  0.00            
ATOM    687  GL2 POPC  289      88.190  99.860  61.210  1.00  0.00            
ATOM    688  C1A POPC  289      90.060  98.340  56.480  1.00  0.00            
ATOM    689  D2A POPC  289      91.270  97.850  52.770  1.00  0.00            
ATOM    690  C3A POPC  289      89.400  98.750  48.290  1.00  0.00            
ATOM    691  C4A POPC  289      90.060 103.292  46.240  1.00  0.00            
ATOM    692  C1B POPC  289      84.260  98.470  58.310  1.00  0.00            
ATOM    693  C2B POPC  289      81.490 101.170  55.470  1.00  0.00            
ATOM    694  C3B POPC  289      80.120 101.360  51.950  1.00  0.00            
ATOM    695  C4B POPC  289      81.360 104.752  48.160  1.00  0.00            
ATOM    696  NC3 POPC  290      76.990  58.710  63.720  1.00  0.00            
ATOM    697  PO4 POPC  290      73.450  57.290  65.100  1.00  0.00            
ATOM    698  GL1 POPC  290      73.280  59.030  60.540  1.00  0.00            
ATOM    699  GL2 POPC  290      70.550  61.750  58.410  1.00  0.00            
ATOM    700  C1A POPC  290      72.390  56.970  56.230  1.00  0.00            
ATOM    701  D2A POPC  290      73.950  53.910  52.140  1.00  0.00            
ATOM    702  C3A POPC  290      71.590  53.840  47.890  1.00  0.00            
ATOM    703  C4A POPC  290      72.200  50.450  43.770  1.00  0.00            
ATOM    704  C1B POPC  290      67.230  62.590  54.370  1.00  0.00            
ATOM    705  C2B POPC  290      66.530  60.940  50.220  1.00  0.00            
ATOM    706  C3B POPC  290      67.910  62.160  44.690  1.00  0.00            
ATOM    707  C4B POPC  290      69.560  61.240  40.240  1.00  0.00            
ATOM    708  NC3 POPC  291      10.410 105.512  69.720  1.00  0.00            
ATOM    709  PO4 POPC  291       8.270 104.892  66.460  1.00  0.00            
ATOM    710  GL1 POPC  291       8.580 102.872  62.650  1.00  0.00            
ATOM    711  GL2 POPC  291       9.070 100.240  62.790  1.00  0.00            
ATOM    712  C1A POPC  291       9.080 103.712  58.690  1.00  0.00            
ATOM    713  D2A POPC  291       7.880 103.522  54.240  1.00  0.00            
ATOM    714  C3A POPC  291       7.670  99.650  51.850  1.00  0.00            
ATOM    715  C4A POPC  291       6.760  97.390  48.490  1.00  0.00            
ATOM    716  C1B POPC  291      10.550  97.130  60.240  1.00  0.00            
ATOM    717  C2B POPC  291      13.540  95.750  57.130  1.00  0.00            
ATOM    718  C3B POPC  291      17.050  96.490  54.140  1.00  0.00            
ATOM    719  C4B POPC  291      21.280  95.180  51.540  1.00  0.00            
ATOM    720  NC3 POPC  292      50.720  27.720  72.190  1.00  0.00            
ATOM    721  PO4 POPC  292      53.220  25.450  69.330  1.00  0.00            
ATOM    722  GL1 POPC  292      52.400  25.670  64.780  1.00  0.00            
ATOM    723  GL2 POPC  292      50.500  28.180  63.290  1.00  0.00            
ATOM    724  C1A POPC  292      53.190  25.910  60.370  1.00  0.00            
ATOM    725  D2A POPC  292      54.780  26.160  56.100  1.00  0.00            
ATOM    726  C3A POPC  292      53.970  28.300  51.960  1.00  0.00            
ATOM    727  C4A POPC  292      54.770  26.700  48.190  1.00  0.00            
ATOM    728  C1B POPC  292      48.910  28.590  59.340  1.00  0.00            
ATOM    729  C2B POPC  292      50.180  29.130  55.510  1.00  0.00            
ATOM    730  C3B POPC  292      50.370  33.170  52.270  1.00  0.00            
ATOM    731  C4B POPC  292      53.130  33.420  49.720  1.00  0.00            
ATOM    732  NC3 POPC  293      18.960  74.650  68.210  1.00  0.00            
ATOM    733  PO4 POPC  293      18.700  69.950  67.600  1.00  0.00            
ATOM    734  GL1 POPC  293      20.170  68.660  62.700  1.00  0.00            
ATOM    735  GL2 POPC  293      19.970  71.370  61.030  1.00  0.00            
ATOM    736  C1A POPC  293      23.850  68.990  59.380  1.00  0.00            
ATOM    737  D2A POPC  293      25.600  70.390  55.380  1.00  0.00            
ATOM    738  C3A POPC  293      28.050  68.160  52.530  1.00  0.00            
ATOM    739  C4A POPC  293      29.480  68.870  49.690  1.00  0.00            
ATOM    740  C1B POPC  293      19.580  69.310  57.270  1.00  0.00            
ATOM    741  C2B POPC  293      21.500  68.400  52.910  1.00  0.00            
ATOM    742  C3B POPC  293      23.430  70.950  49.550  1.00  0.00            
ATOM    743  C4B POPC  293      25.990  74.860  48.230  1.00  0.00            
ATOM    744  NC3 POPC  294      77.130  31.840  65.060  1.00  0.00            
ATOM    745  PO4 POPC  294      79.130  29.560  67.490  1.00  0.00            
ATOM    746  GL1 POPC  294      78.540  26.620  64.140  1.00  0.00            
ATOM    747  GL2 POPC  294      81.300  23.680  64.300  1.00  0.00            
ATOM    748  C1A POPC  294      77.050  25.180  59.910  1.00  0.00            
ATOM    749  D2A POPC  294      75.780  27.100  54.750  1.00  0.00            
ATOM    750  C3A POPC  294      73.190  29.190  53.150  1.00  0.00            
ATOM    751  C4A POPC  294      71.850  30.010  49.320  1.00  0.00            
ATOM    752  C1B POPC  294      81.810  25.030  59.960  1.00  0.00            
ATOM    753  C2B POPC  294      80.940  26.850  55.430  1.00  0.00            
ATOM    754  C3B POPC  294      80.380  26.650  51.400  1.00  0.00            
ATOM    755  C4B POPC  294      82.500  25.160  47.560  1.00  0.00            
ATOM    756  NC3 POPC  295      32.880  14.080  73.450  1.00  0.00            
ATOM    757  PO4 POPC  295      34.290  14.990  69.160  1.00  0.00            
ATOM    758  GL1 POPC  295      34.030  16.760  65.330  1.00  0.00            
ATOM    759  GL2 POPC  295      34.970  20.980  65.160  1.00  0.00            
ATOM    760  C1A POPC  295      32.460  16.910  60.820  1.00  0.00            
ATOM    761  D2A POPC  295      33.680  17.550  57.000  1.00  0.00            
ATOM    762  C3A POPC  295      36.560  14.730  56.090  1.00  0.00            
ATOM    763  C4A POPC  295      40.870  15.580  54.240  1.00  0.00            
ATOM    764  C1B POPC  295      37.110  19.010  61.720  1.00  0.00            
ATOM    765  C2B POPC  295      37.750  20.650  57.390  1.00  0.00            
ATOM    766  C3B POPC  295      38.800  23.150  54.120  1.00  0.00            
ATOM    767  C4B POPC  295      39.210  25.320  50.130  1.00  0.00            
ATOM    768  NC3 POPC  296      82.670  92.630  69.560  1.00  0.00            
ATOM    769  PO4 POPC  296      78.330  91.430  68.820  1.00  0.00            
ATOM    770  GL1 POPC  296      78.600  90.420  64.510  1.00  0.00            
ATOM    771  GL2 POPC  296      80.700  87.970  62.880  1.00  0.00            
ATOM    772  C1A POPC  296      79.480  92.170  60.650  1.00  0.00            
ATOM    773  D2A POPC  296      79.840  95.990  58.190  1.00  0.00            
ATOM    774  C3A POPC  296      82.620  96.630  54.260  1.00  0.00            
ATOM    775  C4A POPC  296      85.070 100.110  52.180  1.00  0.00            
ATOM    776  C1B POPC  296      79.240  84.600  61.610  1.00  0.00            
ATOM    777  C2B POPC  296      80.040  81.280  59.340  1.00  0.00            
ATOM    778  C3B POPC  296      80.830  81.570  55.390  1.00  0.00            
ATOM    779  C4B POPC  296      80.850  82.890  50.500  1.00  0.00            
ATOM    780  NC3 POPC  297      51.950  21.120  67.510  1.00  0.00            
ATOM    781  PO4 POPC  297      46.820  21.310  67.190  1.00  0.00            
ATOM    782  GL1 POPC  297      48.340  22.660  62.910  1.00  0.00            
ATOM    783  GL2 POPC  297      50.180  21.100  60.780  1.00  0.00            
ATOM    784  C1A POPC  297      45.570  24.350  58.980  1.00  0.00            
ATOM    785  D2A POPC  297      43.860  25.030  54.780  1.00  0.00            
ATOM    786  C3A POPC  297      46.100  25.380  50.590  1.00  0.00            
ATOM    787  C4A POPC  297      47.500  27.090  46.330  1.00  0.00            
ATOM    788  C1B POPC  297      49.660  24.310  56.520  1.00  0.00            
ATOM    789  C2B POPC  297      48.160  22.010  52.960  1.00  0.00            
ATOM    790  C3B POPC  297      47.730  19.200  49.350  1.00  0.00            
ATOM    791  C4B POPC  297      46.850  17.390  45.820  1.00  0.00            
ATOM    792  NC3 POPC  298       2.610  99.150  68.820  1.00  0.00            
ATOM    793  PO4 POPC  298       0.470 102.812  69.630  1.00  0.00            
ATOM    794  GL1 POPC  298       0.980 102.542  64.910  1.00  0.00            
ATOM    795  GL2 POPC  298       4.030 104.012  64.820  1.00  0.00            
ATOM    796  C1A POPC  298      -0.852  98.920  62.380  1.00  0.00            
ATOM    797  D2A POPC  298      -2.152  96.920  58.570  1.00  0.00            
ATOM    798  C3A POPC  298      -3.322 100.630  56.550  1.00  0.00            
ATOM    799  C4A POPC  298      -6.452 103.012  54.900  1.00  0.00            
ATOM    800  C1B POPC  298       3.820 101.850  60.480  1.00  0.00            
ATOM    801  C2B POPC  298       5.730  98.070  58.460  1.00  0.00            
ATOM    802  C3B POPC  298       7.520  96.860  55.960  1.00  0.00            
ATOM    803  C4B POPC  298       8.300  94.110  52.530  1.00  0.00            
ATOM    804  NC3 POPC  299      83.330  64.310  65.800  1.00  0.00            
ATOM    805  PO4 POPC  299      82.310  60.410  62.680  1.00  0.00            
ATOM    806  GL1 POPC  299      80.830  57.810  58.400  1.00  0.00            
ATOM    807  GL2 POPC  299      78.530  58.280  59.330  1.00  0.00            
ATOM    808  C1A POPC  299      83.240  55.920  55.990  1.00  0.00            
ATOM    809  D2A POPC  299      88.240  55.520  55.540  1.00  0.00            
ATOM    810  C3A POPC  299      91.260  58.590  53.730  1.00  0.00            
ATOM    811  C4A POPC  299      90.310  59.980  50.220  1.00  0.00            
ATOM    812  C1B POPC  299      77.050  57.210  54.760  1.00  0.00            
ATOM    813  C2B POPC  299      76.710  57.360  50.320  1.00  0.00            
ATOM    814  C3B POPC  299      74.820  57.970  45.900  1.00  0.00            
ATOM    815  C4B POPC  299      70.800  57.880  43.350  1.00  0.00            
ATOM    816  NC3 POPC  300      36.060  98.020  74.480  1.00  0.00            
ATOM    817  PO4 POPC  300      35.290 101.370  70.740  1.00  0.00            
ATOM    818  GL1 POPC  300      37.680 101.650  67.020  1.00  0.00            
ATOM    819  GL2 POPC  300      34.860 103.062  64.500  1.00  0.00            
ATOM    820  C1A POPC  300      40.990 101.220  63.390  1.00  0.00            
ATOM    821  D2A POPC  300      43.280  97.790  61.280  1.00  0.00            
ATOM    822  C3A POPC  300      43.620  97.560  57.350  1.00  0.00            
ATOM    823  C4A POPC  300      43.690  98.910  52.770  1.00  0.00            
ATOM    824  C1B POPC  300      33.140 105.712  60.960  1.00  0.00            
ATOM    825  C2B POPC  300      31.690 104.952  56.390  1.00  0.00            
ATOM    826  C3B POPC  300      32.610 102.282  53.070  1.00  0.00            
ATOM    827  C4B POPC  300      32.650  98.660  49.110  1.00  0.00            
ATOM    828  NC3 POPC  301      68.120  31.350  70.140  1.00  0.00            
ATOM    829  PO4 POPC  301      68.700  30.660  65.300  1.00  0.00            
ATOM    830  GL1 POPC  301      67.820  31.140  61.990  1.00  0.00            
ATOM    831  GL2 POPC  301      68.200  28.200  60.850  1.00  0.00            
ATOM    832  C1A POPC  301      68.570  31.790  57.080  1.00  0.00            
ATOM    833  D2A POPC  301      69.000  31.680  53.920  1.00  0.00            
ATOM    834  C3A POPC  301      67.980  34.380  51.170  1.00  0.00            
ATOM    835  C4A POPC  301      65.460  34.800  47.020  1.00  0.00            
ATOM    836  C1B POPC  301      72.910  29.570  60.250  1.00  0.00            
ATOM    837  C2B POPC  301      74.000  33.190  59.220  1.00  0.00            
ATOM    838  C3B POPC  301      71.990  35.710  57.820  1.00  0.00            
ATOM    839  C4B POPC  301      68.850  36.930  55.300  1.00  0.00            
ATOM    840  NC3 POPC  302      74.030  90.880  65.770  1.00  0.00            
ATOM    841  PO4 POPC  302      74.510  95.980  66.810  1.00  0.00            
ATOM    842  GL1 POPC  302      73.070  96.530  62.470  1.00  0.00            
ATOM    843  GL2 POPC  302      70.100  96.420  61.720  1.00  0.00            
ATOM    844  C1A POPC  302      74.550  95.520  58.380  1.00  0.00            
ATOM    845  D2A POPC  302      73.890  94.490  53.810  1.00  0.00            
ATOM    846  C3A POPC  302      72.610  96.030  50.730  1.00  0.00            
ATOM    847  C4A POPC  302      71.390  99.640  48.250  1.00  0.00            
ATOM    848  C1B POPC  302      67.980  95.800  56.530  1.00  0.00            
ATOM    849  C2B POPC  302      66.370  96.470  52.380  1.00  0.00            
ATOM    850  C3B POPC  302      64.530  99.640  49.640  1.00  0.00            
ATOM    851  C4B POPC  302      61.080 100.310  48.540  1.00  0.00            
ATOM    852  NC3 POPC  303      -0.602  47.880  70.290  1.00  0.00            
ATOM    853  PO4 POPC  303      -1.532  49.140  66.190  1.00  0.00            
ATOM    854  GL1 POPC  303       1.440  48.740  62.210  1.00  0.00            
ATOM    855  GL2 POPC  303       3.220  51.430  60.830  1.00  0.00            
ATOM    856  C1A POPC  303       2.290  47.960  57.990  1.00  0.00            
ATOM    857  D2A POPC  303       3.230  48.910  53.330  1.00  0.00            
ATOM    858  C3A POPC  303       5.760  46.850  50.520  1.00  0.00            
ATOM    859  C4A POPC  303       4.700  45.360  46.160  1.00  0.00            
ATOM    860  C1B POPC  303       5.080  51.940  57.450  1.00  0.00            
ATOM    861  C2B POPC  303       5.990  53.180  53.620  1.00  0.00            
ATOM    862  C3B POPC  303       8.390  53.350  50.100  1.00  0.00            
ATOM    863  C4B POPC  303       9.140  52.530  46.550  1.00  0.00            
ATOM    864  NC3 POPC  304       9.200  63.050  66.650  1.00  0.00            
ATOM    865  PO4 POPC  304       8.670  66.420  66.150  1.00  0.00            
ATOM    866  GL1 POPC  304      10.640  66.640  62.100  1.00  0.00            
ATOM    867  GL2 POPC  304      12.430  64.400  60.210  1.00  0.00            
ATOM    868  C1A POPC  304       8.980  66.310  57.530  1.00  0.00            
ATOM    869  D2A POPC  304       6.920  63.030  54.230  1.00  0.00            
ATOM    870  C3A POPC  304       4.350  63.430  50.180  1.00  0.00            
ATOM    871  C4A POPC  304       1.940  62.820  46.650  1.00  0.00            
ATOM    872  C1B POPC  304      12.670  63.980  54.780  1.00  0.00            
ATOM    873  C2B POPC  304      13.110  64.580  51.290  1.00  0.00            
ATOM    874  C3B POPC  304      14.220  65.750  47.360  1.00  0.00            
ATOM    875  C4B POPC  304      16.930  64.250  44.640  1.00  0.00            
ATOM    876  NC3 POPC  305      41.890  90.930  67.810  1.00  0.00            
ATOM    877  PO4 POPC  305      39.300  92.870  66.060  1.00  0.00            
ATOM    878  GL1 POPC  305      38.600  91.840  61.440  1.00  0.00            
ATOM    879  GL2 POPC  305      37.130  94.510  60.640  1.00  0.00            
ATOM    880  C1A POPC  305      38.180  91.070  56.620  1.00  0.00            
ATOM    881  D2A POPC  305      39.980  94.430  54.420  1.00  0.00            
ATOM    882  C3A POPC  305      44.290  93.100  53.000  1.00  0.00            
ATOM    883  C4A POPC  305      45.030  89.260  50.430  1.00  0.00            
ATOM    884  C1B POPC  305      37.750  99.300  59.850  1.00  0.00            
ATOM    885  C2B POPC  305      36.520 102.912  55.920  1.00  0.00            
ATOM    886  C3B POPC  305      35.330 106.402  53.110  1.00  0.00            
ATOM    887  C4B POPC  305      38.240 107.382  50.370  1.00  0.00            
ATOM    888  NC3 POPC  306      42.270  84.000  71.350  1.00  0.00            
ATOM    889  PO4 POPC  306      39.330  82.330  67.150  1.00  0.00            
ATOM    890  GL1 POPC  306      39.220  79.590  63.270  1.00  0.00            
ATOM    891  GL2 POPC  306      41.190  82.650  61.920  1.00  0.00            
ATOM    892  C1A POPC  306      39.490  78.900  58.250  1.00  0.00            
ATOM    893  D2A POPC  306      36.240  80.090  54.880  1.00  0.00            
ATOM    894  C3A POPC  306      32.020  80.900  55.000  1.00  0.00            
ATOM    895  C4A POPC  306      29.680  79.020  57.510  1.00  0.00            
ATOM    896  C1B POPC  306      39.120  83.770  56.970  1.00  0.00            
ATOM    897  C2B POPC  306      39.350  83.510  52.450  1.00  0.00            
ATOM    898  C3B POPC  306      38.480  85.380  49.210  1.00  0.00            
ATOM    899  C4B POPC  306      38.290  88.710  46.420  1.00  0.00            
ATOM    900  NC3 POPC  307      61.280  35.540  70.670  1.00  0.00            
ATOM    901  PO4 POPC  307      64.280  33.500  67.870  1.00  0.00            
ATOM    902  GL1 POPC  307      63.220  30.710  64.240  1.00  0.00            
ATOM    903  GL2 POPC  307      60.750  28.480  63.480  1.00  0.00            
ATOM    904  C1A POPC  307      63.180  31.040  60.550  1.00  0.00            
ATOM    905  D2A POPC  307      59.420  30.260  58.180  1.00  0.00            
ATOM    906  C3A POPC  307      59.340  29.170  54.490  1.00  0.00            
ATOM    907  C4A POPC  307      59.830  28.760  49.810  1.00  0.00            
ATOM    908  C1B POPC  307      56.180  29.440  62.130  1.00  0.00            
ATOM    909  C2B POPC  307      54.150  31.100  58.180  1.00  0.00            
ATOM    910  C3B POPC  307      54.660  32.780  54.530  1.00  0.00            
ATOM    911  C4B POPC  307      57.900  33.800  51.380  1.00  0.00            
ATOM    912  NC3 POPC  308      80.870  70.680  70.460  1.00  0.00            
ATOM    913  PO4 POPC  308      82.870  69.880  66.550  1.00  0.00            
ATOM    914  GL1 POPC  308      84.370  72.320  63.440  1.00  0.00            
ATOM    915  GL2 POPC  308      82.850  71.490  60.990  1.00  0.00            
ATOM    916  C1A POPC  308      87.550  73.390  60.450  1.00  0.00            
ATOM    917  D2A POPC  308      85.550  73.930  56.840  1.00  0.00            
ATOM    918  C3A POPC  308      85.000  73.550  51.930  1.00  0.00            
ATOM    919  C4A POPC  308      84.050  70.830  48.950  1.00  0.00            
ATOM    920  C1B POPC  308      81.520  69.320  57.770  1.00  0.00            
ATOM    921  C2B POPC  308      80.780  65.460  57.490  1.00  0.00            
ATOM    922  C3B POPC  308      80.480  61.820  55.870  1.00  0.00            
ATOM    923  C4B POPC  308      81.590  59.110  52.180  1.00  0.00            
ATOM    924  NC3 POPC  309      20.630  89.800  68.570  1.00  0.00            
ATOM    925  PO4 POPC  309      16.440  87.710  68.570  1.00  0.00            
ATOM    926  GL1 POPC  309      18.380  86.100  64.600  1.00  0.00            
ATOM    927  GL2 POPC  309      16.920  84.610  61.020  1.00  0.00            
ATOM    928  C1A POPC  309      21.890  87.650  63.070  1.00  0.00            
ATOM    929  D2A POPC  309      24.720  90.030  62.690  1.00  0.00            
ATOM    930  C3A POPC  309      25.270  89.500  58.670  1.00  0.00            
ATOM    931  C4A POPC  309      27.380  89.010  55.190  1.00  0.00            
ATOM    932  C1B POPC  309      15.580  86.720  57.360  1.00  0.00            
ATOM    933  C2B POPC  309      13.780  87.110  52.950  1.00  0.00            
ATOM    934  C3B POPC  309       8.650  88.400  52.280  1.00  0.00            
ATOM    935  C4B POPC  309       5.850  86.020  50.700  1.00  0.00            
ATOM    936  NC3 POPC  310      13.950  71.840  69.270  1.00  0.00            
ATOM    937  PO4 POPC  310      14.240  77.200  69.370  1.00  0.00            
ATOM    938  GL1 POPC  310      13.850  77.970  64.770  1.00  0.00            
ATOM    939  GL2 POPC  310      13.650  80.600  63.600  1.00  0.00            
ATOM    940  C1A POPC  310      11.990  75.980  61.480  1.00  0.00            
ATOM    941  D2A POPC  310      11.550  75.880  56.950  1.00  0.00            
ATOM    942  C3A POPC  310      10.210  71.610  56.210  1.00  0.00            
ATOM    943  C4A POPC  310       6.460  70.220  57.340  1.00  0.00            
ATOM    944  C1B POPC  310      13.730  80.910  59.660  1.00  0.00            
ATOM    945  C2B POPC  310      14.060  82.730  55.630  1.00  0.00            
ATOM    946  C3B POPC  310      14.820  82.120  51.990  1.00  0.00            
ATOM    947  C4B POPC  310      18.400  80.740  49.250  1.00  0.00            
ATOM    948  NC3 POPC  311      39.790  40.690  70.980  1.00  0.00            
ATOM    949  PO4 POPC  311      37.470  35.980  70.550  1.00  0.00            
ATOM    950  GL1 POPC  311      36.880  33.310  66.380  1.00  0.00            
ATOM    951  GL2 POPC  311      38.710  30.340  66.700  1.00  0.00            
ATOM    952  C1A POPC  311      34.780  33.310  62.070  1.00  0.00            
ATOM    953  D2A POPC  311      34.170  32.110  57.580  1.00  0.00            
ATOM    954  C3A POPC  311      30.520  31.910  55.270  1.00  0.00            
ATOM    955  C4A POPC  311      28.470  32.070  52.040  1.00  0.00            
ATOM    956  C1B POPC  311      37.960  29.660  62.390  1.00  0.00            
ATOM    957  C2B POPC  311      38.800  30.480  59.100  1.00  0.00            
ATOM    958  C3B POPC  311      38.550  33.610  56.070  1.00  0.00            
ATOM    959  C4B POPC  311      38.570  33.240  51.900  1.00  0.00            
ATOM    960  NC3 POPC  312      11.270  94.680  69.660  1.00  0.00            
ATOM    961  PO4 POPC  312       6.790  94.970  69.350  1.00  0.00            
ATOM    962  GL1 POPC  312       7.870  93.350  65.760  1.00  0.00            
ATOM    963  GL2 POPC  312      10.770  92.990  64.320  1.00  0.00            
ATOM    964  C1A POPC  312       6.260  94.080  61.710  1.00  0.00            
ATOM    965  D2A POPC  312       2.280  94.140  60.120  1.00  0.00            
ATOM    966  C3A POPC  312       2.220  96.310  56.260  1.00  0.00            
ATOM    967  C4A POPC  312       2.270  94.830  52.620  1.00  0.00            
ATOM    968  C1B POPC  312      14.210  93.770  63.050  1.00  0.00            
ATOM    969  C2B POPC  312      17.720  91.520  61.360  1.00  0.00            
ATOM    970  C3B POPC  312      20.450  88.330  58.420  1.00  0.00            
ATOM    971  C4B POPC  312      19.370  86.940  53.910  1.00  0.00            
ATOM    972  NC3 POPC  313      36.010  48.680  64.510  1.00  0.00            
ATOM    973  PO4 POPC  313      35.320  53.140  66.150  1.00  0.00            
ATOM    974  GL1 POPC  313      35.290  56.920  65.150  1.00  0.00            
ATOM    975  GL2 POPC  313      34.010  56.530  61.840  1.00  0.00            
ATOM    976  C1A POPC  313      38.570  59.620  65.010  1.00  0.00            
ATOM    977  D2A POPC  313      39.940  63.620  65.770  1.00  0.00            
ATOM    978  C3A POPC  313      40.890  67.730  63.540  1.00  0.00            
ATOM    979  C4A POPC  313      41.490  71.710  65.390  1.00  0.00            
ATOM    980  C1B POPC  313      34.710  55.820  57.790  1.00  0.00            
ATOM    981  C2B POPC  313      35.430  57.080  53.720  1.00  0.00            
ATOM    982  C3B POPC  313      37.290  60.090  49.460  1.00  0.00            
ATOM    983  C4B POPC  313      37.770  63.920  48.620  1.00  0.00            
ATOM    984  NC3 POPC  314      86.880  46.930  65.720  1.00  0.00            
ATOM    985  PO4 POPC  314      92.120  47.310  66.490  1.00  0.00            
ATOM    986  GL1 POPC  314      91.540  47.810  63.530  1.00  0.00            
ATOM    987  GL2 POPC  314      90.970  44.400  61.710  1.00  0.00            
ATOM    988  C1A POPC  314      95.230  46.240  60.080  1.00  0.00            
ATOM    989  D2A POPC  314      95.950  46.930  56.570  1.00  0.00            
ATOM    990  C3A POPC  314      94.710  43.230  54.360  1.00  0.00            
ATOM    991  C4A POPC  314      95.150  43.850  49.630  1.00  0.00            
ATOM    992  C1B POPC  314      90.510  46.210  57.840  1.00  0.00            
ATOM    993  C2B POPC  314      92.560  51.390  59.190  1.00  0.00            
ATOM    994  C3B POPC  314      92.240  55.370  58.350  1.00  0.00            
ATOM    995  C4B POPC  314      90.550  59.790  58.570  1.00  0.00            
ATOM    996  NC3 POPC  315      28.470  93.910  71.140  1.00  0.00            
ATOM    997  PO4 POPC  315      25.000  92.890  69.540  1.00  0.00            
ATOM    998  GL1 POPC  315      25.880  94.930  65.030  1.00  0.00            
ATOM    999  GL2 POPC  315      24.850  97.640  63.850  1.00  0.00            
ATOM   1000  C1A POPC  315      26.270  96.310  59.630  1.00  0.00            
ATOM   1001  D2A POPC  315      25.720 100.040  57.730  1.00  0.00            
ATOM   1002  C3A POPC  315      27.450 101.880  54.680  1.00  0.00            
ATOM   1003  C4A POPC  315      28.260 101.830  50.080  1.00  0.00            
ATOM   1004  C1B POPC  315      22.350  94.110  61.580  1.00  0.00            
ATOM   1005  C2B POPC  315      22.410  92.950  57.650  1.00  0.00            
ATOM   1006  C3B POPC  315      22.620  90.390  54.430  1.00  0.00            
ATOM   1007  C4B POPC  315      24.570  91.590  51.230  1.00  0.00            
ATOM   1008  NC3 POPC  316      24.650  75.030  71.050  1.00  0.00            
ATOM   1009  PO4 POPC  316      23.680  77.950  67.500  1.00  0.00            
ATOM   1010  GL1 POPC  316      21.380  79.400  64.420  1.00  0.00            
ATOM   1011  GL2 POPC  316      18.920  77.090  63.080  1.00  0.00            
ATOM   1012  C1A POPC  316      21.660  82.290  60.130  1.00  0.00            
ATOM   1013  D2A POPC  316      19.050  82.260  55.680  1.00  0.00            
ATOM   1014  C3A POPC  316      21.690  81.860  52.300  1.00  0.00            
ATOM   1015  C4A POPC  316      21.700  77.840  51.750  1.00  0.00            
ATOM   1016  C1B POPC  316      18.430  77.430  58.810  1.00  0.00            
ATOM   1017  C2B POPC  316      16.860  77.900  55.590  1.00  0.00            
ATOM   1018  C3B POPC  316      14.800  76.360  52.200  1.00  0.00            
ATOM   1019  C4B POPC  316      12.200  72.750  51.460  1.00  0.00            
ATOM   1020  NC3 POPC  317      12.500   9.800  66.230  1.00  0.00            
ATOM   1021  PO4 POPC  317      15.740  13.280  66.960  1.00  0.00            
ATOM   1022  GL1 POPC  317      16.780  11.130  63.260  1.00  0.00            
ATOM   1023  GL2 POPC  317      14.740   8.550  61.390  1.00  0.00            
ATOM   1024  C1A POPC  317      17.040  13.100  59.690  1.00  0.00            
ATOM   1025  D2A POPC  317      14.080  15.740  57.000  1.00  0.00            
ATOM   1026  C3A POPC  317      13.720  15.820  52.900  1.00  0.00            
ATOM   1027  C4A POPC  317      13.580  14.650  49.010  1.00  0.00            
ATOM   1028  C1B POPC  317      13.090  11.040  58.810  1.00  0.00            
ATOM   1029  C2B POPC  317      12.330  10.900  54.650  1.00  0.00            
ATOM   1030  C3B POPC  317      14.090   9.940  51.160  1.00  0.00            
ATOM   1031  C4B POPC  317      17.390  10.000  47.690  1.00  0.00            
ATOM   1032  NC3 POPC  318      16.850  44.410  68.380  1.00  0.00            
ATOM   1033  PO4 POPC  318      12.860  41.970  67.970  1.00  0.00            
ATOM   1034  GL1 POPC  318      14.740  42.390  64.000  1.00  0.00            
ATOM   1035  GL2 POPC  318      16.640  43.780  62.790  1.00  0.00            
ATOM   1036  C1A POPC  318      11.490  44.180  61.320  1.00  0.00            
ATOM   1037  D2A POPC  318       9.870  48.660  61.170  1.00  0.00            
ATOM   1038  C3A POPC  318      10.610  50.810  57.480  1.00  0.00            
ATOM   1039  C4A POPC  318      11.480  54.260  54.250  1.00  0.00            
ATOM   1040  C1B POPC  318      15.570  46.140  59.140  1.00  0.00            
ATOM   1041  C2B POPC  318      13.810  45.610  55.740  1.00  0.00            
ATOM   1042  C3B POPC  318      15.050  43.280  52.860  1.00  0.00            
ATOM   1043  C4B POPC  318      18.640  41.140  52.680  1.00  0.00            
ATOM   1044  NC3 POPC  319      12.210  61.560  70.280  1.00  0.00            
ATOM   1045  PO4 POPC  319      13.070  66.560  69.270  1.00  0.00            
ATOM   1046  GL1 POPC  319      14.190  68.140  65.770  1.00  0.00            
ATOM   1047  GL2 POPC  319      11.110  70.700  65.250  1.00  0.00            
ATOM   1048  C1A POPC  319      15.630  68.590  61.070  1.00  0.00            
ATOM   1049  D2A POPC  319      13.780  68.200  56.980  1.00  0.00            
ATOM   1050  C3A POPC  319      15.890  67.820  52.840  1.00  0.00            
ATOM   1051  C4A POPC  319      19.140  68.030  48.890  1.00  0.00            
ATOM   1052  C1B POPC  319      11.560  71.310  60.790  1.00  0.00            
ATOM   1053  C2B POPC  319      15.440  73.160  58.660  1.00  0.00            
ATOM   1054  C3B POPC  319      15.920  72.460  54.910  1.00  0.00            
ATOM   1055  C4B POPC  319      19.400  73.450  51.760  1.00  0.00            
ATOM   1056  NC3 POPC  320      62.960   2.180  64.780  1.00  0.00            
ATOM   1057  PO4 POPC  320      65.960  -1.282  63.840  1.00  0.00            
ATOM   1058  GL1 POPC  320      64.500   0.890  60.190  1.00  0.00            
ATOM   1059  GL2 POPC  320      67.730  -2.342  59.040  1.00  0.00            
ATOM   1060  C1A POPC  320      60.370   3.140  59.170  1.00  0.00            
ATOM   1061  D2A POPC  320      58.350   8.000  58.720  1.00  0.00            
ATOM   1062  C3A POPC  320      55.060  10.430  56.300  1.00  0.00            
ATOM   1063  C4A POPC  320      50.400  11.700  56.250  1.00  0.00            
ATOM   1064  C1B POPC  320      71.540  -2.662  56.370  1.00  0.00            
ATOM   1065  C2B POPC  320      69.900  -2.322  52.990  1.00  0.00            
ATOM   1066  C3B POPC  320      67.830   1.250  50.260  1.00  0.00            
ATOM   1067  C4B POPC  320      71.300   3.170  47.650  1.00  0.00            
ATOM   1068  NC3 POPC  321      94.080  82.030  68.290  1.00  0.00            
ATOM   1069  PO4 POPC  321      90.140  80.940  67.270  1.00  0.00            
ATOM   1070  GL1 POPC  321      93.340  80.190  63.740  1.00  0.00            
ATOM   1071  GL2 POPC  321      96.300  78.730  62.620  1.00  0.00            
ATOM   1072  C1A POPC  321      94.710  82.480  59.550  1.00  0.00            
ATOM   1073  D2A POPC  321      95.620  84.060  55.770  1.00  0.00            
ATOM   1074  C3A POPC  321      98.990  86.940  55.510  1.00  0.00            
ATOM   1075  C4A POPC  321     101.660  88.350  52.000  1.00  0.00            
ATOM   1076  C1B POPC  321      96.740  77.880  58.390  1.00  0.00            
ATOM   1077  C2B POPC  321      98.350  79.190  53.850  1.00  0.00            
ATOM   1078  C3B POPC  321      98.570  80.920  50.280  1.00  0.00            
ATOM   1079  C4B POPC  321     100.110  83.060  47.110  1.00  0.00            
ATOM   1080  NC3 POPC  322      22.860  67.720  68.570  1.00  0.00            
ATOM   1081  PO4 POPC  322      24.300  71.420  67.280  1.00  0.00            
ATOM   1082  GL1 POPC  322      22.660  73.860  64.580  1.00  0.00            
ATOM   1083  GL2 POPC  322      25.320  73.000  62.510  1.00  0.00            
ATOM   1084  C1A POPC  322      22.990  76.230  59.940  1.00  0.00            
ATOM   1085  D2A POPC  322      21.840  74.510  55.800  1.00  0.00            
ATOM   1086  C3A POPC  322      25.590  75.070  53.350  1.00  0.00            
ATOM   1087  C4A POPC  322      29.270  77.590  51.640  1.00  0.00            
ATOM   1088  C1B POPC  322      27.370  74.090  57.730  1.00  0.00            
ATOM   1089  C2B POPC  322      30.550  73.880  54.840  1.00  0.00            
ATOM   1090  C3B POPC  322      31.930  72.840  51.350  1.00  0.00            
ATOM   1091  C4B POPC  322      31.060  75.190  47.930  1.00  0.00            
ATOM   1092  NC3 POPC  323      24.170   5.730  71.250  1.00  0.00            
ATOM   1093  PO4 POPC  323      24.970   7.000  67.180  1.00  0.00            
ATOM   1094  GL1 POPC  323      26.080   7.030  63.190  1.00  0.00            
ATOM   1095  GL2 POPC  323      26.360   9.960  61.470  1.00  0.00            
ATOM   1096  C1A POPC  323      23.670   6.850  58.900  1.00  0.00            
ATOM   1097  D2A POPC  323      22.590   7.990  54.310  1.00  0.00            
ATOM   1098  C3A POPC  323      22.790  12.390  52.070  1.00  0.00            
ATOM   1099  C4A POPC  323      22.860  13.510  48.200  1.00  0.00            
ATOM   1100  C1B POPC  323      26.480  10.580  56.770  1.00  0.00            
ATOM   1101  C2B POPC  323      27.240   9.890  52.310  1.00  0.00            
ATOM   1102  C3B POPC  323      30.460   9.450  49.540  1.00  0.00            
ATOM   1103  C4B POPC  323      31.860   4.650  49.010  1.00  0.00            
ATOM   1104  NC3 POPC  324      63.900  90.390  65.340  1.00  0.00            
ATOM   1105  PO4 POPC  324      60.880  94.030  65.050  1.00  0.00            
ATOM   1106  GL1 POPC  324      60.740  95.470  61.180  1.00  0.00            
ATOM   1107  GL2 POPC  324      62.800  91.970  60.200  1.00  0.00            
ATOM   1108  C1A POPC  324      58.330  96.830  58.480  1.00  0.00            
ATOM   1109  D2A POPC  324      59.520  97.720  53.380  1.00  0.00            
ATOM   1110  C3A POPC  324      56.840 101.360  52.060  1.00  0.00            
ATOM   1111  C4A POPC  324      56.530 104.732  49.300  1.00  0.00            
ATOM   1112  C1B POPC  324      65.220  90.740  56.820  1.00  0.00            
ATOM   1113  C2B POPC  324      64.450  91.620  53.470  1.00  0.00            
ATOM   1114  C3B POPC  324      60.350  89.460  51.350  1.00  0.00            
ATOM   1115  C4B POPC  324      60.260  86.020  48.740  1.00  0.00            
ATOM   1116  NC3 POPC  325       7.540  34.560  68.090  1.00  0.00            
ATOM   1117  PO4 POPC  325       2.530  34.560  67.610  1.00  0.00            
ATOM   1118  GL1 POPC  325       5.230  36.680  63.990  1.00  0.00            
ATOM   1119  GL2 POPC  325       2.710  37.860  61.090  1.00  0.00            
ATOM   1120  C1A POPC  325       8.600  34.510  61.150  1.00  0.00            
ATOM   1121  D2A POPC  325       9.140  36.590  57.700  1.00  0.00            
ATOM   1122  C3A POPC  325       6.070  38.830  55.460  1.00  0.00            
ATOM   1123  C4A POPC  325       5.700  43.280  54.160  1.00  0.00            
ATOM   1124  C1B POPC  325       4.210  35.240  58.640  1.00  0.00            
ATOM   1125  C2B POPC  325       4.350  33.800  55.350  1.00  0.00            
ATOM   1126  C3B POPC  325       4.090  35.250  51.440  1.00  0.00            
ATOM   1127  C4B POPC  325       2.470  37.310  47.830  1.00  0.00            
ATOM   1128  NC3 POPC  326      62.510  64.540  72.250  1.00  0.00            
ATOM   1129  PO4 POPC  326      61.920  64.080  67.220  1.00  0.00            
ATOM   1130  GL1 POPC  326      59.160  65.360  63.180  1.00  0.00            
ATOM   1131  GL2 POPC  326      61.220  64.420  60.610  1.00  0.00            
ATOM   1132  C1A POPC  326      56.780  63.740  58.620  1.00  0.00            
ATOM   1133  D2A POPC  326      55.620  65.460  54.700  1.00  0.00            
ATOM   1134  C3A POPC  326      58.450  70.320  52.140  1.00  0.00            
ATOM   1135  C4A POPC  326      62.660  71.930  50.560  1.00  0.00            
ATOM   1136  C1B POPC  326      61.550  65.790  57.030  1.00  0.00            
ATOM   1137  C2B POPC  326      65.220  66.720  55.230  1.00  0.00            
ATOM   1138  C3B POPC  326      67.520  69.020  51.920  1.00  0.00            
ATOM   1139  C4B POPC  326      67.250  70.880  47.830  1.00  0.00            
ATOM   1140  NC3 POPC  327      72.370  38.280  71.550  1.00  0.00            
ATOM   1141  PO4 POPC  327      71.730  37.810  67.300  1.00  0.00            
ATOM   1142  GL1 POPC  327      71.950  37.610  63.140  1.00  0.00            
ATOM   1143  GL2 POPC  327      71.490  35.000  62.890  1.00  0.00            
ATOM   1144  C1A POPC  327      69.580  40.310  59.260  1.00  0.00            
ATOM   1145  D2A POPC  327      67.590  42.600  55.880  1.00  0.00            
ATOM   1146  C3A POPC  327      69.450  40.460  52.020  1.00  0.00            
ATOM   1147  C4A POPC  327      72.610  38.850  48.240  1.00  0.00            
ATOM   1148  C1B POPC  327      67.610  35.650  60.390  1.00  0.00            
ATOM   1149  C2B POPC  327      63.590  35.020  58.200  1.00  0.00            
ATOM   1150  C3B POPC  327      62.760  33.160  55.170  1.00  0.00            
ATOM   1151  C4B POPC  327      64.480  30.880  50.850  1.00  0.00            
ATOM   1152  NC3 POPC  328      18.480  53.650  69.770  1.00  0.00            
ATOM   1153  PO4 POPC  328      18.110  49.400  67.740  1.00  0.00            
ATOM   1154  GL1 POPC  328      19.750  47.320  64.480  1.00  0.00            
ATOM   1155  GL2 POPC  328      21.560  43.800  64.310  1.00  0.00            
ATOM   1156  C1A POPC  328      19.050  48.890  60.600  1.00  0.00            
ATOM   1157  D2A POPC  328      19.930  51.700  57.110  1.00  0.00            
ATOM   1158  C3A POPC  328      21.310  52.500  53.440  1.00  0.00            
ATOM   1159  C4A POPC  328      22.660  55.250  50.490  1.00  0.00            
ATOM   1160  C1B POPC  328      22.140  44.710  59.850  1.00  0.00            
ATOM   1161  C2B POPC  328      23.300  47.050  55.150  1.00  0.00            
ATOM   1162  C3B POPC  328      25.830  50.450  52.420  1.00  0.00            
ATOM   1163  C4B POPC  328      29.510  50.040  51.400  1.00  0.00            
ATOM   1164  NC3 POPC  329      30.020  89.470  70.110  1.00  0.00            
ATOM   1165  PO4 POPC  329      28.880  91.040  65.830  1.00  0.00            
ATOM   1166  GL1 POPC  329      29.500  91.770  61.640  1.00  0.00            
ATOM   1167  GL2 POPC  329      31.550  94.360  61.640  1.00  0.00            
ATOM   1168  C1A POPC  329      29.250  93.540  56.880  1.00  0.00            
ATOM   1169  D2A POPC  329      26.020  95.190  54.270  1.00  0.00            
ATOM   1170  C3A POPC  329      21.460  97.370  56.150  1.00  0.00            
ATOM   1171  C4A POPC  329      17.860  96.050  59.030  1.00  0.00            
ATOM   1172  C1B POPC  329      33.470  94.890  57.840  1.00  0.00            
ATOM   1173  C2B POPC  329      35.380  97.770  55.200  1.00  0.00            
ATOM   1174  C3B POPC  329      38.430 100.350  52.300  1.00  0.00            
ATOM   1175  C4B POPC  329      41.340 103.412  51.450  1.00  0.00            
ATOM   1176  NC3 POPC  330      63.010  28.630  69.620  1.00  0.00            
ATOM   1177  PO4 POPC  330      66.690  26.990  72.090  1.00  0.00            
ATOM   1178  GL1 POPC  330      66.910  26.140  67.460  1.00  0.00            
ATOM   1179  GL2 POPC  330      69.150  25.490  66.450  1.00  0.00            
ATOM   1180  C1A POPC  330      64.210  25.190  64.060  1.00  0.00            
ATOM   1181  D2A POPC  330      62.510  25.890  60.000  1.00  0.00            
ATOM   1182  C3A POPC  330      64.620  27.640  55.640  1.00  0.00            
ATOM   1183  C4A POPC  330      63.640  26.040  51.980  1.00  0.00            
ATOM   1184  C1B POPC  330      69.380  23.990  62.990  1.00  0.00            
ATOM   1185  C2B POPC  330      71.600  24.680  60.140  1.00  0.00            
ATOM   1186  C3B POPC  330      70.260  26.860  55.690  1.00  0.00            
ATOM   1187  C4B POPC  330      68.590  27.100  52.110  1.00  0.00            
ATOM   1188  NC3 POPC  331      57.530  22.880  68.260  1.00  0.00            
ATOM   1189  PO4 POPC  331      58.390  26.460  67.670  1.00  0.00            
ATOM   1190  GL1 POPC  331      57.000  24.480  63.360  1.00  0.00            
ATOM   1191  GL2 POPC  331      55.870  21.030  64.120  1.00  0.00            
ATOM   1192  C1A POPC  331      57.870  23.990  59.820  1.00  0.00            
ATOM   1193  D2A POPC  331      59.760  24.400  55.760  1.00  0.00            
ATOM   1194  C3A POPC  331      58.180  23.720  51.260  1.00  0.00            
ATOM   1195  C4A POPC  331      55.380  21.810  48.200  1.00  0.00            
ATOM   1196  C1B POPC  331      54.740  19.680  59.560  1.00  0.00            
ATOM   1197  C2B POPC  331      54.810  21.700  56.860  1.00  0.00            
ATOM   1198  C3B POPC  331      53.420  22.850  53.070  1.00  0.00            
ATOM   1199  C4B POPC  331      50.970  23.570  49.080  1.00  0.00            
ATOM   1200  NC3 POPC  332      27.240  24.920  69.310  1.00  0.00            
ATOM   1201  PO4 POPC  332      23.480  26.760  66.980  1.00  0.00            
ATOM   1202  GL1 POPC  332      23.150  28.850  63.830  1.00  0.00            
ATOM   1203  GL2 POPC  332      24.670  32.360  63.520  1.00  0.00            
ATOM   1204  C1A POPC  332      21.810  30.160  59.690  1.00  0.00            
ATOM   1205  D2A POPC  332      20.090  28.440  55.990  1.00  0.00            
ATOM   1206  C3A POPC  332      20.510  29.740  52.000  1.00  0.00            
ATOM   1207  C4A POPC  332      23.770  30.880  50.310  1.00  0.00            
ATOM   1208  C1B POPC  332      26.720  31.010  59.440  1.00  0.00            
ATOM   1209  C2B POPC  332      26.090  29.650  55.600  1.00  0.00            
ATOM   1210  C3B POPC  332      24.570  26.200  53.590  1.00  0.00            
ATOM   1211  C4B POPC  332      25.350  23.210  50.190  1.00  0.00            
ATOM   1212  NC3 POPC  333      86.030  -0.822  65.650  1.00  0.00            
ATOM   1213  PO4 POPC  333      88.150   2.330  63.320  1.00  0.00            
ATOM   1214  GL1 POPC  333      90.600   2.080  60.460  1.00  0.00            
ATOM   1215  GL2 POPC  333      92.570   4.620  61.920  1.00  0.00            
ATOM   1216  C1A POPC  333      90.480   1.170  57.160  1.00  0.00            
ATOM   1217  D2A POPC  333      89.380   0.760  53.130  1.00  0.00            
ATOM   1218  C3A POPC  333      92.780   1.650  50.110  1.00  0.00            
ATOM   1219  C4A POPC  333      94.280  -0.812  46.320  1.00  0.00            
ATOM   1220  C1B POPC  333      96.390   5.290  58.820  1.00  0.00            
ATOM   1221  C2B POPC  333      97.880   7.950  55.560  1.00  0.00            
ATOM   1222  C3B POPC  333      99.430  11.260  53.910  1.00  0.00            
ATOM   1223  C4B POPC  333     102.832  14.710  54.670  1.00  0.00            
ATOM   1224  NC3 POPC  334      87.660  36.610  73.690  1.00  0.00            
ATOM   1225  PO4 POPC  334      85.920  34.470  69.860  1.00  0.00            
ATOM   1226  GL1 POPC  334      87.480  32.930  64.380  1.00  0.00            
ATOM   1227  GL2 POPC  334      87.700  35.870  62.570  1.00  0.00            
ATOM   1228  C1A POPC  334      87.760  31.810  59.870  1.00  0.00            
ATOM   1229  D2A POPC  334      85.940  28.340  56.930  1.00  0.00            
ATOM   1230  C3A POPC  334      86.830  24.350  58.950  1.00  0.00            
ATOM   1231  C4A POPC  334      86.340  20.850  56.750  1.00  0.00            
ATOM   1232  C1B POPC  334      86.550  35.900  57.750  1.00  0.00            
ATOM   1233  C2B POPC  334      86.880  34.160  53.830  1.00  0.00            
ATOM   1234  C3B POPC  334      87.980  34.370  49.100  1.00  0.00            
ATOM   1235  C4B POPC  334      91.490  33.810  47.010  1.00  0.00            
ATOM   1236  NC3 POPC  335      20.190  37.750  73.850  1.00  0.00            
ATOM   1237  PO4 POPC  335      19.670  40.300  69.610  1.00  0.00            
ATOM   1238  GL1 POPC  335      20.930  38.460  65.770  1.00  0.00            
ATOM   1239  GL2 POPC  335      20.160  35.400  65.500  1.00  0.00            
ATOM   1240  C1A POPC  335      20.000  39.940  61.210  1.00  0.00            
ATOM   1241  D2A POPC  335      18.140  42.070  57.560  1.00  0.00            
ATOM   1242  C3A POPC  335      18.710  45.880  55.060  1.00  0.00            
ATOM   1243  C4A POPC  335      19.650  45.500  50.770  1.00  0.00            
ATOM   1244  C1B POPC  335      19.620  34.910  60.940  1.00  0.00            
ATOM   1245  C2B POPC  335      17.030  31.100  58.760  1.00  0.00            
ATOM   1246  C3B POPC  335      12.160  29.840  56.940  1.00  0.00            
ATOM   1247  C4B POPC  335       8.720  31.520  56.830  1.00  0.00            
ATOM   1248  NC3 POPC  336      13.050  86.270  71.900  1.00  0.00            
ATOM   1249  PO4 POPC  336      11.730  89.750  68.320  1.00  0.00            
ATOM   1250  GL1 POPC  336      12.610  86.680  65.000  1.00  0.00            
ATOM   1251  GL2 POPC  336      14.170  88.650  63.320  1.00  0.00            
ATOM   1252  C1A POPC  336      11.680  85.030  61.020  1.00  0.00            
ATOM   1253  D2A POPC  336      10.070  86.090  56.840  1.00  0.00            
ATOM   1254  C3A POPC  336       5.840  86.190  55.950  1.00  0.00            
ATOM   1255  C4A POPC  336       1.830  86.180  56.420  1.00  0.00            
ATOM   1256  C1B POPC  336      13.250  90.430  59.430  1.00  0.00            
ATOM   1257  C2B POPC  336      17.130  92.010  56.620  1.00  0.00            
ATOM   1258  C3B POPC  336      17.640  91.740  52.730  1.00  0.00            
ATOM   1259  C4B POPC  336      17.410  93.240  48.300  1.00  0.00            
ATOM   1260  NC3 POPC  337      24.800  41.230  67.550  1.00  0.00            
ATOM   1261  PO4 POPC  337      28.880  42.830  70.140  1.00  0.00            
ATOM   1262  GL1 POPC  337      29.600  41.850  66.080  1.00  0.00            
ATOM   1263  GL2 POPC  337      27.670  44.830  64.370  1.00  0.00            
ATOM   1264  C1A POPC  337      30.640  39.690  62.230  1.00  0.00            
ATOM   1265  D2A POPC  337      29.040  40.470  58.390  1.00  0.00            
ATOM   1266  C3A POPC  337      31.920  41.080  54.800  1.00  0.00            
ATOM   1267  C4A POPC  337      33.720  40.830  50.640  1.00  0.00            
ATOM   1268  C1B POPC  337      27.310  45.040  59.970  1.00  0.00            
ATOM   1269  C2B POPC  337      28.050  44.510  55.560  1.00  0.00            
ATOM   1270  C3B POPC  337      26.430  45.800  51.020  1.00  0.00            
ATOM   1271  C4B POPC  337      23.090  45.460  47.970  1.00  0.00            
ATOM   1272  NC3 POPC  338      32.770  73.380  66.360  1.00  0.00            
ATOM   1273  PO4 POPC  338      36.330  73.890  68.810  1.00  0.00            
ATOM   1274  GL1 POPC  338      37.490  75.600  65.420  1.00  0.00            
ATOM   1275  GL2 POPC  338      35.090  76.920  62.270  1.00  0.00            
ATOM   1276  C1A POPC  338      39.980  74.150  61.640  1.00  0.00            
ATOM   1277  D2A POPC  338      40.770  71.540  59.770  1.00  0.00            
ATOM   1278  C3A POPC  338      38.830  70.660  55.990  1.00  0.00            
ATOM   1279  C4A POPC  338      39.030  66.890  53.430  1.00  0.00            
ATOM   1280  C1B POPC  338      34.280  76.910  58.090  1.00  0.00            
ATOM   1281  C2B POPC  338      35.390  74.410  56.610  1.00  0.00            
ATOM   1282  C3B POPC  338      36.140  75.430  52.630  1.00  0.00            
ATOM   1283  C4B POPC  338      33.750  78.680  50.130  1.00  0.00            
ATOM   1284  NC3 POPC  339     100.090  59.460  68.210  1.00  0.00            
ATOM   1285  PO4 POPC  339      96.680  56.940  65.760  1.00  0.00            
ATOM   1286  GL1 POPC  339      95.680  55.810  62.380  1.00  0.00            
ATOM   1287  GL2 POPC  339      95.680  59.260  59.880  1.00  0.00            
ATOM   1288  C1A POPC  339      98.360  54.700  58.450  1.00  0.00            
ATOM   1289  D2A POPC  339     101.700  56.880  54.900  1.00  0.00            
ATOM   1290  C3A POPC  339      99.180  57.650  51.770  1.00  0.00            
ATOM   1291  C4A POPC  339      95.520  59.040  49.380  1.00  0.00            
ATOM   1292  C1B POPC  339      95.710  58.910  55.580  1.00  0.00            
ATOM   1293  C2B POPC  339      94.750  55.430  54.110  1.00  0.00            
ATOM   1294  C3B POPC  339      93.990  51.740  54.090  1.00  0.00            
ATOM   1295  C4B POPC  339      91.740  48.100  52.710  1.00  0.00            
ATOM   1296  NC3 POPC  340     104.292  58.730  71.190  1.00  0.00            
ATOM   1297  PO4 POPC  340     103.012  55.770  68.330  1.00  0.00            
ATOM   1298  GL1 POPC  340     104.442  56.580  64.050  1.00  0.00            
ATOM   1299  GL2 POPC  340     106.812  58.460  62.160  1.00  0.00            
ATOM   1300  C1A POPC  340     103.592  55.680  59.630  1.00  0.00            
ATOM   1301  D2A POPC  340     102.412  51.950  56.030  1.00  0.00            
ATOM   1302  C3A POPC  340      98.610  52.590  53.400  1.00  0.00            
ATOM   1303  C4A POPC  340      97.290  53.540  48.980  1.00  0.00            
ATOM   1304  C1B POPC  340     104.152  61.580  59.660  1.00  0.00            
ATOM   1305  C2B POPC  340      99.880  61.820  57.440  1.00  0.00            
ATOM   1306  C3B POPC  340      98.810  62.230  52.720  1.00  0.00            
ATOM   1307  C4B POPC  340      99.760  62.410  48.970  1.00  0.00            
ATOM   1308  NC3 POPC  341      61.260  86.310  71.400  1.00  0.00            
ATOM   1309  PO4 POPC  341      63.670  86.110  68.100  1.00  0.00            
ATOM   1310  GL1 POPC  341      64.210  85.940  63.100  1.00  0.00            
ATOM   1311  GL2 POPC  341      67.060  83.820  61.600  1.00  0.00            
ATOM   1312  C1A POPC  341      61.800  83.500  59.180  1.00  0.00            
ATOM   1313  D2A POPC  341      59.000  83.350  55.930  1.00  0.00            
ATOM   1314  C3A POPC  341      61.330  82.070  51.780  1.00  0.00            
ATOM   1315  C4A POPC  341      60.390  80.200  47.190  1.00  0.00            
ATOM   1316  C1B POPC  341      65.840  86.370  58.100  1.00  0.00            
ATOM   1317  C2B POPC  341      68.770  87.130  53.980  1.00  0.00            
ATOM   1318  C3B POPC  341      72.940  87.630  54.990  1.00  0.00            
ATOM   1319  C4B POPC  341      74.370  90.200  51.680  1.00  0.00            
ATOM   1320  NC3 POPC  342      98.080   6.190  71.000  1.00  0.00            
ATOM   1321  PO4 POPC  342      96.430   4.530  67.310  1.00  0.00            
ATOM   1322  GL1 POPC  342      98.660   3.300  62.720  1.00  0.00            
ATOM   1323  GL2 POPC  342      98.230   6.300  63.130  1.00  0.00            
ATOM   1324  C1A POPC  342     100.530   2.880  58.050  1.00  0.00            
ATOM   1325  D2A POPC  342     104.002   0.100  56.060  1.00  0.00            
ATOM   1326  C3A POPC  342     104.922  -1.162  51.770  1.00  0.00            
ATOM   1327  C4A POPC  342     103.682  -4.262  48.120  1.00  0.00            
ATOM   1328  C1B POPC  342      97.240   9.550  60.370  1.00  0.00            
ATOM   1329  C2B POPC  342      96.280  12.820  57.840  1.00  0.00            
ATOM   1330  C3B POPC  342      95.540  16.200  58.460  1.00  0.00            
ATOM   1331  C4B POPC  342      94.780  19.320  60.950  1.00  0.00            
ATOM   1332  NC3 POPC  343      32.640  37.180  67.060  1.00  0.00            
ATOM   1333  PO4 POPC  343      32.630  33.380  69.460  1.00  0.00            
ATOM   1334  GL1 POPC  343      31.520  31.680  65.440  1.00  0.00            
ATOM   1335  GL2 POPC  343      30.300  33.880  64.330  1.00  0.00            
ATOM   1336  C1A POPC  343      30.970  29.570  61.180  1.00  0.00            
ATOM   1337  D2A POPC  343      29.590  26.560  58.270  1.00  0.00            
ATOM   1338  C3A POPC  343      30.040  26.800  53.640  1.00  0.00            
ATOM   1339  C4A POPC  343      30.130  24.260  50.870  1.00  0.00            
ATOM   1340  C1B POPC  343      29.630  35.170  59.510  1.00  0.00            
ATOM   1341  C2B POPC  343      27.800  36.720  55.350  1.00  0.00            
ATOM   1342  C3B POPC  343      23.940  36.600  52.390  1.00  0.00            
ATOM   1343  C4B POPC  343      21.150  34.960  49.470  1.00  0.00            
ATOM   1344  NC3 POPC  344      80.470  33.700  69.450  1.00  0.00            
ATOM   1345  PO4 POPC  344      81.940  34.500  65.430  1.00  0.00            
ATOM   1346  GL1 POPC  344      81.000  31.810  62.300  1.00  0.00            
ATOM   1347  GL2 POPC  344      82.930  32.790  59.990  1.00  0.00            
ATOM   1348  C1A POPC  344      78.300  30.160  58.410  1.00  0.00            
ATOM   1349  D2A POPC  344      76.410  32.660  55.210  1.00  0.00            
ATOM   1350  C3A POPC  344      77.640  31.100  50.960  1.00  0.00            
ATOM   1351  C4A POPC  344      78.150  32.000  46.590  1.00  0.00            
ATOM   1352  C1B POPC  344      81.280  32.360  55.170  1.00  0.00            
ATOM   1353  C2B POPC  344      84.010  29.790  52.390  1.00  0.00            
ATOM   1354  C3B POPC  344      85.480  24.550  52.620  1.00  0.00            
ATOM   1355  C4B POPC  344      88.060  21.610  51.470  1.00  0.00            
ATOM   1356  NC3 POPC  345      77.000  -1.622  65.670  1.00  0.00            
ATOM   1357  PO4 POPC  345      81.390  -1.162  65.600  1.00  0.00            
ATOM   1358  GL1 POPC  345      82.600   0.180  61.370  1.00  0.00            
ATOM   1359  GL2 POPC  345      83.530   2.860  61.860  1.00  0.00            
ATOM   1360  C1A POPC  345      85.480   0.870  57.780  1.00  0.00            
ATOM   1361  D2A POPC  345      84.740   2.820  54.400  1.00  0.00            
ATOM   1362  C3A POPC  345      81.980   4.760  52.350  1.00  0.00            
ATOM   1363  C4A POPC  345      81.510   8.840  49.250  1.00  0.00            
ATOM   1364  C1B POPC  345      79.530   2.540  58.460  1.00  0.00            
ATOM   1365  C2B POPC  345      75.370   2.340  55.910  1.00  0.00            
ATOM   1366  C3B POPC  345      71.610   3.860  52.180  1.00  0.00            
ATOM   1367  C4B POPC  345      67.930   5.300  53.120  1.00  0.00            
ATOM   1368  NC3 POPC  346      38.840  87.000  64.640  1.00  0.00            
ATOM   1369  PO4 POPC  346      42.960  86.180  66.490  1.00  0.00            
ATOM   1370  GL1 POPC  346      43.340  88.910  63.140  1.00  0.00            
ATOM   1371  GL2 POPC  346      43.370  92.840  63.420  1.00  0.00            
ATOM   1372  C1A POPC  346      42.300  87.280  59.530  1.00  0.00            
ATOM   1373  D2A POPC  346      44.580  83.650  57.520  1.00  0.00            
ATOM   1374  C3A POPC  346      44.610  79.420  60.430  1.00  0.00            
ATOM   1375  C4A POPC  346      43.700  76.780  59.650  1.00  0.00            
ATOM   1376  C1B POPC  346      44.310  92.470  59.230  1.00  0.00            
ATOM   1377  C2B POPC  346      47.930  93.490  56.340  1.00  0.00            
ATOM   1378  C3B POPC  346      47.960  96.610  55.010  1.00  0.00            
ATOM   1379  C4B POPC  346      45.620 101.900  55.740  1.00  0.00            
ATOM   1380  NC3 POPC  347      65.200  68.360  74.050  1.00  0.00            
ATOM   1381  PO4 POPC  347      63.170  68.630  68.640  1.00  0.00            
ATOM   1382  GL1 POPC  347      61.670  69.510  64.920  1.00  0.00            
ATOM   1383  GL2 POPC  347      63.820  71.330  63.560  1.00  0.00            
ATOM   1384  C1A POPC  347      60.180  69.880  60.770  1.00  0.00            
ATOM   1385  D2A POPC  347      57.790  69.910  57.300  1.00  0.00            
ATOM   1386  C3A POPC  347      56.020  73.650  55.090  1.00  0.00            
ATOM   1387  C4A POPC  347      55.490  74.990  50.890  1.00  0.00            
ATOM   1388  C1B POPC  347      65.230  73.720  59.820  1.00  0.00            
ATOM   1389  C2B POPC  347      65.430  74.850  56.040  1.00  0.00            
ATOM   1390  C3B POPC  347      66.700  74.480  52.140  1.00  0.00            
ATOM   1391  C4B POPC  347      65.550  75.930  48.030  1.00  0.00            
ATOM   1392  NC3 POPC  348      72.130  43.380  65.780  1.00  0.00            
ATOM   1393  PO4 POPC  348      73.740  48.220  65.400  1.00  0.00            
ATOM   1394  GL1 POPC  348      72.120  47.640  62.450  1.00  0.00            
ATOM   1395  GL2 POPC  348      70.560  49.280  60.650  1.00  0.00            
ATOM   1396  C1A POPC  348      72.200  44.400  59.070  1.00  0.00            
ATOM   1397  D2A POPC  348      71.330  44.680  53.620  1.00  0.00            
ATOM   1398  C3A POPC  348      73.750  43.440  51.060  1.00  0.00            
ATOM   1399  C4A POPC  348      76.540  41.210  50.400  1.00  0.00            
ATOM   1400  C1B POPC  348      70.780  50.770  56.120  1.00  0.00            
ATOM   1401  C2B POPC  348      69.460  49.640  52.730  1.00  0.00            
ATOM   1402  C3B POPC  348      69.350  47.740  48.200  1.00  0.00            
ATOM   1403  C4B POPC  348      70.110  43.590  47.940  1.00  0.00            
ATOM   1404  NC3 POPC  349      43.250  11.960  67.530  1.00  0.00            
ATOM   1405  PO4 POPC  349      42.710   6.470  66.710  1.00  0.00            
ATOM   1406  GL1 POPC  349      45.690   6.770  62.840  1.00  0.00            
ATOM   1407  GL2 POPC  349      43.570   3.330  61.900  1.00  0.00            
ATOM   1408  C1A POPC  349      49.860   7.310  61.240  1.00  0.00            
ATOM   1409  D2A POPC  349      53.950   8.730  60.860  1.00  0.00            
ATOM   1410  C3A POPC  349      55.470  13.350  61.690  1.00  0.00            
ATOM   1411  C4A POPC  349      58.220  16.550  62.140  1.00  0.00            
ATOM   1412  C1B POPC  349      47.270   3.110  59.920  1.00  0.00            
ATOM   1413  C2B POPC  349      48.860   3.470  56.590  1.00  0.00            
ATOM   1414  C3B POPC  349      50.150   7.010  54.590  1.00  0.00            
ATOM   1415  C4B POPC  349      51.030   9.610  50.630  1.00  0.00            
ATOM   1416  NC3 POPC  350      81.550  52.330  70.100  1.00  0.00            
ATOM   1417  PO4 POPC  350      81.730  47.690  68.790  1.00  0.00            
ATOM   1418  GL1 POPC  350      80.970  46.510  63.200  1.00  0.00            
ATOM   1419  GL2 POPC  350      77.290  45.510  62.240  1.00  0.00            
ATOM   1420  C1A POPC  350      81.230  47.200  58.080  1.00  0.00            
ATOM   1421  D2A POPC  350      81.600  47.440  53.980  1.00  0.00            
ATOM   1422  C3A POPC  350      86.380  48.810  51.880  1.00  0.00            
ATOM   1423  C4A POPC  350      88.480  49.660  48.450  1.00  0.00            
ATOM   1424  C1B POPC  350      76.350  47.340  58.180  1.00  0.00            
ATOM   1425  C2B POPC  350      75.370  48.780  54.450  1.00  0.00            
ATOM   1426  C3B POPC  350      73.890  49.200  49.940  1.00  0.00            
ATOM   1427  C4B POPC  350      74.390  46.650  46.020  1.00  0.00            
ATOM   1428  NC3 POPC  351       1.440  39.550  65.430  1.00  0.00            
ATOM   1429  PO4 POPC  351       4.830  42.120  64.850  1.00  0.00            
ATOM   1430  GL1 POPC  351       4.960  45.230  61.270  1.00  0.00            
ATOM   1431  GL2 POPC  351       3.250  43.030  59.960  1.00  0.00            
ATOM   1432  C1A POPC  351       7.180  46.860  57.250  1.00  0.00            
ATOM   1433  D2A POPC  351       9.230  49.170  53.460  1.00  0.00            
ATOM   1434  C3A POPC  351      11.420  47.050  50.920  1.00  0.00            
ATOM   1435  C4A POPC  351      14.110  45.160  47.870  1.00  0.00            
ATOM   1436  C1B POPC  351       0.190  43.520  56.520  1.00  0.00            
ATOM   1437  C2B POPC  351      -2.792  45.090  52.810  1.00  0.00            
ATOM   1438  C3B POPC  351      -5.022  48.360  51.270  1.00  0.00            
ATOM   1439  C4B POPC  351      -8.732  51.070  49.070  1.00  0.00            
ATOM   1440  NC3 POPC  352      65.000  12.820  70.210  1.00  0.00            
ATOM   1441  PO4 POPC  352      62.210  11.400  66.910  1.00  0.00            
ATOM   1442  GL1 POPC  352      62.120  12.650  62.500  1.00  0.00            
ATOM   1443  GL2 POPC  352      60.390  10.610  62.240  1.00  0.00            
ATOM   1444  C1A POPC  352      59.180  13.340  58.500  1.00  0.00            
ATOM   1445  D2A POPC  352      55.760  15.720  56.700  1.00  0.00            
ATOM   1446  C3A POPC  352      55.460  13.550  52.490  1.00  0.00            
ATOM   1447  C4A POPC  352      57.210  11.390  49.160  1.00  0.00            
ATOM   1448  C1B POPC  352      64.310  11.070  58.800  1.00  0.00            
ATOM   1449  C2B POPC  352      66.600  10.200  55.390  1.00  0.00            
ATOM   1450  C3B POPC  352      64.650  10.000  51.880  1.00  0.00            
ATOM   1451  C4B POPC  352      62.860  10.860  48.080  1.00  0.00            
ATOM   1452  NC3 POPC  353       7.220  70.660  68.000  1.00  0.00            
ATOM   1453  PO4 POPC  353       3.160  72.040  66.770  1.00  0.00            
ATOM   1454  GL1 POPC  353       2.990  73.280  61.700  1.00  0.00            
ATOM   1455  GL2 POPC  353      -0.022  70.870  61.860  1.00  0.00            
ATOM   1456  C1A POPC  353       2.340  73.710  57.800  1.00  0.00            
ATOM   1457  D2A POPC  353       1.710  70.250  54.340  1.00  0.00            
ATOM   1458  C3A POPC  353       5.450  68.510  52.310  1.00  0.00            
ATOM   1459  C4A POPC  353      10.290  68.440  52.650  1.00  0.00            
ATOM   1460  C1B POPC  353       2.230  68.840  59.210  1.00  0.00            
ATOM   1461  C2B POPC  353       2.130  65.310  56.020  1.00  0.00            
ATOM   1462  C3B POPC  353       1.380  61.550  53.450  1.00  0.00            
ATOM   1463  C4B POPC  353       1.960  58.700  50.680  1.00  0.00            
ATOM   1464  NC3 POPC  354      65.520   1.910  71.780  1.00  0.00            
ATOM   1465  PO4 POPC  354      66.520   2.570  67.690  1.00  0.00            
ATOM   1466  GL1 POPC  354      67.060   4.460  63.720  1.00  0.00            
ATOM   1467  GL2 POPC  354      69.190   2.160  61.840  1.00  0.00            
ATOM   1468  C1A POPC  354      65.390   6.160  59.340  1.00  0.00            
ATOM   1469  D2A POPC  354      63.220   5.570  55.420  1.00  0.00            
ATOM   1470  C3A POPC  354      62.140   5.800  50.980  1.00  0.00            
ATOM   1471  C4A POPC  354      59.950   6.870  47.550  1.00  0.00            
ATOM   1472  C1B POPC  354      72.280  -0.372  61.720  1.00  0.00            
ATOM   1473  C2B POPC  354      75.770  -1.162  59.790  1.00  0.00            
ATOM   1474  C3B POPC  354      76.470  -2.612  55.580  1.00  0.00            
ATOM   1475  C4B POPC  354      75.310  -1.322  51.480  1.00  0.00            
ATOM   1476  NC3 POPC  355      97.230  94.110  68.430  1.00  0.00            
ATOM   1477  PO4 POPC  355      94.230  95.450  65.910  1.00  0.00            
ATOM   1478  GL1 POPC  355      91.420  93.950  62.500  1.00  0.00            
ATOM   1479  GL2 POPC  355      91.810  90.120  63.380  1.00  0.00            
ATOM   1480  C1A POPC  355      87.660  94.970  60.140  1.00  0.00            
ATOM   1481  D2A POPC  355      86.390  94.080  55.650  1.00  0.00            
ATOM   1482  C3A POPC  355      87.330  94.070  50.810  1.00  0.00            
ATOM   1483  C4A POPC  355      86.940  95.100  45.730  1.00  0.00            
ATOM   1484  C1B POPC  355      90.640  90.760  58.810  1.00  0.00            
ATOM   1485  C2B POPC  355      91.730  93.450  55.970  1.00  0.00            
ATOM   1486  C3B POPC  355      92.870  93.790  51.030  1.00  0.00            
ATOM   1487  C4B POPC  355      93.620  96.100  46.150  1.00  0.00            
ATOM   1488  NC3 POPC  356      38.910   7.730  69.460  1.00  0.00            
ATOM   1489  PO4 POPC  356      39.030  11.920  69.170  1.00  0.00            
ATOM   1490  GL1 POPC  356      39.520   9.320  64.200  1.00  0.00            
ATOM   1491  GL2 POPC  356      42.060  11.190  62.450  1.00  0.00            
ATOM   1492  C1A POPC  356      40.120   6.680  60.150  1.00  0.00            
ATOM   1493  D2A POPC  356      45.020   6.890  57.310  1.00  0.00            
ATOM   1494  C3A POPC  356      45.060   4.760  52.790  1.00  0.00            
ATOM   1495  C4A POPC  356      48.660   2.540  50.830  1.00  0.00            
ATOM   1496  C1B POPC  356      41.260  11.180  57.800  1.00  0.00            
ATOM   1497  C2B POPC  356      40.310   8.630  55.050  1.00  0.00            
ATOM   1498  C3B POPC  356      40.770   4.210  55.760  1.00  0.00            
ATOM   1499  C4B POPC  356      41.160   0.800  58.090  1.00  0.00            
ATOM   1500  NC3 POPC  357      48.830  86.710  65.480  1.00  0.00            
ATOM   1501  PO4 POPC  357      48.290  90.290  64.270  1.00  0.00            
ATOM   1502  GL1 POPC  357      48.600  89.860  60.530  1.00  0.00            
ATOM   1503  GL2 POPC  357      50.880  92.250  60.240  1.00  0.00            
ATOM   1504  C1A POPC  357      45.970  89.110  56.040  1.00  0.00            
ATOM   1505  D2A POPC  357      41.940  87.130  54.710  1.00  0.00            
ATOM   1506  C3A POPC  357      39.510  90.220  51.290  1.00  0.00            
ATOM   1507  C4A POPC  357      34.630  89.650  49.980  1.00  0.00            
ATOM   1508  C1B POPC  357      51.660  89.460  56.010  1.00  0.00            
ATOM   1509  C2B POPC  357      50.380  88.800  51.170  1.00  0.00            
ATOM   1510  C3B POPC  357      51.930  89.900  46.830  1.00  0.00            
ATOM   1511  C4B POPC  357      48.740  92.510  46.030  1.00  0.00            
ATOM   1512  NC3 POPC  358      25.860  16.540  67.840  1.00  0.00            
ATOM   1513  PO4 POPC  358      25.500  20.510  69.710  1.00  0.00            
ATOM   1514  GL1 POPC  358      26.530  21.830  65.590  1.00  0.00            
ATOM   1515  GL2 POPC  358      24.710  22.900  63.700  1.00  0.00            
ATOM   1516  C1A POPC  358      29.730  23.750  62.950  1.00  0.00            
ATOM   1517  D2A POPC  358      33.120  22.110  60.550  1.00  0.00            
ATOM   1518  C3A POPC  358      32.960  22.250  55.030  1.00  0.00            
ATOM   1519  C4A POPC  358      35.020  22.950  50.560  1.00  0.00            
ATOM   1520  C1B POPC  358      23.770  21.080  59.230  1.00  0.00            
ATOM   1521  C2B POPC  358      20.830  23.370  56.790  1.00  0.00            
ATOM   1522  C3B POPC  358      20.140  24.100  52.800  1.00  0.00            
ATOM   1523  C4B POPC  358      20.750  22.650  47.870  1.00  0.00            
ATOM   1524  NC3 POPC  359      94.200  32.500  69.340  1.00  0.00            
ATOM   1525  PO4 POPC  359      96.620  29.180  67.130  1.00  0.00            
ATOM   1526  GL1 POPC  359      99.330  26.520  64.150  1.00  0.00            
ATOM   1527  GL2 POPC  359      99.420  28.220  60.720  1.00  0.00            
ATOM   1528  C1A POPC  359      99.940  22.130  62.160  1.00  0.00            
ATOM   1529  D2A POPC  359     102.122  18.920  60.320  1.00  0.00            
ATOM   1530  C3A POPC  359     100.230  15.550  58.820  1.00  0.00            
ATOM   1531  C4A POPC  359     101.340  11.640  58.620  1.00  0.00            
ATOM   1532  C1B POPC  359     101.180  25.670  57.870  1.00  0.00            
ATOM   1533  C2B POPC  359      98.560  21.220  56.730  1.00  0.00            
ATOM   1534  C3B POPC  359      98.560  17.620  54.450  1.00  0.00            
ATOM   1535  C4B POPC  359      95.210  14.570  52.970  1.00  0.00            
ATOM   1536  NC3 POPC  360       1.560  78.400  67.910  1.00  0.00            
ATOM   1537  PO4 POPC  360      -0.952  77.790  64.540  1.00  0.00            
ATOM   1538  GL1 POPC  360      -1.272  76.600  60.580  1.00  0.00            
ATOM   1539  GL2 POPC  360       0.730  78.750  59.120  1.00  0.00            
ATOM   1540  C1A POPC  360      -2.402  74.690  56.280  1.00  0.00            
ATOM   1541  D2A POPC  360      -1.322  74.660  52.450  1.00  0.00            
ATOM   1542  C3A POPC  360      -1.232  70.780  50.750  1.00  0.00            
ATOM   1543  C4A POPC  360       0.430  66.240  51.660  1.00  0.00            
ATOM   1544  C1B POPC  360       1.590  78.140  54.480  1.00  0.00            
ATOM   1545  C2B POPC  360       3.110  77.140  50.610  1.00  0.00            
ATOM   1546  C3B POPC  360       2.410  73.860  48.010  1.00  0.00            
ATOM   1547  C4B POPC  360       2.670  69.290  48.360  1.00  0.00            
ATOM   1548  NC3 POPC  361      59.390  72.590  68.760  1.00  0.00            
ATOM   1549  PO4 POPC  361      58.530  78.130  68.610  1.00  0.00            
ATOM   1550  GL1 POPC  361      58.820  76.610  65.750  1.00  0.00            
ATOM   1551  GL2 POPC  361      59.630  79.260  63.430  1.00  0.00            
ATOM   1552  C1A POPC  361      60.350  74.630  62.180  1.00  0.00            
ATOM   1553  D2A POPC  361      60.730  74.820  57.740  1.00  0.00            
ATOM   1554  C3A POPC  361      62.470  70.800  55.240  1.00  0.00            
ATOM   1555  C4A POPC  361      62.290  67.050  51.540  1.00  0.00            
ATOM   1556  C1B POPC  361      62.090  78.700  60.480  1.00  0.00            
ATOM   1557  C2B POPC  361      62.790  79.500  55.540  1.00  0.00            
ATOM   1558  C3B POPC  361      61.860  76.470  52.520  1.00  0.00            
ATOM   1559  C4B POPC  361      60.090  75.430  48.390  1.00  0.00            
ATOM   1560  NC3 POPC  362      51.640  93.960  64.990  1.00  0.00            
ATOM   1561  PO4 POPC  362      52.340  91.190  67.800  1.00  0.00            
ATOM   1562  GL1 POPC  362      53.300  89.440  63.670  1.00  0.00            
ATOM   1563  GL2 POPC  362      53.060  87.680  61.660  1.00  0.00            
ATOM   1564  C1A POPC  362      55.550  91.160  58.490  1.00  0.00            
ATOM   1565  D2A POPC  362      58.650  92.930  54.870  1.00  0.00            
ATOM   1566  C3A POPC  362      62.750  95.440  56.330  1.00  0.00            
ATOM   1567  C4A POPC  362      63.420  98.610  57.480  1.00  0.00            
ATOM   1568  C1B POPC  362      55.430  86.050  58.530  1.00  0.00            
ATOM   1569  C2B POPC  362      56.720  88.030  54.230  1.00  0.00            
ATOM   1570  C3B POPC  362      54.370  91.330  51.950  1.00  0.00            
ATOM   1571  C4B POPC  362      50.200  94.380  50.800  1.00  0.00            
ATOM   1572  NC3 POPC  363      69.570  60.530  63.470  1.00  0.00            
ATOM   1573  PO4 POPC  363      65.980  61.880  60.970  1.00  0.00            
ATOM   1574  GL1 POPC  363      64.080  60.130  56.810  1.00  0.00            
ATOM   1575  GL2 POPC  363      60.520  60.240  57.120  1.00  0.00            
ATOM   1576  C1A POPC  363      63.520  56.840  52.570  1.00  0.00            
ATOM   1577  D2A POPC  363      66.960  56.390  48.560  1.00  0.00            
ATOM   1578  C3A POPC  363      65.850  53.550  45.230  1.00  0.00            
ATOM   1579  C4A POPC  363      65.170  49.330  44.940  1.00  0.00            
ATOM   1580  C1B POPC  363      61.070  61.650  53.340  1.00  0.00            
ATOM   1581  C2B POPC  363      61.780  60.650  50.280  1.00  0.00            
ATOM   1582  C3B POPC  363      62.760  58.990  45.570  1.00  0.00            
ATOM   1583  C4B POPC  363      61.970  56.970  43.030  1.00  0.00            
ATOM   1584  NC3 POPC  364      48.990  77.760  67.960  1.00  0.00            
ATOM   1585  PO4 POPC  364      50.370  81.570  67.210  1.00  0.00            
ATOM   1586  GL1 POPC  364      51.060  83.060  62.410  1.00  0.00            
ATOM   1587  GL2 POPC  364      49.730  80.130  60.690  1.00  0.00            
ATOM   1588  C1A POPC  364      49.550  85.220  58.400  1.00  0.00            
ATOM   1589  D2A POPC  364      48.100  85.140  53.490  1.00  0.00            
ATOM   1590  C3A POPC  364      44.380  83.320  52.160  1.00  0.00            
ATOM   1591  C4A POPC  364      42.640  79.970  54.360  1.00  0.00            
ATOM   1592  C1B POPC  364      48.870  79.400  56.930  1.00  0.00            
ATOM   1593  C2B POPC  364      52.250  79.970  53.570  1.00  0.00            
ATOM   1594  C3B POPC  364      53.940  79.710  48.770  1.00  0.00            
ATOM   1595  C4B POPC  364      56.350  77.900  44.980  1.00  0.00            
ATOM   1596  NC3 POPC  365      33.990  92.910  65.710  1.00  0.00            
ATOM   1597  PO4 POPC  365      34.120  89.120  67.490  1.00  0.00            
ATOM   1598  GL1 POPC  365      34.530  88.560  62.630  1.00  0.00            
ATOM   1599  GL2 POPC  365      37.110  87.400  59.850  1.00  0.00            
ATOM   1600  C1A POPC  365      33.620  90.090  58.370  1.00  0.00            
ATOM   1601  D2A POPC  365      32.220  90.540  54.210  1.00  0.00            
ATOM   1602  C3A POPC  365      34.510  93.430  53.510  1.00  0.00            
ATOM   1603  C4A POPC  365      36.120  95.040  49.630  1.00  0.00            
ATOM   1604  C1B POPC  365      35.760  86.910  54.780  1.00  0.00            
ATOM   1605  C2B POPC  365      34.020  83.900  51.640  1.00  0.00            
ATOM   1606  C3B POPC  365      32.190  83.690  47.540  1.00  0.00            
ATOM   1607  C4B POPC  365      27.830  84.450  46.260  1.00  0.00            
ATOM   1608  NC3 POPC  366      50.150  71.250  72.420  1.00  0.00            
ATOM   1609  PO4 POPC  366      47.390  73.260  69.670  1.00  0.00            
ATOM   1610  GL1 POPC  366      47.090  74.320  65.110  1.00  0.00            
ATOM   1611  GL2 POPC  366      47.210  76.190  62.620  1.00  0.00            
ATOM   1612  C1A POPC  366      45.770  71.590  61.550  1.00  0.00            
ATOM   1613  D2A POPC  366      43.850  71.390  56.520  1.00  0.00            
ATOM   1614  C3A POPC  366      42.700  70.190  52.300  1.00  0.00            
ATOM   1615  C4A POPC  366      40.180  68.460  48.610  1.00  0.00            
ATOM   1616  C1B POPC  366      47.750  74.480  58.430  1.00  0.00            
ATOM   1617  C2B POPC  366      45.280  75.700  54.730  1.00  0.00            
ATOM   1618  C3B POPC  366      40.910  74.990  54.010  1.00  0.00            
ATOM   1619  C4B POPC  366      40.250  73.930  50.270  1.00  0.00            
ATOM   1620  NC3 POPC  367      77.640  80.790  66.150  1.00  0.00            
ATOM   1621  PO4 POPC  367      80.200  78.680  67.600  1.00  0.00            
ATOM   1622  GL1 POPC  367      81.840  78.850  63.270  1.00  0.00            
ATOM   1623  GL2 POPC  367      83.640  76.450  60.840  1.00  0.00            
ATOM   1624  C1A POPC  367      84.350  81.740  61.980  1.00  0.00            
ATOM   1625  D2A POPC  367      84.600  83.790  58.840  1.00  0.00            
ATOM   1626  C3A POPC  367      80.950  86.420  56.720  1.00  0.00            
ATOM   1627  C4A POPC  367      79.150  88.250  52.800  1.00  0.00            
ATOM   1628  C1B POPC  367      85.670  79.290  57.370  1.00  0.00            
ATOM   1629  C2B POPC  367      86.070  82.970  54.560  1.00  0.00            
ATOM   1630  C3B POPC  367      84.680  86.840  52.200  1.00  0.00            
ATOM   1631  C4B POPC  367      82.410  87.450  48.730  1.00  0.00            
ATOM   1632  NC3 POPC  368      29.870   8.630  66.150  1.00  0.00            
ATOM   1633  PO4 POPC  368      30.540  13.080  65.710  1.00  0.00            
ATOM   1634  GL1 POPC  368      28.840  16.020  64.150  1.00  0.00            
ATOM   1635  GL2 POPC  368      27.200  14.800  61.440  1.00  0.00            
ATOM   1636  C1A POPC  368      28.010  19.620  60.510  1.00  0.00            
ATOM   1637  D2A POPC  368      27.440  22.240  55.980  1.00  0.00            
ATOM   1638  C3A POPC  368      24.250  21.030  54.130  1.00  0.00            
ATOM   1639  C4A POPC  368      22.620  18.430  50.360  1.00  0.00            
ATOM   1640  C1B POPC  368      28.550  15.470  57.300  1.00  0.00            
ATOM   1641  C2B POPC  368      29.630  17.820  54.130  1.00  0.00            
ATOM   1642  C3B POPC  368      34.580  17.300  51.970  1.00  0.00            
ATOM   1643  C4B POPC  368      36.430  14.310  50.170  1.00  0.00            
ATOM   1644  NC3 POPC  369       3.780  46.750  66.620  1.00  0.00            
ATOM   1645  PO4 POPC  369       6.000  50.610  64.820  1.00  0.00            
ATOM   1646  GL1 POPC  369       8.240  54.360  62.410  1.00  0.00            
ATOM   1647  GL2 POPC  369      11.660  54.580  62.830  1.00  0.00            
ATOM   1648  C1A POPC  369       7.060  56.140  58.130  1.00  0.00            
ATOM   1649  D2A POPC  369       5.240  58.050  54.120  1.00  0.00            
ATOM   1650  C3A POPC  369       6.570  57.840  49.440  1.00  0.00            
ATOM   1651  C4A POPC  369       8.850  57.370  45.760  1.00  0.00            
ATOM   1652  C1B POPC  369      14.020  51.270  61.060  1.00  0.00            
ATOM   1653  C2B POPC  369      15.250  50.590  56.310  1.00  0.00            
ATOM   1654  C3B POPC  369      17.120  49.370  51.660  1.00  0.00            
ATOM   1655  C4B POPC  369      20.980  50.370  49.290  1.00  0.00            
ATOM   1656  NC3 POPC  370      15.970  18.080  68.090  1.00  0.00            
ATOM   1657  PO4 POPC  370      11.830  17.500  70.110  1.00  0.00            
ATOM   1658  GL1 POPC  370      11.660  15.750  66.220  1.00  0.00            
ATOM   1659  GL2 POPC  370      12.450  18.680  64.350  1.00  0.00            
ATOM   1660  C1A POPC  370      10.290  14.590  61.670  1.00  0.00            
ATOM   1661  D2A POPC  370       9.090  13.280  57.360  1.00  0.00            
ATOM   1662  C3A POPC  370       8.480  16.650  55.050  1.00  0.00            
ATOM   1663  C4A POPC  370       9.260  20.540  51.690  1.00  0.00            
ATOM   1664  C1B POPC  370      12.390  19.130  60.070  1.00  0.00            
ATOM   1665  C2B POPC  370      12.410  20.260  55.510  1.00  0.00            
ATOM   1666  C3B POPC  370      15.540  21.280  53.020  1.00  0.00            
ATOM   1667  C4B POPC  370      17.480  19.370  49.510  1.00  0.00            
ATOM   1668  NC3 POPC  371      30.900  55.410  67.440  1.00  0.00            
ATOM   1669  PO4 POPC  371      26.760  55.620  68.210  1.00  0.00            
ATOM   1670  GL1 POPC  371      25.850  55.480  62.830  1.00  0.00            
ATOM   1671  GL2 POPC  371      27.650  54.010  62.070  1.00  0.00            
ATOM   1672  C1A POPC  371      24.170  57.290  59.060  1.00  0.00            
ATOM   1673  D2A POPC  371      21.250  56.570  56.720  1.00  0.00            
ATOM   1674  C3A POPC  371      20.600  58.860  53.050  1.00  0.00            
ATOM   1675  C4A POPC  371      20.090  59.490  48.970  1.00  0.00            
ATOM   1676  C1B POPC  371      29.640  56.060  59.280  1.00  0.00            
ATOM   1677  C2B POPC  371      30.870  58.520  56.370  1.00  0.00            
ATOM   1678  C3B POPC  371      31.030  59.290  51.760  1.00  0.00            
ATOM   1679  C4B POPC  371      32.580  61.740  48.180  1.00  0.00            
ATOM   1680  NC3 POPC  372     100.540  39.080  69.580  1.00  0.00            
ATOM   1681  PO4 POPC  372      97.930  40.580  66.440  1.00  0.00            
ATOM   1682  GL1 POPC  372      97.290  41.260  62.460  1.00  0.00            
ATOM   1683  GL2 POPC  372     100.490  40.720  60.410  1.00  0.00            
ATOM   1684  C1A POPC  372      94.440  41.410  59.050  1.00  0.00            
ATOM   1685  D2A POPC  372      93.590  38.370  55.480  1.00  0.00            
ATOM   1686  C3A POPC  372      90.550  37.270  52.420  1.00  0.00            
ATOM   1687  C4A POPC  372      90.410  39.840  48.740  1.00  0.00            
ATOM   1688  C1B POPC  372      98.640  39.440  56.530  1.00  0.00            
ATOM   1689  C2B POPC  372      97.340  39.320  52.250  1.00  0.00            
ATOM   1690  C3B POPC  372      99.760  40.790  48.560  1.00  0.00            
ATOM   1691  C4B POPC  372     102.912  41.810  45.960  1.00  0.00            
ATOM   1692  NC3 POPC  373      70.900  74.290  63.500  1.00  0.00            
ATOM   1693  PO4 POPC  373      72.400  69.950  63.770  1.00  0.00            
ATOM   1694  GL1 POPC  373      73.440  72.640  59.280  1.00  0.00            
ATOM   1695  GL2 POPC  373      72.890  76.490  59.620  1.00  0.00            
ATOM   1696  C1A POPC  373      76.650  71.150  56.970  1.00  0.00            
ATOM   1697  D2A POPC  373      79.400  72.050  53.650  1.00  0.00            
ATOM   1698  C3A POPC  373      81.100  67.970  52.730  1.00  0.00            
ATOM   1699  C4A POPC  373      83.760  64.250  52.780  1.00  0.00            
ATOM   1700  C1B POPC  373      71.650  76.510  55.980  1.00  0.00            
ATOM   1701  C2B POPC  373      70.800  76.750  51.680  1.00  0.00            
ATOM   1702  C3B POPC  373      70.350  75.180  47.460  1.00  0.00            
ATOM   1703  C4B POPC  373      70.550  72.680  43.290  1.00  0.00            
ATOM   1704  NC3 POPC  374      34.360  63.100  72.630  1.00  0.00            
ATOM   1705  PO4 POPC  374      31.260  64.250  70.830  1.00  0.00            
ATOM   1706  GL1 POPC  374      31.080  63.610  66.680  1.00  0.00            
ATOM   1707  GL2 POPC  374      34.470  61.800  65.410  1.00  0.00            
ATOM   1708  C1A POPC  374      30.720  64.390  62.370  1.00  0.00            
ATOM   1709  D2A POPC  374      31.630  63.040  58.190  1.00  0.00            
ATOM   1710  C3A POPC  374      29.220  64.600  55.520  1.00  0.00            
ATOM   1711  C4A POPC  374      25.150  65.090  54.830  1.00  0.00            
ATOM   1712  C1B POPC  374      34.740  61.150  61.680  1.00  0.00            
ATOM   1713  C2B POPC  374      36.490  60.250  57.300  1.00  0.00            
ATOM   1714  C3B POPC  374      35.310  62.170  53.100  1.00  0.00            
ATOM   1715  C4B POPC  374      33.030  66.030  51.350  1.00  0.00            
ATOM   1716  NC3 POPC  375       0.810  89.410  71.090  1.00  0.00            
ATOM   1717  PO4 POPC  375      -2.212  89.940  67.510  1.00  0.00            
ATOM   1718  GL1 POPC  375      -0.682  89.720  63.570  1.00  0.00            
ATOM   1719  GL2 POPC  375       0.370  87.030  61.920  1.00  0.00            
ATOM   1720  C1A POPC  375      -1.912  90.520  59.100  1.00  0.00            
ATOM   1721  D2A POPC  375      -0.422  91.990  55.610  1.00  0.00            
ATOM   1722  C3A POPC  375      -2.492  96.270  53.960  1.00  0.00            
ATOM   1723  C4A POPC  375      -6.252  98.750  51.200  1.00  0.00            
ATOM   1724  C1B POPC  375       3.650  89.680  59.270  1.00  0.00            
ATOM   1725  C2B POPC  375       4.290  90.720  55.380  1.00  0.00            
ATOM   1726  C3B POPC  375       4.480  90.600  50.440  1.00  0.00            
ATOM   1727  C4B POPC  375       8.220  92.380  47.150  1.00  0.00            
ATOM   1728  NC3 POPC  376      -3.842  32.080  63.660  1.00  0.00            
ATOM   1729  PO4 POPC  376      -1.032  35.930  62.930  1.00  0.00            
ATOM   1730  GL1 POPC  376      -1.312  35.200  58.430  1.00  0.00            
ATOM   1731  GL2 POPC  376       0.350  31.770  58.470  1.00  0.00            
ATOM   1732  C1A POPC  376       0.610  37.380  55.020  1.00  0.00            
ATOM   1733  D2A POPC  376       1.850  40.250  52.920  1.00  0.00            
ATOM   1734  C3A POPC  376       5.690  41.090  49.120  1.00  0.00            
ATOM   1735  C4A POPC  376       5.980  40.960  44.670  1.00  0.00            
ATOM   1736  C1B POPC  376       0.080  31.640  53.790  1.00  0.00            
ATOM   1737  C2B POPC  376      -0.932  33.740  50.190  1.00  0.00            
ATOM   1738  C3B POPC  376      -2.752  36.170  45.740  1.00  0.00            
ATOM   1739  C4B POPC  376       0.060  37.010  43.600  1.00  0.00            
ATOM   1740  NC3 POPC  377      76.580  59.670  68.780  1.00  0.00            
ATOM   1741  PO4 POPC  377      78.270  55.380  67.580  1.00  0.00            
ATOM   1742  GL1 POPC  377      77.160  53.770  63.190  1.00  0.00            
ATOM   1743  GL2 POPC  377      73.820  52.410  62.740  1.00  0.00            
ATOM   1744  C1A POPC  377      76.080  54.380  58.490  1.00  0.00            
ATOM   1745  D2A POPC  377      78.980  52.820  55.280  1.00  0.00            
ATOM   1746  C3A POPC  377      78.450  51.420  51.790  1.00  0.00            
ATOM   1747  C4A POPC  377      76.510  53.430  47.170  1.00  0.00            
ATOM   1748  C1B POPC  377      70.270  54.310  60.270  1.00  0.00            
ATOM   1749  C2B POPC  377      66.070  53.490  57.340  1.00  0.00            
ATOM   1750  C3B POPC  377      63.390  51.880  53.400  1.00  0.00            
ATOM   1751  C4B POPC  377      65.210  50.000  49.940  1.00  0.00            
ATOM   1752  NC3 POPC  378      38.230  18.280  68.990  1.00  0.00            
ATOM   1753  PO4 POPC  378      42.460  17.340  68.940  1.00  0.00            
ATOM   1754  GL1 POPC  378      44.710  15.780  63.840  1.00  0.00            
ATOM   1755  GL2 POPC  378      47.550  16.960  62.430  1.00  0.00            
ATOM   1756  C1A POPC  378      41.680  15.440  60.530  1.00  0.00            
ATOM   1757  D2A POPC  378      36.750  14.000  61.000  1.00  0.00            
ATOM   1758  C3A POPC  378      36.340   9.990  58.930  1.00  0.00            
ATOM   1759  C4A POPC  378      35.650   6.320  57.760  1.00  0.00            
ATOM   1760  C1B POPC  378      46.200  18.550  58.770  1.00  0.00            
ATOM   1761  C2B POPC  378      46.070  16.830  54.760  1.00  0.00            
ATOM   1762  C3B POPC  378      49.660  14.480  52.450  1.00  0.00            
ATOM   1763  C4B POPC  378      51.320  14.560  48.760  1.00  0.00            
ATOM   1764  NC3 POPC  379       5.770  54.660  67.110  1.00  0.00            
ATOM   1765  PO4 POPC  379       8.120  58.030  66.250  1.00  0.00            
ATOM   1766  GL1 POPC  379      10.210  59.730  62.930  1.00  0.00            
ATOM   1767  GL2 POPC  379      12.780  59.110  61.000  1.00  0.00            
ATOM   1768  C1A POPC  379       9.200  60.610  57.360  1.00  0.00            
ATOM   1769  D2A POPC  379      10.270  59.540  52.930  1.00  0.00            
ATOM   1770  C3A POPC  379      10.140  61.490  48.780  1.00  0.00            
ATOM   1771  C4A POPC  379       8.110  63.060  44.400  1.00  0.00            
ATOM   1772  C1B POPC  379      14.530  60.090  57.180  1.00  0.00            
ATOM   1773  C2B POPC  379      15.710  60.320  52.310  1.00  0.00            
ATOM   1774  C3B POPC  379      14.740  60.200  48.030  1.00  0.00            
ATOM   1775  C4B POPC  379      12.620  60.660  44.270  1.00  0.00            
ATOM   1776  NC3 POPC  380      40.250  24.730  73.980  1.00  0.00            
ATOM   1777  PO4 POPC  380      37.090  23.190  71.160  1.00  0.00            
ATOM   1778  GL1 POPC  380      36.920  24.920  66.730  1.00  0.00            
ATOM   1779  GL2 POPC  380      33.900  26.450  64.220  1.00  0.00            
ATOM   1780  C1A POPC  380      38.060  24.180  62.480  1.00  0.00            
ATOM   1781  D2A POPC  380      39.980  25.280  58.000  1.00  0.00            
ATOM   1782  C3A POPC  380      40.470  28.640  54.800  1.00  0.00            
ATOM   1783  C4A POPC  380      42.270  29.270  50.360  1.00  0.00            
ATOM   1784  C1B POPC  380      34.560  26.710  59.760  1.00  0.00            
ATOM   1785  C2B POPC  380      35.520  27.030  56.010  1.00  0.00            
ATOM   1786  C3B POPC  380      35.940  29.320  53.300  1.00  0.00            
ATOM   1787  C4B POPC  380      36.600  29.340  49.930  1.00  0.00            
ATOM   1788  NC3 POPC  381      27.910  66.830  68.790  1.00  0.00            
ATOM   1789  PO4 POPC  381      28.870  70.100  65.340  1.00  0.00            
ATOM   1790  GL1 POPC  381      33.120  68.990  64.470  1.00  0.00            
ATOM   1791  GL2 POPC  381      36.570  70.630  64.260  1.00  0.00            
ATOM   1792  C1A POPC  381      36.110  66.080  62.450  1.00  0.00            
ATOM   1793  D2A POPC  381      38.110  67.340  59.460  1.00  0.00            
ATOM   1794  C3A POPC  381      34.990  66.730  56.250  1.00  0.00            
ATOM   1795  C4A POPC  381      32.420  69.610  54.690  1.00  0.00            
ATOM   1796  C1B POPC  381      34.010  70.890  60.000  1.00  0.00            
ATOM   1797  C2B POPC  381      29.460  68.950  58.640  1.00  0.00            
ATOM   1798  C3B POPC  381      26.900  65.280  60.000  1.00  0.00            
ATOM   1799  C4B POPC  381      27.020  60.810  59.920  1.00  0.00            
ATOM   1800  NC3 POPC  382      91.130  85.810  69.270  1.00  0.00            
ATOM   1801  PO4 POPC  382      88.110  89.670  69.330  1.00  0.00            
ATOM   1802  GL1 POPC  382      87.100  88.540  65.510  1.00  0.00            
ATOM   1803  GL2 POPC  382      85.850  85.850  63.530  1.00  0.00            
ATOM   1804  C1A POPC  382      87.090  90.890  62.430  1.00  0.00            
ATOM   1805  D2A POPC  382      84.040  89.810  59.740  1.00  0.00            
ATOM   1806  C3A POPC  382      86.380  88.970  56.760  1.00  0.00            
ATOM   1807  C4A POPC  382      88.710  89.790  53.060  1.00  0.00            
ATOM   1808  C1B POPC  382      88.640  86.390  60.810  1.00  0.00            
ATOM   1809  C2B POPC  382      90.350  86.410  56.840  1.00  0.00            
ATOM   1810  C3B POPC  382      93.230  88.640  54.480  1.00  0.00            
ATOM   1811  C4B POPC  382      97.460  91.000  52.830  1.00  0.00            
ATOM   1812  NC3 POPC  383      18.500  64.900  66.680  1.00  0.00            
ATOM   1813  PO4 POPC  383      21.730  63.150  66.920  1.00  0.00            
ATOM   1814  GL1 POPC  383      20.730  63.730  61.720  1.00  0.00            
ATOM   1815  GL2 POPC  383      17.520  64.520  60.900  1.00  0.00            
ATOM   1816  C1A POPC  383      21.780  61.970  57.170  1.00  0.00            
ATOM   1817  D2A POPC  383      25.550  60.220  54.770  1.00  0.00            
ATOM   1818  C3A POPC  383      25.460  59.120  50.290  1.00  0.00            
ATOM   1819  C4A POPC  383      24.120  57.410  45.850  1.00  0.00            
ATOM   1820  C1B POPC  383      17.500  64.860  56.570  1.00  0.00            
ATOM   1821  C2B POPC  383      19.400  63.710  53.080  1.00  0.00            
ATOM   1822  C3B POPC  383      22.420  64.710  50.040  1.00  0.00            
ATOM   1823  C4B POPC  383      25.050  66.590  47.960  1.00  0.00            
ATOM   1824  NC3 POPC  384      30.460  52.540  71.590  1.00  0.00            
ATOM   1825  PO4 POPC  384      31.380  50.630  66.910  1.00  0.00            
ATOM   1826  GL1 POPC  384      31.340  50.370  62.710  1.00  0.00            
ATOM   1827  GL2 POPC  384      28.870  49.470  61.670  1.00  0.00            
ATOM   1828  C1A POPC  384      33.810  51.220  59.630  1.00  0.00            
ATOM   1829  D2A POPC  384      37.350  51.050  57.060  1.00  0.00            
ATOM   1830  C3A POPC  384      36.990  52.400  53.250  1.00  0.00            
ATOM   1831  C4A POPC  384      35.810  50.130  50.310  1.00  0.00            
ATOM   1832  C1B POPC  384      28.910  49.610  57.220  1.00  0.00            
ATOM   1833  C2B POPC  384      31.870  53.100  55.010  1.00  0.00            
ATOM   1834  C3B POPC  384      33.010  53.910  50.260  1.00  0.00            
ATOM   1835  C4B POPC  384      34.630  56.000  47.590  1.00  0.00            
ATOM   1836  NC3 POPC  385      71.130   4.580  66.370  1.00  0.00            
ATOM   1837  PO4 POPC  385      69.960   8.000  66.350  1.00  0.00            
ATOM   1838  GL1 POPC  385      69.860   8.210  62.210  1.00  0.00            
ATOM   1839  GL2 POPC  385      70.910   9.650  60.990  1.00  0.00            
ATOM   1840  C1A POPC  385      70.080   6.150  57.670  1.00  0.00            
ATOM   1841  D2A POPC  385      70.050   2.670  57.000  1.00  0.00            
ATOM   1842  C3A POPC  385      66.370   1.180  55.990  1.00  0.00            
ATOM   1843  C4A POPC  385      62.680   0.730  53.060  1.00  0.00            
ATOM   1844  C1B POPC  385      72.170  10.220  56.030  1.00  0.00            
ATOM   1845  C2B POPC  385      70.900   9.700  51.310  1.00  0.00            
ATOM   1846  C3B POPC  385      73.440   7.470  48.250  1.00  0.00            
ATOM   1847  C4B POPC  385      77.750   5.710  46.120  1.00  0.00            
ATOM   1848  NC3 POPC  386      91.930  68.200  70.120  1.00  0.00            
ATOM   1849  PO4 POPC  386      94.180  66.150  66.240  1.00  0.00            
ATOM   1850  GL1 POPC  386      92.110  67.450  63.320  1.00  0.00            
ATOM   1851  GL2 POPC  386      91.160  65.550  60.660  1.00  0.00            
ATOM   1852  C1A POPC  386      92.040  70.760  59.620  1.00  0.00            
ATOM   1853  D2A POPC  386      90.640  71.650  55.900  1.00  0.00            
ATOM   1854  C3A POPC  386      89.080  75.800  53.540  1.00  0.00            
ATOM   1855  C4A POPC  386      89.480  78.530  51.130  1.00  0.00            
ATOM   1856  C1B POPC  386      91.220  66.930  56.810  1.00  0.00            
ATOM   1857  C2B POPC  386      92.180  68.720  52.630  1.00  0.00            
ATOM   1858  C3B POPC  386      93.750  68.480  48.150  1.00  0.00            
ATOM   1859  C4B POPC  386      92.160  67.370  43.690  1.00  0.00            
ATOM   1860  NC3 POPC  387      71.960  18.000  71.020  1.00  0.00            
ATOM   1861  PO4 POPC  387      69.050  15.860  67.950  1.00  0.00            
ATOM   1862  GL1 POPC  387      68.470  16.880  63.610  1.00  0.00            
ATOM   1863  GL2 POPC  387      70.110  15.700  60.030  1.00  0.00            
ATOM   1864  C1A POPC  387      67.420  19.890  59.650  1.00  0.00            
ATOM   1865  D2A POPC  387      66.570  23.780  57.830  1.00  0.00            
ATOM   1866  C3A POPC  387      66.630  22.580  54.220  1.00  0.00            
ATOM   1867  C4A POPC  387      67.400  22.210  50.110  1.00  0.00            
ATOM   1868  C1B POPC  387      68.990  15.490  55.910  1.00  0.00            
ATOM   1869  C2B POPC  387      66.770  17.870  52.250  1.00  0.00            
ATOM   1870  C3B POPC  387      66.460  18.120  47.580  1.00  0.00            
ATOM   1871  C4B POPC  387      64.850  15.520  44.800  1.00  0.00            
ATOM   1872  NC3 POPC  388      79.060  14.970  69.360  1.00  0.00            
ATOM   1873  PO4 POPC  388      76.640  18.310  69.400  1.00  0.00            
ATOM   1874  GL1 POPC  388      76.080  16.690  64.900  1.00  0.00            
ATOM   1875  GL2 POPC  388      77.040  12.850  65.420  1.00  0.00            
ATOM   1876  C1A POPC  388      75.140  16.610  60.930  1.00  0.00            
ATOM   1877  D2A POPC  388      75.150  16.940  56.800  1.00  0.00            
ATOM   1878  C3A POPC  388      78.530  16.470  53.710  1.00  0.00            
ATOM   1879  C4A POPC  388      80.150  15.770  49.590  1.00  0.00            
ATOM   1880  C1B POPC  388      77.910  10.930  61.350  1.00  0.00            
ATOM   1881  C2B POPC  388      76.930  12.340  56.720  1.00  0.00            
ATOM   1882  C3B POPC  388      74.950  13.080  52.530  1.00  0.00            
ATOM   1883  C4B POPC  388      75.100  16.400  49.090  1.00  0.00            
ATOM   1884  NC3 POPC  389      98.710  68.170  65.130  1.00  0.00            
ATOM   1885  PO4 POPC  389      98.880  63.060  64.440  1.00  0.00            
ATOM   1886  GL1 POPC  389      96.740  64.460  61.210  1.00  0.00            
ATOM   1887  GL2 POPC  389     100.170  66.370  59.810  1.00  0.00            
ATOM   1888  C1A POPC  389      94.420  63.570  57.850  1.00  0.00            
ATOM   1889  D2A POPC  389      94.170  63.190  53.230  1.00  0.00            
ATOM   1890  C3A POPC  389      97.100  66.670  50.790  1.00  0.00            
ATOM   1891  C4A POPC  389      99.430  67.130  47.410  1.00  0.00            
ATOM   1892  C1B POPC  389      98.970  68.570  55.310  1.00  0.00            
ATOM   1893  C2B POPC  389      95.970  71.820  53.420  1.00  0.00            
ATOM   1894  C3B POPC  389      93.250  73.210  49.910  1.00  0.00            
ATOM   1895  C4B POPC  389      89.650  73.170  48.960  1.00  0.00            
ATOM   1896  NC3 POPC  390      33.000  45.780  68.980  1.00  0.00            
ATOM   1897  PO4 POPC  390      35.650  41.400  69.240  1.00  0.00            
ATOM   1898  GL1 POPC  390      34.220  41.990  64.880  1.00  0.00            
ATOM   1899  GL2 POPC  390      32.810  44.600  63.050  1.00  0.00            
ATOM   1900  C1A POPC  390      34.860  40.790  59.960  1.00  0.00            
ATOM   1901  D2A POPC  390      36.040  37.100  58.260  1.00  0.00            
ATOM   1902  C3A POPC  390      33.180  36.660  56.150  1.00  0.00            
ATOM   1903  C4A POPC  390      33.920  34.310  51.710  1.00  0.00            
ATOM   1904  C1B POPC  390      32.650  44.900  58.780  1.00  0.00            
ATOM   1905  C2B POPC  390      33.750  47.350  54.530  1.00  0.00            
ATOM   1906  C3B POPC  390      31.830  45.530  51.580  1.00  0.00            
ATOM   1907  C4B POPC  390      29.390  44.560  47.310  1.00  0.00            
ATOM   1908  NC3 POPC  391      92.630  38.490  64.610  1.00  0.00            
ATOM   1909  PO4 POPC  391      93.950  34.230  64.940  1.00  0.00            
ATOM   1910  GL1 POPC  391      92.340  33.390  61.190  1.00  0.00            
ATOM   1911  GL2 POPC  391      91.170  36.570  59.450  1.00  0.00            
ATOM   1912  C1A POPC  391      91.360  33.060  56.320  1.00  0.00            
ATOM   1913  D2A POPC  391      92.860  32.520  51.690  1.00  0.00            
ATOM   1914  C3A POPC  391      96.210  34.520  49.190  1.00  0.00            
ATOM   1915  C4A POPC  391      95.310  38.320  47.420  1.00  0.00            
ATOM   1916  C1B POPC  391      89.710  40.370  57.740  1.00  0.00            
ATOM   1917  C2B POPC  391      89.270  42.800  54.160  1.00  0.00            
ATOM   1918  C3B POPC  391      88.220  44.450  49.720  1.00  0.00            
ATOM   1919  C4B POPC  391      83.950  46.460  48.500  1.00  0.00            
ATOM   1920  NC3 POPC  392      93.220  53.840  67.370  1.00  0.00            
ATOM   1921  PO4 POPC  392      89.040  51.440  65.150  1.00  0.00            
ATOM   1922  GL1 POPC  392      87.710  52.760  60.190  1.00  0.00            
ATOM   1923  GL2 POPC  392      87.270  49.320  60.400  1.00  0.00            
ATOM   1924  C1A POPC  392      88.880  50.950  55.920  1.00  0.00            
ATOM   1925  D2A POPC  392      89.780  53.510  51.610  1.00  0.00            
ATOM   1926  C3A POPC  392      89.200  55.330  47.830  1.00  0.00            
ATOM   1927  C4A POPC  392      91.610  57.540  44.560  1.00  0.00            
ATOM   1928  C1B POPC  392      85.740  46.410  56.640  1.00  0.00            
ATOM   1929  C2B POPC  392      84.490  43.990  53.060  1.00  0.00            
ATOM   1930  C3B POPC  392      85.710  39.540  51.280  1.00  0.00            
ATOM   1931  C4B POPC  392      86.140  38.430  46.190  1.00  0.00            
ATOM   1932  NC3 POPC  393      62.760  -3.412  66.470  1.00  0.00            
ATOM   1933  PO4 POPC  393      60.000  -0.972  68.730  1.00  0.00            
ATOM   1934  GL1 POPC  393      58.180   1.620  64.940  1.00  0.00            
ATOM   1935  GL2 POPC  393      58.550  -0.802  62.370  1.00  0.00            
ATOM   1936  C1A POPC  393      55.340   3.590  61.710  1.00  0.00            
ATOM   1937  D2A POPC  393      53.340   4.090  58.070  1.00  0.00            
ATOM   1938  C3A POPC  393      53.290   3.960  52.690  1.00  0.00            
ATOM   1939  C4A POPC  393      52.820   5.520  48.860  1.00  0.00            
ATOM   1940  C1B POPC  393      56.630  -0.742  57.650  1.00  0.00            
ATOM   1941  C2B POPC  393      58.260   3.220  54.180  1.00  0.00            
ATOM   1942  C3B POPC  393      57.380   7.320  51.900  1.00  0.00            
ATOM   1943  C4B POPC  393      59.860  10.790  53.910  1.00  0.00            
ATOM   1944  NC3 POPC  394      84.470   7.950  69.110  1.00  0.00            
ATOM   1945  PO4 POPC  394      82.410  11.510  68.320  1.00  0.00            
ATOM   1946  GL1 POPC  394      81.400  15.200  64.650  1.00  0.00            
ATOM   1947  GL2 POPC  394      82.990  18.230  64.220  1.00  0.00            
ATOM   1948  C1A POPC  394      80.150  15.470  60.200  1.00  0.00            
ATOM   1949  D2A POPC  394      81.870  12.400  56.950  1.00  0.00            
ATOM   1950  C3A POPC  394      83.400  13.640  52.880  1.00  0.00            
ATOM   1951  C4A POPC  394      86.420  14.290  50.460  1.00  0.00            
ATOM   1952  C1B POPC  394      82.860  20.020  60.830  1.00  0.00            
ATOM   1953  C2B POPC  394      82.510  17.860  56.440  1.00  0.00            
ATOM   1954  C3B POPC  394      83.760  18.740  52.060  1.00  0.00            
ATOM   1955  C4B POPC  394      84.450  17.970  47.660  1.00  0.00            
ATOM   1956  NC3 POPC  395      91.870  13.220  67.220  1.00  0.00            
ATOM   1957  PO4 POPC  395      88.930  10.000  66.330  1.00  0.00            
ATOM   1958  GL1 POPC  395      88.500  10.240  61.990  1.00  0.00            
ATOM   1959  GL2 POPC  395      89.010   8.000  61.950  1.00  0.00            
ATOM   1960  C1A POPC  395      88.100  10.250  57.720  1.00  0.00            
ATOM   1961  D2A POPC  395      89.030  10.920  53.430  1.00  0.00            
ATOM   1962  C3A POPC  395      91.920  10.470  50.350  1.00  0.00            
ATOM   1963  C4A POPC  395      96.540  11.410  48.890  1.00  0.00            
ATOM   1964  C1B POPC  395      92.360   8.920  59.060  1.00  0.00            
ATOM   1965  C2B POPC  395      93.050   8.980  55.390  1.00  0.00            
ATOM   1966  C3B POPC  395      94.900   6.280  51.190  1.00  0.00            
ATOM   1967  C4B POPC  395      96.410   4.240  47.640  1.00  0.00            
ATOM   1968  NC3 POPC  396       3.880   5.350  69.310  1.00  0.00            
ATOM   1969  PO4 POPC  396       7.840   8.220  67.240  1.00  0.00            
ATOM   1970  GL1 POPC  396       5.020   6.900  64.330  1.00  0.00            
ATOM   1971  GL2 POPC  396       6.330   5.230  61.560  1.00  0.00            
ATOM   1972  C1A POPC  396       2.290   7.790  60.990  1.00  0.00            
ATOM   1973  D2A POPC  396       0.700   7.130  57.220  1.00  0.00            
ATOM   1974  C3A POPC  396       2.450   8.840  54.210  1.00  0.00            
ATOM   1975  C4A POPC  396       5.470  12.430  54.180  1.00  0.00            
ATOM   1976  C1B POPC  396       4.990   4.700  57.350  1.00  0.00            
ATOM   1977  C2B POPC  396       4.980   4.600  52.790  1.00  0.00            
ATOM   1978  C3B POPC  396       6.390   2.030  49.040  1.00  0.00            
ATOM   1979  C4B POPC  396       4.160  -0.982  45.930  1.00  0.00            
ATOM   1980  NC3 POPC  397      29.000 103.412  70.340  1.00  0.00            
ATOM   1981  PO4 POPC  397      31.250 100.900  67.200  1.00  0.00            
ATOM   1982  GL1 POPC  397      29.850 100.550  62.580  1.00  0.00            
ATOM   1983  GL2 POPC  397      27.790 102.872  61.290  1.00  0.00            
ATOM   1984  C1A POPC  397      31.290  99.260  58.700  1.00  0.00            
ATOM   1985  D2A POPC  397      30.850  97.450  54.320  1.00  0.00            
ATOM   1986  C3A POPC  397      30.100  94.770  50.580  1.00  0.00            
ATOM   1987  C4A POPC  397      27.990  93.470  46.790  1.00  0.00            
ATOM   1988  C1B POPC  397      27.460 105.672  59.030  1.00  0.00            
ATOM   1989  C2B POPC  397      26.780 107.262  54.920  1.00  0.00            
ATOM   1990  C3B POPC  397      25.280 106.652  50.390  1.00  0.00            
ATOM   1991  C4B POPC  397      24.270 110.572  48.780  1.00  0.00            
ATOM   1992  NC3 POPC  398      27.200  33.080  68.260  1.00  0.00            
ATOM   1993  PO4 POPC  398      25.750  36.470  65.990  1.00  0.00            
ATOM   1994  GL1 POPC  398      25.470  37.100  61.890  1.00  0.00            
ATOM   1995  GL2 POPC  398      25.120  40.110  61.950  1.00  0.00            
ATOM   1996  C1A POPC  398      23.750  35.950  58.520  1.00  0.00            
ATOM   1997  D2A POPC  398      21.780  33.080  55.570  1.00  0.00            
ATOM   1998  C3A POPC  398      18.450  33.840  54.620  1.00  0.00            
ATOM   1999  C4A POPC  398      17.090  35.800  57.010  1.00  0.00            
ATOM   2000  C1B POPC  398      24.280  41.060  57.560  1.00  0.00            
ATOM   2001  C2B POPC  398      24.190  41.540  53.910  1.00  0.00            
ATOM   2002  C3B POPC  398      27.340  40.250  51.650  1.00  0.00            
ATOM   2003  C4B POPC  398      30.300  37.630  51.180  1.00  0.00            
ATOM   2004  NC3 POPC  399      18.240  12.230  72.120  1.00  0.00            
ATOM   2005  PO4 POPC  399      16.780   9.240  69.220  1.00  0.00            
ATOM   2006  GL1 POPC  399      20.570   9.120  65.230  1.00  0.00            
ATOM   2007  GL2 POPC  399      19.580   7.070  62.770  1.00  0.00            
ATOM   2008  C1A POPC  399      21.590  11.910  61.910  1.00  0.00            
ATOM   2009  D2A POPC  399      21.050  11.690  57.920  1.00  0.00            
ATOM   2010  C3A POPC  399      19.270  15.540  56.180  1.00  0.00            
ATOM   2011  C4A POPC  399      18.980  18.680  54.110  1.00  0.00            
ATOM   2012  C1B POPC  399      18.000   7.870  57.500  1.00  0.00            
ATOM   2013  C2B POPC  399      17.450  11.010  54.850  1.00  0.00            
ATOM   2014  C3B POPC  399      18.000  14.580  50.780  1.00  0.00            
ATOM   2015  C4B POPC  399      17.820  14.970  46.900  1.00  0.00            
ATOM   2016  NC3 POPC  400      88.210  54.210  69.480  1.00  0.00            
ATOM   2017  PO4 POPC  400      85.510  56.200  66.290  1.00  0.00            
ATOM   2018  GL1 POPC  400      85.090  56.390  61.830  1.00  0.00            
ATOM   2019  GL2 POPC  400      86.160  58.380  58.890  1.00  0.00            
ATOM   2020  C1A POPC  400      82.380  53.230  60.240  1.00  0.00            
ATOM   2021  D2A POPC  400      83.880  51.060  56.370  1.00  0.00            
ATOM   2022  C3A POPC  400      83.050  52.880  52.410  1.00  0.00            
ATOM   2023  C4A POPC  400      85.150  55.970  50.240  1.00  0.00            
ATOM   2024  C1B POPC  400      86.670  59.880  53.890  1.00  0.00            
ATOM   2025  C2B POPC  400      85.290  61.120  48.970  1.00  0.00            
ATOM   2026  C3B POPC  400      87.510  61.530  45.720  1.00  0.00            
ATOM   2027  C4B POPC  400      90.230  62.470  43.220  1.00  0.00            
ATOM   2028  NC3 POPC  401      56.820  92.500  67.560  1.00  0.00            
ATOM   2029  PO4 POPC  401      60.340  90.210  68.790  1.00  0.00            
ATOM   2030  GL1 POPC  401      58.370  87.910  65.060  1.00  0.00            
ATOM   2031  GL2 POPC  401      58.480  89.500  62.990  1.00  0.00            
ATOM   2032  C1A POPC  401      58.230  84.680  62.790  1.00  0.00            
ATOM   2033  D2A POPC  401      56.480  81.560  60.540  1.00  0.00            
ATOM   2034  C3A POPC  401      53.510  81.750  58.280  1.00  0.00            
ATOM   2035  C4A POPC  401      52.680  84.730  54.410  1.00  0.00            
ATOM   2036  C1B POPC  401      59.980  88.280  58.390  1.00  0.00            
ATOM   2037  C2B POPC  401      62.790  86.230  54.250  1.00  0.00            
ATOM   2038  C3B POPC  401      65.860  83.130  53.040  1.00  0.00            
ATOM   2039  C4B POPC  401      67.140  79.280  53.610  1.00  0.00            
ATOM   2040  NC3 POPC  402      86.940  17.110  74.170  1.00  0.00            
ATOM   2041  PO4 POPC  402      89.770  17.030  70.260  1.00  0.00            
ATOM   2042  GL1 POPC  402      88.480  17.050  65.620  1.00  0.00            
ATOM   2043  GL2 POPC  402      86.280  14.870  64.940  1.00  0.00            
ATOM   2044  C1A POPC  402      89.470  18.770  61.500  1.00  0.00            
ATOM   2045  D2A POPC  402      91.430  19.950  57.370  1.00  0.00            
ATOM   2046  C3A POPC  402      90.300  24.150  55.470  1.00  0.00            
ATOM   2047  C4A POPC  402      90.130  28.870  53.690  1.00  0.00            
ATOM   2048  C1B POPC  402      85.870  14.910  60.260  1.00  0.00            
ATOM   2049  C2B POPC  402      86.620  15.320  56.240  1.00  0.00            
ATOM   2050  C3B POPC  402      89.180  17.030  53.300  1.00  0.00            
ATOM   2051  C4B POPC  402      93.720  19.610  52.060  1.00  0.00            
ATOM   2052  NC3 POPC  403       8.080  19.320  67.720  1.00  0.00            
ATOM   2053  PO4 POPC  403       4.160  20.440  66.370  1.00  0.00            
ATOM   2054  GL1 POPC  403       4.990  18.890  62.640  1.00  0.00            
ATOM   2055  GL2 POPC  403       7.870  18.780  62.280  1.00  0.00            
ATOM   2056  C1A POPC  403       4.320  17.700  57.890  1.00  0.00            
ATOM   2057  D2A POPC  403       3.970  18.110  53.660  1.00  0.00            
ATOM   2058  C3A POPC  403       5.660  16.360  50.510  1.00  0.00            
ATOM   2059  C4A POPC  403       9.160  12.900  50.650  1.00  0.00            
ATOM   2060  C1B POPC  403       8.130  20.910  58.450  1.00  0.00            
ATOM   2061  C2B POPC  403       5.800  23.240  54.990  1.00  0.00            
ATOM   2062  C3B POPC  403       2.860  25.370  52.160  1.00  0.00            
ATOM   2063  C4B POPC  403      -1.132  27.070  52.480  1.00  0.00            
ATOM   2064  NC3 POPC  404      69.120  48.330  67.840  1.00  0.00            
ATOM   2065  PO4 POPC  404      67.590  44.390  66.240  1.00  0.00            
ATOM   2066  GL1 POPC  404      66.710  46.480  61.960  1.00  0.00            
ATOM   2067  GL2 POPC  404      67.330  44.280  60.390  1.00  0.00            
ATOM   2068  C1A POPC  404      66.750  47.750  56.690  1.00  0.00            
ATOM   2069  D2A POPC  404      66.540  45.810  52.550  1.00  0.00            
ATOM   2070  C3A POPC  404      63.570  43.000  52.480  1.00  0.00            
ATOM   2071  C4A POPC  404      64.270  39.960  49.620  1.00  0.00            
ATOM   2072  C1B POPC  404      64.580  40.680  58.970  1.00  0.00            
ATOM   2073  C2B POPC  404      64.150  38.230  54.660  1.00  0.00            
ATOM   2074  C3B POPC  404      62.470  35.790  50.690  1.00  0.00            
ATOM   2075  C4B POPC  404      61.040  32.810  47.180  1.00  0.00            
ATOM   2076  NC3 POPC  405      35.440  11.800  65.330  1.00  0.00            
ATOM   2077  PO4 POPC  405      34.860   7.520  65.650  1.00  0.00            
ATOM   2078  GL1 POPC  405      33.240   8.710  62.170  1.00  0.00            
ATOM   2079  GL2 POPC  405      32.660  11.440  61.350  1.00  0.00            
ATOM   2080  C1A POPC  405      30.240   7.490  58.620  1.00  0.00            
ATOM   2081  D2A POPC  405      31.360   7.250  54.390  1.00  0.00            
ATOM   2082  C3A POPC  405      35.960   9.380  52.660  1.00  0.00            
ATOM   2083  C4A POPC  405      40.130  11.020  50.390  1.00  0.00            
ATOM   2084  C1B POPC  405      32.440  12.710  57.140  1.00  0.00            
ATOM   2085  C2B POPC  405      31.650  12.920  52.960  1.00  0.00            
ATOM   2086  C3B POPC  405      31.780  14.530  48.260  1.00  0.00            
ATOM   2087  C4B POPC  405      33.210  11.710  45.810  1.00  0.00            
ATOM   2088  NC3 POPC  406      98.480  76.210  71.430  1.00  0.00            
ATOM   2089  PO4 POPC  406      99.060  80.830  68.550  1.00  0.00            
ATOM   2090  GL1 POPC  406      98.030  83.080  64.750  1.00  0.00            
ATOM   2091  GL2 POPC  406      99.930  82.140  61.250  1.00  0.00            
ATOM   2092  C1A POPC  406      97.100  86.160  61.700  1.00  0.00            
ATOM   2093  D2A POPC  406      94.950  88.210  58.730  1.00  0.00            
ATOM   2094  C3A POPC  406      95.850  93.280  58.650  1.00  0.00            
ATOM   2095  C4A POPC  406      94.970  97.080  56.890  1.00  0.00            
ATOM   2096  C1B POPC  406     100.190  82.220  57.200  1.00  0.00            
ATOM   2097  C2B POPC  406     102.020  83.310  53.020  1.00  0.00            
ATOM   2098  C3B POPC  406     103.472  81.800  50.160  1.00  0.00            
ATOM   2099  C4B POPC  406     107.652  81.620  47.790  1.00  0.00            
ATOM   2100  NC3 POPC  407      27.890  81.100  66.630  1.00  0.00            
ATOM   2101  PO4 POPC  407      31.480  80.370  63.810  1.00  0.00            
ATOM   2102  GL1 POPC  407      32.470  83.770  59.420  1.00  0.00            
ATOM   2103  GL2 POPC  407      30.400  85.640  61.120  1.00  0.00            
ATOM   2104  C1A POPC  407      31.080  85.970  56.260  1.00  0.00            
ATOM   2105  D2A POPC  407      28.940  83.350  52.360  1.00  0.00            
ATOM   2106  C3A POPC  407      26.560  80.870  54.500  1.00  0.00            
ATOM   2107  C4A POPC  407      22.840  79.340  56.400  1.00  0.00            
ATOM   2108  C1B POPC  407      26.710  83.520  58.840  1.00  0.00            
ATOM   2109  C2B POPC  407      24.260  84.780  55.690  1.00  0.00            
ATOM   2110  C3B POPC  407      23.890  86.280  51.960  1.00  0.00            
ATOM   2111  C4B POPC  407      20.550  89.410  49.560  1.00  0.00            
ATOM   2112  NC3 POPC  408      77.270  44.770  67.260  1.00  0.00            
ATOM   2113  PO4 POPC  408      75.620  40.420  68.420  1.00  0.00            
ATOM   2114  GL1 POPC  408      76.170  41.240  63.920  1.00  0.00            
ATOM   2115  GL2 POPC  408      79.570  41.190  63.310  1.00  0.00            
ATOM   2116  C1A POPC  408      75.200  40.140  60.160  1.00  0.00            
ATOM   2117  D2A POPC  408      73.320  40.290  55.840  1.00  0.00            
ATOM   2118  C3A POPC  408      73.530  37.060  52.440  1.00  0.00            
ATOM   2119  C4A POPC  408      73.490  34.620  49.380  1.00  0.00            
ATOM   2120  C1B POPC  408      80.170  41.680  58.900  1.00  0.00            
ATOM   2121  C2B POPC  408      77.830  43.790  54.800  1.00  0.00            
ATOM   2122  C3B POPC  408      78.320  46.040  50.360  1.00  0.00            
ATOM   2123  C4B POPC  408      79.420  45.770  46.540  1.00  0.00            
ATOM   2124  NC3 POPC  409       9.000  78.560  67.520  1.00  0.00            
ATOM   2125  PO4 POPC  409      10.380  74.790  67.600  1.00  0.00            
ATOM   2126  GL1 POPC  409       7.910  74.300  64.570  1.00  0.00            
ATOM   2127  GL2 POPC  409       5.450  76.770  64.360  1.00  0.00            
ATOM   2128  C1A POPC  409       7.180  74.680  59.970  1.00  0.00            
ATOM   2129  D2A POPC  409       6.490  76.820  56.540  1.00  0.00            
ATOM   2130  C3A POPC  409       7.150  74.580  53.020  1.00  0.00            
ATOM   2131  C4A POPC  409       7.790  71.780  49.160  1.00  0.00            
ATOM   2132  C1B POPC  409       8.610  79.470  61.000  1.00  0.00            
ATOM   2133  C2B POPC  409       9.430  81.240  57.840  1.00  0.00            
ATOM   2134  C3B POPC  409      10.010  83.770  52.450  1.00  0.00            
ATOM   2135  C4B POPC  409      10.810  84.810  48.910  1.00  0.00            
ATOM   2136  NC3 POPC  410       3.950  11.550  69.240  1.00  0.00            
ATOM   2137  PO4 POPC  410       1.660   9.640  66.900  1.00  0.00            
ATOM   2138  GL1 POPC  410      -0.442  11.560  63.760  1.00  0.00            
ATOM   2139  GL2 POPC  410       1.180  14.810  64.130  1.00  0.00            
ATOM   2140  C1A POPC  410      -3.752  13.290  63.250  1.00  0.00            
ATOM   2141  D2A POPC  410      -7.812  14.590  63.480  1.00  0.00            
ATOM   2142  C3A POPC  410     -10.822  14.190  60.200  1.00  0.00            
ATOM   2143  C4A POPC  410     -10.462  13.800  56.280  1.00  0.00            
ATOM   2144  C1B POPC  410       4.480  12.640  61.200  1.00  0.00            
ATOM   2145  C2B POPC  410       6.140   9.530  58.030  1.00  0.00            
ATOM   2146  C3B POPC  410       9.340   6.650  56.520  1.00  0.00            
ATOM   2147  C4B POPC  410      10.180   5.050  51.760  1.00  0.00            
ATOM   2148  NC3 POPC  411      12.680   0.840  65.550  1.00  0.00            
ATOM   2149  PO4 POPC  411      16.330   0.220  67.910  1.00  0.00            
ATOM   2150  GL1 POPC  411      17.470   0.200  63.430  1.00  0.00            
ATOM   2151  GL2 POPC  411      16.710   3.090  63.170  1.00  0.00            
ATOM   2152  C1A POPC  411      14.580  -2.092  60.440  1.00  0.00            
ATOM   2153  D2A POPC  411      12.050  -1.922  56.310  1.00  0.00            
ATOM   2154  C3A POPC  411      11.980  -4.772  52.730  1.00  0.00            
ATOM   2155  C4A POPC  411      12.680  -6.492  48.040  1.00  0.00            
ATOM   2156  C1B POPC  411      13.620   3.290  59.210  1.00  0.00            
ATOM   2157  C2B POPC  411      13.930   4.670  55.060  1.00  0.00            
ATOM   2158  C3B POPC  411      15.630   4.960  50.850  1.00  0.00            
ATOM   2159  C4B POPC  411      19.920   6.570  49.870  1.00  0.00            
ATOM   2160  NC3 POPC  412      41.790  23.230  68.880  1.00  0.00            
ATOM   2161  PO4 POPC  412      42.330  27.360  70.010  1.00  0.00            
ATOM   2162  GL1 POPC  412      41.460  26.330  65.210  1.00  0.00            
ATOM   2163  GL2 POPC  412      43.580  24.350  63.950  1.00  0.00            
ATOM   2164  C1A POPC  412      43.280  29.170  61.800  1.00  0.00            
ATOM   2165  D2A POPC  412      44.010  31.200  57.840  1.00  0.00            
ATOM   2166  C3A POPC  412      45.440  31.590  53.760  1.00  0.00            
ATOM   2167  C4A POPC  412      43.520  33.880  50.870  1.00  0.00            
ATOM   2168  C1B POPC  412      42.030  21.140  60.060  1.00  0.00            
ATOM   2169  C2B POPC  412      42.420  20.380  55.670  1.00  0.00            
ATOM   2170  C3B POPC  412      43.490  20.980  51.790  1.00  0.00            
ATOM   2171  C4B POPC  412      42.880  22.370  47.550  1.00  0.00            
ATOM   2172  NC3 POPC  413      25.540  50.280  65.940  1.00  0.00            
ATOM   2173  PO4 POPC  413      22.040  53.620  66.110  1.00  0.00            
ATOM   2174  GL1 POPC  413      22.400  51.670  62.840  1.00  0.00            
ATOM   2175  GL2 POPC  413      24.360  49.880  59.880  1.00  0.00            
ATOM   2176  C1A POPC  413      19.290  54.220  60.740  1.00  0.00            
ATOM   2177  D2A POPC  413      15.560  54.970  58.400  1.00  0.00            
ATOM   2178  C3A POPC  413      16.640  55.070  54.110  1.00  0.00            
ATOM   2179  C4A POPC  413      17.120  55.190  50.090  1.00  0.00            
ATOM   2180  C1B POPC  413      25.050  52.210  57.450  1.00  0.00            
ATOM   2181  C2B POPC  413      26.170  55.120  53.900  1.00  0.00            
ATOM   2182  C3B POPC  413      27.330  54.070  49.630  1.00  0.00            
ATOM   2183  C4B POPC  413      29.640  57.260  47.730  1.00  0.00            
ATOM   2184  NC3 POPC  414      88.140  71.250  66.280  1.00  0.00            
ATOM   2185  PO4 POPC  414      87.740  65.940  67.250  1.00  0.00            
ATOM   2186  GL1 POPC  414      85.970  66.990  62.640  1.00  0.00            
ATOM   2187  GL2 POPC  414      84.930  64.820  61.040  1.00  0.00            
ATOM   2188  C1A POPC  414      87.140  68.830  59.130  1.00  0.00            
ATOM   2189  D2A POPC  414      85.170  69.250  54.750  1.00  0.00            
ATOM   2190  C3A POPC  414      87.770  68.980  51.300  1.00  0.00            
ATOM   2191  C4A POPC  414      88.350  68.730  46.720  1.00  0.00            
ATOM   2192  C1B POPC  414      87.260  63.790  57.340  1.00  0.00            
ATOM   2193  C2B POPC  414      89.400  64.350  53.020  1.00  0.00            
ATOM   2194  C3B POPC  414      90.640  64.600  48.400  1.00  0.00            
ATOM   2195  C4B POPC  414      95.090  63.880  46.490  1.00  0.00            
ATOM   2196  NC3 POPC  415      78.880   3.190  71.480  1.00  0.00            
ATOM   2197  PO4 POPC  415      75.390   2.390  68.250  1.00  0.00            
ATOM   2198  GL1 POPC  415      75.330   3.250  64.430  1.00  0.00            
ATOM   2199  GL2 POPC  415      78.050   2.890  63.190  1.00  0.00            
ATOM   2200  C1A POPC  415      74.320   4.410  60.160  1.00  0.00            
ATOM   2201  D2A POPC  415      76.370   7.320  57.880  1.00  0.00            
ATOM   2202  C3A POPC  415      80.350   7.720  56.970  1.00  0.00            
ATOM   2203  C4A POPC  415      84.040   8.490  54.590  1.00  0.00            
ATOM   2204  C1B POPC  415      80.200   6.480  62.220  1.00  0.00            
ATOM   2205  C2B POPC  415      84.790   7.120  59.490  1.00  0.00            
ATOM   2206  C3B POPC  415      87.610   5.500  57.080  1.00  0.00            
ATOM   2207  C4B POPC  415      89.790   5.940  52.790  1.00  0.00            
ATOM   2208  NC3 POPC  416      20.600  21.690  73.830  1.00  0.00            
ATOM   2209  PO4 POPC  416      20.170  18.800  69.580  1.00  0.00            
ATOM   2210  GL1 POPC  416      21.920  19.280  65.720  1.00  0.00            
ATOM   2211  GL2 POPC  416      23.560  17.000  63.660  1.00  0.00            
ATOM   2212  C1A POPC  416      19.760  21.130  62.790  1.00  0.00            
ATOM   2213  D2A POPC  416      17.830  19.340  59.690  1.00  0.00            
ATOM   2214  C3A POPC  416      15.090  23.070  58.070  1.00  0.00            
ATOM   2215  C4A POPC  416      15.690  25.910  54.690  1.00  0.00            
ATOM   2216  C1B POPC  416      21.950  16.530  59.800  1.00  0.00            
ATOM   2217  C2B POPC  416      24.310  16.350  55.770  1.00  0.00            
ATOM   2218  C3B POPC  416      26.430  15.130  51.610  1.00  0.00            
ATOM   2219  C4B POPC  416      27.920  17.980  48.110  1.00  0.00            
ATOM   2220  NC3 POPC  417       6.970  89.920  70.160  1.00  0.00            
ATOM   2221  PO4 POPC  417       4.180  86.210  69.130  1.00  0.00            
ATOM   2222  GL1 POPC  417       4.520  87.000  64.710  1.00  0.00            
ATOM   2223  GL2 POPC  417       7.320  87.800  65.190  1.00  0.00            
ATOM   2224  C1A POPC  417       6.100  84.660  60.730  1.00  0.00            
ATOM   2225  D2A POPC  417       4.630  81.870  56.760  1.00  0.00            
ATOM   2226  C3A POPC  417       6.440  80.480  53.450  1.00  0.00            
ATOM   2227  C4A POPC  417      10.490  78.870  52.930  1.00  0.00            
ATOM   2228  C1B POPC  417       8.630  89.080  60.940  1.00  0.00            
ATOM   2229  C2B POPC  417       9.160  92.310  58.030  1.00  0.00            
ATOM   2230  C3B POPC  417      12.490  91.850  54.300  1.00  0.00            
ATOM   2231  C4B POPC  417      13.630  90.620  49.190  1.00  0.00            
ATOM   2232  NC3 POPC  418      10.540  38.040  70.600  1.00  0.00            
ATOM   2233  PO4 POPC  418      12.010  33.050  68.210  1.00  0.00            
ATOM   2234  GL1 POPC  418      12.380  33.660  64.490  1.00  0.00            
ATOM   2235  GL2 POPC  418      15.510  33.380  64.690  1.00  0.00            
ATOM   2236  C1A POPC  418      13.140  34.600  60.130  1.00  0.00            
ATOM   2237  D2A POPC  418      12.750  34.330  54.960  1.00  0.00            
ATOM   2238  C3A POPC  418      14.390  37.790  52.880  1.00  0.00            
ATOM   2239  C4A POPC  418      12.900  39.520  48.560  1.00  0.00            
ATOM   2240  C1B POPC  418      16.040  37.720  63.060  1.00  0.00            
ATOM   2241  C2B POPC  418      14.280  39.790  59.080  1.00  0.00            
ATOM   2242  C3B POPC  418      11.980  40.220  55.450  1.00  0.00            
ATOM   2243  C4B POPC  418      10.210  42.500  52.240  1.00  0.00            
ATOM   2244  NC3 POPC  419      93.820  42.740  68.020  1.00  0.00            
ATOM   2245  PO4 POPC  419      89.530  42.670  65.950  1.00  0.00            
ATOM   2246  GL1 POPC  419      87.300  41.450  62.910  1.00  0.00            
ATOM   2247  GL2 POPC  419      86.300  43.040  61.080  1.00  0.00            
ATOM   2248  C1A POPC  419      83.940  38.910  61.320  1.00  0.00            
ATOM   2249  D2A POPC  419      79.760  36.660  60.360  1.00  0.00            
ATOM   2250  C3A POPC  419      77.410  37.550  56.950  1.00  0.00            
ATOM   2251  C4A POPC  419      78.150  36.770  52.770  1.00  0.00            
ATOM   2252  C1B POPC  419      84.890  41.600  57.060  1.00  0.00            
ATOM   2253  C2B POPC  419      82.360  37.990  54.600  1.00  0.00            
ATOM   2254  C3B POPC  419      82.610  35.620  50.710  1.00  0.00            
ATOM   2255  C4B POPC  419      83.020  34.320  46.170  1.00  0.00            
ATOM   2256  NC3 POPC  420      75.930  66.750  64.510  1.00  0.00            
ATOM   2257  PO4 POPC  420      74.080  62.660  64.020  1.00  0.00            
ATOM   2258  GL1 POPC  420      73.870  64.960  59.340  1.00  0.00            
ATOM   2259  GL2 POPC  420      74.220  67.660  59.150  1.00  0.00            
ATOM   2260  C1A POPC  420      75.840  62.160  56.890  1.00  0.00            
ATOM   2261  D2A POPC  420      75.630  62.380  52.270  1.00  0.00            
ATOM   2262  C3A POPC  420      71.340  58.020  51.080  1.00  0.00            
ATOM   2263  C4A POPC  420      68.380  54.840  52.840  1.00  0.00            
ATOM   2264  C1B POPC  420      76.100  66.870  54.790  1.00  0.00            
ATOM   2265  C2B POPC  420      76.650  67.260  50.040  1.00  0.00            
ATOM   2266  C3B POPC  420      78.960  70.280  47.440  1.00  0.00            
ATOM   2267  C4B POPC  420      82.240  68.920  44.210  1.00  0.00            
ATOM   2268  NC3 POPC  421      10.430  27.250  69.750  1.00  0.00            
ATOM   2269  PO4 POPC  421      10.480  23.470  66.860  1.00  0.00            
ATOM   2270  GL1 POPC  421      10.170  23.060  63.230  1.00  0.00            
ATOM   2271  GL2 POPC  421       6.790  24.050  63.360  1.00  0.00            
ATOM   2272  C1A POPC  421       9.160  25.810  59.050  1.00  0.00            
ATOM   2273  D2A POPC  421      10.780  25.410  55.490  1.00  0.00            
ATOM   2274  C3A POPC  421      11.020  29.020  52.500  1.00  0.00            
ATOM   2275  C4A POPC  421       9.810  32.260  50.870  1.00  0.00            
ATOM   2276  C1B POPC  421       3.050  22.170  60.040  1.00  0.00            
ATOM   2277  C2B POPC  421       1.260  21.490  55.750  1.00  0.00            
ATOM   2278  C3B POPC  421      -1.532  22.020  52.200  1.00  0.00            
ATOM   2279  C4B POPC  421      -4.942  22.730  49.550  1.00  0.00            
ATOM   2280  NC3 POPC  422      63.500  15.840  66.160  1.00  0.00            
ATOM   2281  PO4 POPC  422      60.810  19.210  67.590  1.00  0.00            
ATOM   2282  GL1 POPC  422      60.560  21.040  62.950  1.00  0.00            
ATOM   2283  GL2 POPC  422      63.210  19.780  61.650  1.00  0.00            
ATOM   2284  C1A POPC  422      59.830  19.980  58.180  1.00  0.00            
ATOM   2285  D2A POPC  422      62.710  19.270  55.270  1.00  0.00            
ATOM   2286  C3A POPC  422      62.740  19.610  51.320  1.00  0.00            
ATOM   2287  C4A POPC  422      60.250  21.310  47.370  1.00  0.00            
ATOM   2288  C1B POPC  422      63.500  16.230  59.330  1.00  0.00            
ATOM   2289  C2B POPC  422      63.460  14.610  54.150  1.00  0.00            
ATOM   2290  C3B POPC  422      60.570  14.750  50.530  1.00  0.00            
ATOM   2291  C4B POPC  422      56.430  16.240  48.340  1.00  0.00            
ATOM   2292  NC3 POPC  423      76.560  25.370  68.780  1.00  0.00            
ATOM   2293  PO4 POPC  423      72.320  22.720  69.230  1.00  0.00            
ATOM   2294  GL1 POPC  423      74.330  22.130  65.520  1.00  0.00            
ATOM   2295  GL2 POPC  423      72.520  20.100  62.080  1.00  0.00            
ATOM   2296  C1A POPC  423      77.400  20.980  62.470  1.00  0.00            
ATOM   2297  D2A POPC  423      79.260  21.080  57.520  1.00  0.00            
ATOM   2298  C3A POPC  423      75.950  22.380  54.980  1.00  0.00            
ATOM   2299  C4A POPC  423      71.830  23.530  52.430  1.00  0.00            
ATOM   2300  C1B POPC  423      71.890  20.050  56.690  1.00  0.00            
ATOM   2301  C2B POPC  423      72.120  17.920  52.310  1.00  0.00            
ATOM   2302  C3B POPC  423      70.490  14.850  49.800  1.00  0.00            
ATOM   2303  C4B POPC  423      66.830  13.330  49.210  1.00  0.00            
ATOM   2304  NC3 POPC  424       3.870  31.770  73.830  1.00  0.00            
ATOM   2305  PO4 POPC  424       4.990  30.670  69.560  1.00  0.00            
ATOM   2306  GL1 POPC  424       5.140  29.300  65.650  1.00  0.00            
ATOM   2307  GL2 POPC  424       8.600  29.770  64.460  1.00  0.00            
ATOM   2308  C1A POPC  424       5.840  30.200  60.710  1.00  0.00            
ATOM   2309  D2A POPC  424       4.500  28.660  57.300  1.00  0.00            
ATOM   2310  C3A POPC  424       6.400  28.090  54.140  1.00  0.00            
ATOM   2311  C4A POPC  424       7.610  25.350  49.800  1.00  0.00            
ATOM   2312  C1B POPC  424      12.010  30.050  61.540  1.00  0.00            
ATOM   2313  C2B POPC  424      15.410  27.240  61.750  1.00  0.00            
ATOM   2314  C3B POPC  424      20.010  25.790  61.740  1.00  0.00            
ATOM   2315  C4B POPC  424      24.900  25.610  58.960  1.00  0.00            
ATOM   2316  NC3 POPC  425      21.170 104.662  65.810  1.00  0.00            
ATOM   2317  PO4 POPC  425      21.370 100.230  66.470  1.00  0.00            
ATOM   2318  GL1 POPC  425      22.970 102.232  62.040  1.00  0.00            
ATOM   2319  GL2 POPC  425      21.220 100.190  60.810  1.00  0.00            
ATOM   2320  C1A POPC  425      23.020 104.082  58.090  1.00  0.00            
ATOM   2321  D2A POPC  425      22.320 103.932  53.360  1.00  0.00            
ATOM   2322  C3A POPC  425      23.300 100.450  50.820  1.00  0.00            
ATOM   2323  C4A POPC  425      25.260  96.560  49.340  1.00  0.00            
ATOM   2324  C1B POPC  425      18.340 101.360  57.790  1.00  0.00            
ATOM   2325  C2B POPC  425      16.620 102.212  53.820  1.00  0.00            
ATOM   2326  C3B POPC  425      12.510 102.262  51.560  1.00  0.00            
ATOM   2327  C4B POPC  425      10.550 100.640  48.030  1.00  0.00            
ATOM   2328  NC3 POPC  426      65.250  66.210  63.690  1.00  0.00            
ATOM   2329  PO4 POPC  426      69.710  65.230  64.890  1.00  0.00            
ATOM   2330  GL1 POPC  426      69.450  67.380  60.920  1.00  0.00            
ATOM   2331  GL2 POPC  426      66.140  68.760  59.270  1.00  0.00            
ATOM   2332  C1A POPC  426      70.050  66.220  55.630  1.00  0.00            
ATOM   2333  D2A POPC  426      71.440  65.850  51.800  1.00  0.00            
ATOM   2334  C3A POPC  426      67.680  65.390  48.440  1.00  0.00            
ATOM   2335  C4A POPC  426      62.690  64.320  47.450  1.00  0.00            
ATOM   2336  C1B POPC  426      69.490  71.100  57.320  1.00  0.00            
ATOM   2337  C2B POPC  426      71.790  71.270  53.470  1.00  0.00            
ATOM   2338  C3B POPC  426      75.090  74.020  50.890  1.00  0.00            
ATOM   2339  C4B POPC  426      76.140  74.330  45.930  1.00  0.00            
ATOM   2340  NC3 POPC  427      88.870  77.240  70.150  1.00  0.00            
ATOM   2341  PO4 POPC  427      91.380  73.500  70.020  1.00  0.00            
ATOM   2342  GL1 POPC  427      91.060  75.760  65.680  1.00  0.00            
ATOM   2343  GL2 POPC  427      87.080  76.070  64.680  1.00  0.00            
ATOM   2344  C1A POPC  427      92.710  75.110  61.690  1.00  0.00            
ATOM   2345  D2A POPC  427      91.570  76.680  58.080  1.00  0.00            
ATOM   2346  C3A POPC  427      93.700  78.160  54.650  1.00  0.00            
ATOM   2347  C4A POPC  427      94.390  78.880  50.640  1.00  0.00            
ATOM   2348  C1B POPC  427      88.710  79.450  61.660  1.00  0.00            
ATOM   2349  C2B POPC  427      89.690  81.850  58.630  1.00  0.00            
ATOM   2350  C3B POPC  427      91.450  82.550  53.990  1.00  0.00            
ATOM   2351  C4B POPC  427      89.750  85.280  50.790  1.00  0.00            
ATOM   2352  NC3 POPC  428      68.800  84.980  65.950  1.00  0.00            
ATOM   2353  PO4 POPC  428      73.580  83.360  67.570  1.00  0.00            
ATOM   2354  GL1 POPC  428      72.660  84.790  63.190  1.00  0.00            
ATOM   2355  GL2 POPC  428      75.150  86.590  63.970  1.00  0.00            
ATOM   2356  C1A POPC  428      74.590  81.430  59.980  1.00  0.00            
ATOM   2357  D2A POPC  428      75.260  82.890  55.630  1.00  0.00            
ATOM   2358  C3A POPC  428      76.250  84.680  51.900  1.00  0.00            
ATOM   2359  C4A POPC  428      76.530  85.820  46.860  1.00  0.00            
ATOM   2360  C1B POPC  428      75.310  86.780  59.640  1.00  0.00            
ATOM   2361  C2B POPC  428      76.270  90.670  57.070  1.00  0.00            
ATOM   2362  C3B POPC  428      81.300  91.510  55.650  1.00  0.00            
ATOM   2363  C4B POPC  428      83.510  91.710  51.790  1.00  0.00            
ATOM   2364  NC3 POPC  429      69.620  95.240  67.030  1.00  0.00            
ATOM   2365  PO4 POPC  429      69.320  89.950  67.370  1.00  0.00            
ATOM   2366  GL1 POPC  429      69.210  89.580  63.270  1.00  0.00            
ATOM   2367  GL2 POPC  429      71.400  91.940  61.340  1.00  0.00            
ATOM   2368  C1A POPC  429      70.540  86.050  59.030  1.00  0.00            
ATOM   2369  D2A POPC  429      69.700  82.700  56.650  1.00  0.00            
ATOM   2370  C3A POPC  429      71.250  82.840  52.780  1.00  0.00            
ATOM   2371  C4A POPC  429      71.670  83.970  48.440  1.00  0.00            
ATOM   2372  C1B POPC  429      70.800  91.690  56.470  1.00  0.00            
ATOM   2373  C2B POPC  429      69.020  92.200  51.950  1.00  0.00            
ATOM   2374  C3B POPC  429      70.060  90.210  47.820  1.00  0.00            
ATOM   2375  C4B POPC  429      71.760  88.110  44.180  1.00  0.00            
ATOM   2376  NC3 POPC  430      42.700  -0.852  22.950  1.00  0.00            
ATOM   2377  PO4 POPC  430      41.840   0.170  27.250  1.00  0.00            
ATOM   2378  GL1 POPC  430      41.920  -0.632  30.580  1.00  0.00            
ATOM   2379  GL2 POPC  430      40.530  -0.272  32.540  1.00  0.00            
ATOM   2380  C1A POPC  430      44.480  -2.182  34.160  1.00  0.00            
ATOM   2381  D2A POPC  430      46.640  -1.382  38.120  1.00  0.00            
ATOM   2382  C3A POPC  430      49.230   1.240  40.500  1.00  0.00            
ATOM   2383  C4A POPC  430      47.320   4.360  43.060  1.00  0.00            
ATOM   2384  C1B POPC  430      42.620   1.830  36.090  1.00  0.00            
ATOM   2385  C2B POPC  430      43.860   2.190  39.970  1.00  0.00            
ATOM   2386  C3B POPC  430      42.730   4.490  43.950  1.00  0.00            
ATOM   2387  C4B POPC  430      42.830   5.570  48.120  1.00  0.00            
ATOM   2388  NC3 POPC  431      30.000  34.060  27.800  1.00  0.00            
ATOM   2389  PO4 POPC  431      30.270  38.230  27.080  1.00  0.00            
ATOM   2390  GL1 POPC  431      29.310  38.310  32.070  1.00  0.00            
ATOM   2391  GL2 POPC  431      27.520  41.030  34.170  1.00  0.00            
ATOM   2392  C1A POPC  431      27.610  35.150  35.480  1.00  0.00            
ATOM   2393  D2A POPC  431      27.170  34.120  39.600  1.00  0.00            
ATOM   2394  C3A POPC  431      26.950  37.250  43.030  1.00  0.00            
ATOM   2395  C4A POPC  431      25.750  40.200  45.250  1.00  0.00            
ATOM   2396  C1B POPC  431      26.110  40.830  38.740  1.00  0.00            
ATOM   2397  C2B POPC  431      24.800  43.080  41.480  1.00  0.00            
ATOM   2398  C3B POPC  431      22.610  46.970  43.360  1.00  0.00            
ATOM   2399  C4B POPC  431      18.440  46.780  45.790  1.00  0.00            
ATOM   2400  NC3 POPC  432      10.440  -0.412  30.350  1.00  0.00            
ATOM   2401  PO4 POPC  432       6.860   1.610  30.010  1.00  0.00            
ATOM   2402  GL1 POPC  432       8.490   3.680  32.820  1.00  0.00            
ATOM   2403  GL2 POPC  432       6.400   6.380  34.040  1.00  0.00            
ATOM   2404  C1A POPC  432      10.780   2.460  36.870  1.00  0.00            
ATOM   2405  D2A POPC  432       9.450  -0.272  40.500  1.00  0.00            
ATOM   2406  C3A POPC  432       8.240   1.480  44.200  1.00  0.00            
ATOM   2407  C4A POPC  432       8.730   5.250  46.000  1.00  0.00            
ATOM   2408  C1B POPC  432       4.300   8.200  38.220  1.00  0.00            
ATOM   2409  C2B POPC  432       1.330   6.980  42.120  1.00  0.00            
ATOM   2410  C3B POPC  432      -2.022   4.150  41.350  1.00  0.00            
ATOM   2411  C4B POPC  432      -3.162   3.370  37.500  1.00  0.00            
ATOM   2412  NC3 POPC  433      78.160  60.300  20.880  1.00  0.00            
ATOM   2413  PO4 POPC  433      74.630  62.790  22.310  1.00  0.00            
ATOM   2414  GL1 POPC  433      71.830  64.660  25.860  1.00  0.00            
ATOM   2415  GL2 POPC  433      68.610  67.540  26.310  1.00  0.00            
ATOM   2416  C1A POPC  433      71.360  62.100  29.230  1.00  0.00            
ATOM   2417  D2A POPC  433      72.860  61.030  33.460  1.00  0.00            
ATOM   2418  C3A POPC  433      70.660  57.700  35.730  1.00  0.00            
ATOM   2419  C4A POPC  433      71.140  54.850  39.600  1.00  0.00            
ATOM   2420  C1B POPC  433      66.660  65.750  29.560  1.00  0.00            
ATOM   2421  C2B POPC  433      66.750  63.510  33.720  1.00  0.00            
ATOM   2422  C3B POPC  433      65.370  62.890  37.660  1.00  0.00            
ATOM   2423  C4B POPC  433      64.130  62.470  41.960  1.00  0.00            
ATOM   2424  NC3 POPC  434      51.070   2.160  28.980  1.00  0.00            
ATOM   2425  PO4 POPC  434      46.200   2.860  29.280  1.00  0.00            
ATOM   2426  GL1 POPC  434      44.260   3.450  32.030  1.00  0.00            
ATOM   2427  GL2 POPC  434      43.100   6.300  33.600  1.00  0.00            
ATOM   2428  C1A POPC  434      46.970   4.480  36.610  1.00  0.00            
ATOM   2429  D2A POPC  434      50.650   5.550  38.320  1.00  0.00            
ATOM   2430  C3A POPC  434      51.270   8.090  41.560  1.00  0.00            
ATOM   2431  C4A POPC  434      52.870   9.780  46.120  1.00  0.00            
ATOM   2432  C1B POPC  434      42.030   7.330  37.670  1.00  0.00            
ATOM   2433  C2B POPC  434      39.000   4.510  40.150  1.00  0.00            
ATOM   2434  C3B POPC  434      39.100   1.000  42.950  1.00  0.00            
ATOM   2435  C4B POPC  434      40.160  -0.462  47.110  1.00  0.00            
ATOM   2436  NC3 POPC  435      57.040  76.920  31.810  1.00  0.00            
ATOM   2437  PO4 POPC  435      55.040  73.410  30.560  1.00  0.00            
ATOM   2438  GL1 POPC  435      57.670  72.590  34.640  1.00  0.00            
ATOM   2439  GL2 POPC  435      55.360  72.680  37.600  1.00  0.00            
ATOM   2440  C1A POPC  435      59.640  69.970  36.790  1.00  0.00            
ATOM   2441  D2A POPC  435      60.990  65.990  37.600  1.00  0.00            
ATOM   2442  C3A POPC  435      59.210  62.760  40.720  1.00  0.00            
ATOM   2443  C4A POPC  435      59.190  62.110  44.140  1.00  0.00            
ATOM   2444  C1B POPC  435      52.000  71.390  39.770  1.00  0.00            
ATOM   2445  C2B POPC  435      48.910  73.040  43.280  1.00  0.00            
ATOM   2446  C3B POPC  435      47.390  74.790  46.450  1.00  0.00            
ATOM   2447  C4B POPC  435      45.520  74.280  49.950  1.00  0.00            
ATOM   2448  NC3 POPC  436      91.800  78.080  25.410  1.00  0.00            
ATOM   2449  PO4 POPC  436      89.140  78.680  29.740  1.00  0.00            
ATOM   2450  GL1 POPC  436      90.830  78.450  33.600  1.00  0.00            
ATOM   2451  GL2 POPC  436      92.940  79.810  34.370  1.00  0.00            
ATOM   2452  C1A POPC  436      89.130  77.490  36.930  1.00  0.00            
ATOM   2453  D2A POPC  436      88.520  76.680  41.540  1.00  0.00            
ATOM   2454  C3A POPC  436      88.050  80.590  43.970  1.00  0.00            
ATOM   2455  C4A POPC  436      90.450  82.500  47.460  1.00  0.00            
ATOM   2456  C1B POPC  436      91.490  81.470  37.760  1.00  0.00            
ATOM   2457  C2B POPC  436      92.570  82.590  42.760  1.00  0.00            
ATOM   2458  C3B POPC  436      95.400  81.280  46.140  1.00  0.00            
ATOM   2459  C4B POPC  436      96.720  77.000  46.440  1.00  0.00            
ATOM   2460  NC3 POPC  437      29.220  20.500  26.950  1.00  0.00            
ATOM   2461  PO4 POPC  437      29.390  25.120  27.020  1.00  0.00            
ATOM   2462  GL1 POPC  437      30.500  22.810  30.810  1.00  0.00            
ATOM   2463  GL2 POPC  437      30.580  25.400  32.810  1.00  0.00            
ATOM   2464  C1A POPC  437      31.160  21.260  34.740  1.00  0.00            
ATOM   2465  D2A POPC  437      31.220  22.060  39.180  1.00  0.00            
ATOM   2466  C3A POPC  437      28.830  19.990  41.670  1.00  0.00            
ATOM   2467  C4A POPC  437      25.310  16.160  43.100  1.00  0.00            
ATOM   2468  C1B POPC  437      29.210  26.550  37.260  1.00  0.00            
ATOM   2469  C2B POPC  437      31.280  27.000  41.180  1.00  0.00            
ATOM   2470  C3B POPC  437      31.360  26.930  45.520  1.00  0.00            
ATOM   2471  C4B POPC  437      31.510  29.400  49.270  1.00  0.00            
ATOM   2472  NC3 POPC  438       5.910  60.230  28.170  1.00  0.00            
ATOM   2473  PO4 POPC  438       4.990  64.410  26.520  1.00  0.00            
ATOM   2474  GL1 POPC  438       6.360  64.780  30.640  1.00  0.00            
ATOM   2475  GL2 POPC  438       6.630  67.950  31.710  1.00  0.00            
ATOM   2476  C1A POPC  438       8.870  64.880  34.290  1.00  0.00            
ATOM   2477  D2A POPC  438      10.440  66.950  36.290  1.00  0.00            
ATOM   2478  C3A POPC  438      10.860  66.160  40.580  1.00  0.00            
ATOM   2479  C4A POPC  438      10.900  67.290  44.260  1.00  0.00            
ATOM   2480  C1B POPC  438       6.470  69.540  36.670  1.00  0.00            
ATOM   2481  C2B POPC  438       5.540  68.780  40.820  1.00  0.00            
ATOM   2482  C3B POPC  438       5.840  68.620  45.050  1.00  0.00            
ATOM   2483  C4B POPC  438       7.980  66.270  48.360  1.00  0.00            
ATOM   2484  NC3 POPC  439      45.110  88.990  27.340  1.00  0.00            
ATOM   2485  PO4 POPC  439      45.580  86.810  29.970  1.00  0.00            
ATOM   2486  GL1 POPC  439      43.860  89.950  32.570  1.00  0.00            
ATOM   2487  GL2 POPC  439      45.960  92.250  31.500  1.00  0.00            
ATOM   2488  C1A POPC  439      43.840  90.370  37.920  1.00  0.00            
ATOM   2489  D2A POPC  439      41.780  93.690  40.910  1.00  0.00            
ATOM   2490  C3A POPC  439      42.240  96.840  44.630  1.00  0.00            
ATOM   2491  C4A POPC  439      41.380  96.700  49.410  1.00  0.00            
ATOM   2492  C1B POPC  439      48.870  95.740  32.610  1.00  0.00            
ATOM   2493  C2B POPC  439      50.640  98.890  34.800  1.00  0.00            
ATOM   2494  C3B POPC  439      50.730 103.382  36.000  1.00  0.00            
ATOM   2495  C4B POPC  439      54.400 105.742  35.630  1.00  0.00            
ATOM   2496  NC3 POPC  440      23.820  97.870  27.890  1.00  0.00            
ATOM   2497  PO4 POPC  440      20.520  94.710  28.850  1.00  0.00            
ATOM   2498  GL1 POPC  440      24.690  93.150  31.050  1.00  0.00            
ATOM   2499  GL2 POPC  440      26.520  96.470  32.170  1.00  0.00            
ATOM   2500  C1A POPC  440      25.930  91.750  34.510  1.00  0.00            
ATOM   2501  D2A POPC  440      26.150  89.520  38.640  1.00  0.00            
ATOM   2502  C3A POPC  440      23.230  86.780  41.910  1.00  0.00            
ATOM   2503  C4A POPC  440      20.550  87.200  43.670  1.00  0.00            
ATOM   2504  C1B POPC  440      25.100  97.180  35.820  1.00  0.00            
ATOM   2505  C2B POPC  440      25.410  94.720  39.210  1.00  0.00            
ATOM   2506  C3B POPC  440      22.620  92.030  41.140  1.00  0.00            
ATOM   2507  C4B POPC  440      21.640  92.340  45.260  1.00  0.00            
ATOM   2508  NC3 POPC  441      41.080  29.500  24.720  1.00  0.00            
ATOM   2509  PO4 POPC  441      45.030  31.770  23.930  1.00  0.00            
ATOM   2510  GL1 POPC  441      42.320  33.370  27.830  1.00  0.00            
ATOM   2511  GL2 POPC  441      40.780  31.570  31.270  1.00  0.00            
ATOM   2512  C1A POPC  441      44.350  35.750  32.270  1.00  0.00            
ATOM   2513  D2A POPC  441      47.050  37.850  33.790  1.00  0.00            
ATOM   2514  C3A POPC  441      47.220  38.370  38.320  1.00  0.00            
ATOM   2515  C4A POPC  441      45.300  40.340  42.420  1.00  0.00            
ATOM   2516  C1B POPC  441      39.770  35.280  34.690  1.00  0.00            
ATOM   2517  C2B POPC  441      40.790  37.390  39.080  1.00  0.00            
ATOM   2518  C3B POPC  441      41.680  36.310  42.770  1.00  0.00            
ATOM   2519  C4B POPC  441      43.930  35.370  45.730  1.00  0.00            
ATOM   2520  NC3 POPC  442       4.090  36.910  29.910  1.00  0.00            
ATOM   2521  PO4 POPC  442       2.690  41.750  30.050  1.00  0.00            
ATOM   2522  GL1 POPC  442       3.180  45.130  32.850  1.00  0.00            
ATOM   2523  GL2 POPC  442       0.470  42.210  34.430  1.00  0.00            
ATOM   2524  C1A POPC  442       1.990  46.290  37.020  1.00  0.00            
ATOM   2525  D2A POPC  442       0.320  49.570  38.670  1.00  0.00            
ATOM   2526  C3A POPC  442       1.720  50.850  43.090  1.00  0.00            
ATOM   2527  C4A POPC  442      -1.292  52.330  46.210  1.00  0.00            
ATOM   2528  C1B POPC  442       4.390  41.030  36.970  1.00  0.00            
ATOM   2529  C2B POPC  442       6.520  43.240  40.020  1.00  0.00            
ATOM   2530  C3B POPC  442       9.670  45.750  40.950  1.00  0.00            
ATOM   2531  C4B POPC  442      14.980  44.310  42.150  1.00  0.00            
ATOM   2532  NC3 POPC  443      93.110  32.370  30.230  1.00  0.00            
ATOM   2533  PO4 POPC  443      97.630  33.200  31.030  1.00  0.00            
ATOM   2534  GL1 POPC  443      96.500  31.000  33.910  1.00  0.00            
ATOM   2535  GL2 POPC  443      92.680  30.660  35.700  1.00  0.00            
ATOM   2536  C1A POPC  443      96.610  30.020  38.180  1.00  0.00            
ATOM   2537  D2A POPC  443      96.580  27.730  42.150  1.00  0.00            
ATOM   2538  C3A POPC  443     101.190  28.000  42.960  1.00  0.00            
ATOM   2539  C4A POPC  443     105.532  29.240  42.360  1.00  0.00            
ATOM   2540  C1B POPC  443      92.350  31.760  39.810  1.00  0.00            
ATOM   2541  C2B POPC  443      89.880  33.260  42.310  1.00  0.00            
ATOM   2542  C3B POPC  443      88.100  31.060  45.400  1.00  0.00            
ATOM   2543  C4B POPC  443      89.070  28.290  48.720  1.00  0.00            
ATOM   2544  NC3 POPC  444      23.800  20.070  20.520  1.00  0.00            
ATOM   2545  PO4 POPC  444      22.660  19.810  24.780  1.00  0.00            
ATOM   2546  GL1 POPC  444      23.720  20.930  29.150  1.00  0.00            
ATOM   2547  GL2 POPC  444      25.470  22.930  30.480  1.00  0.00            
ATOM   2548  C1A POPC  444      22.460  19.930  33.210  1.00  0.00            
ATOM   2549  D2A POPC  444      21.940  20.220  36.780  1.00  0.00            
ATOM   2550  C3A POPC  444      21.820  17.320  40.060  1.00  0.00            
ATOM   2551  C4A POPC  444      21.940  13.130  41.140  1.00  0.00            
ATOM   2552  C1B POPC  444      26.150  23.040  34.970  1.00  0.00            
ATOM   2553  C2B POPC  444      25.360  23.670  39.400  1.00  0.00            
ATOM   2554  C3B POPC  444      24.740  22.150  43.700  1.00  0.00            
ATOM   2555  C4B POPC  444      28.320  22.640  46.160  1.00  0.00            
ATOM   2556  NC3 POPC  445      81.280  30.120  27.730  1.00  0.00            
ATOM   2557  PO4 POPC  445      84.330  32.750  28.770  1.00  0.00            
ATOM   2558  GL1 POPC  445      81.650  33.840  31.370  1.00  0.00            
ATOM   2559  GL2 POPC  445      79.990  31.730  32.240  1.00  0.00            
ATOM   2560  C1A POPC  445      79.570  35.680  35.470  1.00  0.00            
ATOM   2561  D2A POPC  445      78.560  37.740  38.020  1.00  0.00            
ATOM   2562  C3A POPC  445      79.970  34.960  40.770  1.00  0.00            
ATOM   2563  C4A POPC  445      84.800  35.690  41.800  1.00  0.00            
ATOM   2564  C1B POPC  445      78.290  30.970  36.820  1.00  0.00            
ATOM   2565  C2B POPC  445      77.170  30.630  41.970  1.00  0.00            
ATOM   2566  C3B POPC  445      74.060  32.500  44.070  1.00  0.00            
ATOM   2567  C4B POPC  445      70.430  34.780  45.500  1.00  0.00            
ATOM   2568  NC3 POPC  446      77.030  70.080  29.570  1.00  0.00            
ATOM   2569  PO4 POPC  446      72.980  71.110  26.940  1.00  0.00            
ATOM   2570  GL1 POPC  446      72.260  67.590  30.220  1.00  0.00            
ATOM   2571  GL2 POPC  446      74.790  65.410  30.620  1.00  0.00            
ATOM   2572  C1A POPC  446      70.450  66.990  33.690  1.00  0.00            
ATOM   2573  D2A POPC  446      69.670  65.890  37.990  1.00  0.00            
ATOM   2574  C3A POPC  446      69.550  68.010  40.530  1.00  0.00            
ATOM   2575  C4A POPC  446      71.250  66.930  44.680  1.00  0.00            
ATOM   2576  C1B POPC  446      74.830  66.020  35.520  1.00  0.00            
ATOM   2577  C2B POPC  446      74.270  65.200  40.440  1.00  0.00            
ATOM   2578  C3B POPC  446      73.670  62.580  43.180  1.00  0.00            
ATOM   2579  C4B POPC  446      72.360  63.070  47.990  1.00  0.00            
ATOM   2580  NC3 POPC  447      26.350  79.880  27.230  1.00  0.00            
ATOM   2581  PO4 POPC  447      26.470  83.130  24.700  1.00  0.00            
ATOM   2582  GL1 POPC  447      25.000  84.350  29.190  1.00  0.00            
ATOM   2583  GL2 POPC  447      26.110  87.750  31.310  1.00  0.00            
ATOM   2584  C1A POPC  447      24.380  82.550  33.040  1.00  0.00            
ATOM   2585  D2A POPC  447      24.630  81.770  37.310  1.00  0.00            
ATOM   2586  C3A POPC  447      21.850  79.330  40.020  1.00  0.00            
ATOM   2587  C4A POPC  447      23.210  76.070  42.580  1.00  0.00            
ATOM   2588  C1B POPC  447      27.720  86.230  34.940  1.00  0.00            
ATOM   2589  C2B POPC  447      27.790  85.270  39.970  1.00  0.00            
ATOM   2590  C3B POPC  447      25.520  81.860  42.730  1.00  0.00            
ATOM   2591  C4B POPC  447      22.480  82.440  45.990  1.00  0.00            
ATOM   2592  NC3 POPC  448      69.640  23.160  27.390  1.00  0.00            
ATOM   2593  PO4 POPC  448      72.320  19.790  27.250  1.00  0.00            
ATOM   2594  GL1 POPC  448      74.020  21.180  31.930  1.00  0.00            
ATOM   2595  GL2 POPC  448      75.740  24.860  32.460  1.00  0.00            
ATOM   2596  C1A POPC  448      75.350  21.180  36.160  1.00  0.00            
ATOM   2597  D2A POPC  448      74.620  21.500  40.860  1.00  0.00            
ATOM   2598  C3A POPC  448      74.820  22.020  45.120  1.00  0.00            
ATOM   2599  C4A POPC  448      75.610  21.070  49.760  1.00  0.00            
ATOM   2600  C1B POPC  448      77.890  26.500  35.850  1.00  0.00            
ATOM   2601  C2B POPC  448      76.120  26.390  39.970  1.00  0.00            
ATOM   2602  C3B POPC  448      73.650  27.780  44.730  1.00  0.00            
ATOM   2603  C4B POPC  448      70.120  26.080  46.760  1.00  0.00            
ATOM   2604  NC3 POPC  449      84.160  87.190  27.210  1.00  0.00            
ATOM   2605  PO4 POPC  449      82.170  82.650  27.300  1.00  0.00            
ATOM   2606  GL1 POPC  449      82.480  81.700  31.750  1.00  0.00            
ATOM   2607  GL2 POPC  449      81.960  77.950  33.600  1.00  0.00            
ATOM   2608  C1A POPC  449      82.580  82.630  36.210  1.00  0.00            
ATOM   2609  D2A POPC  449      80.020  80.880  39.210  1.00  0.00            
ATOM   2610  C3A POPC  449      79.900  81.440  43.010  1.00  0.00            
ATOM   2611  C4A POPC  449      79.710  79.330  46.720  1.00  0.00            
ATOM   2612  C1B POPC  449      84.370  77.400  36.570  1.00  0.00            
ATOM   2613  C2B POPC  449      83.060  76.620  40.700  1.00  0.00            
ATOM   2614  C3B POPC  449      84.430  77.690  44.440  1.00  0.00            
ATOM   2615  C4B POPC  449      86.000  76.760  48.130  1.00  0.00            
ATOM   2616  NC3 POPC  450      93.130  48.760  31.410  1.00  0.00            
ATOM   2617  PO4 POPC  450      95.920  45.090  30.620  1.00  0.00            
ATOM   2618  GL1 POPC  450      95.060  44.700  34.610  1.00  0.00            
ATOM   2619  GL2 POPC  450      93.420  46.870  36.020  1.00  0.00            
ATOM   2620  C1A POPC  450      96.050  40.120  36.810  1.00  0.00            
ATOM   2621  D2A POPC  450      97.710  38.740  40.400  1.00  0.00            
ATOM   2622  C3A POPC  450      98.050  40.420  43.550  1.00  0.00            
ATOM   2623  C4A POPC  450      98.050  43.980  44.960  1.00  0.00            
ATOM   2624  C1B POPC  450      92.750  48.560  40.450  1.00  0.00            
ATOM   2625  C2B POPC  450      95.030  51.730  42.230  1.00  0.00            
ATOM   2626  C3B POPC  450      96.580  55.520  44.150  1.00  0.00            
ATOM   2627  C4B POPC  450      97.160  59.880  43.290  1.00  0.00            
ATOM   2628  NC3 POPC  451      31.420  72.620  30.000  1.00  0.00            
ATOM   2629  PO4 POPC  451      31.220  68.180  29.480  1.00  0.00            
ATOM   2630  GL1 POPC  451      29.040  69.860  33.440  1.00  0.00            
ATOM   2631  GL2 POPC  451      28.970  72.240  35.130  1.00  0.00            
ATOM   2632  C1A POPC  451      26.210  68.130  35.830  1.00  0.00            
ATOM   2633  D2A POPC  451      25.160  65.080  39.000  1.00  0.00            
ATOM   2634  C3A POPC  451      26.120  65.870  42.980  1.00  0.00            
ATOM   2635  C4A POPC  451      30.470  66.540  45.310  1.00  0.00            
ATOM   2636  C1B POPC  451      32.700  73.340  36.900  1.00  0.00            
ATOM   2637  C2B POPC  451      33.700  75.840  40.130  1.00  0.00            
ATOM   2638  C3B POPC  451      34.970  76.780  44.600  1.00  0.00            
ATOM   2639  C4B POPC  451      36.530  74.110  46.740  1.00  0.00            
ATOM   2640  NC3 POPC  452      57.340  23.240  26.250  1.00  0.00            
ATOM   2641  PO4 POPC  452      60.290  25.470  24.100  1.00  0.00            
ATOM   2642  GL1 POPC  452      61.160  25.330  28.560  1.00  0.00            
ATOM   2643  GL2 POPC  452      58.600  26.150  30.770  1.00  0.00            
ATOM   2644  C1A POPC  452      62.430  25.400  33.990  1.00  0.00            
ATOM   2645  D2A POPC  452      61.080  25.480  37.460  1.00  0.00            
ATOM   2646  C3A POPC  452      62.270  25.250  41.340  1.00  0.00            
ATOM   2647  C4A POPC  452      62.620  27.540  45.130  1.00  0.00            
ATOM   2648  C1B POPC  452      56.430  25.480  33.620  1.00  0.00            
ATOM   2649  C2B POPC  452      55.580  25.260  37.670  1.00  0.00            
ATOM   2650  C3B POPC  452      57.400  25.310  41.030  1.00  0.00            
ATOM   2651  C4B POPC  452      57.650  24.860  44.390  1.00  0.00            
ATOM   2652  NC3 POPC  453      75.720  92.680  21.840  1.00  0.00            
ATOM   2653  PO4 POPC  453      75.790  90.050  25.850  1.00  0.00            
ATOM   2654  GL1 POPC  453      75.900  89.480  30.270  1.00  0.00            
ATOM   2655  GL2 POPC  453      72.880  89.130  32.200  1.00  0.00            
ATOM   2656  C1A POPC  453      76.700  89.780  35.050  1.00  0.00            
ATOM   2657  D2A POPC  453      78.830  90.150  39.290  1.00  0.00            
ATOM   2658  C3A POPC  453      82.620  91.270  40.770  1.00  0.00            
ATOM   2659  C4A POPC  453      86.040  89.950  43.210  1.00  0.00            
ATOM   2660  C1B POPC  453      74.780  84.920  32.820  1.00  0.00            
ATOM   2661  C2B POPC  453      77.990  81.620  33.300  1.00  0.00            
ATOM   2662  C3B POPC  453      77.290  78.660  35.170  1.00  0.00            
ATOM   2663  C4B POPC  453      79.000  76.030  37.590  1.00  0.00            
ATOM   2664  NC3 POPC  454      42.900  13.650  31.760  1.00  0.00            
ATOM   2665  PO4 POPC  454      41.830  16.670  28.580  1.00  0.00            
ATOM   2666  GL1 POPC  454      40.770  18.260  33.080  1.00  0.00            
ATOM   2667  GL2 POPC  454      40.720  21.380  33.640  1.00  0.00            
ATOM   2668  C1A POPC  454      39.990  16.510  36.530  1.00  0.00            
ATOM   2669  D2A POPC  454      38.350  15.860  39.900  1.00  0.00            
ATOM   2670  C3A POPC  454      38.900  19.200  43.050  1.00  0.00            
ATOM   2671  C4A POPC  454      37.870  21.800  46.110  1.00  0.00            
ATOM   2672  C1B POPC  454      41.030  21.380  37.530  1.00  0.00            
ATOM   2673  C2B POPC  454      38.560  23.490  40.220  1.00  0.00            
ATOM   2674  C3B POPC  454      34.160  23.290  42.580  1.00  0.00            
ATOM   2675  C4B POPC  454      32.610  21.110  46.550  1.00  0.00            
ATOM   2676  NC3 POPC  455     100.660  44.600  29.300  1.00  0.00            
ATOM   2677  PO4 POPC  455      98.590  48.880  28.570  1.00  0.00            
ATOM   2678  GL1 POPC  455      97.970  49.530  32.710  1.00  0.00            
ATOM   2679  GL2 POPC  455     100.380  47.300  33.950  1.00  0.00            
ATOM   2680  C1A POPC  455      97.140  50.050  37.380  1.00  0.00            
ATOM   2681  D2A POPC  455      98.750  48.590  41.900  1.00  0.00            
ATOM   2682  C3A POPC  455      96.320  48.780  46.140  1.00  0.00            
ATOM   2683  C4A POPC  455      92.120  46.810  45.960  1.00  0.00            
ATOM   2684  C1B POPC  455      98.850  45.070  37.450  1.00  0.00            
ATOM   2685  C2B POPC  455      95.790  44.510  40.660  1.00  0.00            
ATOM   2686  C3B POPC  455      93.140  42.410  43.790  1.00  0.00            
ATOM   2687  C4B POPC  455      90.210  39.540  43.420  1.00  0.00            
ATOM   2688  NC3 POPC  456       8.190  43.270  28.540  1.00  0.00            
ATOM   2689  PO4 POPC  456       7.130  48.740  29.050  1.00  0.00            
ATOM   2690  GL1 POPC  456       8.970  49.840  33.230  1.00  0.00            
ATOM   2691  GL2 POPC  456       5.860  49.560  34.760  1.00  0.00            
ATOM   2692  C1A POPC  456       9.970  50.280  37.560  1.00  0.00            
ATOM   2693  D2A POPC  456       9.490  53.270  41.340  1.00  0.00            
ATOM   2694  C3A POPC  456       5.330  54.200  43.220  1.00  0.00            
ATOM   2695  C4A POPC  456       2.420  56.480  46.180  1.00  0.00            
ATOM   2696  C1B POPC  456       5.410  49.380  39.420  1.00  0.00            
ATOM   2697  C2B POPC  456       6.540  48.910  43.780  1.00  0.00            
ATOM   2698  C3B POPC  456       4.380  50.870  47.670  1.00  0.00            
ATOM   2699  C4B POPC  456       1.570  53.420  50.700  1.00  0.00            
ATOM   2700  NC3 POPC  457      74.270  31.260  20.430  1.00  0.00            
ATOM   2701  PO4 POPC  457      75.140  31.190  25.510  1.00  0.00            
ATOM   2702  GL1 POPC  457      76.240  34.480  29.560  1.00  0.00            
ATOM   2703  GL2 POPC  457      73.320  32.350  30.860  1.00  0.00            
ATOM   2704  C1A POPC  457      78.510  37.420  31.090  1.00  0.00            
ATOM   2705  D2A POPC  457      77.960  41.600  33.810  1.00  0.00            
ATOM   2706  C3A POPC  457      76.230  45.080  35.410  1.00  0.00            
ATOM   2707  C4A POPC  457      79.640  48.240  34.830  1.00  0.00            
ATOM   2708  C1B POPC  457      74.890  33.770  35.080  1.00  0.00            
ATOM   2709  C2B POPC  457      74.590  34.680  39.020  1.00  0.00            
ATOM   2710  C3B POPC  457      75.160  37.470  43.070  1.00  0.00            
ATOM   2711  C4B POPC  457      77.940  36.890  45.320  1.00  0.00            
ATOM   2712  NC3 POPC  458      94.050  87.270  30.010  1.00  0.00            
ATOM   2713  PO4 POPC  458      96.490  85.510  29.490  1.00  0.00            
ATOM   2714  GL1 POPC  458      96.020  84.800  33.890  1.00  0.00            
ATOM   2715  GL2 POPC  458      97.030  82.130  34.310  1.00  0.00            
ATOM   2716  C1A POPC  458      95.710  84.580  37.900  1.00  0.00            
ATOM   2717  D2A POPC  458      97.190  84.230  41.910  1.00  0.00            
ATOM   2718  C3A POPC  458     100.070  80.880  42.860  1.00  0.00            
ATOM   2719  C4A POPC  458     100.210  77.240  42.170  1.00  0.00            
ATOM   2720  C1B POPC  458     100.510  82.080  37.950  1.00  0.00            
ATOM   2721  C2B POPC  458     104.202  82.820  40.830  1.00  0.00            
ATOM   2722  C3B POPC  458     103.442  85.250  43.730  1.00  0.00            
ATOM   2723  C4B POPC  458     104.072  86.190  47.500  1.00  0.00            
ATOM   2724  NC3 POPC  459      59.440  85.720  24.430  1.00  0.00            
ATOM   2725  PO4 POPC  459      61.430  85.860  27.830  1.00  0.00            
ATOM   2726  GL1 POPC  459      61.640  87.870  32.230  1.00  0.00            
ATOM   2727  GL2 POPC  459      64.100  86.600  32.800  1.00  0.00            
ATOM   2728  C1A POPC  459      60.510  90.260  35.140  1.00  0.00            
ATOM   2729  D2A POPC  459      58.250  89.540  38.800  1.00  0.00            
ATOM   2730  C3A POPC  459      53.040  90.940  39.640  1.00  0.00            
ATOM   2731  C4A POPC  459      51.650  93.930  41.950  1.00  0.00            
ATOM   2732  C1B POPC  459      68.350  87.100  35.830  1.00  0.00            
ATOM   2733  C2B POPC  459      68.410  89.390  39.570  1.00  0.00            
ATOM   2734  C3B POPC  459      66.830  89.040  43.580  1.00  0.00            
ATOM   2735  C4B POPC  459      64.560  90.830  47.830  1.00  0.00            
ATOM   2736  NC3 POPC  460      88.140  55.560  22.820  1.00  0.00            
ATOM   2737  PO4 POPC  460      90.550  57.510  24.410  1.00  0.00            
ATOM   2738  GL1 POPC  460      88.970  57.140  29.030  1.00  0.00            
ATOM   2739  GL2 POPC  460      88.390  60.270  30.790  1.00  0.00            
ATOM   2740  C1A POPC  460      87.280  54.630  32.640  1.00  0.00            
ATOM   2741  D2A POPC  460      87.310  52.750  36.920  1.00  0.00            
ATOM   2742  C3A POPC  460      90.180  53.100  40.470  1.00  0.00            
ATOM   2743  C4A POPC  460      90.670  51.890  44.500  1.00  0.00            
ATOM   2744  C1B POPC  460      84.340  62.760  33.600  1.00  0.00            
ATOM   2745  C2B POPC  460      82.010  61.700  37.430  1.00  0.00            
ATOM   2746  C3B POPC  460      80.590  63.900  40.870  1.00  0.00            
ATOM   2747  C4B POPC  460      78.100  65.420  44.520  1.00  0.00            
ATOM   2748  NC3 POPC  461     101.540  12.320  28.820  1.00  0.00            
ATOM   2749  PO4 POPC  461     105.832   9.840  31.880  1.00  0.00            
ATOM   2750  GL1 POPC  461     103.642  10.900  35.110  1.00  0.00            
ATOM   2751  GL2 POPC  461     100.380  10.590  34.370  1.00  0.00            
ATOM   2752  C1A POPC  461     101.930  14.090  37.290  1.00  0.00            
ATOM   2753  D2A POPC  461      99.990  14.140  41.370  1.00  0.00            
ATOM   2754  C3A POPC  461     101.430  13.620  46.250  1.00  0.00            
ATOM   2755  C4A POPC  461     102.722  16.600  50.120  1.00  0.00            
ATOM   2756  C1B POPC  461     100.350   9.060  39.130  1.00  0.00            
ATOM   2757  C2B POPC  461      99.220   9.080  43.870  1.00  0.00            
ATOM   2758  C3B POPC  461     100.690   8.260  49.090  1.00  0.00            
ATOM   2759  C4B POPC  461     100.980   5.170  52.300  1.00  0.00            
ATOM   2760  NC3 POPC  462      72.820  94.320  29.910  1.00  0.00            
ATOM   2761  PO4 POPC  462      67.890  92.770  28.970  1.00  0.00            
ATOM   2762  GL1 POPC  462      69.030  92.180  33.490  1.00  0.00            
ATOM   2763  GL2 POPC  462      65.670  91.050  34.310  1.00  0.00            
ATOM   2764  C1A POPC  462      72.290  91.610  36.540  1.00  0.00            
ATOM   2765  D2A POPC  462      73.970  87.650  38.690  1.00  0.00            
ATOM   2766  C3A POPC  462      70.620  84.940  39.620  1.00  0.00            
ATOM   2767  C4A POPC  462      66.870  83.540  39.090  1.00  0.00            
ATOM   2768  C1B POPC  462      63.820  87.270  37.170  1.00  0.00            
ATOM   2769  C2B POPC  462      62.690  87.630  41.060  1.00  0.00            
ATOM   2770  C3B POPC  462      63.290  86.090  45.000  1.00  0.00            
ATOM   2771  C4B POPC  462      67.160  85.860  47.980  1.00  0.00            
ATOM   2772  NC3 POPC  463      94.600   7.610  27.030  1.00  0.00            
ATOM   2773  PO4 POPC  463      95.290   4.710  30.620  1.00  0.00            
ATOM   2774  GL1 POPC  463      93.550   3.840  34.910  1.00  0.00            
ATOM   2775  GL2 POPC  463      90.110   1.830  36.140  1.00  0.00            
ATOM   2776  C1A POPC  463      93.640   1.710  39.160  1.00  0.00            
ATOM   2777  D2A POPC  463      95.540   2.740  43.070  1.00  0.00            
ATOM   2778  C3A POPC  463      99.800   0.460  45.330  1.00  0.00            
ATOM   2779  C4A POPC  463     100.550  -0.302  49.560  1.00  0.00            
ATOM   2780  C1B POPC  463      89.580  -0.352  39.600  1.00  0.00            
ATOM   2781  C2B POPC  463      87.340  -2.342  43.130  1.00  0.00            
ATOM   2782  C3B POPC  463      85.600  -0.682  47.530  1.00  0.00            
ATOM   2783  C4B POPC  463      85.950   3.060  49.620  1.00  0.00            
ATOM   2784  NC3 POPC  464      29.150  95.590  27.270  1.00  0.00            
ATOM   2785  PO4 POPC  464      31.680  99.460  26.680  1.00  0.00            
ATOM   2786  GL1 POPC  464      32.160 101.660  30.800  1.00  0.00            
ATOM   2787  GL2 POPC  464      29.680 100.600  31.410  1.00  0.00            
ATOM   2788  C1A POPC  464      35.380  99.480  33.080  1.00  0.00            
ATOM   2789  D2A POPC  464      34.790  96.510  36.490  1.00  0.00            
ATOM   2790  C3A POPC  464      36.270  93.030  36.980  1.00  0.00            
ATOM   2791  C4A POPC  464      39.920  92.200  35.580  1.00  0.00            
ATOM   2792  C1B POPC  464      28.820 101.550  35.640  1.00  0.00            
ATOM   2793  C2B POPC  464      32.580 100.780  37.790  1.00  0.00            
ATOM   2794  C3B POPC  464      33.170 100.000  43.130  1.00  0.00            
ATOM   2795  C4B POPC  464      36.490  98.420  45.820  1.00  0.00            
ATOM   2796  NC3 POPC  465      95.280  26.960  24.210  1.00  0.00            
ATOM   2797  PO4 POPC  465      91.540  28.000  27.610  1.00  0.00            
ATOM   2798  GL1 POPC  465      90.650  27.420  31.420  1.00  0.00            
ATOM   2799  GL2 POPC  465      94.090  26.720  33.080  1.00  0.00            
ATOM   2800  C1A POPC  465      88.770  27.410  36.340  1.00  0.00            
ATOM   2801  D2A POPC  465      86.700  29.200  40.370  1.00  0.00            
ATOM   2802  C3A POPC  465      84.620  26.240  43.380  1.00  0.00            
ATOM   2803  C4A POPC  465      83.670  21.370  43.930  1.00  0.00            
ATOM   2804  C1B POPC  465      93.660  25.360  37.070  1.00  0.00            
ATOM   2805  C2B POPC  465      91.020  26.420  40.630  1.00  0.00            
ATOM   2806  C3B POPC  465      92.020  28.720  44.200  1.00  0.00            
ATOM   2807  C4B POPC  465      93.770  29.410  47.630  1.00  0.00            
ATOM   2808  NC3 POPC  466      39.930  69.980  29.020  1.00  0.00            
ATOM   2809  PO4 POPC  466      38.880  65.780  29.370  1.00  0.00            
ATOM   2810  GL1 POPC  466      38.840  66.580  34.130  1.00  0.00            
ATOM   2811  GL2 POPC  466      36.040  64.720  35.260  1.00  0.00            
ATOM   2812  C1A POPC  466      37.800  70.610  35.980  1.00  0.00            
ATOM   2813  D2A POPC  466      37.430  75.310  36.740  1.00  0.00            
ATOM   2814  C3A POPC  466      39.150  77.290  41.350  1.00  0.00            
ATOM   2815  C4A POPC  466      40.420  79.590  44.240  1.00  0.00            
ATOM   2816  C1B POPC  466      34.760  64.810  40.260  1.00  0.00            
ATOM   2817  C2B POPC  466      35.530  67.410  44.180  1.00  0.00            
ATOM   2818  C3B POPC  466      35.290  68.140  47.630  1.00  0.00            
ATOM   2819  C4B POPC  466      36.440  70.580  51.730  1.00  0.00            
ATOM   2820  NC3 POPC  467      14.800  75.530  29.050  1.00  0.00            
ATOM   2821  PO4 POPC  467      19.020  74.780  29.810  1.00  0.00            
ATOM   2822  GL1 POPC  467      19.060  75.260  34.140  1.00  0.00            
ATOM   2823  GL2 POPC  467      22.110  77.070  35.130  1.00  0.00            
ATOM   2824  C1A POPC  467      17.750  76.140  38.140  1.00  0.00            
ATOM   2825  D2A POPC  467      17.830  78.220  43.080  1.00  0.00            
ATOM   2826  C3A POPC  467      19.050  82.320  42.070  1.00  0.00            
ATOM   2827  C4A POPC  467      20.090  84.770  38.420  1.00  0.00            
ATOM   2828  C1B POPC  467      22.790  73.530  37.570  1.00  0.00            
ATOM   2829  C2B POPC  467      24.600  71.780  41.660  1.00  0.00            
ATOM   2830  C3B POPC  467      27.640  70.650  44.600  1.00  0.00            
ATOM   2831  C4B POPC  467      32.340  71.720  44.820  1.00  0.00            
ATOM   2832  NC3 POPC  468      28.850  87.720  26.770  1.00  0.00            
ATOM   2833  PO4 POPC  468      26.030  90.520  27.070  1.00  0.00            
ATOM   2834  GL1 POPC  468      29.620  91.980  30.540  1.00  0.00            
ATOM   2835  GL2 POPC  468      30.320  90.420  32.480  1.00  0.00            
ATOM   2836  C1A POPC  468      30.970  95.390  33.740  1.00  0.00            
ATOM   2837  D2A POPC  468      29.800  96.910  37.790  1.00  0.00            
ATOM   2838  C3A POPC  468      30.360  95.060  42.240  1.00  0.00            
ATOM   2839  C4A POPC  468      25.190  96.080  43.720  1.00  0.00            
ATOM   2840  C1B POPC  468      32.430  89.990  36.840  1.00  0.00            
ATOM   2841  C2B POPC  468      30.560  90.050  40.800  1.00  0.00            
ATOM   2842  C3B POPC  468      26.870  90.390  43.080  1.00  0.00            
ATOM   2843  C4B POPC  468      24.590  87.800  46.630  1.00  0.00            
ATOM   2844  NC3 POPC  469      56.890  32.970  23.860  1.00  0.00            
ATOM   2845  PO4 POPC  469      59.830  34.800  27.120  1.00  0.00            
ATOM   2846  GL1 POPC  469      56.480  33.750  29.720  1.00  0.00            
ATOM   2847  GL2 POPC  469      57.320  31.020  30.710  1.00  0.00            
ATOM   2848  C1A POPC  469      56.580  34.070  34.510  1.00  0.00            
ATOM   2849  D2A POPC  469      57.720  36.460  38.410  1.00  0.00            
ATOM   2850  C3A POPC  469      60.910  33.980  41.270  1.00  0.00            
ATOM   2851  C4A POPC  469      63.880  30.710  41.580  1.00  0.00            
ATOM   2852  C1B POPC  469      59.270  29.750  34.510  1.00  0.00            
ATOM   2853  C2B POPC  469      59.290  29.720  39.380  1.00  0.00            
ATOM   2854  C3B POPC  469      57.770  30.170  43.000  1.00  0.00            
ATOM   2855  C4B POPC  469      56.770  31.310  46.520  1.00  0.00            
ATOM   2856  NC3 POPC  470      76.230  -3.832  31.040  1.00  0.00            
ATOM   2857  PO4 POPC  470      78.900   0.580  33.010  1.00  0.00            
ATOM   2858  GL1 POPC  470      76.200   2.120  36.670  1.00  0.00            
ATOM   2859  GL2 POPC  470      78.400   0.450  39.050  1.00  0.00            
ATOM   2860  C1A POPC  470      71.520   1.980  39.020  1.00  0.00            
ATOM   2861  D2A POPC  470      71.040   0.680  43.450  1.00  0.00            
ATOM   2862  C3A POPC  470      67.020   1.020  45.090  1.00  0.00            
ATOM   2863  C4A POPC  470      63.830   2.610  46.930  1.00  0.00            
ATOM   2864  C1B POPC  470      75.500   1.260  42.660  1.00  0.00            
ATOM   2865  C2B POPC  470      76.250   0.960  47.060  1.00  0.00            
ATOM   2866  C3B POPC  470      76.390   3.690  50.670  1.00  0.00            
ATOM   2867  C4B POPC  470      76.100   7.310  52.740  1.00  0.00            
ATOM   2868  NC3 POPC  471      90.710  62.830  27.190  1.00  0.00            
ATOM   2869  PO4 POPC  471      92.920  67.020  27.120  1.00  0.00            
ATOM   2870  GL1 POPC  471      92.740  67.470  30.690  1.00  0.00            
ATOM   2871  GL2 POPC  471      94.180  70.290  31.970  1.00  0.00            
ATOM   2872  C1A POPC  471      93.800  66.110  35.040  1.00  0.00            
ATOM   2873  D2A POPC  471      92.940  64.670  38.460  1.00  0.00            
ATOM   2874  C3A POPC  471      96.140  64.100  41.070  1.00  0.00            
ATOM   2875  C4A POPC  471     100.440  63.840  43.790  1.00  0.00            
ATOM   2876  C1B POPC  471      90.470  69.670  35.660  1.00  0.00            
ATOM   2877  C2B POPC  471      87.020  72.530  37.090  1.00  0.00            
ATOM   2878  C3B POPC  471      85.030  72.200  41.440  1.00  0.00            
ATOM   2879  C4B POPC  471      86.910  73.360  45.020  1.00  0.00            
ATOM   2880  NC3 POPC  472      66.140  32.980  20.400  1.00  0.00            
ATOM   2881  PO4 POPC  472      67.640  35.230  23.830  1.00  0.00            
ATOM   2882  GL1 POPC  472      67.430  37.540  28.110  1.00  0.00            
ATOM   2883  GL2 POPC  472      69.530  36.370  29.830  1.00  0.00            
ATOM   2884  C1A POPC  472      67.700  40.840  32.340  1.00  0.00            
ATOM   2885  D2A POPC  472      67.640  45.440  32.770  1.00  0.00            
ATOM   2886  C3A POPC  472      71.590  48.620  32.860  1.00  0.00            
ATOM   2887  C4A POPC  472      71.510  51.490  35.300  1.00  0.00            
ATOM   2888  C1B POPC  472      73.350  37.350  32.850  1.00  0.00            
ATOM   2889  C2B POPC  472      74.100  39.500  36.960  1.00  0.00            
ATOM   2890  C3B POPC  472      76.170  42.000  39.180  1.00  0.00            
ATOM   2891  C4B POPC  472      74.310  45.680  40.410  1.00  0.00            
ATOM   2892  NC3 POPC  473      50.340  72.750  29.970  1.00  0.00            
ATOM   2893  PO4 POPC  473      48.770  68.770  29.000  1.00  0.00            
ATOM   2894  GL1 POPC  473      47.150  69.850  33.410  1.00  0.00            
ATOM   2895  GL2 POPC  473      48.510  69.350  36.900  1.00  0.00            
ATOM   2896  C1A POPC  473      43.360  70.120  35.240  1.00  0.00            
ATOM   2897  D2A POPC  473      41.900  71.370  38.770  1.00  0.00            
ATOM   2898  C3A POPC  473      42.740  73.360  42.060  1.00  0.00            
ATOM   2899  C4A POPC  473      41.840  74.500  45.620  1.00  0.00            
ATOM   2900  C1B POPC  473      47.440  73.640  38.720  1.00  0.00            
ATOM   2901  C2B POPC  473      47.550  78.550  37.850  1.00  0.00            
ATOM   2902  C3B POPC  473      48.510  81.750  39.400  1.00  0.00            
ATOM   2903  C4B POPC  473      47.180  85.780  37.520  1.00  0.00            
ATOM   2904  NC3 POPC  474      68.160   0.150  25.420  1.00  0.00            
ATOM   2905  PO4 POPC  474      64.270   0.970  28.240  1.00  0.00            
ATOM   2906  GL1 POPC  474      64.050   0.820  34.240  1.00  0.00            
ATOM   2907  GL2 POPC  474      63.230  -2.732  35.840  1.00  0.00            
ATOM   2908  C1A POPC  474      62.600   2.280  37.890  1.00  0.00            
ATOM   2909  D2A POPC  474      64.770   3.590  41.360  1.00  0.00            
ATOM   2910  C3A POPC  474      64.300   6.910  44.640  1.00  0.00            
ATOM   2911  C4A POPC  474      67.440   7.440  48.330  1.00  0.00            
ATOM   2912  C1B POPC  474      59.580  -1.982  39.090  1.00  0.00            
ATOM   2913  C2B POPC  474      58.690  -3.042  43.380  1.00  0.00            
ATOM   2914  C3B POPC  474      59.690  -5.042  45.430  1.00  0.00            
ATOM   2915  C4B POPC  474      62.390  -7.122  48.480  1.00  0.00            
ATOM   2916  NC3 POPC  475      79.570  41.110  21.280  1.00  0.00            
ATOM   2917  PO4 POPC  475      76.990  39.750  24.150  1.00  0.00            
ATOM   2918  GL1 POPC  475      74.100  42.300  25.740  1.00  0.00            
ATOM   2919  GL2 POPC  475      74.980  39.900  28.720  1.00  0.00            
ATOM   2920  C1A POPC  475      73.870  45.730  28.590  1.00  0.00            
ATOM   2921  D2A POPC  475      76.740  46.210  30.860  1.00  0.00            
ATOM   2922  C3A POPC  475      80.770  46.590  30.390  1.00  0.00            
ATOM   2923  C4A POPC  475      83.440  49.140  31.400  1.00  0.00            
ATOM   2924  C1B POPC  475      73.290  42.110  32.350  1.00  0.00            
ATOM   2925  C2B POPC  475      71.460  43.530  35.780  1.00  0.00            
ATOM   2926  C3B POPC  475      69.890  44.070  39.130  1.00  0.00            
ATOM   2927  C4B POPC  475      68.880  45.650  43.380  1.00  0.00            
ATOM   2928  NC3 POPC  476      61.830  30.070  26.530  1.00  0.00            
ATOM   2929  PO4 POPC  476      65.780  30.580  25.050  1.00  0.00            
ATOM   2930  GL1 POPC  476      65.610  28.750  29.550  1.00  0.00            
ATOM   2931  GL2 POPC  476      63.000  30.050  31.950  1.00  0.00            
ATOM   2932  C1A POPC  476      66.980  28.300  34.350  1.00  0.00            
ATOM   2933  D2A POPC  476      65.920  27.860  37.880  1.00  0.00            
ATOM   2934  C3A POPC  476      65.430  23.440  38.250  1.00  0.00            
ATOM   2935  C4A POPC  476      64.810  19.330  42.360  1.00  0.00            
ATOM   2936  C1B POPC  476      63.030  31.620  36.200  1.00  0.00            
ATOM   2937  C2B POPC  476      64.890  34.290  38.540  1.00  0.00            
ATOM   2938  C3B POPC  476      65.780  37.140  42.660  1.00  0.00            
ATOM   2939  C4B POPC  476      68.120  39.430  45.520  1.00  0.00            
ATOM   2940  NC3 POPC  477      23.390  52.720  30.150  1.00  0.00            
ATOM   2941  PO4 POPC  477      24.620  57.030  33.240  1.00  0.00            
ATOM   2942  GL1 POPC  477      27.090  54.950  35.480  1.00  0.00            
ATOM   2943  GL2 POPC  477      24.910  51.660  34.400  1.00  0.00            
ATOM   2944  C1A POPC  477      30.710  56.070  38.340  1.00  0.00            
ATOM   2945  D2A POPC  477      35.600  56.840  37.620  1.00  0.00            
ATOM   2946  C3A POPC  477      36.560  59.590  41.540  1.00  0.00            
ATOM   2947  C4A POPC  477      36.140  60.430  44.600  1.00  0.00            
ATOM   2948  C1B POPC  477      23.010  52.970  38.930  1.00  0.00            
ATOM   2949  C2B POPC  477      20.420  51.450  42.400  1.00  0.00            
ATOM   2950  C3B POPC  477      17.160  51.380  46.070  1.00  0.00            
ATOM   2951  C4B POPC  477      13.500  51.410  49.280  1.00  0.00            
ATOM   2952  NC3 POPC  478      84.340  77.630  28.860  1.00  0.00            
ATOM   2953  PO4 POPC  478      80.730  74.770  29.220  1.00  0.00            
ATOM   2954  GL1 POPC  478      78.050  74.580  32.260  1.00  0.00            
ATOM   2955  GL2 POPC  478      80.140  71.420  33.220  1.00  0.00            
ATOM   2956  C1A POPC  478      76.560  72.020  36.300  1.00  0.00            
ATOM   2957  D2A POPC  478      73.800  69.830  38.330  1.00  0.00            
ATOM   2958  C3A POPC  478      74.810  69.850  44.140  1.00  0.00            
ATOM   2959  C4A POPC  478      73.060  70.960  47.840  1.00  0.00            
ATOM   2960  C1B POPC  478      82.160  71.240  37.120  1.00  0.00            
ATOM   2961  C2B POPC  478      83.150  67.760  39.790  1.00  0.00            
ATOM   2962  C3B POPC  478      85.680  65.820  43.470  1.00  0.00            
ATOM   2963  C4B POPC  478      83.450  65.860  48.220  1.00  0.00            
ATOM   2964  NC3 POPC  479      23.710  72.950  31.410  1.00  0.00            
ATOM   2965  PO4 POPC  479      26.860  75.890  29.850  1.00  0.00            
ATOM   2966  GL1 POPC  479      27.130  77.310  34.500  1.00  0.00            
ATOM   2967  GL2 POPC  479      29.130  81.080  34.930  1.00  0.00            
ATOM   2968  C1A POPC  479      26.630  76.920  38.700  1.00  0.00            
ATOM   2969  D2A POPC  479      28.370  75.680  41.940  1.00  0.00            
ATOM   2970  C3A POPC  479      28.190  79.420  46.040  1.00  0.00            
ATOM   2971  C4A POPC  479      25.250  80.340  49.260  1.00  0.00            
ATOM   2972  C1B POPC  479      29.630  80.340  40.000  1.00  0.00            
ATOM   2973  C2B POPC  479      32.460  80.320  42.900  1.00  0.00            
ATOM   2974  C3B POPC  479      36.190  81.250  46.340  1.00  0.00            
ATOM   2975  C4B POPC  479      38.850  79.730  49.310  1.00  0.00            
ATOM   2976  NC3 POPC  480      83.660 102.262  31.520  1.00  0.00            
ATOM   2977  PO4 POPC  480      87.080  99.660  29.880  1.00  0.00            
ATOM   2978  GL1 POPC  480      87.200  98.720  33.920  1.00  0.00            
ATOM   2979  GL2 POPC  480      84.970 101.540  36.390  1.00  0.00            
ATOM   2980  C1A POPC  480      89.140  96.860  37.420  1.00  0.00            
ATOM   2981  D2A POPC  480      87.790  93.750  40.080  1.00  0.00            
ATOM   2982  C3A POPC  480      86.720  89.940  38.070  1.00  0.00            
ATOM   2983  C4A POPC  480      87.150  85.110  37.870  1.00  0.00            
ATOM   2984  C1B POPC  480      84.130 102.952  39.440  1.00  0.00            
ATOM   2985  C2B POPC  480      85.920 104.772  43.590  1.00  0.00            
ATOM   2986  C3B POPC  480      84.970 108.012  45.560  1.00  0.00            
ATOM   2987  C4B POPC  480      86.220 110.312  50.030  1.00  0.00            
ATOM   2988  NC3 POPC  481      55.830  12.850  27.390  1.00  0.00            
ATOM   2989  PO4 POPC  481      60.070  12.610  26.230  1.00  0.00            
ATOM   2990  GL1 POPC  481      60.290  14.340  29.940  1.00  0.00            
ATOM   2991  GL2 POPC  481      58.650  11.990  31.180  1.00  0.00            
ATOM   2992  C1A POPC  481      62.840  15.460  33.350  1.00  0.00            
ATOM   2993  D2A POPC  481      64.140  14.680  37.020  1.00  0.00            
ATOM   2994  C3A POPC  481      62.090  15.330  40.230  1.00  0.00            
ATOM   2995  C4A POPC  481      58.130  16.260  39.880  1.00  0.00            
ATOM   2996  C1B POPC  481      57.910  11.960  35.600  1.00  0.00            
ATOM   2997  C2B POPC  481      60.010  11.150  40.000  1.00  0.00            
ATOM   2998  C3B POPC  481      63.710  11.470  42.190  1.00  0.00            
ATOM   2999  C4B POPC  481      67.630  11.350  44.990  1.00  0.00            
ATOM   3000  NC3 POPC  482      51.760  90.530  29.930  1.00  0.00            
ATOM   3001  PO4 POPC  482      52.820  85.250  30.320  1.00  0.00            
ATOM   3002  GL1 POPC  482      49.770  87.190  32.660  1.00  0.00            
ATOM   3003  GL2 POPC  482      50.270  83.360  34.630  1.00  0.00            
ATOM   3004  C1A POPC  482      48.440  90.710  36.270  1.00  0.00            
ATOM   3005  D2A POPC  482      50.780  94.090  36.560  1.00  0.00            
ATOM   3006  C3A POPC  482      50.260  98.040  39.550  1.00  0.00            
ATOM   3007  C4A POPC  482      47.420  98.560  42.280  1.00  0.00            
ATOM   3008  C1B POPC  482      51.930  86.000  38.530  1.00  0.00            
ATOM   3009  C2B POPC  482      53.390  87.290  42.590  1.00  0.00            
ATOM   3010  C3B POPC  482      57.710  88.610  44.150  1.00  0.00            
ATOM   3011  C4B POPC  482      59.770  91.160  46.660  1.00  0.00            
ATOM   3012  NC3 POPC  483     100.780  53.230  25.950  1.00  0.00            
ATOM   3013  PO4 POPC  483     104.632  56.090  27.030  1.00  0.00            
ATOM   3014  GL1 POPC  483     105.362  55.450  30.600  1.00  0.00            
ATOM   3015  GL2 POPC  483     106.552  53.140  31.220  1.00  0.00            
ATOM   3016  C1A POPC  483     103.852  57.360  34.280  1.00  0.00            
ATOM   3017  D2A POPC  483     104.662  59.840  38.290  1.00  0.00            
ATOM   3018  C3A POPC  483     102.342  62.640  38.960  1.00  0.00            
ATOM   3019  C4A POPC  483      99.120  64.670  36.900  1.00  0.00            
ATOM   3020  C1B POPC  483     103.922  52.610  35.080  1.00  0.00            
ATOM   3021  C2B POPC  483      99.980  53.950  36.270  1.00  0.00            
ATOM   3022  C3B POPC  483      95.710  55.250  37.770  1.00  0.00            
ATOM   3023  C4B POPC  483      93.280  59.500  40.320  1.00  0.00            
ATOM   3024  NC3 POPC  484      40.150  88.850  28.310  1.00  0.00            
ATOM   3025  PO4 POPC  484      42.640  93.220  28.310  1.00  0.00            
ATOM   3026  GL1 POPC  484      42.300  95.750  31.920  1.00  0.00            
ATOM   3027  GL2 POPC  484      38.990  96.170  32.400  1.00  0.00            
ATOM   3028  C1A POPC  484      44.650  94.700  35.460  1.00  0.00            
ATOM   3029  D2A POPC  484      46.000  95.360  38.530  1.00  0.00            
ATOM   3030  C3A POPC  484      46.890  91.820  41.440  1.00  0.00            
ATOM   3031  C4A POPC  484      48.500  88.350  42.160  1.00  0.00            
ATOM   3032  C1B POPC  484      40.320  97.130  36.620  1.00  0.00            
ATOM   3033  C2B POPC  484      41.880  99.690  40.120  1.00  0.00            
ATOM   3034  C3B POPC  484      44.660 101.910  43.900  1.00  0.00            
ATOM   3035  C4B POPC  484      45.080 103.112  47.970  1.00  0.00            
ATOM   3036  NC3 POPC  485      71.980   1.870  29.460  1.00  0.00            
ATOM   3037  PO4 POPC  485      72.540   6.020  29.550  1.00  0.00            
ATOM   3038  GL1 POPC  485      72.260   4.600  34.120  1.00  0.00            
ATOM   3039  GL2 POPC  485      68.910   2.900  34.420  1.00  0.00            
ATOM   3040  C1A POPC  485      71.320   7.860  37.060  1.00  0.00            
ATOM   3041  D2A POPC  485      67.420  10.210  38.910  1.00  0.00            
ATOM   3042  C3A POPC  485      68.240  14.620  40.360  1.00  0.00            
ATOM   3043  C4A POPC  485      70.150  17.040  43.590  1.00  0.00            
ATOM   3044  C1B POPC  485      66.700   5.530  36.260  1.00  0.00            
ATOM   3045  C2B POPC  485      63.120   7.730  38.470  1.00  0.00            
ATOM   3046  C3B POPC  485      60.320   6.120  41.930  1.00  0.00            
ATOM   3047  C4B POPC  485      56.000   5.500  44.830  1.00  0.00            
ATOM   3048  NC3 POPC  486       7.900  11.310  30.440  1.00  0.00            
ATOM   3049  PO4 POPC  486       9.490  16.780  30.780  1.00  0.00            
ATOM   3050  GL1 POPC  486      11.350  14.720  34.200  1.00  0.00            
ATOM   3051  GL2 POPC  486      15.230  15.550  34.540  1.00  0.00            
ATOM   3052  C1A POPC  486      10.900  13.350  38.480  1.00  0.00            
ATOM   3053  D2A POPC  486      11.620   9.900  40.830  1.00  0.00            
ATOM   3054  C3A POPC  486      10.460   9.770  45.970  1.00  0.00            
ATOM   3055  C4A POPC  486       6.990   8.760  49.200  1.00  0.00            
ATOM   3056  C1B POPC  486      18.000  15.870  37.610  1.00  0.00            
ATOM   3057  C2B POPC  486      16.800  15.730  42.000  1.00  0.00            
ATOM   3058  C3B POPC  486      13.930  18.420  45.920  1.00  0.00            
ATOM   3059  C4B POPC  486       9.840  16.930  47.330  1.00  0.00            
ATOM   3060  NC3 POPC  487      39.070   4.080  30.230  1.00  0.00            
ATOM   3061  PO4 POPC  487      34.780   3.430  28.600  1.00  0.00            
ATOM   3062  GL1 POPC  487      35.450   2.340  33.550  1.00  0.00            
ATOM   3063  GL2 POPC  487      38.200   4.030  34.990  1.00  0.00            
ATOM   3064  C1A POPC  487      33.660   3.560  37.180  1.00  0.00            
ATOM   3065  D2A POPC  487      32.510   2.500  41.020  1.00  0.00            
ATOM   3066  C3A POPC  487      34.740   2.380  45.040  1.00  0.00            
ATOM   3067  C4A POPC  487      35.380   0.770  48.290  1.00  0.00            
ATOM   3068  C1B POPC  487      37.940   0.240  37.630  1.00  0.00            
ATOM   3069  C2B POPC  487      36.950  -3.002  39.900  1.00  0.00            
ATOM   3070  C3B POPC  487      37.140  -7.062  41.650  1.00  0.00            
ATOM   3071  C4B POPC  487      38.560  -8.412  44.970  1.00  0.00            
ATOM   3072  NC3 POPC  488      30.590  43.440  25.800  1.00  0.00            
ATOM   3073  PO4 POPC  488      32.140  46.140  28.810  1.00  0.00            
ATOM   3074  GL1 POPC  488      31.110  44.740  33.160  1.00  0.00            
ATOM   3075  GL2 POPC  488      32.970  46.280  36.730  1.00  0.00            
ATOM   3076  C1A POPC  488      32.090  41.450  36.470  1.00  0.00            
ATOM   3077  D2A POPC  488      31.280  37.940  39.170  1.00  0.00            
ATOM   3078  C3A POPC  488      32.010  35.910  42.600  1.00  0.00            
ATOM   3079  C4A POPC  488      30.890  33.950  47.300  1.00  0.00            
ATOM   3080  C1B POPC  488      34.570  43.910  39.700  1.00  0.00            
ATOM   3081  C2B POPC  488      35.560  39.590  41.800  1.00  0.00            
ATOM   3082  C3B POPC  488      36.850  36.640  43.470  1.00  0.00            
ATOM   3083  C4B POPC  488      36.630  37.020  48.030  1.00  0.00            
ATOM   3084  NC3 POPC  489      -1.732  38.230  29.530  1.00  0.00            
ATOM   3085  PO4 POPC  489       0.370  37.720  32.790  1.00  0.00            
ATOM   3086  GL1 POPC  489       2.710  36.480  36.610  1.00  0.00            
ATOM   3087  GL2 POPC  489       0.560  38.210  38.550  1.00  0.00            
ATOM   3088  C1A POPC  489       3.590  34.640  39.810  1.00  0.00            
ATOM   3089  D2A POPC  489       5.070  35.470  43.610  1.00  0.00            
ATOM   3090  C3A POPC  489       5.190  32.500  46.500  1.00  0.00            
ATOM   3091  C4A POPC  489       5.500  30.430  50.270  1.00  0.00            
ATOM   3092  C1B POPC  489       0.010  42.080  40.230  1.00  0.00            
ATOM   3093  C2B POPC  489       0.810  45.560  42.450  1.00  0.00            
ATOM   3094  C3B POPC  489      -0.502  46.810  46.490  1.00  0.00            
ATOM   3095  C4B POPC  489      -0.392  49.240  49.770  1.00  0.00            
ATOM   3096  NC3 POPC  490      27.040  45.730  30.840  1.00  0.00            
ATOM   3097  PO4 POPC  490      29.180  50.210  32.300  1.00  0.00            
ATOM   3098  GL1 POPC  490      30.160  51.010  36.240  1.00  0.00            
ATOM   3099  GL2 POPC  490      28.640  50.710  38.560  1.00  0.00            
ATOM   3100  C1A POPC  490      33.790  52.200  39.240  1.00  0.00            
ATOM   3101  D2A POPC  490      34.210  54.870  42.400  1.00  0.00            
ATOM   3102  C3A POPC  490      31.680  58.170  43.500  1.00  0.00            
ATOM   3103  C4A POPC  490      31.320  61.820  43.170  1.00  0.00            
ATOM   3104  C1B POPC  490      27.010  47.570  38.300  1.00  0.00            
ATOM   3105  C2B POPC  490      29.240  44.700  39.720  1.00  0.00            
ATOM   3106  C3B POPC  490      29.920  42.130  42.950  1.00  0.00            
ATOM   3107  C4B POPC  490      30.530  39.340  46.330  1.00  0.00            
ATOM   3108  NC3 POPC  491      79.400  87.300  26.940  1.00  0.00            
ATOM   3109  PO4 POPC  491      81.440  91.090  27.630  1.00  0.00            
ATOM   3110  GL1 POPC  491      81.000  89.430  31.670  1.00  0.00            
ATOM   3111  GL2 POPC  491      79.850  86.050  31.990  1.00  0.00            
ATOM   3112  C1A POPC  491      81.730  87.870  36.050  1.00  0.00            
ATOM   3113  D2A POPC  491      82.520  86.160  40.220  1.00  0.00            
ATOM   3114  C3A POPC  491      81.350  87.870  44.410  1.00  0.00            
ATOM   3115  C4A POPC  491      83.620  92.130  47.090  1.00  0.00            
ATOM   3116  C1B POPC  491      78.470  84.930  36.990  1.00  0.00            
ATOM   3117  C2B POPC  491      77.660  85.640  41.250  1.00  0.00            
ATOM   3118  C3B POPC  491      73.750  83.010  43.240  1.00  0.00            
ATOM   3119  C4B POPC  491      69.540  83.090  43.780  1.00  0.00            
ATOM   3120  NC3 POPC  492      60.460  17.230  23.340  1.00  0.00            
ATOM   3121  PO4 POPC  492      56.710  18.070  26.510  1.00  0.00            
ATOM   3122  GL1 POPC  492      55.710  20.430  30.670  1.00  0.00            
ATOM   3123  GL2 POPC  492      53.750  23.120  30.170  1.00  0.00            
ATOM   3124  C1A POPC  492      55.640  21.320  35.490  1.00  0.00            
ATOM   3125  D2A POPC  492      53.410  21.470  39.960  1.00  0.00            
ATOM   3126  C3A POPC  492      52.560  17.410  40.680  1.00  0.00            
ATOM   3127  C4A POPC  492      52.060  14.950  44.060  1.00  0.00            
ATOM   3128  C1B POPC  492      51.790  24.710  33.860  1.00  0.00            
ATOM   3129  C2B POPC  492      49.020  24.120  37.560  1.00  0.00            
ATOM   3130  C3B POPC  492      46.150  21.770  39.300  1.00  0.00            
ATOM   3131  C4B POPC  492      43.000  21.780  42.200  1.00  0.00            
ATOM   3132  NC3 POPC  493       7.100  26.730  29.990  1.00  0.00            
ATOM   3133  PO4 POPC  493       2.560  26.440  30.420  1.00  0.00            
ATOM   3134  GL1 POPC  493       3.500  27.650  33.720  1.00  0.00            
ATOM   3135  GL2 POPC  493       2.770  31.190  34.630  1.00  0.00            
ATOM   3136  C1A POPC  493       4.760  27.120  38.340  1.00  0.00            
ATOM   3137  D2A POPC  493       6.240  24.850  41.500  1.00  0.00            
ATOM   3138  C3A POPC  493       4.720  20.880  41.750  1.00  0.00            
ATOM   3139  C4A POPC  493       5.000  16.800  45.220  1.00  0.00            
ATOM   3140  C1B POPC  493       0.360  29.130  37.630  1.00  0.00            
ATOM   3141  C2B POPC  493      -0.812  31.800  40.560  1.00  0.00            
ATOM   3142  C3B POPC  493       0.440  32.480  45.050  1.00  0.00            
ATOM   3143  C4B POPC  493       1.210  29.930  48.400  1.00  0.00            
ATOM   3144  NC3 POPC  494      76.660  17.260  29.300  1.00  0.00            
ATOM   3145  PO4 POPC  494      80.490  16.150  30.740  1.00  0.00            
ATOM   3146  GL1 POPC  494      81.500  16.130  34.540  1.00  0.00            
ATOM   3147  GL2 POPC  494      83.550  18.290  34.440  1.00  0.00            
ATOM   3148  C1A POPC  494      84.110  13.550  37.760  1.00  0.00            
ATOM   3149  D2A POPC  494      87.410  13.200  40.430  1.00  0.00            
ATOM   3150  C3A POPC  494      90.800   9.930  41.520  1.00  0.00            
ATOM   3151  C4A POPC  494      91.000   5.070  41.770  1.00  0.00            
ATOM   3152  C1B POPC  494      80.550  21.440  36.190  1.00  0.00            
ATOM   3153  C2B POPC  494      80.910  24.430  40.710  1.00  0.00            
ATOM   3154  C3B POPC  494      79.080  26.400  44.590  1.00  0.00            
ATOM   3155  C4B POPC  494      76.090  26.030  49.370  1.00  0.00            
ATOM   3156  NC3 POPC  495      87.680  69.810  24.900  1.00  0.00            
ATOM   3157  PO4 POPC  495      88.000  66.760  27.380  1.00  0.00            
ATOM   3158  GL1 POPC  495      88.400  65.570  31.540  1.00  0.00            
ATOM   3159  GL2 POPC  495      89.390  63.470  34.510  1.00  0.00            
ATOM   3160  C1A POPC  495      86.000  67.470  36.030  1.00  0.00            
ATOM   3161  D2A POPC  495      88.470  68.110  39.920  1.00  0.00            
ATOM   3162  C3A POPC  495      90.390  71.400  41.170  1.00  0.00            
ATOM   3163  C4A POPC  495      92.790  72.220  44.900  1.00  0.00            
ATOM   3164  C1B POPC  495      87.230  63.430  39.060  1.00  0.00            
ATOM   3165  C2B POPC  495      83.950  60.910  42.200  1.00  0.00            
ATOM   3166  C3B POPC  495      81.820  62.370  45.540  1.00  0.00            
ATOM   3167  C4B POPC  495      78.580  61.420  48.070  1.00  0.00            
ATOM   3168  NC3 POPC  496       7.210  34.910  33.560  1.00  0.00            
ATOM   3169  PO4 POPC  496       5.520  31.880  30.660  1.00  0.00            
ATOM   3170  GL1 POPC  496       8.900  30.450  33.960  1.00  0.00            
ATOM   3171  GL2 POPC  496      11.170  31.760  35.740  1.00  0.00            
ATOM   3172  C1A POPC  496       7.310  31.470  38.680  1.00  0.00            
ATOM   3173  D2A POPC  496       8.860  31.040  42.510  1.00  0.00            
ATOM   3174  C3A POPC  496       8.020  27.690  45.280  1.00  0.00            
ATOM   3175  C4A POPC  496       3.980  25.290  46.210  1.00  0.00            
ATOM   3176  C1B POPC  496      14.480  30.480  38.070  1.00  0.00            
ATOM   3177  C2B POPC  496      13.530  32.460  41.840  1.00  0.00            
ATOM   3178  C3B POPC  496      12.860  31.570  46.370  1.00  0.00            
ATOM   3179  C4B POPC  496      15.320  31.300  50.720  1.00  0.00            
ATOM   3180  NC3 POPC  497      91.740  96.750  31.410  1.00  0.00            
ATOM   3181  PO4 POPC  497      92.200  91.970  30.020  1.00  0.00            
ATOM   3182  GL1 POPC  497      94.180  93.010  33.400  1.00  0.00            
ATOM   3183  GL2 POPC  497      94.470  89.870  34.840  1.00  0.00            
ATOM   3184  C1A POPC  497      96.440  94.500  36.830  1.00  0.00            
ATOM   3185  D2A POPC  497      99.750  94.460  39.090  1.00  0.00            
ATOM   3186  C3A POPC  497      98.550  93.060  43.150  1.00  0.00            
ATOM   3187  C4A POPC  497      96.720  92.580  48.110  1.00  0.00            
ATOM   3188  C1B POPC  497      95.590  89.780  38.600  1.00  0.00            
ATOM   3189  C2B POPC  497      96.140  89.140  41.780  1.00  0.00            
ATOM   3190  C3B POPC  497      93.890  87.200  45.500  1.00  0.00            
ATOM   3191  C4B POPC  497      92.860  89.180  49.670  1.00  0.00            
ATOM   3192  NC3 POPC  498      93.960  80.930  29.940  1.00  0.00            
ATOM   3193  PO4 POPC  498      96.640  78.130  27.120  1.00  0.00            
ATOM   3194  GL1 POPC  498      96.550  76.940  31.360  1.00  0.00            
ATOM   3195  GL2 POPC  498      99.390  74.060  32.340  1.00  0.00            
ATOM   3196  C1A POPC  498      94.570  74.860  34.060  1.00  0.00            
ATOM   3197  D2A POPC  498      93.670  75.100  37.870  1.00  0.00            
ATOM   3198  C3A POPC  498      96.790  73.730  41.670  1.00  0.00            
ATOM   3199  C4A POPC  498      99.340  73.260  44.910  1.00  0.00            
ATOM   3200  C1B POPC  498     101.540  72.970  35.440  1.00  0.00            
ATOM   3201  C2B POPC  498     103.402  73.910  39.260  1.00  0.00            
ATOM   3202  C3B POPC  498     105.902  73.060  43.130  1.00  0.00            
ATOM   3203  C4B POPC  498     108.772  75.500  45.570  1.00  0.00            
ATOM   3204  NC3 POPC  499      32.860  92.180  26.730  1.00  0.00            
ATOM   3205  PO4 POPC  499      33.350  88.000  29.350  1.00  0.00            
ATOM   3206  GL1 POPC  499      34.760  87.130  32.290  1.00  0.00            
ATOM   3207  GL2 POPC  499      32.550  84.900  35.200  1.00  0.00            
ATOM   3208  C1A POPC  499      36.910  87.980  36.110  1.00  0.00            
ATOM   3209  D2A POPC  499      39.030  89.240  40.260  1.00  0.00            
ATOM   3210  C3A POPC  499      35.110  90.450  42.880  1.00  0.00            
ATOM   3211  C4A POPC  499      33.280  93.520  46.010  1.00  0.00            
ATOM   3212  C1B POPC  499      32.200  85.520  39.020  1.00  0.00            
ATOM   3213  C2B POPC  499      31.780  85.240  43.060  1.00  0.00            
ATOM   3214  C3B POPC  499      31.060  88.730  45.820  1.00  0.00            
ATOM   3215  C4B POPC  499      29.230  89.410  49.610  1.00  0.00            
ATOM   3216  NC3 POPC  500      48.430   7.370  28.030  1.00  0.00            
ATOM   3217  PO4 POPC  500      46.380   9.010  31.420  1.00  0.00            
ATOM   3218  GL1 POPC  500      47.560   9.080  35.600  1.00  0.00            
ATOM   3219  GL2 POPC  500      44.030  11.480  36.270  1.00  0.00            
ATOM   3220  C1A POPC  500      46.930   8.450  40.100  1.00  0.00            
ATOM   3221  D2A POPC  500      44.940   8.580  43.760  1.00  0.00            
ATOM   3222  C3A POPC  500      42.600  11.710  45.730  1.00  0.00            
ATOM   3223  C4A POPC  500      38.330  12.830  44.830  1.00  0.00            
ATOM   3224  C1B POPC  500      43.730  12.590  40.520  1.00  0.00            
ATOM   3225  C2B POPC  500      43.160  16.800  42.850  1.00  0.00            
ATOM   3226  C3B POPC  500      42.070  17.800  47.030  1.00  0.00            
ATOM   3227  C4B POPC  500      38.670  19.820  50.670  1.00  0.00            
ATOM   3228  NC3 POPC  501      79.560  53.510  18.960  1.00  0.00            
ATOM   3229  PO4 POPC  501      77.980  55.210  21.350  1.00  0.00            
ATOM   3230  GL1 POPC  501      76.080  53.530  25.430  1.00  0.00            
ATOM   3231  GL2 POPC  501      78.370  50.780  28.340  1.00  0.00            
ATOM   3232  C1A POPC  501      77.490  55.380  29.590  1.00  0.00            
ATOM   3233  D2A POPC  501      78.260  58.270  34.010  1.00  0.00            
ATOM   3234  C3A POPC  501      79.310  57.170  38.690  1.00  0.00            
ATOM   3235  C4A POPC  501      78.040  60.120  41.750  1.00  0.00            
ATOM   3236  C1B POPC  501      76.310  50.940  32.920  1.00  0.00            
ATOM   3237  C2B POPC  501      75.270  50.180  38.130  1.00  0.00            
ATOM   3238  C3B POPC  501      70.880  49.350  39.490  1.00  0.00            
ATOM   3239  C4B POPC  501      67.960  51.300  40.750  1.00  0.00            
ATOM   3240  NC3 POPC  502      69.010  31.940  28.250  1.00  0.00            
ATOM   3241  PO4 POPC  502      70.570  28.470  28.010  1.00  0.00            
ATOM   3242  GL1 POPC  502      71.190  27.140  31.740  1.00  0.00            
ATOM   3243  GL2 POPC  502      69.150  24.310  32.930  1.00  0.00            
ATOM   3244  C1A POPC  502      72.250  28.800  35.470  1.00  0.00            
ATOM   3245  D2A POPC  502      72.880  30.110  39.520  1.00  0.00            
ATOM   3246  C3A POPC  502      69.700  30.590  42.800  1.00  0.00            
ATOM   3247  C4A POPC  502      66.870  30.310  46.830  1.00  0.00            
ATOM   3248  C1B POPC  502      70.530  24.250  36.770  1.00  0.00            
ATOM   3249  C2B POPC  502      71.090  24.930  40.660  1.00  0.00            
ATOM   3250  C3B POPC  502      66.930  25.880  42.880  1.00  0.00            
ATOM   3251  C4B POPC  502      64.830  23.310  45.430  1.00  0.00            
ATOM   3252  NC3 POPC  503      52.460  15.740  24.440  1.00  0.00            
ATOM   3253  PO4 POPC  503      50.540  12.290  27.060  1.00  0.00            
ATOM   3254  GL1 POPC  503      51.260  10.500  30.660  1.00  0.00            
ATOM   3255  GL2 POPC  503      50.700  12.630  33.740  1.00  0.00            
ATOM   3256  C1A POPC  503      54.330   8.740  33.460  1.00  0.00            
ATOM   3257  D2A POPC  503      54.000   8.800  37.330  1.00  0.00            
ATOM   3258  C3A POPC  503      55.840   6.470  39.490  1.00  0.00            
ATOM   3259  C4A POPC  503      57.690   2.480  40.160  1.00  0.00            
ATOM   3260  C1B POPC  503      50.430  13.260  38.140  1.00  0.00            
ATOM   3261  C2B POPC  503      54.750  12.130  40.750  1.00  0.00            
ATOM   3262  C3B POPC  503      57.170  13.910  44.100  1.00  0.00            
ATOM   3263  C4B POPC  503      60.150  14.320  45.530  1.00  0.00            
ATOM   3264  NC3 POPC  504      71.660  95.200  25.450  1.00  0.00            
ATOM   3265  PO4 POPC  504      71.610  99.190  28.980  1.00  0.00            
ATOM   3266  GL1 POPC  504      70.990  97.600  33.300  1.00  0.00            
ATOM   3267  GL2 POPC  504      73.680  96.000  34.780  1.00  0.00            
ATOM   3268  C1A POPC  504      69.980  99.730  36.720  1.00  0.00            
ATOM   3269  D2A POPC  504      67.670 101.040  39.930  1.00  0.00            
ATOM   3270  C3A POPC  504      67.780  98.630  44.260  1.00  0.00            
ATOM   3271  C4A POPC  504      68.320  95.300  47.320  1.00  0.00            
ATOM   3272  C1B POPC  504      75.610  98.710  37.770  1.00  0.00            
ATOM   3273  C2B POPC  504      78.210  98.160  42.350  1.00  0.00            
ATOM   3274  C3B POPC  504      76.860  97.210  46.290  1.00  0.00            
ATOM   3275  C4B POPC  504      78.640  96.880  51.260  1.00  0.00            
ATOM   3276  NC3 POPC  505      48.230  81.580  29.170  1.00  0.00            
ATOM   3277  PO4 POPC  505      48.990  77.330  31.520  1.00  0.00            
ATOM   3278  GL1 POPC  505      51.850  75.460  34.650  1.00  0.00            
ATOM   3279  GL2 POPC  505      54.850  77.140  35.840  1.00  0.00            
ATOM   3280  C1A POPC  505      51.620  76.250  39.630  1.00  0.00            
ATOM   3281  D2A POPC  505      50.320  78.060  43.010  1.00  0.00            
ATOM   3282  C3A POPC  505      49.110  79.510  46.690  1.00  0.00            
ATOM   3283  C4A POPC  505      47.970  78.600  51.140  1.00  0.00            
ATOM   3284  C1B POPC  505      52.900  80.850  37.860  1.00  0.00            
ATOM   3285  C2B POPC  505      53.190  82.120  41.990  1.00  0.00            
ATOM   3286  C3B POPC  505      49.880  83.510  43.660  1.00  0.00            
ATOM   3287  C4B POPC  505      46.360  86.390  46.250  1.00  0.00            
ATOM   3288  NC3 POPC  506      17.350  78.340  22.390  1.00  0.00            
ATOM   3289  PO4 POPC  506      16.070  79.670  26.570  1.00  0.00            
ATOM   3290  GL1 POPC  506      17.050  80.360  30.740  1.00  0.00            
ATOM   3291  GL2 POPC  506      15.440  78.700  32.750  1.00  0.00            
ATOM   3292  C1A POPC  506      19.260  83.050  33.940  1.00  0.00            
ATOM   3293  D2A POPC  506      21.490  87.590  34.050  1.00  0.00            
ATOM   3294  C3A POPC  506      21.070  91.930  35.150  1.00  0.00            
ATOM   3295  C4A POPC  506      21.140  95.450  38.150  1.00  0.00            
ATOM   3296  C1B POPC  506      15.260  81.250  37.170  1.00  0.00            
ATOM   3297  C2B POPC  506      13.620  81.630  40.940  1.00  0.00            
ATOM   3298  C3B POPC  506      14.750  81.370  45.900  1.00  0.00            
ATOM   3299  C4B POPC  506      16.310  85.710  48.470  1.00  0.00            
ATOM   3300  NC3 POPC  507      20.710  65.150  27.210  1.00  0.00            
ATOM   3301  PO4 POPC  507      17.390  61.910  27.940  1.00  0.00            
ATOM   3302  GL1 POPC  507      18.260  62.400  32.010  1.00  0.00            
ATOM   3303  GL2 POPC  507      17.520  64.640  32.120  1.00  0.00            
ATOM   3304  C1A POPC  507      17.980  61.390  36.400  1.00  0.00            
ATOM   3305  D2A POPC  507      15.770  62.150  40.120  1.00  0.00            
ATOM   3306  C3A POPC  507      17.270  58.790  43.650  1.00  0.00            
ATOM   3307  C4A POPC  507      19.530  55.720  45.850  1.00  0.00            
ATOM   3308  C1B POPC  507      16.040  66.560  35.890  1.00  0.00            
ATOM   3309  C2B POPC  507      16.270  67.070  40.150  1.00  0.00            
ATOM   3310  C3B POPC  507      16.360  69.290  44.470  1.00  0.00            
ATOM   3311  C4B POPC  507      15.840  71.410  48.870  1.00  0.00            
ATOM   3312  NC3 POPC  508     101.560  28.700  26.520  1.00  0.00            
ATOM   3313  PO4 POPC  508      99.990  25.400  26.580  1.00  0.00            
ATOM   3314  GL1 POPC  508      98.890  24.230  30.820  1.00  0.00            
ATOM   3315  GL2 POPC  508      98.560  21.260  31.080  1.00  0.00            
ATOM   3316  C1A POPC  508      98.110  25.140  35.130  1.00  0.00            
ATOM   3317  D2A POPC  508      99.270  24.950  38.750  1.00  0.00            
ATOM   3318  C3A POPC  508     103.472  24.450  40.100  1.00  0.00            
ATOM   3319  C4A POPC  508     106.682  22.490  36.900  1.00  0.00            
ATOM   3320  C1B POPC  508     100.150  19.740  35.210  1.00  0.00            
ATOM   3321  C2B POPC  508     100.310  20.090  39.480  1.00  0.00            
ATOM   3322  C3B POPC  508      99.820  23.180  43.390  1.00  0.00            
ATOM   3323  C4B POPC  508     101.170  25.470  47.500  1.00  0.00            
ATOM   3324  NC3 POPC  509      48.800  29.140  26.330  1.00  0.00            
ATOM   3325  PO4 POPC  509      52.320  25.300  25.790  1.00  0.00            
ATOM   3326  GL1 POPC  509      52.850  28.020  30.260  1.00  0.00            
ATOM   3327  GL2 POPC  509      52.390  30.910  29.430  1.00  0.00            
ATOM   3328  C1A POPC  509      54.190  29.550  34.810  1.00  0.00            
ATOM   3329  D2A POPC  509      54.560  31.930  39.700  1.00  0.00            
ATOM   3330  C3A POPC  509      51.600  30.910  43.230  1.00  0.00            
ATOM   3331  C4A POPC  509      51.660  29.830  46.460  1.00  0.00            
ATOM   3332  C1B POPC  509      51.200  34.010  32.690  1.00  0.00            
ATOM   3333  C2B POPC  509      51.910  35.060  36.580  1.00  0.00            
ATOM   3334  C3B POPC  509      52.370  36.770  40.030  1.00  0.00            
ATOM   3335  C4B POPC  509      49.610  36.890  43.560  1.00  0.00            
ATOM   3336  NC3 POPC  510      29.270  59.170  24.200  1.00  0.00            
ATOM   3337  PO4 POPC  510      31.780  62.440  26.620  1.00  0.00            
ATOM   3338  GL1 POPC  510      29.120  63.490  31.350  1.00  0.00            
ATOM   3339  GL2 POPC  510      30.440  64.780  33.410  1.00  0.00            
ATOM   3340  C1A POPC  510      25.550  63.400  33.540  1.00  0.00            
ATOM   3341  D2A POPC  510      23.120  61.360  36.330  1.00  0.00            
ATOM   3342  C3A POPC  510      20.510  61.590  40.620  1.00  0.00            
ATOM   3343  C4A POPC  510      22.150  63.140  45.130  1.00  0.00            
ATOM   3344  C1B POPC  510      32.380  68.240  36.110  1.00  0.00            
ATOM   3345  C2B POPC  510      35.380  70.050  39.890  1.00  0.00            
ATOM   3346  C3B POPC  510      37.130  72.470  41.990  1.00  0.00            
ATOM   3347  C4B POPC  510      40.290  69.510  43.970  1.00  0.00            
ATOM   3348  NC3 POPC  511      92.060   2.710  27.150  1.00  0.00            
ATOM   3349  PO4 POPC  511      89.700   6.180  28.920  1.00  0.00            
ATOM   3350  GL1 POPC  511      90.310   7.550  33.350  1.00  0.00            
ATOM   3351  GL2 POPC  511      92.920   9.060  33.330  1.00  0.00            
ATOM   3352  C1A POPC  511      90.230   6.720  37.020  1.00  0.00            
ATOM   3353  D2A POPC  511      86.520   6.650  39.950  1.00  0.00            
ATOM   3354  C3A POPC  511      84.320  10.330  43.300  1.00  0.00            
ATOM   3355  C4A POPC  511      83.080  12.720  46.730  1.00  0.00            
ATOM   3356  C1B POPC  511      95.090   8.260  36.740  1.00  0.00            
ATOM   3357  C2B POPC  511      95.970   7.410  40.930  1.00  0.00            
ATOM   3358  C3B POPC  511      94.150   7.470  44.600  1.00  0.00            
ATOM   3359  C4B POPC  511      90.890   6.880  47.560  1.00  0.00            
ATOM   3360  NC3 POPC  512       5.640  18.710  27.350  1.00  0.00            
ATOM   3361  PO4 POPC  512       4.130  14.780  29.380  1.00  0.00            
ATOM   3362  GL1 POPC  512       5.270  14.860  33.690  1.00  0.00            
ATOM   3363  GL2 POPC  512       4.100  17.470  36.240  1.00  0.00            
ATOM   3364  C1A POPC  512       6.000  12.960  37.920  1.00  0.00            
ATOM   3365  D2A POPC  512       2.310  12.130  41.630  1.00  0.00            
ATOM   3366  C3A POPC  512       3.530  11.280  45.970  1.00  0.00            
ATOM   3367  C4A POPC  512       1.700  11.920  50.590  1.00  0.00            
ATOM   3368  C1B POPC  512       2.630  16.910  40.870  1.00  0.00            
ATOM   3369  C2B POPC  512       0.840  18.510  43.420  1.00  0.00            
ATOM   3370  C3B POPC  512       0.660  21.060  46.340  1.00  0.00            
ATOM   3371  C4B POPC  512       2.820  21.080  49.800  1.00  0.00            
ATOM   3372  NC3 POPC  513      93.890  41.600  28.240  1.00  0.00            
ATOM   3373  PO4 POPC  513      95.040  37.670  29.450  1.00  0.00            
ATOM   3374  GL1 POPC  513      94.100  36.380  34.540  1.00  0.00            
ATOM   3375  GL2 POPC  513      91.580  35.510  35.150  1.00  0.00            
ATOM   3376  C1A POPC  513      92.880  37.030  39.420  1.00  0.00            
ATOM   3377  D2A POPC  513      94.180  35.550  43.150  1.00  0.00            
ATOM   3378  C3A POPC  513      95.980  32.030  44.400  1.00  0.00            
ATOM   3379  C4A POPC  513      98.360  29.590  47.500  1.00  0.00            
ATOM   3380  C1B POPC  513      87.910  36.310  38.350  1.00  0.00            
ATOM   3381  C2B POPC  513      86.960  40.460  39.530  1.00  0.00            
ATOM   3382  C3B POPC  513      84.360  45.120  39.500  1.00  0.00            
ATOM   3383  C4B POPC  513      83.840  49.170  37.500  1.00  0.00            
ATOM   3384  NC3 POPC  514      62.370  98.330  29.920  1.00  0.00            
ATOM   3385  PO4 POPC  514      66.330  96.330  32.630  1.00  0.00            
ATOM   3386  GL1 POPC  514      66.040  95.350  37.000  1.00  0.00            
ATOM   3387  GL2 POPC  514      68.910  95.170  37.490  1.00  0.00            
ATOM   3388  C1A POPC  514      64.230  92.130  39.610  1.00  0.00            
ATOM   3389  D2A POPC  514      63.000  92.610  43.290  1.00  0.00            
ATOM   3390  C3A POPC  514      59.470  93.190  42.490  1.00  0.00            
ATOM   3391  C4A POPC  514      55.510  92.990  44.710  1.00  0.00            
ATOM   3392  C1B POPC  514      71.230  97.070  40.630  1.00  0.00            
ATOM   3393  C2B POPC  514      72.120  96.070  44.600  1.00  0.00            
ATOM   3394  C3B POPC  514      74.230  92.760  46.990  1.00  0.00            
ATOM   3395  C4B POPC  514      78.770  92.200  48.630  1.00  0.00            
ATOM   3396  NC3 POPC  515      55.240   4.560  22.730  1.00  0.00            
ATOM   3397  PO4 POPC  515      55.720   3.180  26.700  1.00  0.00            
ATOM   3398  GL1 POPC  515      57.440   2.080  31.450  1.00  0.00            
ATOM   3399  GL2 POPC  515      58.600  -2.072  32.310  1.00  0.00            
ATOM   3400  C1A POPC  515      58.630   1.630  35.610  1.00  0.00            
ATOM   3401  D2A POPC  515      58.340   6.120  35.480  1.00  0.00            
ATOM   3402  C3A POPC  515      61.670   9.120  33.550  1.00  0.00            
ATOM   3403  C4A POPC  515      65.820  10.350  33.660  1.00  0.00            
ATOM   3404  C1B POPC  515      55.750  -3.052  34.810  1.00  0.00            
ATOM   3405  C2B POPC  515      54.090  -0.412  38.920  1.00  0.00            
ATOM   3406  C3B POPC  515      53.580   1.780  43.320  1.00  0.00            
ATOM   3407  C4B POPC  515      49.140   0.150  46.050  1.00  0.00            
ATOM   3408  NC3 POPC  516       9.450  69.050  28.110  1.00  0.00            
ATOM   3409  PO4 POPC  516      11.900  71.790  28.660  1.00  0.00            
ATOM   3410  GL1 POPC  516      10.190  72.290  33.120  1.00  0.00            
ATOM   3411  GL2 POPC  516      10.740  76.140  33.200  1.00  0.00            
ATOM   3412  C1A POPC  516      11.010  71.540  37.750  1.00  0.00            
ATOM   3413  D2A POPC  516      14.010  71.490  40.410  1.00  0.00            
ATOM   3414  C3A POPC  516      15.270  74.100  43.730  1.00  0.00            
ATOM   3415  C4A POPC  516      16.060  75.980  47.540  1.00  0.00            
ATOM   3416  C1B POPC  516      11.930  77.120  37.600  1.00  0.00            
ATOM   3417  C2B POPC  516      11.580  75.840  41.200  1.00  0.00            
ATOM   3418  C3B POPC  516      11.540  76.810  44.920  1.00  0.00            
ATOM   3419  C4B POPC  516      10.070  77.890  48.490  1.00  0.00            
ATOM   3420  NC3 POPC  517      21.600  89.340  29.310  1.00  0.00            
ATOM   3421  PO4 POPC  517      17.190  88.950  27.340  1.00  0.00            
ATOM   3422  GL1 POPC  517      17.620  91.700  31.110  1.00  0.00            
ATOM   3423  GL2 POPC  517      16.730  95.680  32.110  1.00  0.00            
ATOM   3424  C1A POPC  517      16.440  90.560  34.840  1.00  0.00            
ATOM   3425  D2A POPC  517      17.000  87.150  35.370  1.00  0.00            
ATOM   3426  C3A POPC  517      14.010  84.570  32.880  1.00  0.00            
ATOM   3427  C4A POPC  517      10.730  81.400  35.460  1.00  0.00            
ATOM   3428  C1B POPC  517      15.480  95.390  36.240  1.00  0.00            
ATOM   3429  C2B POPC  517      16.860  94.880  40.320  1.00  0.00            
ATOM   3430  C3B POPC  517      20.140  96.480  43.340  1.00  0.00            
ATOM   3431  C4B POPC  517      20.150  98.140  47.790  1.00  0.00            
ATOM   3432  NC3 POPC  518      46.280  16.670  26.280  1.00  0.00            
ATOM   3433  PO4 POPC  518      46.230  19.280  30.400  1.00  0.00            
ATOM   3434  GL1 POPC  518      46.980  20.220  34.040  1.00  0.00            
ATOM   3435  GL2 POPC  518      45.140  17.450  35.500  1.00  0.00            
ATOM   3436  C1A POPC  518      50.470  19.110  36.200  1.00  0.00            
ATOM   3437  D2A POPC  518      54.460  16.370  35.790  1.00  0.00            
ATOM   3438  C3A POPC  518      57.920  17.130  33.640  1.00  0.00            
ATOM   3439  C4A POPC  518      59.810  21.430  32.850  1.00  0.00            
ATOM   3440  C1B POPC  518      47.090  16.840  39.590  1.00  0.00            
ATOM   3441  C2B POPC  518      47.980  12.970  42.620  1.00  0.00            
ATOM   3442  C3B POPC  518      47.150  12.380  46.930  1.00  0.00            
ATOM   3443  C4B POPC  518      44.860  14.540  49.650  1.00  0.00            
ATOM   3444  NC3 POPC  519      30.040  27.010  22.610  1.00  0.00            
ATOM   3445  PO4 POPC  519      27.190  30.160  25.880  1.00  0.00            
ATOM   3446  GL1 POPC  519      28.220  29.300  30.420  1.00  0.00            
ATOM   3447  GL2 POPC  519      31.490  30.760  31.460  1.00  0.00            
ATOM   3448  C1A POPC  519      26.220  28.400  33.820  1.00  0.00            
ATOM   3449  D2A POPC  519      24.210  30.490  37.350  1.00  0.00            
ATOM   3450  C3A POPC  519      26.240  28.720  41.450  1.00  0.00            
ATOM   3451  C4A POPC  519      29.080  32.090  43.370  1.00  0.00            
ATOM   3452  C1B POPC  519      31.380  30.180  35.350  1.00  0.00            
ATOM   3453  C2B POPC  519      32.740  32.190  39.390  1.00  0.00            
ATOM   3454  C3B POPC  519      34.560  31.030  43.730  1.00  0.00            
ATOM   3455  C4B POPC  519      36.930  27.430  45.330  1.00  0.00            
ATOM   3456  NC3 POPC  520      62.790  93.390  30.450  1.00  0.00            
ATOM   3457  PO4 POPC  520      58.810  94.880  28.800  1.00  0.00            
ATOM   3458  GL1 POPC  520      58.940  94.620  33.510  1.00  0.00            
ATOM   3459  GL2 POPC  520      56.080  94.160  35.320  1.00  0.00            
ATOM   3460  C1A POPC  520      60.970  95.450  37.780  1.00  0.00            
ATOM   3461  D2A POPC  520      63.830  97.400  40.820  1.00  0.00            
ATOM   3462  C3A POPC  520      63.040 101.310  42.580  1.00  0.00            
ATOM   3463  C4A POPC  520      59.140 103.672  45.170  1.00  0.00            
ATOM   3464  C1B POPC  520      55.960  95.730  39.590  1.00  0.00            
ATOM   3465  C2B POPC  520      54.060  98.490  42.860  1.00  0.00            
ATOM   3466  C3B POPC  520      51.000  97.060  45.700  1.00  0.00            
ATOM   3467  C4B POPC  520      47.160  97.030  47.510  1.00  0.00            
ATOM   3468  NC3 POPC  521     101.030  85.910  31.180  1.00  0.00            
ATOM   3469  PO4 POPC  521      98.220  89.600  31.530  1.00  0.00            
ATOM   3470  GL1 POPC  521      99.930  91.060  35.060  1.00  0.00            
ATOM   3471  GL2 POPC  521      99.420  87.730  36.200  1.00  0.00            
ATOM   3472  C1A POPC  521     104.752  91.260  36.260  1.00  0.00            
ATOM   3473  D2A POPC  521     107.972  93.540  39.420  1.00  0.00            
ATOM   3474  C3A POPC  521     104.392  94.140  41.510  1.00  0.00            
ATOM   3475  C4A POPC  521     102.772  98.360  43.090  1.00  0.00            
ATOM   3476  C1B POPC  521     101.160  88.710  40.520  1.00  0.00            
ATOM   3477  C2B POPC  521      99.960  88.430  45.510  1.00  0.00            
ATOM   3478  C3B POPC  521      97.680  87.300  49.300  1.00  0.00            
ATOM   3479  C4B POPC  521      94.720  84.490  50.990  1.00  0.00            
ATOM   3480  NC3 POPC  522      82.220  61.740  24.410  1.00  0.00            
ATOM   3481  PO4 POPC  522      84.960  57.730  26.080  1.00  0.00            
ATOM   3482  GL1 POPC  522      83.660  57.870  29.350  1.00  0.00            
ATOM   3483  GL2 POPC  522      82.790  54.030  30.800  1.00  0.00            
ATOM   3484  C1A POPC  522      83.990  57.710  34.130  1.00  0.00            
ATOM   3485  D2A POPC  522      83.960  56.240  38.520  1.00  0.00            
ATOM   3486  C3A POPC  522      85.270  53.340  41.550  1.00  0.00            
ATOM   3487  C4A POPC  522      85.210  52.810  46.340  1.00  0.00            
ATOM   3488  C1B POPC  522      81.120  54.390  34.920  1.00  0.00            
ATOM   3489  C2B POPC  522      80.220  52.240  39.170  1.00  0.00            
ATOM   3490  C3B POPC  522      80.430  53.420  43.970  1.00  0.00            
ATOM   3491  C4B POPC  522      81.500  56.620  47.380  1.00  0.00            
ATOM   3492  NC3 POPC  523      65.780  53.900  15.030  1.00  0.00            
ATOM   3493  PO4 POPC  523      64.050  52.210  19.220  1.00  0.00            
ATOM   3494  GL1 POPC  523      64.920  51.000  23.310  1.00  0.00            
ATOM   3495  GL2 POPC  523      67.670  50.160  23.330  1.00  0.00            
ATOM   3496  C1A POPC  523      65.560  51.670  27.900  1.00  0.00            
ATOM   3497  D2A POPC  523      67.800  49.880  31.080  1.00  0.00            
ATOM   3498  C3A POPC  523      66.780  49.180  35.840  1.00  0.00            
ATOM   3499  C4A POPC  523      65.770  46.840  39.680  1.00  0.00            
ATOM   3500  C1B POPC  523      71.510  50.300  26.240  1.00  0.00            
ATOM   3501  C2B POPC  523      72.630  52.260  29.230  1.00  0.00            
ATOM   3502  C3B POPC  523      69.340  54.590  31.550  1.00  0.00            
ATOM   3503  C4B POPC  523      68.820  58.540  31.670  1.00  0.00            
ATOM   3504  NC3 POPC  524      28.840  58.800  29.580  1.00  0.00            
ATOM   3505  PO4 POPC  524      33.380  58.170  29.080  1.00  0.00            
ATOM   3506  GL1 POPC  524      32.160  59.740  33.260  1.00  0.00            
ATOM   3507  GL2 POPC  524      29.160  59.570  34.870  1.00  0.00            
ATOM   3508  C1A POPC  524      32.990  61.400  37.300  1.00  0.00            
ATOM   3509  D2A POPC  524      30.190  63.620  38.700  1.00  0.00            
ATOM   3510  C3A POPC  524      29.230  67.490  39.800  1.00  0.00            
ATOM   3511  C4A POPC  524      29.850  71.650  40.280  1.00  0.00            
ATOM   3512  C1B POPC  524      27.100  59.860  38.670  1.00  0.00            
ATOM   3513  C2B POPC  524      26.670  60.860  42.240  1.00  0.00            
ATOM   3514  C3B POPC  524      27.540  62.170  46.920  1.00  0.00            
ATOM   3515  C4B POPC  524      27.650  63.770  50.940  1.00  0.00            
ATOM   3516  NC3 POPC  525       8.310  44.720  33.150  1.00  0.00            
ATOM   3517  PO4 POPC  525      12.150  46.340  30.240  1.00  0.00            
ATOM   3518  GL1 POPC  525      13.500  47.260  33.900  1.00  0.00            
ATOM   3519  GL2 POPC  525      14.110  50.880  34.140  1.00  0.00            
ATOM   3520  C1A POPC  525      14.560  44.960  37.020  1.00  0.00            
ATOM   3521  D2A POPC  525      11.470  41.450  38.570  1.00  0.00            
ATOM   3522  C3A POPC  525      11.020  41.060  43.020  1.00  0.00            
ATOM   3523  C4A POPC  525       9.500  44.340  46.350  1.00  0.00            
ATOM   3524  C1B POPC  525      13.000  55.000  36.850  1.00  0.00            
ATOM   3525  C2B POPC  525      13.240  55.520  41.300  1.00  0.00            
ATOM   3526  C3B POPC  525      13.990  55.450  45.920  1.00  0.00            
ATOM   3527  C4B POPC  525      12.460  56.380  50.070  1.00  0.00            
ATOM   3528  NC3 POPC  526      18.230  21.440  25.770  1.00  0.00            
ATOM   3529  PO4 POPC  526      19.920  24.740  27.410  1.00  0.00            
ATOM   3530  GL1 POPC  526      19.610  25.060  31.700  1.00  0.00            
ATOM   3531  GL2 POPC  526      16.950  25.610  35.180  1.00  0.00            
ATOM   3532  C1A POPC  526      21.920  25.330  36.090  1.00  0.00            
ATOM   3533  D2A POPC  526      20.880  24.790  41.220  1.00  0.00            
ATOM   3534  C3A POPC  526      22.880  26.900  44.450  1.00  0.00            
ATOM   3535  C4A POPC  526      25.970  27.300  47.510  1.00  0.00            
ATOM   3536  C1B POPC  526      16.250  24.970  39.350  1.00  0.00            
ATOM   3537  C2B POPC  526      13.740  21.940  41.480  1.00  0.00            
ATOM   3538  C3B POPC  526      10.620  22.520  44.540  1.00  0.00            
ATOM   3539  C4B POPC  526       6.750  21.200  46.400  1.00  0.00            
ATOM   3540  NC3 POPC  527      94.860  18.310  28.970  1.00  0.00            
ATOM   3541  PO4 POPC  527      96.960  15.340  28.520  1.00  0.00            
ATOM   3542  GL1 POPC  527      95.220  14.460  33.470  1.00  0.00            
ATOM   3543  GL2 POPC  527      95.370  18.310  33.790  1.00  0.00            
ATOM   3544  C1A POPC  527      97.580  15.960  37.700  1.00  0.00            
ATOM   3545  D2A POPC  527      96.140  17.570  40.770  1.00  0.00            
ATOM   3546  C3A POPC  527      98.410  17.430  44.960  1.00  0.00            
ATOM   3547  C4A POPC  527      97.930  17.190  49.070  1.00  0.00            
ATOM   3548  C1B POPC  527      91.940  17.010  36.250  1.00  0.00            
ATOM   3549  C2B POPC  527      91.440  15.870  40.100  1.00  0.00            
ATOM   3550  C3B POPC  527      91.600  18.250  44.090  1.00  0.00            
ATOM   3551  C4B POPC  527      94.110  19.530  47.090  1.00  0.00            
ATOM   3552  NC3 POPC  528      62.240  38.150  29.400  1.00  0.00            
ATOM   3553  PO4 POPC  528      64.200  34.170  28.850  1.00  0.00            
ATOM   3554  GL1 POPC  528      66.650  33.400  32.040  1.00  0.00            
ATOM   3555  GL2 POPC  528      66.210  36.140  33.650  1.00  0.00            
ATOM   3556  C1A POPC  528      69.410  33.220  35.320  1.00  0.00            
ATOM   3557  D2A POPC  528      69.840  34.200  39.400  1.00  0.00            
ATOM   3558  C3A POPC  528      70.760  38.040  41.210  1.00  0.00            
ATOM   3559  C4A POPC  528      72.090  41.150  42.110  1.00  0.00            
ATOM   3560  C1B POPC  528      67.300  38.350  37.050  1.00  0.00            
ATOM   3561  C2B POPC  528      65.570  41.510  40.970  1.00  0.00            
ATOM   3562  C3B POPC  528      64.260  42.150  45.270  1.00  0.00            
ATOM   3563  C4B POPC  528      63.620  44.920  47.530  1.00  0.00            
ATOM   3564  NC3 POPC  529      97.180  97.780  25.690  1.00  0.00            
ATOM   3565  PO4 POPC  529      95.980  97.120  29.600  1.00  0.00            
ATOM   3566  GL1 POPC  529      98.300  97.070  32.860  1.00  0.00            
ATOM   3567  GL2 POPC  529     101.810  95.850  33.510  1.00  0.00            
ATOM   3568  C1A POPC  529      98.740  98.980  37.560  1.00  0.00            
ATOM   3569  D2A POPC  529      99.190 101.310  40.570  1.00  0.00            
ATOM   3570  C3A POPC  529      97.880  98.340  42.780  1.00  0.00            
ATOM   3571  C4A POPC  529      98.780  98.040  46.860  1.00  0.00            
ATOM   3572  C1B POPC  529     103.462  96.480  36.550  1.00  0.00            
ATOM   3573  C2B POPC  529     106.052  98.470  38.710  1.00  0.00            
ATOM   3574  C3B POPC  529     108.212  98.720  41.900  1.00  0.00            
ATOM   3575  C4B POPC  529     111.352  97.270  44.270  1.00  0.00            
ATOM   3576  NC3 POPC  530      15.390  38.120  28.100  1.00  0.00            
ATOM   3577  PO4 POPC  530      10.930  38.960  30.790  1.00  0.00            
ATOM   3578  GL1 POPC  530      13.340  37.060  34.420  1.00  0.00            
ATOM   3579  GL2 POPC  530      16.430  35.480  35.310  1.00  0.00            
ATOM   3580  C1A POPC  530      11.250  36.430  38.100  1.00  0.00            
ATOM   3581  D2A POPC  530      10.140  35.730  43.010  1.00  0.00            
ATOM   3582  C3A POPC  530       9.060  36.460  47.680  1.00  0.00            
ATOM   3583  C4A POPC  530       9.000  37.760  51.550  1.00  0.00            
ATOM   3584  C1B POPC  530      17.590  34.210  39.160  1.00  0.00            
ATOM   3585  C2B POPC  530      18.530  33.870  43.590  1.00  0.00            
ATOM   3586  C3B POPC  530      18.630  30.790  46.450  1.00  0.00            
ATOM   3587  C4B POPC  530      17.230  27.110  49.230  1.00  0.00            
ATOM   3588  NC3 POPC  531      24.580   6.820  21.080  1.00  0.00            
ATOM   3589  PO4 POPC  531      25.880   5.120  25.820  1.00  0.00            
ATOM   3590  GL1 POPC  531      22.930   7.330  29.490  1.00  0.00            
ATOM   3591  GL2 POPC  531      21.130   6.630  32.040  1.00  0.00            
ATOM   3592  C1A POPC  531      23.960  11.670  31.790  1.00  0.00            
ATOM   3593  D2A POPC  531      24.930  15.210  34.820  1.00  0.00            
ATOM   3594  C3A POPC  531      28.500  17.500  33.510  1.00  0.00            
ATOM   3595  C4A POPC  531      31.880  16.640  32.180  1.00  0.00            
ATOM   3596  C1B POPC  531      22.060   4.580  35.990  1.00  0.00            
ATOM   3597  C2B POPC  531      20.780   3.350  41.290  1.00  0.00            
ATOM   3598  C3B POPC  531      17.810   4.940  45.120  1.00  0.00            
ATOM   3599  C4B POPC  531      14.130   6.710  44.600  1.00  0.00            
ATOM   3600  NC3 POPC  532      69.980  18.190  22.910  1.00  0.00            
ATOM   3601  PO4 POPC  532      67.490  19.090  25.070  1.00  0.00            
ATOM   3602  GL1 POPC  532      66.380  17.710  29.540  1.00  0.00            
ATOM   3603  GL2 POPC  532      68.190  19.140  30.640  1.00  0.00            
ATOM   3604  C1A POPC  532      64.700  20.080  33.670  1.00  0.00            
ATOM   3605  D2A POPC  532      61.930  18.940  37.340  1.00  0.00            
ATOM   3606  C3A POPC  532      59.520  21.020  41.380  1.00  0.00            
ATOM   3607  C4A POPC  532      56.360  19.670  43.710  1.00  0.00            
ATOM   3608  C1B POPC  532      69.470  19.260  35.060  1.00  0.00            
ATOM   3609  C2B POPC  532      69.150  20.230  39.170  1.00  0.00            
ATOM   3610  C3B POPC  532      69.150  21.870  44.480  1.00  0.00            
ATOM   3611  C4B POPC  532      71.030  19.270  47.360  1.00  0.00            
ATOM   3612  NC3 POPC  533      15.720  94.880  26.630  1.00  0.00            
ATOM   3613  PO4 POPC  533      12.460  95.840  29.080  1.00  0.00            
ATOM   3614  GL1 POPC  533      11.940  96.160  32.760  1.00  0.00            
ATOM   3615  GL2 POPC  533      13.130  99.460  34.490  1.00  0.00            
ATOM   3616  C1A POPC  533      11.350  92.860  35.390  1.00  0.00            
ATOM   3617  D2A POPC  533      11.600  88.820  34.600  1.00  0.00            
ATOM   3618  C3A POPC  533      12.580  86.210  38.140  1.00  0.00            
ATOM   3619  C4A POPC  533      15.920  86.120  40.550  1.00  0.00            
ATOM   3620  C1B POPC  533      12.890  99.800  37.850  1.00  0.00            
ATOM   3621  C2B POPC  533      13.450  98.300  42.120  1.00  0.00            
ATOM   3622  C3B POPC  533      15.780  98.580  45.370  1.00  0.00            
ATOM   3623  C4B POPC  533      15.970  99.410  49.630  1.00  0.00            
ATOM   3624  NC3 POPC  534      57.540  85.510  31.180  1.00  0.00            
ATOM   3625  PO4 POPC  534      60.610  82.390  32.500  1.00  0.00            
ATOM   3626  GL1 POPC  534      60.010  84.720  36.210  1.00  0.00            
ATOM   3627  GL2 POPC  534      56.390  84.270  35.980  1.00  0.00            
ATOM   3628  C1A POPC  534      57.830  84.920  40.530  1.00  0.00            
ATOM   3629  D2A POPC  534      58.090  82.930  43.660  1.00  0.00            
ATOM   3630  C3A POPC  534      54.800  83.830  45.930  1.00  0.00            
ATOM   3631  C4A POPC  534      51.500  84.130  48.690  1.00  0.00            
ATOM   3632  C1B POPC  534      57.450  80.220  39.130  1.00  0.00            
ATOM   3633  C2B POPC  534      56.720  76.060  40.870  1.00  0.00            
ATOM   3634  C3B POPC  534      55.170  72.940  43.230  1.00  0.00            
ATOM   3635  C4B POPC  534      56.940  71.440  47.320  1.00  0.00            
ATOM   3636  NC3 POPC  535      18.580  29.560  28.560  1.00  0.00            
ATOM   3637  PO4 POPC  535      17.530  34.100  29.370  1.00  0.00            
ATOM   3638  GL1 POPC  535      20.530  33.500  32.250  1.00  0.00            
ATOM   3639  GL2 POPC  535      21.270  29.450  33.330  1.00  0.00            
ATOM   3640  C1A POPC  535      21.440  35.820  36.140  1.00  0.00            
ATOM   3641  D2A POPC  535      22.460  32.440  41.380  1.00  0.00            
ATOM   3642  C3A POPC  535      23.620  32.600  45.030  1.00  0.00            
ATOM   3643  C4A POPC  535      25.900  35.450  47.860  1.00  0.00            
ATOM   3644  C1B POPC  535      19.630  29.550  37.240  1.00  0.00            
ATOM   3645  C2B POPC  535      17.890  29.050  41.840  1.00  0.00            
ATOM   3646  C3B POPC  535      17.180  25.250  44.420  1.00  0.00            
ATOM   3647  C4B POPC  535      15.850  22.850  46.430  1.00  0.00            
ATOM   3648  NC3 POPC  536      85.480  16.550  29.740  1.00  0.00            
ATOM   3649  PO4 POPC  536      89.840  17.440  29.920  1.00  0.00            
ATOM   3650  GL1 POPC  536      89.930  21.540  31.680  1.00  0.00            
ATOM   3651  GL2 POPC  536      92.640  22.400  33.250  1.00  0.00            
ATOM   3652  C1A POPC  536      89.360  22.310  36.340  1.00  0.00            
ATOM   3653  D2A POPC  536      90.900  20.560  39.560  1.00  0.00            
ATOM   3654  C3A POPC  536      88.390  22.620  43.100  1.00  0.00            
ATOM   3655  C4A POPC  536      87.520  23.960  47.240  1.00  0.00            
ATOM   3656  C1B POPC  536      95.490  21.020  37.900  1.00  0.00            
ATOM   3657  C2B POPC  536      94.570  22.630  42.250  1.00  0.00            
ATOM   3658  C3B POPC  536      92.310  23.970  46.640  1.00  0.00            
ATOM   3659  C4B POPC  536      91.580  24.820  50.650  1.00  0.00            
ATOM   3660  NC3 POPC  537      21.280 105.062  28.740  1.00  0.00            
ATOM   3661  PO4 POPC  537      20.030 101.510  28.360  1.00  0.00            
ATOM   3662  GL1 POPC  537      22.200 100.310  31.980  1.00  0.00            
ATOM   3663  GL2 POPC  537      21.560  97.660  32.880  1.00  0.00            
ATOM   3664  C1A POPC  537      22.990 101.520  36.790  1.00  0.00            
ATOM   3665  D2A POPC  537      23.120  99.490  40.690  1.00  0.00            
ATOM   3666  C3A POPC  537      24.000 101.800  44.800  1.00  0.00            
ATOM   3667  C4A POPC  537      22.640 106.402  46.500  1.00  0.00            
ATOM   3668  C1B POPC  537      18.510  98.880  35.530  1.00  0.00            
ATOM   3669  C2B POPC  537      18.380 100.160  40.240  1.00  0.00            
ATOM   3670  C3B POPC  537      19.260 102.020  44.510  1.00  0.00            
ATOM   3671  C4B POPC  537      19.400 103.182  48.520  1.00  0.00            
ATOM   3672  NC3 POPC  538      36.540  57.350  32.860  1.00  0.00            
ATOM   3673  PO4 POPC  538      37.370  53.140  31.470  1.00  0.00            
ATOM   3674  GL1 POPC  538      37.440  52.380  35.690  1.00  0.00            
ATOM   3675  GL2 POPC  538      39.160  50.590  35.960  1.00  0.00            
ATOM   3676  C1A POPC  538      38.620  53.660  39.930  1.00  0.00            
ATOM   3677  D2A POPC  538      38.770  52.800  43.180  1.00  0.00            
ATOM   3678  C3A POPC  538      35.930  50.530  45.360  1.00  0.00            
ATOM   3679  C4A POPC  538      31.410  49.220  47.150  1.00  0.00            
ATOM   3680  C1B POPC  538      37.170  48.670  40.200  1.00  0.00            
ATOM   3681  C2B POPC  538      32.750  48.210  42.010  1.00  0.00            
ATOM   3682  C3B POPC  538      27.880  47.800  43.910  1.00  0.00            
ATOM   3683  C4B POPC  538      24.790  51.320  45.560  1.00  0.00            
ATOM   3684  NC3 POPC  539      67.090  72.800  26.440  1.00  0.00            
ATOM   3685  PO4 POPC  539      64.210  70.020  24.490  1.00  0.00            
ATOM   3686  GL1 POPC  539      63.480  69.500  28.840  1.00  0.00            
ATOM   3687  GL2 POPC  539      66.200  70.660  31.350  1.00  0.00            
ATOM   3688  C1A POPC  539      61.820  65.790  31.920  1.00  0.00            
ATOM   3689  D2A POPC  539      62.400  61.370  31.390  1.00  0.00            
ATOM   3690  C3A POPC  539      64.090  59.210  34.560  1.00  0.00            
ATOM   3691  C4A POPC  539      61.680  58.530  37.720  1.00  0.00            
ATOM   3692  C1B POPC  539      65.140  68.650  34.590  1.00  0.00            
ATOM   3693  C2B POPC  539      65.050  68.890  39.030  1.00  0.00            
ATOM   3694  C3B POPC  539      64.540  67.500  43.460  1.00  0.00            
ATOM   3695  C4B POPC  539      61.600  69.020  46.950  1.00  0.00            
ATOM   3696  NC3 POPC  540      85.030  37.490  29.510  1.00  0.00            
ATOM   3697  PO4 POPC  540      86.540  40.860  28.920  1.00  0.00            
ATOM   3698  GL1 POPC  540      86.210  41.700  32.390  1.00  0.00            
ATOM   3699  GL2 POPC  540      87.130  38.080  33.720  1.00  0.00            
ATOM   3700  C1A POPC  540      82.740  43.700  34.480  1.00  0.00            
ATOM   3701  D2A POPC  540      80.410  43.100  37.610  1.00  0.00            
ATOM   3702  C3A POPC  540      79.400  47.110  39.980  1.00  0.00            
ATOM   3703  C4A POPC  540      77.880  49.670  42.800  1.00  0.00            
ATOM   3704  C1B POPC  540      83.380  38.260  36.850  1.00  0.00            
ATOM   3705  C2B POPC  540      82.350  39.670  40.660  1.00  0.00            
ATOM   3706  C3B POPC  540      79.880  41.230  42.740  1.00  0.00            
ATOM   3707  C4B POPC  540      76.440  41.910  45.100  1.00  0.00            
ATOM   3708  NC3 POPC  541      74.920  75.740  27.660  1.00  0.00            
ATOM   3709  PO4 POPC  541      70.010  75.800  29.200  1.00  0.00            
ATOM   3710  GL1 POPC  541      70.560  73.300  32.610  1.00  0.00            
ATOM   3711  GL2 POPC  541      73.550  72.180  32.010  1.00  0.00            
ATOM   3712  C1A POPC  541      69.600  71.750  36.080  1.00  0.00            
ATOM   3713  D2A POPC  541      67.930  73.650  39.160  1.00  0.00            
ATOM   3714  C3A POPC  541      65.160  72.400  42.460  1.00  0.00            
ATOM   3715  C4A POPC  541      63.060  72.830  45.150  1.00  0.00            
ATOM   3716  C1B POPC  541      72.810  75.620  35.760  1.00  0.00            
ATOM   3717  C2B POPC  541      74.290  74.750  40.000  1.00  0.00            
ATOM   3718  C3B POPC  541      73.300  77.800  44.340  1.00  0.00            
ATOM   3719  C4B POPC  541      73.890  79.150  48.540  1.00  0.00            
ATOM   3720  NC3 POPC  542      14.460  14.600  29.280  1.00  0.00            
ATOM   3721  PO4 POPC  542      18.310  16.510  26.600  1.00  0.00            
ATOM   3722  GL1 POPC  542      17.900  17.720  30.140  1.00  0.00            
ATOM   3723  GL2 POPC  542      18.200  20.580  30.570  1.00  0.00            
ATOM   3724  C1A POPC  542      20.000  14.320  33.240  1.00  0.00            
ATOM   3725  D2A POPC  542      20.880  11.300  36.650  1.00  0.00            
ATOM   3726  C3A POPC  542      18.970   7.560  38.890  1.00  0.00            
ATOM   3727  C4A POPC  542      16.290   3.230  38.520  1.00  0.00            
ATOM   3728  C1B POPC  542      17.910  21.040  34.690  1.00  0.00            
ATOM   3729  C2B POPC  542      17.770  20.160  39.850  1.00  0.00            
ATOM   3730  C3B POPC  542      18.990  19.930  43.940  1.00  0.00            
ATOM   3731  C4B POPC  542      21.250  18.200  45.740  1.00  0.00            
ATOM   3732  NC3 POPC  543      30.000   2.310  26.710  1.00  0.00            
ATOM   3733  PO4 POPC  543      25.800   0.270  28.340  1.00  0.00            
ATOM   3734  GL1 POPC  543      26.460   3.450  31.770  1.00  0.00            
ATOM   3735  GL2 POPC  543      29.890   3.940  31.350  1.00  0.00            
ATOM   3736  C1A POPC  543      26.710   3.380  36.660  1.00  0.00            
ATOM   3737  D2A POPC  543      26.080   2.620  40.310  1.00  0.00            
ATOM   3738  C3A POPC  543      28.540  -1.082  41.690  1.00  0.00            
ATOM   3739  C4A POPC  543      28.590  -3.062  46.050  1.00  0.00            
ATOM   3740  C1B POPC  543      30.070   6.840  34.990  1.00  0.00            
ATOM   3741  C2B POPC  543      29.970   6.440  39.590  1.00  0.00            
ATOM   3742  C3B POPC  543      27.790   9.780  43.560  1.00  0.00            
ATOM   3743  C4B POPC  543      27.380  12.460  46.520  1.00  0.00            
ATOM   3744  NC3 POPC  544      12.200  50.740  28.220  1.00  0.00            
ATOM   3745  PO4 POPC  544      14.970  54.220  28.360  1.00  0.00            
ATOM   3746  GL1 POPC  544      14.670  58.800  30.650  1.00  0.00            
ATOM   3747  GL2 POPC  544      16.550  57.740  33.910  1.00  0.00            
ATOM   3748  C1A POPC  544      13.340  61.640  33.690  1.00  0.00            
ATOM   3749  D2A POPC  544      12.640  59.880  37.760  1.00  0.00            
ATOM   3750  C3A POPC  544       8.820  57.930  40.380  1.00  0.00            
ATOM   3751  C4A POPC  544       5.120  59.590  43.410  1.00  0.00            
ATOM   3752  C1B POPC  544      18.790  55.710  38.670  1.00  0.00            
ATOM   3753  C2B POPC  544      22.750  57.290  40.620  1.00  0.00            
ATOM   3754  C3B POPC  544      27.230  54.720  42.060  1.00  0.00            
ATOM   3755  C4B POPC  544      30.500  53.360  44.790  1.00  0.00            
ATOM   3756  NC3 POPC  545      13.380  59.940  25.870  1.00  0.00            
ATOM   3757  PO4 POPC  545      10.640  58.210  27.290  1.00  0.00            
ATOM   3758  GL1 POPC  545       9.660  58.160  31.080  1.00  0.00            
ATOM   3759  GL2 POPC  545      11.080  55.590  32.430  1.00  0.00            
ATOM   3760  C1A POPC  545       7.430  59.330  35.430  1.00  0.00            
ATOM   3761  D2A POPC  545       7.710  62.590  39.090  1.00  0.00            
ATOM   3762  C3A POPC  545       4.480  64.380  41.020  1.00  0.00            
ATOM   3763  C4A POPC  545       1.360  67.250  44.180  1.00  0.00            
ATOM   3764  C1B POPC  545       7.400  54.370  34.560  1.00  0.00            
ATOM   3765  C2B POPC  545       5.160  55.460  37.740  1.00  0.00            
ATOM   3766  C3B POPC  545       1.400  55.160  39.940  1.00  0.00            
ATOM   3767  C4B POPC  545      -2.012  53.680  41.560  1.00  0.00            
ATOM   3768  NC3 POPC  546      92.790  13.220  27.410  1.00  0.00            
ATOM   3769  PO4 POPC  546      88.200  11.330  29.860  1.00  0.00            
ATOM   3770  GL1 POPC  546      90.510  13.470  33.070  1.00  0.00            
ATOM   3771  GL2 POPC  546      87.070  14.700  34.090  1.00  0.00            
ATOM   3772  C1A POPC  546      91.250  11.910  37.100  1.00  0.00            
ATOM   3773  D2A POPC  546      94.910  12.420  40.190  1.00  0.00            
ATOM   3774  C3A POPC  546      93.820  13.470  44.260  1.00  0.00            
ATOM   3775  C4A POPC  546      91.950  14.910  47.730  1.00  0.00            
ATOM   3776  C1B POPC  546      87.270  17.850  37.780  1.00  0.00            
ATOM   3777  C2B POPC  546      86.510  17.810  42.170  1.00  0.00            
ATOM   3778  C3B POPC  546      87.960  15.030  44.940  1.00  0.00            
ATOM   3779  C4B POPC  546      88.410  11.080  45.340  1.00  0.00            
ATOM   3780  NC3 POPC  547     108.602  82.020  27.030  1.00  0.00            
ATOM   3781  PO4 POPC  547     103.972  82.170  29.850  1.00  0.00            
ATOM   3782  GL1 POPC  547     103.692  81.400  33.600  1.00  0.00            
ATOM   3783  GL2 POPC  547     102.592  78.210  32.910  1.00  0.00            
ATOM   3784  C1A POPC  547     104.662  79.190  37.720  1.00  0.00            
ATOM   3785  D2A POPC  547     106.312  78.850  42.880  1.00  0.00            
ATOM   3786  C3A POPC  547     103.772  79.230  46.130  1.00  0.00            
ATOM   3787  C4A POPC  547     101.160  77.600  47.540  1.00  0.00            
ATOM   3788  C1B POPC  547      98.570  77.790  35.970  1.00  0.00            
ATOM   3789  C2B POPC  547      96.020  79.750  39.260  1.00  0.00            
ATOM   3790  C3B POPC  547      93.580  77.730  42.100  1.00  0.00            
ATOM   3791  C4B POPC  547      91.390  77.320  46.420  1.00  0.00            
ATOM   3792  NC3 POPC  548      21.680  37.750  28.110  1.00  0.00            
ATOM   3793  PO4 POPC  548      19.480  41.350  26.840  1.00  0.00            
ATOM   3794  GL1 POPC  548      17.860  43.750  31.120  1.00  0.00            
ATOM   3795  GL2 POPC  548      14.330  42.440  32.690  1.00  0.00            
ATOM   3796  C1A POPC  548      19.020  44.710  34.290  1.00  0.00            
ATOM   3797  D2A POPC  548      21.730  41.000  35.940  1.00  0.00            
ATOM   3798  C3A POPC  548      20.590  38.250  40.370  1.00  0.00            
ATOM   3799  C4A POPC  548      21.310  37.930  45.030  1.00  0.00            
ATOM   3800  C1B POPC  548      16.440  40.200  36.950  1.00  0.00            
ATOM   3801  C2B POPC  548      14.850  38.310  40.840  1.00  0.00            
ATOM   3802  C3B POPC  548      16.140  39.000  44.450  1.00  0.00            
ATOM   3803  C4B POPC  548      16.510  36.260  47.780  1.00  0.00            
ATOM   3804  NC3 POPC  549      34.090  26.290  29.410  1.00  0.00            
ATOM   3805  PO4 POPC  549      38.270  25.920  28.490  1.00  0.00            
ATOM   3806  GL1 POPC  549      38.500  25.990  32.470  1.00  0.00            
ATOM   3807  GL2 POPC  549      36.000  24.090  33.850  1.00  0.00            
ATOM   3808  C1A POPC  549      40.010  25.950  36.230  1.00  0.00            
ATOM   3809  D2A POPC  549      44.160  27.210  38.020  1.00  0.00            
ATOM   3810  C3A POPC  549      46.190  26.250  41.650  1.00  0.00            
ATOM   3811  C4A POPC  549      47.540  22.400  44.130  1.00  0.00            
ATOM   3812  C1B POPC  549      34.330  25.770  37.370  1.00  0.00            
ATOM   3813  C2B POPC  549      36.200  28.230  40.130  1.00  0.00            
ATOM   3814  C3B POPC  549      40.640  28.310  41.300  1.00  0.00            
ATOM   3815  C4B POPC  549      42.660  26.820  45.360  1.00  0.00            
ATOM   3816  NC3 POPC  550      90.020  90.560  25.510  1.00  0.00            
ATOM   3817  PO4 POPC  550      88.330  88.020  29.010  1.00  0.00            
ATOM   3818  GL1 POPC  550      89.890  89.080  33.620  1.00  0.00            
ATOM   3819  GL2 POPC  550      89.100  92.780  34.670  1.00  0.00            
ATOM   3820  C1A POPC  550      91.160  87.850  37.530  1.00  0.00            
ATOM   3821  D2A POPC  550      91.050  88.490  41.680  1.00  0.00            
ATOM   3822  C3A POPC  550      88.330  85.740  42.920  1.00  0.00            
ATOM   3823  C4A POPC  550      84.680  81.770  40.480  1.00  0.00            
ATOM   3824  C1B POPC  550      92.050  93.030  38.320  1.00  0.00            
ATOM   3825  C2B POPC  550      91.540  93.970  42.710  1.00  0.00            
ATOM   3826  C3B POPC  550      90.750  91.690  45.830  1.00  0.00            
ATOM   3827  C4B POPC  550      87.660  89.550  48.480  1.00  0.00            
ATOM   3828  NC3 POPC  551      95.620  65.500  23.650  1.00  0.00            
ATOM   3829  PO4 POPC  551      96.080  61.230  24.470  1.00  0.00            
ATOM   3830  GL1 POPC  551      95.690  62.940  28.570  1.00  0.00            
ATOM   3831  GL2 POPC  551      93.750  62.310  31.510  1.00  0.00            
ATOM   3832  C1A POPC  551      97.610  65.430  31.760  1.00  0.00            
ATOM   3833  D2A POPC  551      98.550  68.830  33.090  1.00  0.00            
ATOM   3834  C3A POPC  551      95.720  70.890  36.480  1.00  0.00            
ATOM   3835  C4A POPC  551      94.890  69.520  39.410  1.00  0.00            
ATOM   3836  C1B POPC  551      95.820  60.410  35.950  1.00  0.00            
ATOM   3837  C2B POPC  551      99.470  58.420  38.270  1.00  0.00            
ATOM   3838  C3B POPC  551     102.152  59.160  42.640  1.00  0.00            
ATOM   3839  C4B POPC  551      99.820  58.080  46.850  1.00  0.00            
ATOM   3840  NC3 POPC  552      83.330  12.080  30.710  1.00  0.00            
ATOM   3841  PO4 POPC  552      80.700   9.380  31.100  1.00  0.00            
ATOM   3842  GL1 POPC  552      80.830   7.820  34.820  1.00  0.00            
ATOM   3843  GL2 POPC  552      80.930   3.980  35.580  1.00  0.00            
ATOM   3844  C1A POPC  552      80.970   8.310  39.410  1.00  0.00            
ATOM   3845  D2A POPC  552      79.070   9.990  43.700  1.00  0.00            
ATOM   3846  C3A POPC  552      75.190   9.990  44.140  1.00  0.00            
ATOM   3847  C4A POPC  552      72.430  12.920  45.400  1.00  0.00            
ATOM   3848  C1B POPC  552      80.800   3.910  41.570  1.00  0.00            
ATOM   3849  C2B POPC  552      80.890   0.070  44.010  1.00  0.00            
ATOM   3850  C3B POPC  552      81.290  -2.572  47.280  1.00  0.00            
ATOM   3851  C4B POPC  552      83.230  -5.622  48.840  1.00  0.00            
ATOM   3852  NC3 POPC  553      70.870  55.600  15.900  1.00  0.00            
ATOM   3853  PO4 POPC  553      67.850  56.750  19.020  1.00  0.00            
ATOM   3854  GL1 POPC  553      67.760  55.590  22.430  1.00  0.00            
ATOM   3855  GL2 POPC  553      65.660  57.460  23.930  1.00  0.00            
ATOM   3856  C1A POPC  553      69.400  54.770  26.490  1.00  0.00            
ATOM   3857  D2A POPC  553      71.950  57.050  28.210  1.00  0.00            
ATOM   3858  C3A POPC  553      73.950  55.620  32.750  1.00  0.00            
ATOM   3859  C4A POPC  553      75.100  54.510  36.390  1.00  0.00            
ATOM   3860  C1B POPC  553      64.550  56.490  28.080  1.00  0.00            
ATOM   3861  C2B POPC  553      64.200  53.680  32.190  1.00  0.00            
ATOM   3862  C3B POPC  553      66.180  54.150  36.540  1.00  0.00            
ATOM   3863  C4B POPC  553      66.410  57.460  40.620  1.00  0.00            
ATOM   3864  NC3 POPC  554      96.220  54.940  24.810  1.00  0.00            
ATOM   3865  PO4 POPC  554      92.270  51.590  24.630  1.00  0.00            
ATOM   3866  GL1 POPC  554      92.680  53.460  28.760  1.00  0.00            
ATOM   3867  GL2 POPC  554      95.340  53.580  31.150  1.00  0.00            
ATOM   3868  C1A POPC  554      92.280  57.430  32.640  1.00  0.00            
ATOM   3869  D2A POPC  554      88.010  58.720  36.300  1.00  0.00            
ATOM   3870  C3A POPC  554      87.690  57.600  41.040  1.00  0.00            
ATOM   3871  C4A POPC  554      85.970  56.940  44.550  1.00  0.00            
ATOM   3872  C1B POPC  554      97.650  57.310  32.440  1.00  0.00            
ATOM   3873  C2B POPC  554      99.870  60.500  33.050  1.00  0.00            
ATOM   3874  C3B POPC  554     103.822  63.180  33.450  1.00  0.00            
ATOM   3875  C4B POPC  554     106.212  65.410  35.630  1.00  0.00            
ATOM   3876  NC3 POPC  555     104.662   3.680  31.220  1.00  0.00            
ATOM   3877  PO4 POPC  555     102.802   1.860  28.620  1.00  0.00            
ATOM   3878  GL1 POPC  555     100.540   1.440  33.130  1.00  0.00            
ATOM   3879  GL2 POPC  555     101.590  -1.232  34.030  1.00  0.00            
ATOM   3880  C1A POPC  555      96.450  -0.232  34.220  1.00  0.00            
ATOM   3881  D2A POPC  555      93.920  -3.142  35.460  1.00  0.00            
ATOM   3882  C3A POPC  555      94.480  -3.272  39.730  1.00  0.00            
ATOM   3883  C4A POPC  555      92.140  -3.222  42.360  1.00  0.00            
ATOM   3884  C1B POPC  555     102.962   0.490  37.600  1.00  0.00            
ATOM   3885  C2B POPC  555     103.752   0.970  41.780  1.00  0.00            
ATOM   3886  C3B POPC  555     103.942   3.060  46.020  1.00  0.00            
ATOM   3887  C4B POPC  555     105.802   6.350  47.120  1.00  0.00            
ATOM   3888  NC3 POPC  556      36.870  18.970  23.620  1.00  0.00            
ATOM   3889  PO4 POPC  556      37.360  15.660  25.520  1.00  0.00            
ATOM   3890  GL1 POPC  556      37.230  15.780  30.450  1.00  0.00            
ATOM   3891  GL2 POPC  556      38.010  13.860  33.050  1.00  0.00            
ATOM   3892  C1A POPC  556      36.360  19.140  33.690  1.00  0.00            
ATOM   3893  D2A POPC  556      35.400  20.190  38.140  1.00  0.00            
ATOM   3894  C3A POPC  556      34.060  18.470  42.260  1.00  0.00            
ATOM   3895  C4A POPC  556      35.510  17.190  45.890  1.00  0.00            
ATOM   3896  C1B POPC  556      38.540  11.210  36.910  1.00  0.00            
ATOM   3897  C2B POPC  556      40.020   9.560  41.430  1.00  0.00            
ATOM   3898  C3B POPC  556      39.230   7.870  45.260  1.00  0.00            
ATOM   3899  C4B POPC  556      35.830   7.520  47.580  1.00  0.00            
ATOM   3900  NC3 POPC  557      12.340   6.780  25.640  1.00  0.00            
ATOM   3901  PO4 POPC  557      12.940   9.600  29.380  1.00  0.00            
ATOM   3902  GL1 POPC  557      11.390   8.780  33.120  1.00  0.00            
ATOM   3903  GL2 POPC  557       8.730  10.450  34.880  1.00  0.00            
ATOM   3904  C1A POPC  557      14.560   8.700  36.670  1.00  0.00            
ATOM   3905  D2A POPC  557      16.400  11.590  39.180  1.00  0.00            
ATOM   3906  C3A POPC  557      17.510  10.230  42.900  1.00  0.00            
ATOM   3907  C4A POPC  557      21.970   8.860  43.510  1.00  0.00            
ATOM   3908  C1B POPC  557       8.800   6.970  38.070  1.00  0.00            
ATOM   3909  C2B POPC  557      11.150   4.300  41.320  1.00  0.00            
ATOM   3910  C3B POPC  557      13.900   1.140  42.770  1.00  0.00            
ATOM   3911  C4B POPC  557      14.540   1.780  47.170  1.00  0.00            
ATOM   3912  NC3 POPC  558      84.130  96.830  27.180  1.00  0.00            
ATOM   3913  PO4 POPC  558      82.460  97.280  31.360  1.00  0.00            
ATOM   3914  GL1 POPC  558      83.260  95.180  34.860  1.00  0.00            
ATOM   3915  GL2 POPC  558      82.910  93.150  35.390  1.00  0.00            
ATOM   3916  C1A POPC  558      84.200  97.060  40.390  1.00  0.00            
ATOM   3917  D2A POPC  558      82.750  96.290  43.040  1.00  0.00            
ATOM   3918  C3A POPC  558      79.420  93.210  43.840  1.00  0.00            
ATOM   3919  C4A POPC  558      76.240  90.430  43.520  1.00  0.00            
ATOM   3920  C1B POPC  558      79.820  94.710  39.040  1.00  0.00            
ATOM   3921  C2B POPC  558      75.610  94.080  39.990  1.00  0.00            
ATOM   3922  C3B POPC  558      71.530  92.180  41.430  1.00  0.00            
ATOM   3923  C4B POPC  558      67.640  93.860  42.510  1.00  0.00            
ATOM   3924  NC3 POPC  559       3.610  74.480  26.520  1.00  0.00            
ATOM   3925  PO4 POPC  559       4.080  77.300  28.820  1.00  0.00            
ATOM   3926  GL1 POPC  559       5.780  78.620  31.430  1.00  0.00            
ATOM   3927  GL2 POPC  559       6.690  81.870  31.990  1.00  0.00            
ATOM   3928  C1A POPC  559       7.070  78.230  35.230  1.00  0.00            
ATOM   3929  D2A POPC  559       8.610  79.980  39.720  1.00  0.00            
ATOM   3930  C3A POPC  559       8.710  81.420  43.860  1.00  0.00            
ATOM   3931  C4A POPC  559       6.810  86.500  45.190  1.00  0.00            
ATOM   3932  C1B POPC  559       5.830  82.870  36.220  1.00  0.00            
ATOM   3933  C2B POPC  559       7.910  84.790  39.650  1.00  0.00            
ATOM   3934  C3B POPC  559      11.710  85.590  43.100  1.00  0.00            
ATOM   3935  C4B POPC  559      11.160  89.090  45.380  1.00  0.00            
ATOM   3936  NC3 POPC  560      76.730   8.910  28.170  1.00  0.00            
ATOM   3937  PO4 POPC  560      76.810  12.770  28.740  1.00  0.00            
ATOM   3938  GL1 POPC  560      76.780  12.280  32.760  1.00  0.00            
ATOM   3939  GL2 POPC  560      74.820  10.610  33.490  1.00  0.00            
ATOM   3940  C1A POPC  560      79.070  11.940  36.540  1.00  0.00            
ATOM   3941  D2A POPC  560      76.300  13.030  39.440  1.00  0.00            
ATOM   3942  C3A POPC  560      72.560  11.860  39.120  1.00  0.00            
ATOM   3943  C4A POPC  560      69.190  13.460  35.280  1.00  0.00            
ATOM   3944  C1B POPC  560      76.060   8.280  36.440  1.00  0.00            
ATOM   3945  C2B POPC  560      75.480   5.510  40.340  1.00  0.00            
ATOM   3946  C3B POPC  560      72.780   5.640  43.200  1.00  0.00            
ATOM   3947  C4B POPC  560      69.270   5.620  43.080  1.00  0.00            
ATOM   3948  NC3 POPC  561      39.870  11.540  27.470  1.00  0.00            
ATOM   3949  PO4 POPC  561      40.270   9.130  30.240  1.00  0.00            
ATOM   3950  GL1 POPC  561      37.070   8.200  32.880  1.00  0.00            
ATOM   3951  GL2 POPC  561      35.200   7.500  32.040  1.00  0.00            
ATOM   3952  C1A POPC  561      35.140   8.130  38.310  1.00  0.00            
ATOM   3953  D2A POPC  561      35.510   6.950  42.560  1.00  0.00            
ATOM   3954  C3A POPC  561      32.010   7.430  44.190  1.00  0.00            
ATOM   3955  C4A POPC  561      27.790   4.460  45.740  1.00  0.00            
ATOM   3956  C1B POPC  561      33.140  11.410  33.330  1.00  0.00            
ATOM   3957  C2B POPC  561      33.840  15.030  36.540  1.00  0.00            
ATOM   3958  C3B POPC  561      30.780  17.030  38.100  1.00  0.00            
ATOM   3959  C4B POPC  561      26.420  18.430  37.830  1.00  0.00            
ATOM   3960  NC3 POPC  562      35.200  33.300  19.880  1.00  0.00            
ATOM   3961  PO4 POPC  562      34.330  34.830  24.110  1.00  0.00            
ATOM   3962  GL1 POPC  562      34.470  34.920  28.670  1.00  0.00            
ATOM   3963  GL2 POPC  562      33.690  36.460  30.260  1.00  0.00            
ATOM   3964  C1A POPC  562      36.080  32.500  32.090  1.00  0.00            
ATOM   3965  D2A POPC  562      36.880  29.950  35.200  1.00  0.00            
ATOM   3966  C3A POPC  562      40.640  30.860  36.400  1.00  0.00            
ATOM   3967  C4A POPC  562      43.210  32.070  40.130  1.00  0.00            
ATOM   3968  C1B POPC  562      33.690  37.080  34.580  1.00  0.00            
ATOM   3969  C2B POPC  562      35.990  35.940  38.610  1.00  0.00            
ATOM   3970  C3B POPC  562      38.310  33.100  40.710  1.00  0.00            
ATOM   3971  C4B POPC  562      39.110  32.140  45.580  1.00  0.00            
ATOM   3972  NC3 POPC  563      20.170  46.520  26.840  1.00  0.00            
ATOM   3973  PO4 POPC  563      23.200  47.790  27.720  1.00  0.00            
ATOM   3974  GL1 POPC  563      21.650  48.140  31.890  1.00  0.00            
ATOM   3975  GL2 POPC  563      23.610  46.790  34.500  1.00  0.00            
ATOM   3976  C1A POPC  563      18.240  49.220  35.030  1.00  0.00            
ATOM   3977  D2A POPC  563      17.250  49.660  38.780  1.00  0.00            
ATOM   3978  C3A POPC  563      14.030  49.140  40.350  1.00  0.00            
ATOM   3979  C4A POPC  563      11.710  49.270  43.860  1.00  0.00            
ATOM   3980  C1B POPC  563      21.260  46.510  38.290  1.00  0.00            
ATOM   3981  C2B POPC  563      19.560  43.870  39.650  1.00  0.00            
ATOM   3982  C3B POPC  563      20.410  42.860  43.380  1.00  0.00            
ATOM   3983  C4B POPC  563      18.090  41.810  47.800  1.00  0.00            
ATOM   3984  NC3 POPC  564       3.510  99.730  26.660  1.00  0.00            
ATOM   3985  PO4 POPC  564       3.690  99.950  31.550  1.00  0.00            
ATOM   3986  GL1 POPC  564       4.690 102.202  34.560  1.00  0.00            
ATOM   3987  GL2 POPC  564       7.710 100.480  35.280  1.00  0.00            
ATOM   3988  C1A POPC  564       5.890 104.662  37.730  1.00  0.00            
ATOM   3989  D2A POPC  564       5.510 106.782  42.280  1.00  0.00            
ATOM   3990  C3A POPC  564       6.220 110.342  42.870  1.00  0.00            
ATOM   3991  C4A POPC  564       7.570 114.492  42.330  1.00  0.00            
ATOM   3992  C1B POPC  564       8.930  97.120  37.170  1.00  0.00            
ATOM   3993  C2B POPC  564      10.650  94.200  39.950  1.00  0.00            
ATOM   3994  C3B POPC  564      12.390  93.300  43.670  1.00  0.00            
ATOM   3995  C4B POPC  564      15.970  90.510  44.500  1.00  0.00            
ATOM   3996  NC3 POPC  565       9.520  30.830  27.450  1.00  0.00            
ATOM   3997  PO4 POPC  565      12.960  28.300  30.050  1.00  0.00            
ATOM   3998  GL1 POPC  565      12.160  26.650  33.850  1.00  0.00            
ATOM   3999  GL2 POPC  565       8.130  25.200  34.990  1.00  0.00            
ATOM   4000  C1A POPC  565      12.530  23.260  35.690  1.00  0.00            
ATOM   4001  D2A POPC  565       9.240  21.830  39.270  1.00  0.00            
ATOM   4002  C3A POPC  565      10.810  18.030  42.370  1.00  0.00            
ATOM   4003  C4A POPC  565      12.770  13.770  44.380  1.00  0.00            
ATOM   4004  C1B POPC  565       9.770  27.470  38.680  1.00  0.00            
ATOM   4005  C2B POPC  565      12.230  26.970  42.460  1.00  0.00            
ATOM   4006  C3B POPC  565      12.330  26.580  47.660  1.00  0.00            
ATOM   4007  C4B POPC  565      12.870  24.480  51.210  1.00  0.00            
ATOM   4008  NC3 POPC  566      33.000   9.510  24.560  1.00  0.00            
ATOM   4009  PO4 POPC  566      28.780   8.560  23.940  1.00  0.00            
ATOM   4010  GL1 POPC  566      30.260   9.050  29.010  1.00  0.00            
ATOM   4011  GL2 POPC  566      28.230   8.520  30.730  1.00  0.00            
ATOM   4012  C1A POPC  566      28.940  13.000  31.180  1.00  0.00            
ATOM   4013  D2A POPC  566      28.830  12.130  35.110  1.00  0.00            
ATOM   4014  C3A POPC  566      30.940  10.990  38.380  1.00  0.00            
ATOM   4015  C4A POPC  566      34.650  12.530  40.930  1.00  0.00            
ATOM   4016  C1B POPC  566      25.220   8.000  34.410  1.00  0.00            
ATOM   4017  C2B POPC  566      25.680   8.960  38.870  1.00  0.00            
ATOM   4018  C3B POPC  566      27.130  13.610  39.380  1.00  0.00            
ATOM   4019  C4B POPC  566      30.170  14.840  43.110  1.00  0.00            
ATOM   4020  NC3 POPC  567      89.650  44.270  24.510  1.00  0.00            
ATOM   4021  PO4 POPC  567      90.360  44.660  29.580  1.00  0.00            
ATOM   4022  GL1 POPC  567      89.920  44.890  33.340  1.00  0.00            
ATOM   4023  GL2 POPC  567      87.710  47.390  34.180  1.00  0.00            
ATOM   4024  C1A POPC  567      89.990  44.040  37.470  1.00  0.00            
ATOM   4025  D2A POPC  567      88.880  44.260  41.810  1.00  0.00            
ATOM   4026  C3A POPC  567      84.810  43.420  44.350  1.00  0.00            
ATOM   4027  C4A POPC  567      81.450  41.470  48.070  1.00  0.00            
ATOM   4028  C1B POPC  567      89.040  48.570  37.640  1.00  0.00            
ATOM   4029  C2B POPC  567      86.890  48.830  41.610  1.00  0.00            
ATOM   4030  C3B POPC  567      83.680  48.590  44.060  1.00  0.00            
ATOM   4031  C4B POPC  567      81.330  50.250  47.640  1.00  0.00            
ATOM   4032  NC3 POPC  568      77.600  21.210  27.360  1.00  0.00            
ATOM   4033  PO4 POPC  568      79.950  24.690  29.240  1.00  0.00            
ATOM   4034  GL1 POPC  568      81.430  26.690  32.760  1.00  0.00            
ATOM   4035  GL2 POPC  568      84.140  28.260  31.310  1.00  0.00            
ATOM   4036  C1A POPC  568      83.560  26.130  37.240  1.00  0.00            
ATOM   4037  D2A POPC  568      85.310  22.020  39.110  1.00  0.00            
ATOM   4038  C3A POPC  568      82.500  18.220  39.200  1.00  0.00            
ATOM   4039  C4A POPC  568      81.690  14.970  41.840  1.00  0.00            
ATOM   4040  C1B POPC  568      84.080  30.600  35.170  1.00  0.00            
ATOM   4041  C2B POPC  568      83.760  32.290  38.560  1.00  0.00            
ATOM   4042  C3B POPC  568      82.120  30.620  43.010  1.00  0.00            
ATOM   4043  C4B POPC  568      82.680  29.940  47.840  1.00  0.00            
ATOM   4044  NC3 POPC  569      -3.312  74.880  23.990  1.00  0.00            
ATOM   4045  PO4 POPC  569      -0.942  72.280  25.640  1.00  0.00            
ATOM   4046  GL1 POPC  569       0.690  70.770  29.610  1.00  0.00            
ATOM   4047  GL2 POPC  569       1.690  73.480  30.640  1.00  0.00            
ATOM   4048  C1A POPC  569       2.040  69.460  33.340  1.00  0.00            
ATOM   4049  D2A POPC  569       0.840  68.140  37.710  1.00  0.00            
ATOM   4050  C3A POPC  569      -1.512  69.360  40.260  1.00  0.00            
ATOM   4051  C4A POPC  569      -4.422  68.450  43.250  1.00  0.00            
ATOM   4052  C1B POPC  569       4.350  74.010  35.170  1.00  0.00            
ATOM   4053  C2B POPC  569       6.410  74.980  38.550  1.00  0.00            
ATOM   4054  C3B POPC  569       9.100  72.180  42.960  1.00  0.00            
ATOM   4055  C4B POPC  569      11.800  71.840  45.850  1.00  0.00            
ATOM   4056  NC3 POPC  570      18.170  69.070  23.730  1.00  0.00            
ATOM   4057  PO4 POPC  570      21.880  70.400  27.290  1.00  0.00            
ATOM   4058  GL1 POPC  570      20.440  68.970  31.710  1.00  0.00            
ATOM   4059  GL2 POPC  570      18.190  70.250  33.350  1.00  0.00            
ATOM   4060  C1A POPC  570      21.920  66.860  34.220  1.00  0.00            
ATOM   4061  D2A POPC  570      20.670  65.420  36.980  1.00  0.00            
ATOM   4062  C3A POPC  570      21.070  66.600  41.000  1.00  0.00            
ATOM   4063  C4A POPC  570      21.720  68.440  44.380  1.00  0.00            
ATOM   4064  C1B POPC  570      17.780  70.970  37.330  1.00  0.00            
ATOM   4065  C2B POPC  570      19.350  71.900  41.670  1.00  0.00            
ATOM   4066  C3B POPC  570      20.100  72.920  45.850  1.00  0.00            
ATOM   4067  C4B POPC  570      21.380  77.370  46.780  1.00  0.00            
ATOM   4068  NC3 POPC  571      65.860  83.990  28.730  1.00  0.00            
ATOM   4069  PO4 POPC  571      67.840  80.100  27.540  1.00  0.00            
ATOM   4070  GL1 POPC  571      65.720  80.110  32.120  1.00  0.00            
ATOM   4071  GL2 POPC  571      65.010  81.920  34.920  1.00  0.00            
ATOM   4072  C1A POPC  571      68.510  78.360  35.620  1.00  0.00            
ATOM   4073  D2A POPC  571      69.940  78.700  40.310  1.00  0.00            
ATOM   4074  C3A POPC  571      66.840  77.090  43.550  1.00  0.00            
ATOM   4075  C4A POPC  571      62.330  77.730  43.320  1.00  0.00            
ATOM   4076  C1B POPC  571      69.470  83.000  33.550  1.00  0.00            
ATOM   4077  C2B POPC  571      73.200  81.930  36.470  1.00  0.00            
ATOM   4078  C3B POPC  571      74.720  79.550  39.850  1.00  0.00            
ATOM   4079  C4B POPC  571      77.760  77.100  42.290  1.00  0.00            
ATOM   4080  NC3 POPC  572      33.980  76.310  23.730  1.00  0.00            
ATOM   4081  PO4 POPC  572      36.560  73.570  27.260  1.00  0.00            
ATOM   4082  GL1 POPC  572      38.930  74.490  31.220  1.00  0.00            
ATOM   4083  GL2 POPC  572      35.150  74.900  32.510  1.00  0.00            
ATOM   4084  C1A POPC  572      41.800  76.100  34.460  1.00  0.00            
ATOM   4085  D2A POPC  572      43.010  76.370  38.250  1.00  0.00            
ATOM   4086  C3A POPC  572      44.730  77.540  42.780  1.00  0.00            
ATOM   4087  C4A POPC  572      43.810  78.500  47.800  1.00  0.00            
ATOM   4088  C1B POPC  572      33.510  78.390  34.470  1.00  0.00            
ATOM   4089  C2B POPC  572      34.490  80.570  37.920  1.00  0.00            
ATOM   4090  C3B POPC  572      36.480  83.700  41.680  1.00  0.00            
ATOM   4091  C4B POPC  572      40.010  84.460  43.330  1.00  0.00            
ATOM   4092  NC3 POPC  573      74.930  67.860  23.300  1.00  0.00            
ATOM   4093  PO4 POPC  573      77.360  66.250  26.420  1.00  0.00            
ATOM   4094  GL1 POPC  573      80.320  65.680  29.750  1.00  0.00            
ATOM   4095  GL2 POPC  573      81.060  62.190  30.080  1.00  0.00            
ATOM   4096  C1A POPC  573      80.790  66.790  34.700  1.00  0.00            
ATOM   4097  D2A POPC  573      78.060  67.570  38.740  1.00  0.00            
ATOM   4098  C3A POPC  573      78.670  71.470  41.040  1.00  0.00            
ATOM   4099  C4A POPC  573      80.870  73.750  44.010  1.00  0.00            
ATOM   4100  C1B POPC  573      78.140  62.880  32.930  1.00  0.00            
ATOM   4101  C2B POPC  573      77.210  62.170  37.060  1.00  0.00            
ATOM   4102  C3B POPC  573      74.030  58.710  39.170  1.00  0.00            
ATOM   4103  C4B POPC  573      75.530  54.610  42.140  1.00  0.00            
ATOM   4104  NC3 POPC  574      64.970  76.120  29.400  1.00  0.00            
ATOM   4105  PO4 POPC  574      61.390  74.500  30.980  1.00  0.00            
ATOM   4106  GL1 POPC  574      61.840  77.800  34.500  1.00  0.00            
ATOM   4107  GL2 POPC  574      59.610  76.780  36.420  1.00  0.00            
ATOM   4108  C1A POPC  574      63.060  79.540  38.580  1.00  0.00            
ATOM   4109  D2A POPC  574      63.040  82.730  41.860  1.00  0.00            
ATOM   4110  C3A POPC  574      65.000  81.030  45.070  1.00  0.00            
ATOM   4111  C4A POPC  574      68.560  79.970  47.270  1.00  0.00            
ATOM   4112  C1B POPC  574      61.280  73.870  39.570  1.00  0.00            
ATOM   4113  C2B POPC  574      60.030  70.670  41.910  1.00  0.00            
ATOM   4114  C3B POPC  574      58.610  67.460  43.840  1.00  0.00            
ATOM   4115  C4B POPC  574      57.480  65.580  47.680  1.00  0.00            
ATOM   4116  NC3 POPC  575      69.500  14.670  27.340  1.00  0.00            
ATOM   4117  PO4 POPC  575      72.270  14.180  30.130  1.00  0.00            
ATOM   4118  GL1 POPC  575      73.500  15.910  34.200  1.00  0.00            
ATOM   4119  GL2 POPC  575      76.610  17.050  34.660  1.00  0.00            
ATOM   4120  C1A POPC  575      72.820  17.110  38.420  1.00  0.00            
ATOM   4121  D2A POPC  575      75.070  17.080  43.260  1.00  0.00            
ATOM   4122  C3A POPC  575      77.760  14.910  45.370  1.00  0.00            
ATOM   4123  C4A POPC  575      77.740  11.810  47.840  1.00  0.00            
ATOM   4124  C1B POPC  575      77.720  17.900  38.900  1.00  0.00            
ATOM   4125  C2B POPC  575      79.470  20.330  42.980  1.00  0.00            
ATOM   4126  C3B POPC  575      79.870  20.540  47.440  1.00  0.00            
ATOM   4127  C4B POPC  575      79.880  21.780  52.260  1.00  0.00            
ATOM   4128  NC3 POPC  576      41.170  80.460  25.440  1.00  0.00            
ATOM   4129  PO4 POPC  576      42.160  83.410  28.970  1.00  0.00            
ATOM   4130  GL1 POPC  576      40.810  84.590  32.940  1.00  0.00            
ATOM   4131  GL2 POPC  576      38.070  83.750  34.370  1.00  0.00            
ATOM   4132  C1A POPC  576      41.920  86.180  35.990  1.00  0.00            
ATOM   4133  D2A POPC  576      43.270  86.200  40.300  1.00  0.00            
ATOM   4134  C3A POPC  576      43.000  89.680  43.970  1.00  0.00            
ATOM   4135  C4A POPC  576      43.650  92.800  46.850  1.00  0.00            
ATOM   4136  C1B POPC  576      40.050  80.330  36.920  1.00  0.00            
ATOM   4137  C2B POPC  576      42.990  81.360  39.280  1.00  0.00            
ATOM   4138  C3B POPC  576      45.050  82.260  43.320  1.00  0.00            
ATOM   4139  C4B POPC  576      42.490  83.200  47.370  1.00  0.00            
ATOM   4140  NC3 POPC  577      42.900  23.060  29.210  1.00  0.00            
ATOM   4141  PO4 POPC  577      43.530  27.650  29.690  1.00  0.00            
ATOM   4142  GL1 POPC  577      46.110  30.660  31.550  1.00  0.00            
ATOM   4143  GL2 POPC  577      48.800  29.270  33.710  1.00  0.00            
ATOM   4144  C1A POPC  577      45.190  32.260  35.800  1.00  0.00            
ATOM   4145  D2A POPC  577      48.070  33.250  39.770  1.00  0.00            
ATOM   4146  C3A POPC  577      45.960  31.440  43.650  1.00  0.00            
ATOM   4147  C4A POPC  577      47.060  31.560  47.940  1.00  0.00            
ATOM   4148  C1B POPC  577      49.750  29.110  37.210  1.00  0.00            
ATOM   4149  C2B POPC  577      51.690  26.680  41.130  1.00  0.00            
ATOM   4150  C3B POPC  577      52.990  24.380  44.310  1.00  0.00            
ATOM   4151  C4B POPC  577      51.470  19.750  45.470  1.00  0.00            
ATOM   4152  NC3 POPC  578       6.830  89.590  27.560  1.00  0.00            
ATOM   4153  PO4 POPC  578       9.360  86.650  28.560  1.00  0.00            
ATOM   4154  GL1 POPC  578       7.020  87.040  32.910  1.00  0.00            
ATOM   4155  GL2 POPC  578       3.440  86.230  33.110  1.00  0.00            
ATOM   4156  C1A POPC  578       7.180  89.180  37.460  1.00  0.00            
ATOM   4157  D2A POPC  578       9.580  89.260  40.660  1.00  0.00            
ATOM   4158  C3A POPC  578      13.960  90.780  39.010  1.00  0.00            
ATOM   4159  C4A POPC  578      18.950  89.920  39.270  1.00  0.00            
ATOM   4160  C1B POPC  578       2.750  86.410  37.170  1.00  0.00            
ATOM   4161  C2B POPC  578       4.040  88.170  41.260  1.00  0.00            
ATOM   4162  C3B POPC  578       2.620  90.340  45.000  1.00  0.00            
ATOM   4163  C4B POPC  578       0.360  91.760  48.620  1.00  0.00            
ATOM   4164  W     W   579      88.820  17.500   0.190  1.00  0.00            
ATOM   4165  W     W   580       0.360  23.910  67.260  1.00  0.00            
ATOM   4166  W     W   581      51.090  58.090   5.110  1.00  0.00            
ATOM   4167  W     W   582      59.510  64.460  86.910  1.00  0.00            
ATOM   4168  W     W   583      95.080  68.650  73.880  1.00  0.00            
ATOM   4169  W     W   584      17.410  84.410  23.290  1.00  0.00            
ATOM   4170  W     W   585      35.310  29.940  14.750  1.00  0.00            
ATOM   4171  W     W   586      38.620  21.150  13.900  1.00  0.00            
ATOM   4172  W     W   587       5.520  63.090   9.650  1.00  0.00            
ATOM   4173  W     W   588      53.030  77.090  16.390  1.00  0.00            
ATOM   4174  W     W   589      98.530  97.240  78.520  1.00  0.00            
ATOM   4175  W     W   590      54.110  43.730  79.530  1.00  0.00            
ATOM   4176  W     W   591       3.890  72.160  20.690  1.00  0.00            
ATOM   4177  W     W   592      64.240  10.220  75.840  1.00  0.00            
ATOM   4178  W     W   593      50.140  81.540  72.590  1.00  0.00            
ATOM   4179  W     W   594      33.000  13.320  86.140  1.00  0.00            
ATOM   4180  W     W   595      74.210  83.670  89.150  1.00  0.00            
ATOM   4181  W     W   596      82.100   1.670  13.930  1.00  0.00            
ATOM   4182  W     W   597       8.030  40.490  60.370  1.00  0.00            
ATOM   4183  W     W   598      19.390  48.790  73.050  1.00  0.00            
ATOM   4184  W     W   599      26.280  22.090  78.570  1.00  0.00            
ATOM   4185  W     W   600       8.700  19.930  34.850  1.00  0.00            
ATOM   4186  W     W   601      64.770  90.960  86.830  1.00  0.00            
ATOM   4187  W     W   602      46.870  87.390   7.900  1.00  0.00            
ATOM   4188  W     W   603      21.840  28.620  24.010  1.00  0.00            
ATOM   4189  W     W   604      96.330  71.020  22.200  1.00  0.00            
ATOM   4190  W     W   605       3.870  42.820  92.960  1.00  0.00            
ATOM   4191  W     W   606      80.730  55.820  78.130  1.00  0.00            
ATOM   4192  W     W   607      82.390  31.020   2.920  1.00  0.00            
ATOM   4193  W     W   608      80.630  83.310  18.100  1.00  0.00            
ATOM   4194  W     W   609      71.770  20.330  10.510  1.00  0.00            
ATOM   4195  W     W   610       5.680   1.490  85.690  1.00  0.00            
ATOM   4196  W     W   611      46.380   7.020  14.430  1.00  0.00            
ATOM   4197  W     W   612      77.310  70.720  62.020  1.00  0.00            
ATOM   4198  W     W   613      27.260  46.180   5.920  1.00  0.00            
ATOM   4199  W     W   614      51.850  29.090  12.880  1.00  0.00            
ATOM   4200  W     W   615      37.080   3.380  81.460  1.00  0.00            
ATOM   4201  W     W   616      63.500  77.220  84.030  1.00  0.00            
ATOM   4202  W     W   617      49.560   7.710  85.050  1.00  0.00            
ATOM   4203  W     W   618      16.280   9.510  17.920  1.00  0.00            
ATOM   4204  W     W   619      27.690   4.000  80.460  1.00  0.00            
ATOM   4205  W     W   620     100.940 100.880  75.110  1.00  0.00            
ATOM   4206  W     W   621      91.630  11.110  12.850  1.00  0.00            
ATOM   4207  W     W   622      95.970  41.970   8.830  1.00  0.00            
ATOM   4208  W     W   623      45.220   4.250  22.960  1.00  0.00            
ATOM   4209  W     W   624      34.780   3.190  12.210  1.00  0.00            
ATOM   4210  W     W   625      62.810  95.840  10.330  1.00  0.00            
ATOM   4211  W     W   626     101.140  73.650  67.910  1.00  0.00            
ATOM   4212  W     W   627      54.610  81.690  70.100  1.00  0.00            
ATOM   4213  W     W   628      79.980   5.790  25.990  1.00  0.00            
ATOM   4214  W     W   629      33.170  30.810   4.160  1.00  0.00            
ATOM   4215  W     W   630      47.060  32.870  85.700  1.00  0.00            
ATOM   4216  W     W   631     101.820  63.940  68.790  1.00  0.00            
ATOM   4217  W     W   632      59.550  26.560  88.850  1.00  0.00            
ATOM   4218  W     W   633       8.520  54.620  89.880  1.00  0.00            
ATOM   4219  W     W   634      87.940  26.220   8.800  1.00  0.00            
ATOM   4220  W     W   635      38.970  42.150  22.260  1.00  0.00            
ATOM   4221  W     W   636      29.600  80.220  14.660  1.00  0.00            
ATOM   4222  W     W   637      29.200  69.860  15.750  1.00  0.00            
ATOM   4223  W     W   638      28.100  80.040  80.520  1.00  0.00            
ATOM   4224  W     W   639      22.570  44.930   1.270  1.00  0.00            
ATOM   4225  W     W   640      29.120  40.400  16.920  1.00  0.00            
ATOM   4226  W     W   641      69.000  60.700   8.020  1.00  0.00            
ATOM   4227  W     W   642      85.180  28.010  91.240  1.00  0.00            
ATOM   4228  W     W   643      82.940  93.140  64.420  1.00  0.00            
ATOM   4229  W     W   644      31.900   9.270  74.980  1.00  0.00            
ATOM   4230  W     W   645      73.780  25.410  87.640  1.00  0.00            
ATOM   4231  W     W   646      16.220  95.010  10.970  1.00  0.00            
ATOM   4232  W     W   647      89.150  55.230  74.450  1.00  0.00            
ATOM   4233  W     W   648      88.130  83.090   6.790  1.00  0.00            
ATOM   4234  W     W   649      83.060  24.680  78.640  1.00  0.00            
ATOM   4235  W     W   650      99.900  86.640  75.720  1.00  0.00            
ATOM   4236  W     W   651      48.650  72.940  78.730  1.00  0.00            
ATOM   4237  W     W   652      19.650  51.830  27.060  1.00  0.00            
ATOM   4238  W     W   653      40.370  73.640  76.810  1.00  0.00            
ATOM   4239  W     W   654      54.040  94.460  10.890  1.00  0.00            
ATOM   4240  W     W   655      17.350  70.870  76.190  1.00  0.00            
ATOM   4241  W     W   656      98.490  16.050  23.330  1.00  0.00            
ATOM   4242  W     W   657       0.640  96.640  24.220  1.00  0.00            
ATOM   4243  W     W   658      74.450  84.860  73.040  1.00  0.00            
ATOM   4244  W     W   659      60.400  20.090  72.660  1.00  0.00            
ATOM   4245  W     W   660      27.360  42.090  20.940  1.00  0.00            
ATOM   4246  W     W   661      78.860  60.560  85.630  1.00  0.00            
ATOM   4247  W     W   662      46.170  29.300  89.280  1.00  0.00            
ATOM   4248  W     W   663      80.300  57.110  93.020  1.00  0.00            
ATOM   4249  W     W   664      73.710  72.920   4.700  1.00  0.00            
ATOM   4250  W     W   665      13.080  16.840  90.350  1.00  0.00            
ATOM   4251  W     W   666      23.240   4.310  89.690  1.00  0.00            
ATOM   4252  W     W   667      76.990  41.820   9.080  1.00  0.00            
ATOM   4253  W     W   668       6.840  60.280  81.170  1.00  0.00            
ATOM   4254  W     W   669      68.500  84.510  15.270  1.00  0.00            
ATOM   4255  W     W   670      47.660  14.490  30.730  1.00  0.00            
ATOM   4256  W     W   671      61.100  82.670  15.570  1.00  0.00            
ATOM   4257  W     W   672      88.690  69.580  19.460  1.00  0.00            
ATOM   4258  W     W   673      13.150  75.740  87.210  1.00  0.00            
ATOM   4259  W     W   674      65.270  49.620  81.160  1.00  0.00            
ATOM   4260  W     W   675      21.780  48.520  88.420  1.00  0.00            
ATOM   4261  W     W   676       8.780  93.080  17.560  1.00  0.00            
ATOM   4262  W     W   677      74.300  78.540  22.210  1.00  0.00            
ATOM   4263  W     W   678      91.250  61.900  92.160  1.00  0.00            
ATOM   4264  W     W   679      55.730  87.280   5.440  1.00  0.00            
ATOM   4265  W     W   680      62.030  20.730  26.300  1.00  0.00            
ATOM   4266  W     W   681      61.490  21.160   8.700  1.00  0.00            
ATOM   4267  W     W   682      35.520  72.580  92.920  1.00  0.00            
ATOM   4268  W     W   683      36.950  78.610  73.990  1.00  0.00            
ATOM   4269  W     W   684      32.440  66.050  22.630  1.00  0.00            
ATOM   4270  W     W   685      94.820  75.320  87.660  1.00  0.00            
ATOM   4271  W     W   686      69.670  85.690   7.590  1.00  0.00            
ATOM   4272  W     W   687      15.670  85.610  88.850  1.00  0.00            
ATOM   4273  W     W   688      97.330   1.650   7.070  1.00  0.00            
ATOM   4274  W     W   689      91.950   9.930   5.120  1.00  0.00            
ATOM   4275  W     W   690      64.230  70.580  94.410  1.00  0.00            
ATOM   4276  W     W   691      23.240   6.120  16.520  1.00  0.00            
ATOM   4277  W     W   692       9.190  33.690  12.380  1.00  0.00            
ATOM   4278  W     W   693      16.540  53.830  86.290  1.00  0.00            
ATOM   4279  W     W   694      96.370  95.630  73.340  1.00  0.00            
ATOM   4280  W     W   695      79.090  64.420  88.550  1.00  0.00            
ATOM   4281  W     W   696      39.090  42.470   7.200  1.00  0.00            
ATOM   4282  W     W   697      79.100  17.810  82.480  1.00  0.00            
ATOM   4283  W     W   698       9.160  17.870  20.130  1.00  0.00            
ATOM   4284  W     W   699      45.020  71.730  17.970  1.00  0.00            
ATOM   4285  W     W   700      36.070 100.230  10.960  1.00  0.00            
ATOM   4286  W     W   701      86.120  33.360  85.280  1.00  0.00            
ATOM   4287  W     W   702      12.550  13.160  15.830  1.00  0.00            
ATOM   4288  W     W   703       0.310  71.150  87.870  1.00  0.00            
ATOM   4289  W     W   704      27.600  79.720   6.760  1.00  0.00            
ATOM   4290  W     W   705      48.510  25.870  67.950  1.00  0.00            
ATOM   4291  W     W   706      86.760  60.460  22.260  1.00  0.00            
ATOM   4292  W     W   707      16.520   8.310  22.950  1.00  0.00            
ATOM   4293  W     W   708      98.230  64.810  11.460  1.00  0.00            
ATOM   4294  W     W   709      62.050  80.430  28.220  1.00  0.00            
ATOM   4295  W     W   710      35.240  25.950  90.830  1.00  0.00            
ATOM   4296  W     W   711       3.220  47.500  92.300  1.00  0.00            
ATOM   4297  W     W   712      88.540  49.170  75.080  1.00  0.00            
ATOM   4298  W     W   713      46.300  37.790  92.250  1.00  0.00            
ATOM   4299  W     W   714      45.390  51.050  94.370  1.00  0.00            
ATOM   4300  W     W   715      51.370  69.640  10.580  1.00  0.00            
ATOM   4301  W     W   716      79.610  71.710  87.150  1.00  0.00            
ATOM   4302  W     W   717      48.890 100.440   8.170  1.00  0.00            
ATOM   4303  W     W   718      77.710  29.920   1.360  1.00  0.00            
ATOM   4304  W     W   719      27.600  85.190  71.310  1.00  0.00            
ATOM   4305  W     W   720      29.470  39.100  88.200  1.00  0.00            
ATOM   4306  W     W   721      36.900  84.680  88.540  1.00  0.00            
ATOM   4307  W     W   722      35.290 101.740  90.330  1.00  0.00            
ATOM   4308  W     W   723      89.110  66.800  94.460  1.00  0.00            
ATOM   4309  W     W   724      91.840  89.650  92.070  1.00  0.00            
ATOM   4310  W     W   725      96.120 101.980  22.080  1.00  0.00            
ATOM   4311  W     W   726       1.440   4.090  83.190  1.00  0.00            
ATOM   4312  W     W   727      40.510  69.030  75.540  1.00  0.00            
ATOM   4313  W     W   728      21.170  69.860   0.550  1.00  0.00            
ATOM   4314  W     W   729      67.390 100.920  86.750  1.00  0.00            
ATOM   4315  W     W   730      18.130  79.420  81.500  1.00  0.00            
ATOM   4316  W     W   731      64.060  46.260   0.170  1.00  0.00            
ATOM   4317  W     W   732      90.450  62.730   2.340  1.00  0.00            
ATOM   4318  W     W   733       9.690  79.600  77.620  1.00  0.00            
ATOM   4319  W     W   734      81.560  50.300  87.570  1.00  0.00            
ATOM   4320  W     W   735      11.550  36.580  93.320  1.00  0.00            
ATOM   4321  W     W   736      42.560  20.390  25.110  1.00  0.00            
ATOM   4322  W     W   737      69.880  64.230  11.810  1.00  0.00            
ATOM   4323  W     W   738      18.560  18.480  21.550  1.00  0.00            
ATOM   4324  W     W   739      75.420  11.220  10.960  1.00  0.00            
ATOM   4325  W     W   740      94.290  85.450  93.830  1.00  0.00            
ATOM   4326  W     W   741      74.100  71.680  77.400  1.00  0.00            
ATOM   4327  W     W   742      54.540 100.880  68.440  1.00  0.00            
ATOM   4328  W     W   743      18.690  75.650  78.130  1.00  0.00            
ATOM   4329  W     W   744      91.950 101.770  31.030  1.00  0.00            
ATOM   4330  W     W   745      82.190  17.610  91.810  1.00  0.00            
ATOM   4331  W     W   746       7.770  29.840   1.930  1.00  0.00            
ATOM   4332  W     W   747      11.690  29.520  22.470  1.00  0.00            
ATOM   4333  W     W   748      20.640  56.810  29.360  1.00  0.00            
ATOM   4334  W     W   749     100.850  36.720   1.190  1.00  0.00            
ATOM   4335  W     W   750      95.050  75.740  82.680  1.00  0.00            
ATOM   4336  W     W   751      12.000  56.470  80.890  1.00  0.00            
ATOM   4337  W     W   752      39.290  91.210  86.060  1.00  0.00            
ATOM   4338  W     W   753      19.440  13.970  80.020  1.00  0.00            
ATOM   4339  W     W   754      19.270  51.350  80.500  1.00  0.00            
ATOM   4340  W     W   755      11.240  22.480  15.060  1.00  0.00            
ATOM   4341  W     W   756       4.560  33.640  18.780  1.00  0.00            
ATOM   4342  W     W   757       8.820   2.870  20.460  1.00  0.00            
ATOM   4343  W     W   758      63.080  76.160  68.920  1.00  0.00            
ATOM   4344  W     W   759       5.220  98.600  92.030  1.00  0.00            
ATOM   4345  W     W   760      15.690  32.300  79.220  1.00  0.00            
ATOM   4346  W     W   761      46.370  89.540  21.930  1.00  0.00            
ATOM   4347  W     W   762       5.590   0.330  14.250  1.00  0.00            
ATOM   4348  W     W   763      21.470   8.630  25.170  1.00  0.00            
ATOM   4349  W     W   764       1.830  98.080  78.440  1.00  0.00            
ATOM   4350  W     W   765      17.400  90.470   0.750  1.00  0.00            
ATOM   4351  W     W   766      49.310  45.730  89.900  1.00  0.00            
ATOM   4352  W     W   767       1.140  75.990  22.470  1.00  0.00            
ATOM   4353  W     W   768      73.730  58.160   8.230  1.00  0.00            
ATOM   4354  W     W   769      61.580   6.090  85.550  1.00  0.00            
ATOM   4355  W     W   770      98.180  63.400  91.860  1.00  0.00            
ATOM   4356  W     W   771       6.210  92.100  92.500  1.00  0.00            
ATOM   4357  W     W   772       5.100   8.020  94.740  1.00  0.00            
ATOM   4358  W     W   773      78.420  79.320  28.960  1.00  0.00            
ATOM   4359  W     W   774      64.710  12.130  19.270  1.00  0.00            
ATOM   4360  W     W   775      44.470 100.440  85.100  1.00  0.00            
ATOM   4361  W     W   776      29.750  60.600   0.310  1.00  0.00            
ATOM   4362  W     W   777      84.940  71.820  15.100  1.00  0.00            
ATOM   4363  W     W   778      19.890  16.330  74.790  1.00  0.00            
ATOM   4364  W     W   779      15.490  20.660  73.730  1.00  0.00            
ATOM   4365  W     W   780      63.150   6.340   2.300  1.00  0.00            
ATOM   4366  W     W   781      70.510  87.900  88.190  1.00  0.00            
ATOM   4367  W     W   782      44.160  23.970  90.400  1.00  0.00            
ATOM   4368  W     W   783      88.190   0.110  14.760  1.00  0.00            
ATOM   4369  W     W   784      81.780  98.630  14.620  1.00  0.00            
ATOM   4370  W     W   785      22.760  20.020  13.940  1.00  0.00            
ATOM   4371  W     W   786      14.570  22.640  22.910  1.00  0.00            
ATOM   4372  W     W   787      81.510  31.960  92.890  1.00  0.00            
ATOM   4373  W     W   788       5.010  93.390  77.920  1.00  0.00            
ATOM   4374  W     W   789      17.810  53.010  75.220  1.00  0.00            
ATOM   4375  W     W   790      78.050  54.020   7.350  1.00  0.00            
ATOM   4376  W     W   791      69.760   5.790  25.180  1.00  0.00            
ATOM   4377  W     W   792      27.510  56.890  77.410  1.00  0.00            
ATOM   4378  W     W   793     101.100  98.770  28.880  1.00  0.00            
ATOM   4379  W     W   794      99.330  39.760   5.880  1.00  0.00            
ATOM   4380  W     W   795      33.540 101.840  80.030  1.00  0.00            
ATOM   4381  W     W   796       5.460   4.570  73.820  1.00  0.00            
ATOM   4382  W     W   797       3.070  91.550  66.080  1.00  0.00            
ATOM   4383  W     W   798      16.990  48.250  13.920  1.00  0.00            
ATOM   4384  W     W   799       4.740  78.610  14.470  1.00  0.00            
ATOM   4385  W     W   800      23.680  64.370  11.530  1.00  0.00            
ATOM   4386  W     W   801      99.710  66.340  20.480  1.00  0.00            
ATOM   4387  W     W   802      83.330  53.800  15.710  1.00  0.00            
ATOM   4388  W     W   803      61.360  58.120  94.110  1.00  0.00            
ATOM   4389  W     W   804      58.000  90.180   1.970  1.00  0.00            
ATOM   4390  W     W   805      53.050  73.760  76.170  1.00  0.00            
ATOM   4391  W     W   806      29.140  18.340  13.570  1.00  0.00            
ATOM   4392  W     W   807      85.990   4.530  35.800  1.00  0.00            
ATOM   4393  W     W   808      87.320  48.550  93.410  1.00  0.00            
ATOM   4394  W     W   809      86.800  81.100  34.070  1.00  0.00            
ATOM   4395  W     W   810      16.280  12.790  91.140  1.00  0.00            
ATOM   4396  W     W   811      40.420  34.510   0.570  1.00  0.00            
ATOM   4397  W     W   812      40.770  28.990   8.720  1.00  0.00            
ATOM   4398  W     W   813      20.270  99.380  19.030  1.00  0.00            
ATOM   4399  W     W   814      52.190  79.870  10.900  1.00  0.00            
ATOM   4400  W     W   815       1.050  76.920  77.080  1.00  0.00            
ATOM   4401  W     W   816      36.850  57.490  11.270  1.00  0.00            
ATOM   4402  W     W   817      40.020  73.090  17.420  1.00  0.00            
ATOM   4403  W     W   818      26.890  34.550  19.060  1.00  0.00            
ATOM   4404  W     W   819      51.640  60.820  23.280  1.00  0.00            
ATOM   4405  W     W   820      28.150  16.080  84.940  1.00  0.00            
ATOM   4406  W     W   821      35.500  55.610   6.840  1.00  0.00            
ATOM   4407  W     W   822      97.180   5.690  12.430  1.00  0.00            
ATOM   4408  W     W   823       9.690  48.420  86.900  1.00  0.00            
ATOM   4409  W     W   824      90.820  32.660  86.520  1.00  0.00            
ATOM   4410  W     W   825       9.180  46.150  65.030  1.00  0.00            
ATOM   4411  W     W   826      37.320  96.260  84.370  1.00  0.00            
ATOM   4412  W     W   827      63.920  88.090  22.540  1.00  0.00            
ATOM   4413  W     W   828      66.780  23.970   3.140  1.00  0.00            
ATOM   4414  W     W   829      65.540  89.560   6.220  1.00  0.00            
ATOM   4415  W     W   830      79.100  85.120  91.840  1.00  0.00            
ATOM   4416  W     W   831      23.630 100.840  87.590  1.00  0.00            
ATOM   4417  W     W   832      19.460  41.230  16.500  1.00  0.00            
ATOM   4418  W     W   833      40.190   7.160   6.310  1.00  0.00            
ATOM   4419  W     W   834     101.310  44.260  64.780  1.00  0.00            
ATOM   4420  W     W   835      96.950  37.720  83.550  1.00  0.00            
ATOM   4421  W     W   836      63.160   2.720  12.450  1.00  0.00            
ATOM   4422  W     W   837      80.720  95.140  24.150  1.00  0.00            
ATOM   4423  W     W   838       0.970   4.570  77.970  1.00  0.00            
ATOM   4424  W     W   839      55.670  83.630  84.890  1.00  0.00            
ATOM   4425  W     W   840      89.520  70.780  29.990  1.00  0.00            
ATOM   4426  W     W   841      91.140  57.910   8.770  1.00  0.00            
ATOM   4427  W     W   842      14.310  93.600  81.960  1.00  0.00            
ATOM   4428  W     W   843      60.170   1.100  73.730  1.00  0.00            
ATOM   4429  W     W   844       3.460  30.450   5.140  1.00  0.00            
ATOM   4430  W     W   845      83.870  13.550   6.010  1.00  0.00            
ATOM   4431  W     W   846      91.620  94.940   9.020  1.00  0.00            
ATOM   4432  W     W   847      68.220   6.820   4.770  1.00  0.00            
ATOM   4433  W     W   848      81.970  46.490  21.130  1.00  0.00            
ATOM   4434  W     W   849      17.350  77.030   9.180  1.00  0.00            
ATOM   4435  W     W   850      10.300  95.770  84.630  1.00  0.00            
ATOM   4436  W     W   851      38.080  55.180  89.820  1.00  0.00            
ATOM   4437  W     W   852      71.590  74.900  73.300  1.00  0.00            
ATOM   4438  W     W   853      67.370   3.200   0.600  1.00  0.00            
ATOM   4439  W     W   854      58.240  21.100  21.740  1.00  0.00            
ATOM   4440  W     W   855      67.980  94.010  72.850  1.00  0.00            
ATOM   4441  W     W   856      74.350  14.540  20.020  1.00  0.00            
ATOM   4442  W     W   857      29.850   0.510  16.400  1.00  0.00            
ATOM   4443  W     W   858      15.950   3.370   1.650  1.00  0.00            
ATOM   4444  W     W   859       2.290  37.350  15.820  1.00  0.00            
ATOM   4445  W     W   860      86.420  57.040  18.480  1.00  0.00            
ATOM   4446  W     W   861      84.330  37.880  76.950  1.00  0.00            
ATOM   4447  W     W   862      44.600  94.490  79.020  1.00  0.00            
ATOM   4448  W     W   863      30.110  61.410  75.340  1.00  0.00            
ATOM   4449  W     W   864      69.000  52.160  64.650  1.00  0.00            
ATOM   4450  W     W   865      24.760  20.230  83.000  1.00  0.00            
ATOM   4451  W     W   866      57.810  68.800   4.120  1.00  0.00            
ATOM   4452  W     W   867      66.530  75.750  15.980  1.00  0.00            
ATOM   4453  W     W   868      92.540  12.990   0.090  1.00  0.00            
ATOM   4454  W     W   869      74.980  98.440   9.320  1.00  0.00            
ATOM   4455  W     W   870      94.250  35.560  15.240  1.00  0.00            
ATOM   4456  W     W   871      80.820  71.100  75.460  1.00  0.00            
ATOM   4457  W     W   872      76.480  61.650  16.260  1.00  0.00            
ATOM   4458  W     W   873      49.910  38.200   1.530  1.00  0.00            
ATOM   4459  W     W   874      48.660  18.690  21.570  1.00  0.00            
ATOM   4460  W     W   875      91.840  68.630  22.650  1.00  0.00            
ATOM   4461  W     W   876      53.980  25.480  75.040  1.00  0.00            
ATOM   4462  W     W   877      15.480  45.280  73.190  1.00  0.00            
ATOM   4463  W     W   878      76.620  23.490  19.720  1.00  0.00            
ATOM   4464  W     W   879      64.770  14.950  25.020  1.00  0.00            
ATOM   4465  W     W   880      36.290  39.390  93.280  1.00  0.00            
ATOM   4466  W     W   881      41.080  27.090  78.930  1.00  0.00            
ATOM   4467  W     W   882       1.230  27.170  18.360  1.00  0.00            
ATOM   4468  W     W   883      55.550   0.220   2.850  1.00  0.00            
ATOM   4469  W     W   884      10.600  72.930  20.250  1.00  0.00            
ATOM   4470  W     W   885      70.690   5.920  70.850  1.00  0.00            
ATOM   4471  W     W   886      52.000  18.460  14.660  1.00  0.00            
ATOM   4472  W     W   887       3.450  98.120  73.730  1.00  0.00            
ATOM   4473  W     W   888      37.320  65.650  19.910  1.00  0.00            
ATOM   4474  W     W   889      93.540  50.190  15.030  1.00  0.00            
ATOM   4475  W     W   890      21.570  36.530  12.940  1.00  0.00            
ATOM   4476  W     W   891      15.680  27.120  24.540  1.00  0.00            
ATOM   4477  W     W   892      92.440  89.730  17.220  1.00  0.00            
ATOM   4478  W     W   893       6.060  71.410   2.950  1.00  0.00            
ATOM   4479  W     W   894      98.020  49.190  78.640  1.00  0.00            
ATOM   4480  W     W   895      59.650  70.840  22.080  1.00  0.00            
ATOM   4481  W     W   896      12.980  13.380  20.660  1.00  0.00            
ATOM   4482  W     W   897      87.900  48.840  10.120  1.00  0.00            
ATOM   4483  W     W   898      84.030  93.120  78.080  1.00  0.00            
ATOM   4484  W     W   899      76.570  28.850  29.560  1.00  0.00            
ATOM   4485  W     W   900      40.620  14.460  73.070  1.00  0.00            
ATOM   4486  W     W   901      93.760  65.510   0.020  1.00  0.00            
ATOM   4487  W     W   902      32.380  48.580   3.060  1.00  0.00            
ATOM   4488  W     W   903       4.920  13.470  15.560  1.00  0.00            
ATOM   4489  W     W   904      46.140  36.800  11.690  1.00  0.00            
ATOM   4490  W     W   905      73.380  28.370   8.050  1.00  0.00            
ATOM   4491  W     W   906      47.320 101.990  24.880  1.00  0.00            
ATOM   4492  W     W   907      40.210  52.100   0.200  1.00  0.00            
ATOM   4493  W     W   908      41.240  37.450  13.750  1.00  0.00            
ATOM   4494  W     W   909      27.120  16.550   3.370  1.00  0.00            
ATOM   4495  W     W   910      87.550  28.360  86.350  1.00  0.00            
ATOM   4496  W     W   911      76.040  66.310  17.990  1.00  0.00            
ATOM   4497  W     W   912     101.410  95.130  74.940  1.00  0.00            
ATOM   4498  W     W   913      66.810   5.780  13.420  1.00  0.00            
ATOM   4499  W     W   914      84.140  20.490   2.880  1.00  0.00            
ATOM   4500  W     W   915      90.530  24.740  23.700  1.00  0.00            
ATOM   4501  W     W   916      82.170  67.950  89.690  1.00  0.00            
ATOM   4502  W     W   917      74.480  87.060  17.800  1.00  0.00            
ATOM   4503  W     W   918      40.430  82.770  17.970  1.00  0.00            
ATOM   4504  W     W   919      43.170   6.270  27.520  1.00  0.00            
ATOM   4505  W     W   920      77.690   2.680   6.170  1.00  0.00            
ATOM   4506  W     W   921      37.800  28.670   0.830  1.00  0.00            
ATOM   4507  W     W   922      41.980  50.820  83.710  1.00  0.00            
ATOM   4508  W     W   923      17.760  66.760  81.310  1.00  0.00            
ATOM   4509  W     W   924      78.770 101.780  10.650  1.00  0.00            
ATOM   4510  W     W   925      48.200  13.260  76.260  1.00  0.00            
ATOM   4511  W     W   926      18.210  73.790  87.740  1.00  0.00            
ATOM   4512  W     W   927       7.670  60.540  18.050  1.00  0.00            
ATOM   4513  W     W   928       4.160  11.470   5.130  1.00  0.00            
ATOM   4514  W     W   929      54.980  62.030  15.480  1.00  0.00            
ATOM   4515  W     W   930      87.370  81.190  25.010  1.00  0.00            
ATOM   4516  W     W   931      75.570  90.090   2.150  1.00  0.00            
ATOM   4517  W     W   932      23.830  65.810  80.690  1.00  0.00            
ATOM   4518  W     W   933      18.170  92.010   7.310  1.00  0.00            
ATOM   4519  W     W   934      56.410  20.570  11.790  1.00  0.00            
ATOM   4520  W     W   935      67.060  80.670   6.700  1.00  0.00            
ATOM   4521  W     W   936      51.270  57.650  14.920  1.00  0.00            
ATOM   4522  W     W   937       7.390  93.630  87.990  1.00  0.00            
ATOM   4523  W     W   938      60.970  84.610  76.910  1.00  0.00            
ATOM   4524  W     W   939      79.520  98.580  35.520  1.00  0.00            
ATOM   4525  W     W   940      59.700  85.360   9.260  1.00  0.00            
ATOM   4526  W     W   941      78.030  33.300  79.990  1.00  0.00            
ATOM   4527  W     W   942      98.470   0.670  88.570  1.00  0.00            
ATOM   4528  W     W   943      26.880  68.480  83.260  1.00  0.00            
ATOM   4529  W     W   944      55.240  47.960  86.560  1.00  0.00            
ATOM   4530  W     W   945      56.710  59.360  23.100  1.00  0.00            
ATOM   4531  W     W   946      90.110  40.230  70.130  1.00  0.00            
ATOM   4532  W     W   947      19.830  82.190  10.670  1.00  0.00            
ATOM   4533  W     W   948      51.140  88.360   4.170  1.00  0.00            
ATOM   4534  W     W   949      94.640  98.610  88.640  1.00  0.00            
ATOM   4535  W     W   950      12.850  56.550  11.720  1.00  0.00            
ATOM   4536  W     W   951      92.950  69.990  93.380  1.00  0.00            
ATOM   4537  W     W   952      16.360  17.400  78.690  1.00  0.00            
ATOM   4538  W     W   953      57.810  23.590  85.300  1.00  0.00            
ATOM   4539  W     W   954      88.490   5.010  23.980  1.00  0.00            
ATOM   4540  W     W   955      68.050 101.890  20.320  1.00  0.00            
ATOM   4541  W     W   956      66.580  67.070  81.070  1.00  0.00            
ATOM   4542  W     W   957      25.620  28.060  10.720  1.00  0.00            
ATOM   4543  W     W   958      35.490  96.680  19.360  1.00  0.00            
ATOM   4544  W     W   959      31.770  57.670   9.700  1.00  0.00            
ATOM   4545  W     W   960      74.970   5.330  24.330  1.00  0.00            
ATOM   4546  W     W   961      83.850  20.390  76.490  1.00  0.00            
ATOM   4547  W     W   962      75.300  73.190  88.230  1.00  0.00            
ATOM   4548  W     W   963      67.820  19.780  17.960  1.00  0.00            
ATOM   4549  W     W   964      37.530  31.070  78.880  1.00  0.00            
ATOM   4550  W     W   965      82.470  84.970  22.870  1.00  0.00            
ATOM   4551  W     W   966      51.920  13.230   2.450  1.00  0.00            
ATOM   4552  W     W   967      65.200  46.300   4.860  1.00  0.00            
ATOM   4553  W     W   968      13.050  55.460  92.740  1.00  0.00            
ATOM   4554  W     W   969      48.350   0.640  82.370  1.00  0.00            
ATOM   4555  W     W   970      92.010  50.650   7.200  1.00  0.00            
ATOM   4556  W     W   971       4.470  53.610  93.430  1.00  0.00            
ATOM   4557  W     W   972      13.800  68.190  31.950  1.00  0.00            
ATOM   4558  W     W   973       3.980  51.440  25.470  1.00  0.00            
ATOM   4559  W     W   974      91.090  63.150  69.260  1.00  0.00            
ATOM   4560  W     W   975      21.050  27.850  90.550  1.00  0.00            
ATOM   4561  W     W   976      32.010  54.530  76.490  1.00  0.00            
ATOM   4562  W     W   977      51.400  48.910  18.810  1.00  0.00            
ATOM   4563  W     W   978      64.680  59.390  84.030  1.00  0.00            
ATOM   4564  W     W   979      70.530  46.360  75.140  1.00  0.00            
ATOM   4565  W     W   980      34.550  11.070   6.950  1.00  0.00            
ATOM   4566  W     W   981       0.900  91.140  93.080  1.00  0.00            
ATOM   4567  W     W   982      11.630  23.930  82.320  1.00  0.00            
ATOM   4568  W     W   983      49.080  53.270  13.310  1.00  0.00            
ATOM   4569  W     W   984      41.420  41.610  16.530  1.00  0.00            
ATOM   4570  W     W   985      11.760  76.090   9.510  1.00  0.00            
ATOM   4571  W     W   986      65.640  76.430  64.430  1.00  0.00            
ATOM   4572  W     W   987      77.470  80.150  91.310  1.00  0.00            
ATOM   4573  W     W   988      18.840  19.160  16.470  1.00  0.00            
ATOM   4574  W     W   989      39.840   2.030   5.340  1.00  0.00            
ATOM   4575  W     W   990       7.520  48.970  69.240  1.00  0.00            
ATOM   4576  W     W   991      44.170  22.150  76.990  1.00  0.00            
ATOM   4577  W     W   992      34.200  58.120  74.130  1.00  0.00            
ATOM   4578  W     W   993      60.250  70.020   8.710  1.00  0.00            
ATOM   4579  W     W   994      24.320  63.040  89.440  1.00  0.00            
ATOM   4580  W     W   995      13.720  19.520  27.790  1.00  0.00            
ATOM   4581  W     W   996      45.240  42.280  86.090  1.00  0.00            
ATOM   4582  W     W   997      24.760  53.060  89.480  1.00  0.00            
ATOM   4583  W     W   998      73.650 101.550  85.650  1.00  0.00            
ATOM   4584  W     W   999       4.670  17.080  11.320  1.00  0.00            
ATOM   4585  W     W  1000      78.420  73.060   6.850  1.00  0.00            
ATOM   4586  W     W  1001      36.560  16.750  75.160  1.00  0.00            
ATOM   4587  W     W  1002      94.610  52.770  19.480  1.00  0.00            
ATOM   4588  W     W  1003      25.340  26.870  15.510  1.00  0.00            
ATOM   4589  W     W  1004      37.260  82.360  22.250  1.00  0.00            
ATOM   4590  W     W  1005      96.520  14.660  68.920  1.00  0.00            
ATOM   4591  W     W  1006       0.390   6.100  35.330  1.00  0.00            
ATOM   4592  W     W  1007      12.610  36.330  14.790  1.00  0.00            
ATOM   4593  W     W  1008      15.860  89.720  11.270  1.00  0.00            
ATOM   4594  W     W  1009      58.910 101.300  27.620  1.00  0.00            
ATOM   4595  W     W  1010       5.650   0.270  71.100  1.00  0.00            
ATOM   4596  W     W  1011      76.080  59.100   0.640  1.00  0.00            
ATOM   4597  W     W  1012      14.540  27.510   6.660  1.00  0.00            
ATOM   4598  W     W  1013      81.260  55.040  82.570  1.00  0.00            
ATOM   4599  W     W  1014      35.000   9.980   1.750  1.00  0.00            
ATOM   4600  W     W  1015      36.760  48.730  22.900  1.00  0.00            
ATOM   4601  W     W  1016      70.190  82.240  86.360  1.00  0.00            
ATOM   4602  W     W  1017      95.010  78.730   1.760  1.00  0.00            
ATOM   4603  W     W  1018       2.540  30.080  22.070  1.00  0.00            
ATOM   4604  W     W  1019      35.120  74.410   8.360  1.00  0.00            
ATOM   4605  W     W  1020      42.400  89.520   8.760  1.00  0.00            
ATOM   4606  W     W  1021      21.640  65.910  92.710  1.00  0.00            
ATOM   4607  W     W  1022      57.860  98.870  72.930  1.00  0.00            
ATOM   4608  W     W  1023       1.350  86.510  12.490  1.00  0.00            
ATOM   4609  W     W  1024      10.740  25.910  25.870  1.00  0.00            
ATOM   4610  W     W  1025      43.110  79.420  83.500  1.00  0.00            
ATOM   4611  W     W  1026      95.850  42.370  91.700  1.00  0.00            
ATOM   4612  W     W  1027      25.430  43.720  16.230  1.00  0.00            
ATOM   4613  W     W  1028      75.460  25.910  73.480  1.00  0.00            
ATOM   4614  W     W  1029       2.240  73.400  12.310  1.00  0.00            
ATOM   4615  W     W  1030      21.090  50.630   8.790  1.00  0.00            
ATOM   4616  W     W  1031     101.240  17.980  86.440  1.00  0.00            
ATOM   4617  W     W  1032      84.710  48.990  17.410  1.00  0.00            
ATOM   4618  W     W  1033      20.280  44.300  85.360  1.00  0.00            
ATOM   4619  W     W  1034      65.190  18.470  90.130  1.00  0.00            
ATOM   4620  W     W  1035       6.780  12.960  92.410  1.00  0.00            
ATOM   4621  W     W  1036      27.360  23.760  92.010  1.00  0.00            
ATOM   4622  W     W  1037      69.100  84.600  71.150  1.00  0.00            
ATOM   4623  W     W  1038      26.200  41.670   3.020  1.00  0.00            
ATOM   4624  W     W  1039      62.800  92.860  79.780  1.00  0.00            
ATOM   4625  W     W  1040      55.140  92.660   6.560  1.00  0.00            
ATOM   4626  W     W  1041      10.210   5.680  81.850  1.00  0.00            
ATOM   4627  W     W  1042      76.190  66.990  75.530  1.00  0.00            
ATOM   4628  W     W  1043      76.730  97.040  13.920  1.00  0.00            
ATOM   4629  W     W  1044      23.690  69.580  14.640  1.00  0.00            
ATOM   4630  W     W  1045      75.280  10.560  23.800  1.00  0.00            
ATOM   4631  W     W  1046      81.800  71.050  11.240  1.00  0.00            
ATOM   4632  W     W  1047      59.430  26.000   4.350  1.00  0.00            
ATOM   4633  W     W  1048      46.910  72.780  10.970  1.00  0.00            
ATOM   4634  W     W  1049      86.720  22.790  16.630  1.00  0.00            
ATOM   4635  W     W  1050      99.020  51.020  16.030  1.00  0.00            
ATOM   4636  W     W  1051      26.100  62.010  26.600  1.00  0.00            
ATOM   4637  W     W  1052       7.680  89.940  22.990  1.00  0.00            
ATOM   4638  W     W  1053      69.070  77.750  78.020  1.00  0.00            
ATOM   4639  W     W  1054      30.030  83.740  29.170  1.00  0.00            
ATOM   4640  W     W  1055      84.020  77.230  18.240  1.00  0.00            
ATOM   4641  W     W  1056      35.870  19.300  18.020  1.00  0.00            
ATOM   4642  W     W  1057      54.490  57.610  84.850  1.00  0.00            
ATOM   4643  W     W  1058      29.310  34.480  90.670  1.00  0.00            
ATOM   4644  W     W  1059       8.300  39.650  77.390  1.00  0.00            
ATOM   4645  W     W  1060      31.770  70.290  78.770  1.00  0.00            
ATOM   4646  W     W  1061       3.350  27.070  76.890  1.00  0.00            
ATOM   4647  W     W  1062      70.720  59.800  72.910  1.00  0.00            
ATOM   4648  W     W  1063      61.110  56.220  21.210  1.00  0.00            
ATOM   4649  W     W  1064      83.440 101.320   8.060  1.00  0.00            
ATOM   4650  W     W  1065      44.130  58.120   2.430  1.00  0.00            
ATOM   4651  W     W  1066      86.830   7.530  86.210  1.00  0.00            
ATOM   4652  W     W  1067      50.930  54.300  18.650  1.00  0.00            
ATOM   4653  W     W  1068      94.010  61.190  65.190  1.00  0.00            
ATOM   4654  W     W  1069      43.370  58.500  78.180  1.00  0.00            
ATOM   4655  W     W  1070      92.220  40.810  32.890  1.00  0.00            
ATOM   4656  W     W  1071      57.090 102.050  21.820  1.00  0.00            
ATOM   4657  W     W  1072      68.880  81.930  11.170  1.00  0.00            
ATOM   4658  W     W  1073     101.680   3.840  88.200  1.00  0.00            
ATOM   4659  W     W  1074      74.280  43.380  72.530  1.00  0.00            
ATOM   4660  W     W  1075      87.800  42.960  11.780  1.00  0.00            
ATOM   4661  W     W  1076      88.950  13.470  21.690  1.00  0.00            
ATOM   4662  W     W  1077      31.430  97.640  76.830  1.00  0.00            
ATOM   4663  W     W  1078      41.140  92.530  75.240  1.00  0.00            
ATOM   4664  W     W  1079      33.810  66.850  81.400  1.00  0.00            
ATOM   4665  W     W  1080      96.660  78.400   9.890  1.00  0.00            
ATOM   4666  W     W  1081      98.710   5.960   0.840  1.00  0.00            
ATOM   4667  W     W  1082      88.840   9.290  93.910  1.00  0.00            
ATOM   4668  W     W  1083      55.090  69.690  93.720  1.00  0.00            
ATOM   4669  W     W  1084      33.820  65.610  92.880  1.00  0.00            
ATOM   4670  W     W  1085      44.630  44.010  77.390  1.00  0.00            
ATOM   4671  W     W  1086      13.650  87.020  80.240  1.00  0.00            
ATOM   4672  W     W  1087      56.660  38.640  75.930  1.00  0.00            
ATOM   4673  W     W  1088      76.100  66.720   0.370  1.00  0.00            
ATOM   4674  W     W  1089      67.560  59.780  15.050  1.00  0.00            
ATOM   4675  W     W  1090      11.880  23.760  77.050  1.00  0.00            
ATOM   4676  W     W  1091      29.150   3.580  65.080  1.00  0.00            
ATOM   4677  W     W  1092       0.620  60.880  28.980  1.00  0.00            
ATOM   4678  W     W  1093      96.070  23.080  87.570  1.00  0.00            
ATOM   4679  W     W  1094      53.080  39.600  16.280  1.00  0.00            
ATOM   4680  W     W  1095      76.160   8.620  94.140  1.00  0.00            
ATOM   4681  W     W  1096      56.360  12.450  17.760  1.00  0.00            
ATOM   4682  W     W  1097      90.980  55.490  17.020  1.00  0.00            
ATOM   4683  W     W  1098      91.540  42.390  89.720  1.00  0.00            
ATOM   4684  W     W  1099      63.340  34.040  11.830  1.00  0.00            
ATOM   4685  W     W  1100      39.640  74.590  82.590  1.00  0.00            
ATOM   4686  W     W  1101      31.490  78.220  76.250  1.00  0.00            
ATOM   4687  W     W  1102      13.990  71.230   8.930  1.00  0.00            
ATOM   4688  W     W  1103      54.130  42.470  20.150  1.00  0.00            
ATOM   4689  W     W  1104      75.170  45.260   2.980  1.00  0.00            
ATOM   4690  W     W  1105      89.030  94.820  22.170  1.00  0.00            
ATOM   4691  W     W  1106      99.930  11.740   7.440  1.00  0.00            
ATOM   4692  W     W  1107      66.530  22.920  92.440  1.00  0.00            
ATOM   4693  W     W  1108      49.970  62.580  86.690  1.00  0.00            
ATOM   4694  W     W  1109      20.920  26.850  85.110  1.00  0.00            
ATOM   4695  W     W  1110      49.150  56.800  84.950  1.00  0.00            
ATOM   4696  W     W  1111      40.930  32.440  70.320  1.00  0.00            
ATOM   4697  W     W  1112       4.550   3.090  18.320  1.00  0.00            
ATOM   4698  W     W  1113      75.410   4.300  80.220  1.00  0.00            
ATOM   4699  W     W  1114       0.620  83.780  21.720  1.00  0.00            
ATOM   4700  W     W  1115      23.660   8.580  87.480  1.00  0.00            
ATOM   4701  W     W  1116      93.090  80.320  90.640  1.00  0.00            
ATOM   4702  W     W  1117      83.550  47.610  73.690  1.00  0.00            
ATOM   4703  W     W  1118      26.090   8.980  13.290  1.00  0.00            
ATOM   4704  W     W  1119      56.410  18.810  85.550  1.00  0.00            
ATOM   4705  W     W  1120      61.980  37.120  19.340  1.00  0.00            
ATOM   4706  W     W  1121      39.260   1.820  10.590  1.00  0.00            
ATOM   4707  W     W  1122      93.070  22.150  20.080  1.00  0.00            
ATOM   4708  W     W  1123      11.040  86.540  88.930  1.00  0.00            
ATOM   4709  W     W  1124      11.300  19.620  79.300  1.00  0.00            
ATOM   4710  W     W  1125      37.130   7.250   9.810  1.00  0.00            
ATOM   4711  W     W  1126       5.220  22.050  31.790  1.00  0.00            
ATOM   4712  W     W  1127       1.660  75.200  16.930  1.00  0.00            
ATOM   4713  W     W  1128      36.370  83.560  80.030  1.00  0.00            
ATOM   4714  W     W  1129      53.020  90.160  94.300  1.00  0.00            
ATOM   4715  W     W  1130      10.490  40.390  24.490  1.00  0.00            
ATOM   4716  W     W  1131      38.910  33.650  74.500  1.00  0.00            
ATOM   4717  W     W  1132       0.640  33.270  30.130  1.00  0.00            
ATOM   4718  W     W  1133      95.650  54.750  15.230  1.00  0.00            
ATOM   4719  W     W  1134      42.460  41.690  11.250  1.00  0.00            
ATOM   4720  W     W  1135      72.920  78.310  69.260  1.00  0.00            
ATOM   4721  W     W  1136      17.310  18.560  88.590  1.00  0.00            
ATOM   4722  W     W  1137      21.420  59.790  92.360  1.00  0.00            
ATOM   4723  W     W  1138      55.500  72.690  25.300  1.00  0.00            
ATOM   4724  W     W  1139       0.770  36.200  10.780  1.00  0.00            
ATOM   4725  W     W  1140      37.790  21.640  89.360  1.00  0.00            
ATOM   4726  W     W  1141       6.600  53.930   3.350  1.00  0.00            
ATOM   4727  W     W  1142      30.620  74.690  15.490  1.00  0.00            
ATOM   4728  W     W  1143      89.130  22.560  12.070  1.00  0.00            
ATOM   4729  W     W  1144      17.730   8.150   9.680  1.00  0.00            
ATOM   4730  W     W  1145      18.170  84.020  83.060  1.00  0.00            
ATOM   4731  W     W  1146      81.460   2.710  79.910  1.00  0.00            
ATOM   4732  W     W  1147      99.400  54.760  91.100  1.00  0.00            
ATOM   4733  W     W  1148      43.480  29.360  19.200  1.00  0.00            
ATOM   4734  W     W  1149      85.000  21.070  71.220  1.00  0.00            
ATOM   4735  W     W  1150      82.540  85.310   6.270  1.00  0.00            
ATOM   4736  W     W  1151      79.950  93.990  18.960  1.00  0.00            
ATOM   4737  W     W  1152      69.240  15.210  18.220  1.00  0.00            
ATOM   4738  W     W  1153       7.380  89.530   5.990  1.00  0.00            
ATOM   4739  W     W  1154      29.070  92.060  23.540  1.00  0.00            
ATOM   4740  W     W  1155      12.560   9.520  79.010  1.00  0.00            
ATOM   4741  W     W  1156      75.300  30.500  12.670  1.00  0.00            
ATOM   4742  W     W  1157      29.730  19.160  81.290  1.00  0.00            
ATOM   4743  W     W  1158       9.810  40.870   2.240  1.00  0.00            
ATOM   4744  W     W  1159      52.150  98.260  89.400  1.00  0.00            
ATOM   4745  W     W  1160      35.710  27.580  24.080  1.00  0.00            
ATOM   4746  W     W  1161      14.260   2.980  11.970  1.00  0.00            
ATOM   4747  W     W  1162      24.020  88.140  12.570  1.00  0.00            
ATOM   4748  W     W  1163      34.040  24.920  10.880  1.00  0.00            
ATOM   4749  W     W  1164      77.670  32.500  17.100  1.00  0.00            
ATOM   4750  W     W  1165      27.920   4.510   4.370  1.00  0.00            
ATOM   4751  W     W  1166       0.240  68.950  69.200  1.00  0.00            
ATOM   4752  W     W  1167      11.560  72.210  13.170  1.00  0.00            
ATOM   4753  W     W  1168      53.550  85.290   0.160  1.00  0.00            
ATOM   4754  W     W  1169       8.780  17.380  94.230  1.00  0.00            
ATOM   4755  W     W  1170      56.160  35.740   5.600  1.00  0.00            
ATOM   4756  W     W  1171     100.210  15.400  32.710  1.00  0.00            
ATOM   4757  W     W  1172       3.170  38.350  90.610  1.00  0.00            
ATOM   4758  W     W  1173      27.390  90.670  16.490  1.00  0.00            
ATOM   4759  W     W  1174      12.590  74.410  24.560  1.00  0.00            
ATOM   4760  W     W  1175      70.940  78.530  16.320  1.00  0.00            
ATOM   4761  W     W  1176      82.520  57.160  21.710  1.00  0.00            
ATOM   4762  W     W  1177      36.030  69.650   9.850  1.00  0.00            
ATOM   4763  W     W  1178      90.230 100.380   8.200  1.00  0.00            
ATOM   4764  W     W  1179      41.360  47.470  92.620  1.00  0.00            
ATOM   4765  W     W  1180      65.480  86.300  74.990  1.00  0.00            
ATOM   4766  W     W  1181      58.980  82.090  72.750  1.00  0.00            
ATOM   4767  W     W  1182      33.870  61.600  20.080  1.00  0.00            
ATOM   4768  W     W  1183      30.460  37.350  21.280  1.00  0.00            
ATOM   4769  W     W  1184      79.100  99.210   6.090  1.00  0.00            
ATOM   4770  W     W  1185      32.280  89.170  16.710  1.00  0.00            
ATOM   4771  W     W  1186      33.810  79.450  80.540  1.00  0.00            
ATOM   4772  W     W  1187      82.620  86.550  88.030  1.00  0.00            
ATOM   4773  W     W  1188      87.780  32.640  32.750  1.00  0.00            
ATOM   4774  W     W  1189      64.620  85.710  80.940  1.00  0.00            
ATOM   4775  W     W  1190      66.050  41.040  11.340  1.00  0.00            
ATOM   4776  W     W  1191      17.240  47.560  83.290  1.00  0.00            
ATOM   4777  W     W  1192      12.140  59.530  21.300  1.00  0.00            
ATOM   4778  W     W  1193      47.070  96.310  83.010  1.00  0.00            
ATOM   4779  W     W  1194      54.310  99.770  29.340  1.00  0.00            
ATOM   4780  W     W  1195      71.500  67.380  92.100  1.00  0.00            
ATOM   4781  W     W  1196      21.290   3.950  23.830  1.00  0.00            
ATOM   4782  W     W  1197      57.630  45.770  11.600  1.00  0.00            
ATOM   4783  W     W  1198      35.440  83.420  63.030  1.00  0.00            
ATOM   4784  W     W  1199      45.560   4.220  82.850  1.00  0.00            
ATOM   4785  W     W  1200      33.040  37.980  71.920  1.00  0.00            
ATOM   4786  W     W  1201      94.620   4.630   3.310  1.00  0.00            
ATOM   4787  W     W  1202      46.310  65.050  27.000  1.00  0.00            
ATOM   4788  W     W  1203      68.550  14.860  73.230  1.00  0.00            
ATOM   4789  W     W  1204      67.460  14.120  77.990  1.00  0.00            
ATOM   4790  W     W  1205      95.560  53.970  94.390  1.00  0.00            
ATOM   4791  W     W  1206      47.140  25.050   3.860  1.00  0.00            
ATOM   4792  W     W  1207      28.890  17.080  71.480  1.00  0.00            
ATOM   4793  W     W  1208      25.280  78.930  22.320  1.00  0.00            
ATOM   4794  W     W  1209      25.940  55.950  21.330  1.00  0.00            
ATOM   4795  W     W  1210      39.320  77.820  16.320  1.00  0.00            
ATOM   4796  W     W  1211      47.030  31.170   3.670  1.00  0.00            
ATOM   4797  W     W  1212     101.040  79.650   7.800  1.00  0.00            
ATOM   4798  W     W  1213      66.110  20.420  65.540  1.00  0.00            
ATOM   4799  W     W  1214      95.190  18.600   7.210  1.00  0.00            
ATOM   4800  W     W  1215      55.450  13.870  85.810  1.00  0.00            
ATOM   4801  W     W  1216     100.570  32.190   2.810  1.00  0.00            
ATOM   4802  W     W  1217      83.340   4.590  23.140  1.00  0.00            
ATOM   4803  W     W  1218      64.020  80.390  75.270  1.00  0.00            
ATOM   4804  W     W  1219       0.320  81.660  92.470  1.00  0.00            
ATOM   4805  W     W  1220      70.270  73.470  89.800  1.00  0.00            
ATOM   4806  W     W  1221      13.290  42.830  94.290  1.00  0.00            
ATOM   4807  W     W  1222      34.310  86.990  72.880  1.00  0.00            
ATOM   4808  W     W  1223      56.620   3.890  68.790  1.00  0.00            
ATOM   4809  W     W  1224      56.110  17.830  68.390  1.00  0.00            
ATOM   4810  W     W  1225      62.380  68.980  87.030  1.00  0.00            
ATOM   4811  W     W  1226      34.810  36.330  89.390  1.00  0.00            
ATOM   4812  W     W  1227      31.800  16.260  17.370  1.00  0.00            
ATOM   4813  W     W  1228      39.210  99.280   7.030  1.00  0.00            
ATOM   4814  W     W  1229      11.710  44.940   3.760  1.00  0.00            
ATOM   4815  W     W  1230      96.130  13.220  91.280  1.00  0.00            
ATOM   4816  W     W  1231      72.890  80.190  26.490  1.00  0.00            
ATOM   4817  W     W  1232      39.350  14.710  65.220  1.00  0.00            
ATOM   4818  W     W  1233      53.570   1.540  91.840  1.00  0.00            
ATOM   4819  W     W  1234      72.190  53.360  83.230  1.00  0.00            
ATOM   4820  W     W  1235      88.000   2.730  31.670  1.00  0.00            
ATOM   4821  W     W  1236      28.880  75.710  24.980  1.00  0.00            
ATOM   4822  W     W  1237      30.530  18.300  76.490  1.00  0.00            
ATOM   4823  W     W  1238      95.370   9.080  21.790  1.00  0.00            
ATOM   4824  W     W  1239      81.110  67.990  16.700  1.00  0.00            
ATOM   4825  W     W  1240      62.680  99.820  14.540  1.00  0.00            
ATOM   4826  W     W  1241      41.980  79.630   7.720  1.00  0.00            
ATOM   4827  W     W  1242       5.240  23.500  26.760  1.00  0.00            
ATOM   4828  W     W  1243      27.010  96.950  81.030  1.00  0.00            
ATOM   4829  W     W  1244      16.020  53.390  65.660  1.00  0.00            
ATOM   4830  W     W  1245      72.340  13.940  86.520  1.00  0.00            
ATOM   4831  W     W  1246      67.860  32.040  78.700  1.00  0.00            
ATOM   4832  W     W  1247      40.250  99.960  71.390  1.00  0.00            
ATOM   4833  W     W  1248      86.440   8.560  79.600  1.00  0.00            
ATOM   4834  W     W  1249      18.540  79.490  69.030  1.00  0.00            
ATOM   4835  W     W  1250      79.080  76.650  24.830  1.00  0.00            
ATOM   4836  W     W  1251      44.620 101.250   4.470  1.00  0.00            
ATOM   4837  W     W  1252      58.520   8.040  78.790  1.00  0.00            
ATOM   4838  W     W  1253      40.730  99.880  91.890  1.00  0.00            
ATOM   4839  W     W  1254      84.300  39.420  12.840  1.00  0.00            
ATOM   4840  W     W  1255      50.770  38.290  11.460  1.00  0.00            
ATOM   4841  W     W  1256      70.530  31.430  23.470  1.00  0.00            
ATOM   4842  W     W  1257      43.620  76.970  19.510  1.00  0.00            
ATOM   4843  W     W  1258      13.710  64.570  83.520  1.00  0.00            
ATOM   4844  W     W  1259      65.680   9.470  93.530  1.00  0.00            
ATOM   4845  W     W  1260      57.090  22.620   6.880  1.00  0.00            
ATOM   4846  W     W  1261      47.330   3.180  65.900  1.00  0.00            
ATOM   4847  W     W  1262      96.960  91.820  14.270  1.00  0.00            
ATOM   4848  W     W  1263      70.660  62.900   0.240  1.00  0.00            
ATOM   4849  W     W  1264      46.580  48.590   4.940  1.00  0.00            
ATOM   4850  W     W  1265      51.570  81.220  86.290  1.00  0.00            
ATOM   4851  W     W  1266      67.720  32.300  92.940  1.00  0.00            
ATOM   4852  W     W  1267      34.890  79.820  18.530  1.00  0.00            
ATOM   4853  W     W  1268      23.890  48.970  13.870  1.00  0.00            
ATOM   4854  W     W  1269      21.760   6.730   0.210  1.00  0.00            
ATOM   4855  W     W  1270      37.730  82.310   7.490  1.00  0.00            
ATOM   4856  W     W  1271      30.730  24.720  77.570  1.00  0.00            
ATOM   4857  W     W  1272      84.060  76.600  13.510  1.00  0.00            
ATOM   4858  W     W  1273      80.250   7.680  81.260  1.00  0.00            
ATOM   4859  W     W  1274      24.600  53.330  80.750  1.00  0.00            
ATOM   4860  W     W  1275      99.950  71.660  73.950  1.00  0.00            
ATOM   4861  W     W  1276      76.190  16.590  73.970  1.00  0.00            
ATOM   4862  W     W  1277      78.050  25.060  77.570  1.00  0.00            
ATOM   4863  W     W  1278      17.280  41.010  22.360  1.00  0.00            
ATOM   4864  W     W  1279      99.730  62.850   7.170  1.00  0.00            
ATOM   4865  W     W  1280      38.180  21.190  29.380  1.00  0.00            
ATOM   4866  W     W  1281      38.630  85.620  94.170  1.00  0.00            
ATOM   4867  W     W  1282      58.480  77.190  27.280  1.00  0.00            
ATOM   4868  W     W  1283      85.200  23.380  33.240  1.00  0.00            
ATOM   4869  W     W  1284      10.540  63.060  28.300  1.00  0.00            
ATOM   4870  W     W  1285      87.350  93.000  73.060  1.00  0.00            
ATOM   4871  W     W  1286      88.090  72.310  78.190  1.00  0.00            
ATOM   4872  W     W  1287      47.530  67.650  13.420  1.00  0.00            
ATOM   4873  W     W  1288      91.610  84.750  64.020  1.00  0.00            
ATOM   4874  W     W  1289      31.220   5.000   8.390  1.00  0.00            
ATOM   4875  W     W  1290      74.320  24.940  12.220  1.00  0.00            
ATOM   4876  W     W  1291      89.200  16.510  83.430  1.00  0.00            
ATOM   4877  W     W  1292      14.450  82.210  20.380  1.00  0.00            
ATOM   4878  W     W  1293      97.170  68.560  16.990  1.00  0.00            
ATOM   4879  W     W  1294      15.580  37.470  67.720  1.00  0.00            
ATOM   4880  W     W  1295      71.240   3.580  14.240  1.00  0.00            
ATOM   4881  W     W  1296      54.340  98.580  93.900  1.00  0.00            
ATOM   4882  W     W  1297      61.990   6.930  16.760  1.00  0.00            
ATOM   4883  W     W  1298      30.940  93.330  13.720  1.00  0.00            
ATOM   4884  W     W  1299      64.210  44.520  75.490  1.00  0.00            
ATOM   4885  W     W  1300      51.920  74.270  12.020  1.00  0.00            
ATOM   4886  W     W  1301      86.350  42.920  74.420  1.00  0.00            
ATOM   4887  W     W  1302      47.780  99.510  59.260  1.00  0.00            
ATOM   4888  W     W  1303      27.200  93.170  85.310  1.00  0.00            
ATOM   4889  W     W  1304      56.760  94.230  20.570  1.00  0.00            
ATOM   4890  W     W  1305      63.450  97.300  77.190  1.00  0.00            
ATOM   4891  W     W  1306      57.910   8.190   1.540  1.00  0.00            
ATOM   4892  W     W  1307      17.160  70.470  28.620  1.00  0.00            
ATOM   4893  W     W  1308     101.050  88.300   2.770  1.00  0.00            
ATOM   4894  W     W  1309      34.920  24.470  15.320  1.00  0.00            
ATOM   4895  W     W  1310      95.710  47.600   6.180  1.00  0.00            
ATOM   4896  W     W  1311      54.360   0.300  81.050  1.00  0.00            
ATOM   4897  W     W  1312      93.870  15.670  13.130  1.00  0.00            
ATOM   4898  W     W  1313      97.060  92.430  77.020  1.00  0.00            
ATOM   4899  W     W  1314      25.560   8.250   8.490  1.00  0.00            
ATOM   4900  W     W  1315      95.140  60.710   8.840  1.00  0.00            
ATOM   4901  W     W  1316      40.440  96.800  21.670  1.00  0.00            
ATOM   4902  W     W  1317     101.130  29.230  75.120  1.00  0.00            
ATOM   4903  W     W  1318      49.710  34.690  89.730  1.00  0.00            
ATOM   4904  W     W  1319      28.110   2.650  20.630  1.00  0.00            
ATOM   4905  W     W  1320      83.670  51.280  11.130  1.00  0.00            
ATOM   4906  W     W  1321      81.350  97.390   2.000  1.00  0.00            
ATOM   4907  W     W  1322      49.600  99.540  79.230  1.00  0.00            
ATOM   4908  W     W  1323      61.980  12.400   4.050  1.00  0.00            
ATOM   4909  W     W  1324      79.800  86.790   1.930  1.00  0.00            
ATOM   4910  W     W  1325      34.510  22.420  75.990  1.00  0.00            
ATOM   4911  W     W  1326      78.800  87.690  73.870  1.00  0.00            
ATOM   4912  W     W  1327      17.480  81.690  94.310  1.00  0.00            
ATOM   4913  W     W  1328      69.450  38.140  79.670  1.00  0.00            
ATOM   4914  W     W  1329      57.630  20.060  17.050  1.00  0.00            
ATOM   4915  W     W  1330      24.850  57.050  26.490  1.00  0.00            
ATOM   4916  W     W  1331      55.160  64.240  20.090  1.00  0.00            
ATOM   4917  W     W  1332      44.220  70.630  26.620  1.00  0.00            
ATOM   4918  W     W  1333      86.350  13.230  77.320  1.00  0.00            
ATOM   4919  W     W  1334      44.800  20.150   3.410  1.00  0.00            
ATOM   4920  W     W  1335      94.550   2.560  92.310  1.00  0.00            
ATOM   4921  W     W  1336      38.340  11.200  86.770  1.00  0.00            
ATOM   4922  W     W  1337      17.590  59.770  20.660  1.00  0.00            
ATOM   4923  W     W  1338      19.090  90.530  80.890  1.00  0.00            
ATOM   4924  W     W  1339      75.460  50.090  11.550  1.00  0.00            
ATOM   4925  W     W  1340      88.250  65.910  72.260  1.00  0.00            
ATOM   4926  W     W  1341       1.110  51.670  88.880  1.00  0.00            
ATOM   4927  W     W  1342      93.060  33.790  20.820  1.00  0.00            
ATOM   4928  W     W  1343      37.860  65.760   5.690  1.00  0.00            
ATOM   4929  W     W  1344       5.390  97.320  22.550  1.00  0.00            
ATOM   4930  W     W  1345       1.090  71.570  92.910  1.00  0.00            
ATOM   4931  W     W  1346      95.110  71.390   7.360  1.00  0.00            
ATOM   4932  W     W  1347      50.620  82.300  15.830  1.00  0.00            
ATOM   4933  W     W  1348      56.110  69.600  17.910  1.00  0.00            
ATOM   4934  W     W  1349      84.570  94.620  83.500  1.00  0.00            
ATOM   4935  W     W  1350      51.260  76.540   2.270  1.00  0.00            
ATOM   4936  W     W  1351      95.760  94.440  86.250  1.00  0.00            
ATOM   4937  W     W  1352      31.350  43.290   4.450  1.00  0.00            
ATOM   4938  W     W  1353      15.930  68.110  18.970  1.00  0.00            
ATOM   4939  W     W  1354      99.750   6.900  80.370  1.00  0.00            
ATOM   4940  W     W  1355      41.220  50.110  77.880  1.00  0.00            
ATOM   4941  W     W  1356      87.640  17.350  25.090  1.00  0.00            
ATOM   4942  W     W  1357      17.960   1.660  33.290  1.00  0.00            
ATOM   4943  W     W  1358      13.880  91.440  72.300  1.00  0.00            
ATOM   4944  W     W  1359      28.220  40.880   7.510  1.00  0.00            
ATOM   4945  W     W  1360      71.180  36.530  93.120  1.00  0.00            
ATOM   4946  W     W  1361       3.110  17.290  92.090  1.00  0.00            
ATOM   4947  W     W  1362      35.330  97.000  79.830  1.00  0.00            
ATOM   4948  W     W  1363      90.380  79.160  94.720  1.00  0.00            
ATOM   4949  W     W  1364      59.540  83.240  67.560  1.00  0.00            
ATOM   4950  W     W  1365      21.890  78.660  30.220  1.00  0.00            
ATOM   4951  W     W  1366       4.150  48.410   6.700  1.00  0.00            
ATOM   4952  W     W  1367      14.880   4.620  78.960  1.00  0.00            
ATOM   4953  W     W  1368      28.380  23.750   6.840  1.00  0.00            
ATOM   4954  W     W  1369      28.300  75.540  66.070  1.00  0.00            
ATOM   4955  W     W  1370      29.550  18.410  94.600  1.00  0.00            
ATOM   4956  W     W  1371      58.080  84.990   1.550  1.00  0.00            
ATOM   4957  W     W  1372      74.100  98.360  79.750  1.00  0.00            
ATOM   4958  W     W  1373      27.700  41.760  92.970  1.00  0.00            
ATOM   4959  W     W  1374      76.110  35.880  69.750  1.00  0.00            
ATOM   4960  W     W  1375      57.600  13.710  65.920  1.00  0.00            
ATOM   4961  W     W  1376      45.240  82.080  33.140  1.00  0.00            
ATOM   4962  W     W  1377      33.980  78.770   8.550  1.00  0.00            
ATOM   4963  W     W  1378      99.150   8.430  16.260  1.00  0.00            
ATOM   4964  W     W  1379      92.150  40.810  12.630  1.00  0.00            
ATOM   4965  W     W  1380      65.560  99.340   6.360  1.00  0.00            
ATOM   4966  W     W  1381      87.450  37.240  24.560  1.00  0.00            
ATOM   4967  W     W  1382      31.580  14.630  25.210  1.00  0.00            
ATOM   4968  W     W  1383      77.620  89.250  11.910  1.00  0.00            
ATOM   4969  W     W  1384      45.080  37.560  86.110  1.00  0.00            
ATOM   4970  W     W  1385      34.300  44.180  11.120  1.00  0.00            
ATOM   4971  W     W  1386      25.000  72.590  22.850  1.00  0.00            
ATOM   4972  W     W  1387       5.860  20.570   2.830  1.00  0.00            
ATOM   4973  W     W  1388      85.630  92.080  24.240  1.00  0.00            
ATOM   4974  W     W  1389      43.530  38.690   7.020  1.00  0.00            
ATOM   4975  W     W  1390      40.120  78.450  70.010  1.00  0.00            
ATOM   4976  W     W  1391      29.870  38.180   2.750  1.00  0.00            
ATOM   4977  W     W  1392       8.760  41.710   7.100  1.00  0.00            
ATOM   4978  W     W  1393      85.400  97.700   5.760  1.00  0.00            
ATOM   4979  W     W  1394      15.490  74.960  13.710  1.00  0.00            
ATOM   4980  W     W  1395       8.990  82.160  21.120  1.00  0.00            
ATOM   4981  W     W  1396      50.790  50.530  88.760  1.00  0.00            
ATOM   4982  W     W  1397      48.510  33.330  21.340  1.00  0.00            
ATOM   4983  W     W  1398      50.120  86.980  12.390  1.00  0.00            
ATOM   4984  W     W  1399      60.040  57.940   8.250  1.00  0.00            
ATOM   4985  W     W  1400      26.880  99.850  92.090  1.00  0.00            
ATOM   4986  W     W  1401      94.740  99.030  69.180  1.00  0.00            
ATOM   4987  W     W  1402      68.720  17.820  13.450  1.00  0.00            
ATOM   4988  W     W  1403     100.570  83.960  26.100  1.00  0.00            
ATOM   4989  W     W  1404      56.050  98.940  11.720  1.00  0.00            
ATOM   4990  W     W  1405      72.260  94.860   0.420  1.00  0.00            
ATOM   4991  W     W  1406      55.740  37.840   9.970  1.00  0.00            
ATOM   4992  W     W  1407      87.460  22.230  85.420  1.00  0.00            
ATOM   4993  W     W  1408      78.950  22.550  82.370  1.00  0.00            
ATOM   4994  W     W  1409      76.600  59.440  75.980  1.00  0.00            
ATOM   4995  W     W  1410      74.700  20.860  80.390  1.00  0.00            
ATOM   4996  W     W  1411      48.420  80.220  20.690  1.00  0.00            
ATOM   4997  W     W  1412      80.830   6.870   2.890  1.00  0.00            
ATOM   4998  W     W  1413      73.530  49.650  21.470  1.00  0.00            
ATOM   4999  W     W  1414      96.000  96.740  14.230  1.00  0.00            
ATOM   5000  W     W  1415      80.720  36.630   8.210  1.00  0.00            
ATOM   5001  W     W  1416       8.320  46.560   8.310  1.00  0.00            
ATOM   5002  W     W  1417      26.430  22.880   1.980  1.00  0.00            
ATOM   5003  W     W  1418      56.620  87.840  69.730  1.00  0.00            
ATOM   5004  W     W  1419      15.470  69.800   0.710  1.00  0.00            
ATOM   5005  W     W  1420      34.860  60.540  92.860  1.00  0.00            
ATOM   5006  W     W  1421      21.130  58.430  86.910  1.00  0.00            
ATOM   5007  W     W  1422      73.470  39.600  76.580  1.00  0.00            
ATOM   5008  W     W  1423      98.410  15.230  80.790  1.00  0.00            
ATOM   5009  W     W  1424      70.830  68.990  13.330  1.00  0.00            
ATOM   5010  W     W  1425      85.490  82.310  20.040  1.00  0.00            
ATOM   5011  W     W  1426      34.730  45.060  78.960  1.00  0.00            
ATOM   5012  W     W  1427      81.690   3.850  18.710  1.00  0.00            
ATOM   5013  W     W  1428      60.730  24.690  19.270  1.00  0.00            
ATOM   5014  W     W  1429      88.650  76.560  15.710  1.00  0.00            
ATOM   5015  W     W  1430      81.580  81.050  83.990  1.00  0.00            
ATOM   5016  W     W  1431       1.410 100.750  83.790  1.00  0.00            
ATOM   5017  W     W  1432      87.830  48.950  24.060  1.00  0.00            
ATOM   5018  W     W  1433      24.430  36.870   6.830  1.00  0.00            
ATOM   5019  W     W  1434      83.550  20.830  81.860  1.00  0.00            
ATOM   5020  W     W  1435      64.100  23.360  74.160  1.00  0.00            
ATOM   5021  W     W  1436      91.140   1.670  82.000  1.00  0.00            
ATOM   5022  W     W  1437      62.570  20.750  17.380  1.00  0.00            
ATOM   5023  W     W  1438      24.880  95.120   3.960  1.00  0.00            
ATOM   5024  W     W  1439       6.730  78.870  90.850  1.00  0.00            
ATOM   5025  W     W  1440      87.520  45.360  20.020  1.00  0.00            
ATOM   5026  W     W  1441      22.220  32.770  26.810  1.00  0.00            
ATOM   5027  W     W  1442       0.290  41.660  17.550  1.00  0.00            
ATOM   5028  W     W  1443      67.700  80.040  68.360  1.00  0.00            
ATOM   5029  W     W  1444      26.400   3.220   9.020  1.00  0.00            
ATOM   5030  W     W  1445      30.120  28.380   8.260  1.00  0.00            
ATOM   5031  W     W  1446      70.640  26.430  91.330  1.00  0.00            
ATOM   5032  W     W  1447      60.470  24.940  78.680  1.00  0.00            
ATOM   5033  W     W  1448      97.040  76.100   5.490  1.00  0.00            
ATOM   5034  W     W  1449      10.690   1.190   4.130  1.00  0.00            
ATOM   5035  W     W  1450      83.360  15.560   1.840  1.00  0.00            
ATOM   5036  W     W  1451      42.410  64.050   7.100  1.00  0.00            
ATOM   5037  W     W  1452      73.510  10.370   3.130  1.00  0.00            
ATOM   5038  W     W  1453      82.890  79.520  23.570  1.00  0.00            
ATOM   5039  W     W  1454      74.200  63.360  86.960  1.00  0.00            
ATOM   5040  W     W  1455      15.300 101.330  17.530  1.00  0.00            
ATOM   5041  W     W  1456       8.230  72.380  24.860  1.00  0.00            
ATOM   5042  W     W  1457      43.770  19.550   8.660  1.00  0.00            
ATOM   5043  W     W  1458      60.640  94.360  86.990  1.00  0.00            
ATOM   5044  W     W  1459      19.420   4.090  70.990  1.00  0.00            
ATOM   5045  W     W  1460      91.610  58.600  83.500  1.00  0.00            
ATOM   5046  W     W  1461      53.730  95.380  30.820  1.00  0.00            
ATOM   5047  W     W  1462      11.260  72.450   1.150  1.00  0.00            
ATOM   5048  W     W  1463      37.380  39.240  17.230  1.00  0.00            
ATOM   5049  W     W  1464      99.190  17.400  11.770  1.00  0.00            
ATOM   5050  W     W  1465      64.140  10.000  87.870  1.00  0.00            
ATOM   5051  W     W  1466      22.000  98.630  82.920  1.00  0.00            
ATOM   5052  W     W  1467      48.420   1.350  75.390  1.00  0.00            
ATOM   5053  W     W  1468      60.800  67.110  82.330  1.00  0.00            
ATOM   5054  W     W  1469      43.700  43.830   5.580  1.00  0.00            
ATOM   5055  W     W  1470      63.190  14.830  75.110  1.00  0.00            
ATOM   5056  W     W  1471      19.860   4.040  81.620  1.00  0.00            
ATOM   5057  W     W  1472      45.020  73.680  83.700  1.00  0.00            
ATOM   5058  W     W  1473      37.360  78.220  94.630  1.00  0.00            
ATOM   5059  W     W  1474      24.450  90.470  21.900  1.00  0.00            
ATOM   5060  W     W  1475      73.620  40.700  19.900  1.00  0.00            
ATOM   5061  W     W  1476      75.680  35.780  84.050  1.00  0.00
[truncated: 302,424 more chars]
