# Supplementary material for: Docking for EP4R antagonists active against inflammatory pain
Source: Nat Commun. 2023 Dec 6;14:8067. doi: 10.1038/s41467-023-43506-6 (PMC10700596; doi:10.1038/s41467-023-43506-6)
Supplement: Supplementary file 6 — Supplementary Data 3 [file 41467_2023_43506_MOESM6_ESM.zip › MD-files/Coarse-Grained_system.gro]

Protein in INSANE! Membrane UpperLeaflet>POPC=1 LowerLeaflet>POPC=1
 8889
    1ASN    BB     1   5.072   7.248   7.494
    1ASN    SC1    2   5.168   7.518   7.523
    2SER    BB     3   5.271   7.094   7.306
    2SER    SC1    4   5.468   7.287   7.317
    3PRO    BB     5   5.194   6.803   7.356
    3PRO    SC1    6   5.319   6.870   7.580
    4VAL    BB     7   4.901   6.858   7.237
    4VAL    SC1    8   4.737   6.876   7.433
    5THR    BB     9   5.009   6.983   6.964
    5THR    SC1   10   5.063   7.230   7.022
    6ILE    BB    11   5.117   6.745   6.813
    6ILE    SC1   12   5.397   6.669   6.946
    7PRO    BB    13   4.856   6.554   6.754
    7PRO    SC1   14   4.902   6.504   6.982
    8ALA    BB    15   4.696   6.810   6.642
    9VAL    BB    16   4.895   6.809   6.372
    9VAL    SC1   17   5.082   6.988   6.409
   10MET    BB    18   4.874   6.519   6.285
   10MET    SC1   19   5.190   6.377   6.416
   11PHE    BB    20   4.568   6.522   6.232
   11PHE    SC1   21   4.371   6.435   6.378
   11PHE    SC2   22   4.160   6.491   6.452
   11PHE    SC3   23   4.126   6.338   6.316
   12ILE    BB    24   4.555   6.754   6.028
   12ILE    SC1   25   4.533   7.021   6.186
   13PHE    BB    26   4.745   6.614   5.821
   13PHE    SC1   27   4.981   6.781   5.912
   13PHE    SC2   28   5.178   6.854   5.817
   13PHE    SC3   29   5.108   7.021   5.918
   14GLY    BB    30   4.579   6.363   5.771
   15VAL    BB    31   4.312   6.486   5.684
   15VAL    SC1   32   4.141   6.528   5.880
   16VAL    BB    33   4.403   6.686   5.470
   16VAL    SC1   34   4.442   6.930   5.565
   17GLY    BB    35   4.590   6.512   5.295
   18ASN    BB    36   4.413   6.253   5.253
   18ASN    SC1   37   4.449   5.978   5.353
   19LEU    BB    38   4.164   6.415   5.143
   19LEU    SC1   39   3.912   6.446   5.325
   20VAL    BB    40   4.301   6.540   4.900
   20VAL    SC1   41   4.416   6.769   4.947
   21ALA    BB    42   4.431   6.263   4.785
   22ILE    BB    43   4.104   6.160   4.751
   22ILE    SC1   44   4.069   5.990   4.959
   23VAL    BB    45   3.993   6.377   4.562
   23VAL    SC1   46   3.894   6.578   4.693
   24VAL    BB    47   4.188   6.339   4.331
   24VAL    SC1   48   4.402   6.494   4.352
   25LEU    BB    49   4.174   6.002   4.331
   25LEU    SC1   50   4.494   5.954   4.391
   26CYS    BB    51   3.872   5.953   4.289
   26CYS    SC1   52   3.651   6.075   4.415
   27LYS    BB    53   3.797   6.126   3.995
   27LYS    SC1   54   3.555   5.996   3.869
   27LYS    SC2   55   3.429   6.176   3.682
   28SER    BB    56   3.995   6.134   3.751
   28SER    SC1   57   4.223   6.133   3.868
   29ARG    BB    58   4.184   6.094   3.489
   29ARG    SC1   59   4.180   6.376   3.373
   29ARG    SC2   60   4.058   6.698   3.368
   30LYS    BB    61   4.081   5.737   3.404
   30LYS    SC1   62   3.875   5.718   3.573
   30LYS    SC2   63   3.590   5.700   3.542
   31GLU    BB    64   4.248   5.622   3.133
   31GLU    SC1   65   4.052   5.630   2.852
   32GLN    BB    66   4.255   5.283   3.231
   32GLN    SC1   67   4.622   5.303   3.002
   33LYS    BB    68   4.366   4.993   3.370
   33LYS    SC1   69   4.254   4.779   3.211
   33LYS    SC2   70   3.952   4.706   3.144
   34GLU    BB    71   4.555   5.162   3.568
   34GLU    SC1   72   4.878   5.281   3.353
   35THR    BB    73   4.345   5.311   3.777
   35THR    SC1   74   4.250   5.457   3.598
   36THR    BB    75   4.274   5.077   3.972
   36THR    SC1   76   4.173   4.919   3.795
   37PHE    BB    77   4.523   5.127   4.139
   37PHE    SC1   78   4.759   5.022   4.109
   37PHE    SC2   79   4.987   5.051   4.108
   37PHE    SC3   80   4.952   4.940   4.278
   38TYR    BB    81   4.404   5.409   4.238
   38TYR    SC1   82   4.582   5.555   4.044
   38TYR    SC2   83   4.702   5.751   4.065
   38TYR    SC3   84   4.883   5.674   3.942
   39THR    BB    85   4.169   5.258   4.388
   39THR    SC1   86   4.036   5.191   4.179
   40LEU    BB    87   4.337   5.099   4.588
   40LEU    SC1   88   4.405   4.788   4.542
   41VAL    BB    89   4.484   5.346   4.700
   41VAL    SC1   90   4.708   5.394   4.579
   42CYS    BB    91   4.231   5.498   4.780
   42CYS    SC1   92   4.059   5.668   4.629
   43GLY    BB    93   4.124   5.286   4.982
   44LEU    BB    94   4.386   5.293   5.158
   44LEU    SC1   95   4.592   5.061   5.119
   45ALA    BB    96   4.376   5.618   5.211
   46VAL    BB    97   4.086   5.555   5.369
   46VAL    SC1   98   3.889   5.566   5.199
   47THR    BB    99   4.198   5.368   5.583
   47THR    SC1  100   4.203   5.120   5.500
   48ASP    BB   101   4.388   5.588   5.697
   48ASP    SC1  102   4.659   5.489   5.526
   49LEU    BB   103   4.162   5.795   5.777
   49LEU    SC1  104   4.127   6.052   5.610
   50LEU    BB   105   4.019   5.608   5.969
   50LEU    SC1  106   3.802   5.391   5.920
   51GLY    BB   107   4.258   5.550   6.150
   52THR    BB   108   4.332   5.842   6.244
   52THR    SC1  109   4.469   5.979   6.105
   53LEU    BB   110   4.033   5.911   6.321
   53LEU    SC1  111   3.838   6.050   6.113
   54LEU    BB   112   4.052   5.686   6.563
   54LEU    SC1  113   3.842   5.486   6.398
   55VAL    BB   114   4.338   5.747   6.714
   55VAL    SC1  115   4.495   5.564   6.620
   56SER    BB   116   4.372   6.057   6.779
   56SER    SC1  117   4.337   6.134   6.542
   57PRO    BB   118   4.171   6.097   7.019
   57PRO    SC1  119   4.015   6.052   6.813
   58VAL    BB   120   4.327   5.917   7.238
   58VAL    SC1  121   4.240   5.687   7.166
   59THR    BB   122   4.596   6.087   7.229
   59THR    SC1  123   4.753   6.023   7.058
   60ILE    BB   124   4.491   6.366   7.285
   60ILE    SC1  125   4.428   6.511   7.014
   61ALA    BB   126   4.308   6.270   7.537
   62THR    BB   127   4.604   6.182   7.675
   62THR    SC1  128   4.658   5.940   7.591
   63TYR    BB   129   4.737   6.476   7.675
   63TYR    SC1  130   4.919   6.398   7.443
   63TYR    SC2  131   5.147   6.435   7.439
   63TYR    SC3  132   5.195   6.239   7.325
   64MET    BB   133   4.528   6.622   7.847
   64MET    SC1  134   4.314   6.785   7.610
   65LYS    BB   135   4.554   6.446   8.135
   65LYS    SC1  136   4.251   6.350   8.167
   65LYS    SC2  137   3.949   6.276   8.232
   66GLY    BB   138   4.854   6.290   8.110
   67GLN    BB   139   4.680   6.025   8.073
   67GLN    SC1  140   4.632   5.947   8.461
   68TRP    BB   141   4.469   5.774   8.094
   68TRP    SC1  142   4.481   5.514   7.932
   68TRP    SC2  143   4.307   5.403   7.896
   68TRP    SC3  144   4.544   5.440   7.657
   68TRP    SC4  145   4.369   5.327   7.617
   69PRO    BB   146   4.105   5.809   8.033
   69PRO    SC1  147   4.206   5.905   7.846
   70GLY    BB   148   4.031   5.505   8.057
   71GLY    BB   149   3.969   5.168   8.025
   72GLN    BB   150   3.964   4.846   7.929
   72GLN    SC1  151   4.011   4.508   8.125
   73PRO    BB   152   3.783   4.890   7.678
   73PRO    SC1  153   3.610   4.876   7.875
   74LEU    BB   154   3.979   5.094   7.552
   74LEU    SC1  155   3.932   5.386   7.558
   75CYS    BB   156   4.211   4.897   7.524
   75CYS    SC1  157   4.413   4.829   7.728
   76GLU    BB   158   4.076   4.693   7.335
   76GLU    SC1  159   4.002   4.397   7.577
   77TYR    BB   160   4.005   4.894   7.116
   77TYR    SC1  161   3.783   5.075   7.095
   77TYR    SC2  162   3.873   5.277   7.029
   77TYR    SC3  163   3.723   5.307   6.855
   78SER    BB   164   4.290   5.001   7.042
   78SER    SC1  165   4.289   5.225   7.201
   79THR    BB   166   4.414   4.729   6.982
   79THR    SC1  167   4.498   4.625   7.214
   80PHE    BB   168   4.234   4.650   6.755
   80PHE    SC1  169   3.998   4.547   6.729
   80PHE    SC2  170   3.774   4.504   6.696
   80PHE    SC3  171   3.861   4.437   6.521
   81ILE    BB   172   4.302   4.888   6.573
   81ILE    SC1  173   4.122   5.136   6.637
   82LEU    BB   174   4.606   4.853   6.538
   82LEU    SC1  175   4.712   5.065   6.781
   83LEU    BB   176   4.600   4.573   6.424
   83LEU    SC1  177   4.627   4.381   6.713
   84PHE    BB   178   4.402   4.621   6.181
   84PHE    SC1  179   4.135   4.600   6.159
   84PHE    SC2  180   4.059   4.782   6.041
   84PHE    SC3  181   3.988   4.620   5.933
   85PHE    BB   182   4.575   4.858   6.037
   85PHE    SC1  183   4.361   5.070   6.070
   85PHE    SC2  184   4.189   5.086   6.222
   85PHE    SC3  185   4.102   5.143   6.043
   86SER    BB   186   4.847   4.734   6.011
   86SER    SC1  187   5.024   4.724   6.185
   87LEU    BB   188   4.742   4.470   5.869
   87LEU    SC1  189   4.739   4.197   6.021
   88SER    BB   190   4.612   4.630   5.638
   88SER    SC1  191   4.370   4.673   5.765
   89GLY    BB   192   4.853   4.763   5.514
   90LEU    BB   193   5.014   4.504   5.466
   90LEU    SC1  194   5.226   4.503   5.731
   91SER    BB   195   4.803   4.337   5.304
   91SER    SC1  196   4.622   4.311   5.473
   92ILE    BB   197   4.739   4.549   5.071
   92ILE    SC1  198   4.461   4.653   5.155
   93ILE    BB   199   5.025   4.603   4.982
   93ILE    SC1  200   5.135   4.836   5.090
   94CYS    BB   201   5.061   4.312   4.902
   94CYS    SC1  202   5.088   4.077   5.035
   95ALA    BB   203   4.797   4.304   4.714
   96MET    BB   204   4.956   4.521   4.497
   96MET    SC1  205   4.929   4.874   4.667
   97SER    BB   206   5.231   4.396   4.454
   97SER    SC1  207   5.322   4.378   4.686
   98VAL    BB   208   5.129   4.121   4.340
   98VAL    SC1  209   5.071   3.948   4.495
   99GLU    BB   210   4.955   4.256   4.120
   99GLU    SC1  211   4.584   4.386   4.227
  100ARG    BB   212   5.207   4.384   3.964
  100ARG    SC1  213   5.110   4.654   4.029
  100ARG    SC2  214   4.757   4.720   3.965
  101TYR    BB   215   5.359   4.125   3.919
  101TYR    SC1  216   5.532   3.982   4.046
  101TYR    SC2  217   5.479   3.760   4.074
  101TYR    SC3  218   5.653   3.683   3.941
  102LEU    BB   219   5.115   3.996   3.759
  102LEU    SC1  220   5.016   3.770   3.976
  103ALA    BB   221   5.110   4.264   3.565
  104ILE    BB   222   5.422   4.175   3.436
  104ILE    SC1  223   5.566   4.397   3.523
  105ASN    BB   224   5.417   3.861   3.388
  105ASN    SC1  225   5.526   3.640   3.538
  106HIS    BB   226   5.110   3.906   3.316
  106HIS    SC1  227   5.080   3.636   3.389
  106HIS    SC2  228   5.241   3.455   3.395
  106HIS    SC3  229   5.120   3.449   3.521
  107ALA    BB   230   4.837   3.989   3.073
  108TYR    BB   231   4.554   3.795   3.076
  108TYR    SC1  232   4.455   3.661   2.853
  108TYR    SC2  233   4.339   3.479   2.935
  108TYR    SC3  234   4.147   3.525   2.815
  109PHE    BB   235   4.521   3.736   3.371
  109PHE    SC1  236   4.721   3.495   3.413
  109PHE    SC2  237   4.669   3.350   3.583
  109PHE    SC3  238   4.748   3.227   3.437
  110TYR    BB   239   4.447   4.030   3.420
  110TYR    SC1  240   4.602   4.259   3.432
  110TYR    SC2  241   4.641   4.390   3.618
  110TYR    SC3  242   4.538   4.577   3.529
  111SER    BB   243   4.227   4.122   3.207
  111SER    SC1  244   4.342   4.087   2.994
  112HIS    BB   245   4.105   3.878   3.340
  112HIS    SC1  246   3.997   3.695   3.210
  112HIS    SC2  247   3.841   3.537   3.308
  112HIS    SC3  248   3.773   3.638   3.181
  113TYR    BB   249   3.956   3.944   3.642
  113TYR    SC1  250   3.789   3.779   3.720
  113TYR    SC2  251   3.754   3.607   3.869
  113TYR    SC3  252   3.578   3.712   3.976
  114VAL    BB   253   4.095   4.228   3.692
  114VAL    SC1  254   4.342   4.112   3.757
  115ASP    BB   255   4.054   4.533   3.920
  115ASP    SC1  256   4.345   4.603   3.822
  116LYS    BB   257   3.743   4.493   4.052
  116LYS    SC1  258   3.565   4.683   3.938
  116LYS    SC2  259   3.362   4.908   4.043
  117ARG    BB   260   3.665   4.205   4.181
  117ARG    SC1  261   3.434   4.046   4.041
  117ARG    SC2  262   3.241   4.142   3.840
  118LEU    BB   263   3.944   4.126   4.309
  118LEU    SC1  264   4.019   3.846   4.152
  119ALA    BB   265   4.006   4.421   4.411
  120GLY    BB   266   3.731   4.454   4.603
  121LEU    BB   267   3.696   4.165   4.707
  121LEU    SC1  268   3.572   3.931   4.626
  122THR    BB   269   3.972   4.180   4.850
  122THR    SC1  270   4.157   4.095   4.689
  123LEU    BB   271   3.898   4.409   5.042
  123LEU    SC1  272   4.018   4.676   4.875
  124PHE    BB   273   3.664   4.276   5.189
  124PHE    SC1  274   3.407   4.228   5.140
  124PHE    SC2  275   3.237   4.328   5.259
  124PHE    SC3  276   3.214   4.127   5.301
  125ALA    BB   277   3.829   4.003   5.236
  126VAL    BB   278   4.050   4.174   5.444
  126VAL    SC1  279   4.217   4.230   5.260
  127TYR    BB   280   3.846   4.299   5.636
  127TYR    SC1  281   3.838   4.576   5.509
  127TYR    SC2  282   3.774   4.773   5.610
  127TYR    SC3  283   3.954   4.894   5.529
  128ALA    BB   284   3.697   4.033   5.728
  129SER    BB   285   3.990   3.897   5.831
  129SER    SC1  286   4.027   3.735   5.614
  130ASN    BB   287   4.100   4.126   6.012
  130ASN    SC1  288   4.310   4.256   5.783
  131VAL    BB   289   3.857   4.139   6.208
  131VAL    SC1  290   3.673   4.298   6.135
  132LEU    BB   291   3.904   3.851   6.305
  132LEU    SC1  292   3.665   3.700   6.163
  133PHE    BB   293   4.201   3.860   6.398
  133PHE    SC1  294   4.396   3.745   6.245
  133PHE    SC2  295   4.619   3.752   6.190
  133PHE    SC3  296   4.596   3.565   6.275
  134CYS    BB   297   4.145   4.134   6.589
  134CYS    SC1  298   4.337   4.258   6.383
  135ALA    BB   299   3.869   3.991   6.723
  136LEU    BB   300   4.037   3.748   6.892
  136LEU    SC1  301   4.155   3.492   6.774
  137PRO    BB   302   4.145   3.907   7.144
  137PRO    SC1  303   4.301   3.985   6.950
  138ASN    BB   304   3.870   4.009   7.268
  138ASN    SC1  305   3.883   4.279   7.073
  139MET    BB   306   3.760   3.669   7.246
  139MET    SC1  307   3.373   3.671   7.276
  140GLY    BB   308   4.066   3.521   7.307
  141LEU    BB   309   4.401   3.459   7.241
  141LEU    SC1  310   4.402   3.203   7.033
  142GLY    BB   311   4.396   3.750   7.341
  143SER    BB   312   4.536   4.056   7.505
  143SER    SC1  313   4.452   3.871   7.705
  144SER    BB   314   4.533   4.335   7.694
  144SER    SC1  315   4.421   4.552   7.576
  145ARG    BB   316   4.756   4.631   7.761
  145ARG    SC1  317   4.961   4.480   7.932
  145ARG    SC2  318   5.293   4.482   7.865
  146LEU    BB   319   4.953   4.845   7.949
  146LEU    SC1  320   4.736   5.092   8.060
  147GLN    BB   321   5.189   5.089   7.867
  147GLN    SC1  322   5.250   4.817   7.596
  148TYR    BB   323   5.464   5.241   7.899
  148TYR    SC1  324   5.678   5.241   8.116
  148TYR    SC2  325   5.833   5.392   8.036
  148TYR    SC3  326   5.882   5.479   8.246
  149PRO    BB   327   5.353   5.512   8.103
  149PRO    SC1  328   5.496   5.623   8.002
  150ASP    BB   329   5.039   5.486   8.081
  150ASP    SC1  330   5.021   5.288   8.339
  151THR    BB   331   4.953   5.589   7.746
  151THR    SC1  332   5.155   5.720   7.788
  152TRP    BB   333   4.902   5.292   7.625
  152TRP    SC1  334   5.082   5.316   7.410
  152TRP    SC2  335   5.280   5.304   7.476
  152TRP    SC3  336   5.157   5.082   7.252
  152TRP    SC4  337   5.358   5.067   7.317
  153CYS    BB   338   4.783   5.020   7.408
  153CYS    SC1  339   4.574   4.992   7.665
  154PHE    BB   340   4.825   4.653   7.393
  154PHE    SC1  341   4.982   4.727   7.117
  154PHE    SC2  342   5.101   4.561   7.010
  154PHE    SC3  343   5.003   4.659   6.856
  155ILE    BB   344   4.942   4.370   7.360
  155ILE    SC1  345   4.925   4.221   7.110
  156ASP    BB   346   5.041   4.097   7.567
  156ASP    SC1  347   5.028   4.078   7.856
  157TRP    BB   348   5.390   4.069   7.504
  157TRP    SC1  349   5.410   4.271   7.313
  157TRP    SC2  350   5.429   4.446   7.427
  157TRP    SC3  351   5.453   4.456   7.090
  157TRP    SC4  352   5.472   4.633   7.203
  158THR    BB   353   5.448   3.875   7.810
  158THR    SC1  354   5.485   4.112   7.867
  159THR    BB   355   5.318   3.616   7.850
  159THR    SC1  356   5.075   3.595   7.824
  160ASN    BB   357   5.307   3.275   7.989
  160ASN    SC1  358   5.491   3.417   8.220
  161VAL    BB   359   5.094   3.174   7.836
  161VAL    SC1  360   4.870   3.207   7.932
  162THR    BB   361   5.074   2.992   7.538
  162THR    SC1  362   5.131   2.761   7.624
  163ALA    BB   363   4.808   3.102   7.395
  164HIS    BB   364   4.911   3.423   7.351
  164HIS    SC1  365   4.752   3.522   7.548
  164HIS    SC2  366   4.527   3.585   7.616
  164HIS    SC3  367   4.575   3.422   7.662
  165ALA    BB   368   5.219   3.376   7.277
  166ALA    BB   369   5.094   3.200   7.006
  167TYR    BB   370   4.952   3.471   6.884
  167TYR    SC1  371   4.736   3.615   6.945
  167TYR    SC2  372   4.552   3.620   6.806
  167TYR    SC3  373   4.578   3.844   6.751
  168SER    BB   374   5.187   3.669   6.849
  168SER    SC1  375   5.179   3.794   7.095
  169TYR    BB   376   5.337   3.479   6.656
  169TYR    SC1  377   5.534   3.355   6.837
  169TYR    SC2  378   5.596   3.246   7.030
  169TYR    SC3  379   5.794   3.363   7.054
  170MET    BB   380   5.110   3.478   6.427
  170MET    SC1  381   4.773   3.309   6.518
  171TYR    BB   382   5.109   3.780   6.376
  171TYR    SC1  383   5.012   3.995   6.507
  171TYR    SC2  384   4.842   4.125   6.420
  171TYR    SC3  385   4.972   4.317   6.405
  172ALA    BB   386   5.429   3.816   6.339
  173GLY    BB   387   5.391   3.597   6.072
  174PHE    BB   388   5.181   3.743   5.896
  174PHE    SC1  389   4.911   3.684   5.876
  174PHE    SC2  390   4.786   3.870   5.826
  174PHE    SC3  391   4.737   3.737   5.675
  175SER    BB   392   5.325   4.014   5.862
  175SER    SC1  393   5.319   4.099   6.096
  176SER    BB   394   5.586   3.880   5.750
  176SER    SC1  395   5.769   3.804   5.882
  177PHE    BB   396   5.440   3.765   5.504
  177PHE    SC1  397   5.352   3.520   5.476
  177PHE    SC2  398   5.190   3.374   5.402
  177PHE    SC3  399   5.348   3.342   5.272
  178LEU    BB   400   5.356   4.033   5.377
  178LEU    SC1  401   5.047   4.040   5.522
  179ILE    BB   402   5.636   4.157   5.356
  179ILE    SC1  403   5.689   4.299   5.630
  180LEU    BB   404   5.774   3.933   5.191
  180LEU    SC1  405   5.922   3.757   5.440
  181ALA    BB   406   5.549   3.942   4.964
  182THR    BB   407   5.640   4.248   4.876
  182THR    SC1  408   5.491   4.415   5.021
  183VAL    BB   409   5.941   4.222   4.828
  183VAL    SC1  410   6.083   4.259   5.049
  184LEU    BB   411   5.937   3.990   4.619
  184LEU    SC1  412   5.955   3.688   4.660
  185CYS    BB   413   5.760   4.151   4.411
  185CYS    SC1  414   5.496   4.008   4.510
  186ASN    BB   415   5.951   4.386   4.364
  186ASN    SC1  416   5.800   4.613   4.563
  187VAL    BB   417   6.202   4.222   4.279
  187VAL    SC1  418   6.354   4.171   4.483
  188LEU    BB   419   6.048   4.088   4.040
  188LEU    SC1  420   5.971   3.786   4.161
  189VAL    BB   421   5.990   4.341   3.884
  189VAL    SC1  422   5.770   4.465   3.961
  190CYS    BB   423   6.275   4.455   3.844
  190CYS    SC1  424   6.258   4.677   4.076
  191GLY    BB   425   6.402   4.195   3.732
  192ALA    BB   426   6.180   4.158   3.501
  193LEU    BB   427   6.287   4.443   3.357
  193LEU    SC1  428   6.036   4.637   3.470
  194LEU    BB   429   6.596   4.389   3.331
  194LEU    SC1  430   6.698   4.569   3.596
  195ARG    BB   431   6.567   4.127   3.160
  195ARG    SC1  432   6.545   3.844   3.282
  195ARG    SC2  433   6.309   3.591   3.283
  196MET    BB   434   6.399   4.250   2.921
  196MET    SC1  435   6.118   4.051   2.925
  197HIS    BB   436   6.434   4.570   2.868
  197HIS    SC1  437   6.667   4.482   2.803
  197HIS    SC2  438   6.908   4.440   2.820
  197HIS    SC3  439   6.805   4.315   2.889
  198ARG    BB   440   6.115   4.568   2.912
  198ARG    SC1  441   6.030   4.600   2.583
  198ARG    SC2  442   6.108   4.461   2.304
  199GLN    BB   443   5.756   4.659   2.864
  199GLN    SC1  444   5.851   4.862   3.214
  200ILE    BB   445   5.497   4.782   2.939
  200ILE    SC1  446   5.261   4.597   2.904
  201ALA    BB   447   5.508   5.093   2.822
  202GLY    BB   448   5.392   5.360   3.011
  203ALA    BB   449   5.248   5.494   3.312
  204GLU    BB   450   5.407   5.217   3.464
  204GLU    SC1  451   5.250   4.901   3.249
  205ILE    BB   452   5.640   5.379   3.584
  205ILE    SC1  453   5.841   5.412   3.343
  206GLN    BB   454   5.475   5.542   3.781
  206GLN    SC1  455   5.344   5.858   3.539
  207MET    BB   456   5.348   5.297   3.913
  207MET    SC1  457   5.080   5.068   3.749
  208VAL    BB   458   5.618   5.171   4.024
  208VAL    SC1  459   5.696   4.979   3.870
  209ILE    BB   460   5.707   5.416   4.180
  209ILE    SC1  461   5.852   5.617   3.989
  210LEU    BB   462   5.464   5.431   4.378
  210LEU    SC1  463   5.298   5.691   4.242
  211LEU    BB   464   5.488   5.142   4.478
  211LEU    SC1  465   5.417   4.886   4.386
  212ILE    BB   466   5.778   5.155   4.596
  212ILE    SC1  467   5.971   5.041   4.380
  213ALA    BB   468   5.750   5.431   4.751
  214THR    BB   469   5.501   5.318   4.946
  214THR    SC1  470   5.281   5.418   4.840
  215SER    BB   471   5.616   5.043   5.035
  215SER    SC1  472   5.522   4.894   4.824
  216LEU    BB   473   5.864   5.160   5.182
  216LEU    SC1  474   6.115   5.122   4.962
  217VAL    BB   475   5.716   5.334   5.386
  217VAL    SC1  476   5.671   5.577   5.295
  218VAL    BB   477   5.538   5.117   5.515
  218VAL    SC1  478   5.306   5.095   5.395
  219LEU    BB   479   5.760   4.920   5.596
  219LEU    SC1  480   5.754   4.686   5.351
  220ILE    BB   481   5.931   5.110   5.765
  220ILE    SC1  482   6.136   5.263   5.588
  221CYS    BB   483   5.650   5.202   5.934
  221CYS    SC1  484   5.707   5.486   5.838
  222SER    BB   485   5.595   4.861   6.024
  222SER    SC1  486   5.493   4.837   5.815
  223ILE    BB   487   5.837   4.674   6.133
  223ILE    SC1  488   6.017   4.683   5.895
  224PRO    BB   489   5.901   4.763   6.434
  224PRO    SC1  490   5.958   4.971   6.292
  225LEU    BB   491   5.649   4.638   6.568
  225LEU    SC1  492   5.371   4.767   6.615
  226VAL    BB   493   5.701   4.344   6.489
  226VAL    SC1  494   5.586   4.289   6.259
  227VAL    BB   495   5.977   4.331   6.624
  227VAL    SC1  496   6.168   4.412   6.467
  228ARG    BB   497   5.851   4.391   6.909
  228ARG    SC1  498   5.946   4.664   6.927
  228ARG    SC2  499   6.165   4.609   7.176
  229VAL    BB   500   5.700   4.126   6.914
  229VAL    SC1  501   5.464   4.153   6.797
  230PHE    BB   502   5.933   3.929   6.889
  230PHE    SC1  503   5.942   3.843   6.596
  230PHE    SC2  504   5.867   3.921   6.393
  230PHE    SC3  505   5.828   3.718   6.385
  231VAL    BB   506   6.095   4.039   7.139
  231VAL    SC1  507   6.285   4.196   7.050
  232ASN    BB   508   5.876   4.047   7.361
  232ASN    SC1  509   5.815   4.375   7.353
  233GLN    BB   510   5.788   3.737   7.331
  233GLN    SC1  511   5.485   3.674   7.357
  234LEU    BB   512   6.072   3.599   7.325
  234LEU    SC1  513   6.209   3.497   7.062
  235TYR    BB   514   6.200   3.815   7.507
  235TYR    SC1  515   6.459   3.676   7.382
  235TYR    SC2  516   6.600   3.661   7.199
  235TYR    SC3  517   6.609   3.428   7.202
  236GLN    BB   518   6.314   4.063   7.698
  236GLN    SC1  519   6.445   3.894   8.063
  237PRO    BB   520   6.233   4.395   7.732
  237PRO    SC1  521   6.005   4.281   7.790
  238SER    BB   522   6.382   4.589   7.989
  238SER    SC1  523   6.593   4.537   7.953
  239LEU    BB   524   6.292   4.884   8.017
  239LEU    SC1  525   6.030   4.945   8.113
  240GLU    BB   526   6.343   5.169   7.933
  240GLU    SC1  527   6.634   5.348   7.833
  241ARG    BB   528   6.278   5.455   8.106
  241ARG    SC1  529   6.404   5.359   8.407
  241ARG    SC2  530   6.385   5.519   8.696
  242GLU    BB   531   6.325   5.659   7.907
  242GLU    SC1  532   6.441   5.993   7.961
  243VAL    BB   533   6.104   5.792   7.668
  243VAL    SC1  534   5.927   5.890   7.808
  244SER    BB   535   6.298   5.849   7.436
  244SER    SC1  536   6.497   5.955   7.542
  245LYS    BB   537   6.363   5.566   7.341
  245LYS    SC1  538   6.695   5.572   7.446
  245LYS    SC2  539   6.995   5.635   7.540
  246ASN    BB   540   6.177   5.326   7.370
  246ASN    SC1  541   5.981   5.299   7.600
  247PRO    BB   542   6.120   5.100   7.137
  247PRO    SC1  543   6.302   4.988   7.274
  248ASP    BB   544   5.811   5.085   7.151
  248ASP    SC1  545   5.816   4.808   7.348
  249LEU    BB   546   5.755   5.384   7.111
  249LEU    SC1  547   5.688   5.530   7.400
  250GLN    BB   548   5.896   5.400   6.843
  250GLN    SC1  549   6.308   5.443   6.913
  251ALA    BB   550   5.722   5.166   6.705
  252ILE    BB   551   5.434   5.348   6.739
  252ILE    SC1  552   5.281   5.270   6.923
  253ARG    BB   553   5.513   5.619   6.618
  253ARG    SC1  554   5.640   5.774   6.892
  253ARG    SC2  555   5.759   5.939   7.202
  254ILE    BB   556   5.601   5.521   6.338
  254ILE    SC1  557   5.903   5.455   6.347
  255ALA    BB   558   5.308   5.371   6.316
  256SER    BB   559   5.185   5.712   6.313
  256SER    SC1  560   5.177   5.676   6.575
  257VAL    BB   561   5.326   5.860   6.058
  257VAL    SC1  562   5.544   5.949   6.148
  258ASN    BB   563   5.195   5.734   5.803
  258ASN    SC1  564   5.301   5.426   5.793
  259PRO    BB   565   4.928   5.915   5.723
  259PRO    SC1  566   4.854   5.775   5.920
  260ILE    BB   567   5.121   6.154   5.629
  260ILE    SC1  568   5.145   6.318   5.892
  261LEU    BB   569   5.310   6.016   5.405
  261LEU    SC1  570   5.601   6.024   5.560
  262ASP    BB   571   5.124   5.865   5.203
  262ASP    SC1  572   5.093   5.593   5.399
  263PRO    BB   573   4.989   6.106   5.028
  263PRO    SC1  574   4.862   6.114   5.237
  264TRP    BB   575   5.263   6.278   4.969
  264TRP    SC1  576   5.235   6.498   5.186
  264TRP    SC2  577   5.081   6.567   5.310
  264TRP    SC3  578   5.293   6.783   5.158
  264TRP    SC4  579   5.138   6.856   5.283
  265ILE    BB   580   5.360   6.090   4.741
  265ILE    SC1  581   5.454   5.835   4.891
  266TYR    BB   582   5.130   6.201   4.541
  266TYR    SC1  583   4.997   5.926   4.604
  266TYR    SC2  584   5.002   5.748   4.458
  266TYR    SC3  585   5.025   5.589   4.624
  267ILE    BB   586   5.157   6.504   4.579
  267ILE    SC1  587   4.961   6.583   4.813
  268LEU    BB   588   5.467   6.516   4.516
  268LEU    SC1  589   5.700   6.571   4.700
  269LEU    BB   590   5.407   6.272   4.285
  269LEU    SC1  591   5.656   6.090   4.368
  270ARG    BB   592   5.267   6.404   4.073
  270ARG    SC1  593   5.191   6.687   4.140
  270ARG    SC2  594   5.158   6.979   4.324
  271LYS    BB   595   5.206   6.394   3.743
  271LYS    SC1  596   5.015   6.271   3.593
  271LYS    SC2  597   4.933   5.998   3.582
  272THR    BB   598   5.386   6.635   3.664
  272THR    SC1  599   5.218   6.842   3.633
  273VAL    BB   600   5.648   6.594   3.823
  273VAL    SC1  601   5.650   6.738   4.046
  274LEU    BB   602   5.697   6.292   3.764
  274LEU    SC1  603   5.632   6.044   3.931
  275SER    BB   604   5.681   6.318   3.452
  275SER    SC1  605   5.471   6.297   3.327
  276LYS    BB   606   5.918   6.509   3.423
  276LYS    SC1  607   5.776   6.814   3.456
  276LYS    SC2  608   5.731   7.001   3.664
  277ALA    BB   609   6.125   6.332   3.594
  278ILE    BB   610   6.100   6.099   3.349
  278ILE    SC1  611   5.891   5.897   3.459
  279GLU    BB   612   6.156   6.276   3.088
  279GLU    SC1  613   5.790   6.397   2.947
  280LYS    BB   614   6.457   6.381   3.236
  280LYS    SC1  615   6.377   6.659   3.170
  280LYS    SC2  616   6.483   6.713   2.896
  281ILE    BB   617   6.581   6.089   3.291
  281ILE    SC1  618   6.531   5.961   3.530
  282LYS    BB   619   6.828   5.987   3.100
  282LYS    SC1  620   7.012   5.896   3.342
  282LYS    SC2  621   7.214   5.806   3.572
  283CYS    BB   622   6.618   6.088   2.819
  283CYS    SC1  623   6.453   5.943   2.939
  284POPC   NC3  624   8.080   2.745   7.583
  284POPC   PO4  625   8.119   2.722   7.283
  284POPC   GL1  626   8.163   2.712   6.983
  284POPC   GL2  627   8.066   2.616   6.983
  284POPC   C1A  628   8.131   2.736   6.683
  284POPC   D2A  629   8.111   2.781   6.383
  284POPC   C3A  630   8.134   2.740   6.083
  284POPC   C4A  631   8.163   2.719   5.783
  284POPC   C1B  632   8.059   2.534   6.683
  284POPC   C2B  633   8.020   2.551   6.383
  284POPC   C3B  634   8.106   2.471   6.083
  284POPC   C4B  635   8.015   2.474   5.783
  285POPC   NC3  636   7.402   8.897   7.583
  285POPC   PO4  637   7.344   8.867   7.283
  285POPC   GL1  638   7.315   8.887   6.983
  285POPC   GL2  639   7.376   9.040   6.983
  285POPC   C1A  640   7.373   8.934   6.683
  285POPC   D2A  641   7.328   8.920   6.383
  285POPC   C3A  642   7.326   8.930   6.083
  285POPC   C4A  643   7.395   8.873   5.783
  285POPC   C1B  644   7.345   9.143   6.683
  285POPC   C2B  645   7.322   9.151   6.383
  285POPC   C3B  646   7.283   9.180   6.083
  285POPC   C4B  647   7.311   9.162   5.783
  286POPC   NC3  648   9.673   9.639   7.583
  286POPC   PO4  649   9.678   9.627   7.283
  286POPC   GL1  650   9.661   9.697   6.983
  286POPC   GL2  651   9.546   9.719   6.983
  286POPC   C1A  652   9.643   9.679   6.683
  286POPC   D2A  653   9.676   9.643   6.383
  286POPC   C3A  654   9.633   9.700   6.083
  286POPC   C4A  655   9.709   9.695   5.783
  286POPC   C1B  656   9.469   9.748   6.683
  286POPC   C2B  657   9.425   9.804   6.383
  286POPC   C3B  658   9.391   9.777   6.083
  286POPC   C4B  659   9.394   9.722   5.783
  287POPC   NC3  660   8.870   5.011   7.583
  287POPC   PO4  661   8.850   5.048   7.283
  287POPC   GL1  662   8.896   5.006   6.983
  287POPC   GL2  663   8.809   4.998   6.983
  287POPC   C1A  664   8.927   5.004   6.683
  287POPC   D2A  665   8.914   5.088   6.383
  287POPC   C3A  666   8.945   5.041   6.083
  287POPC   C4A  667   8.867   5.002   5.783
  287POPC   C1B  668   8.719   4.892   6.683
  287POPC   C2B  669   8.710   4.888   6.383
  287POPC   C3B  670   8.653   4.936   6.083
  287POPC   C4B  671   8.695   4.886   5.783
  288POPC   NC3  672   8.920   1.248   7.583
  288POPC   PO4  673   8.931   1.243   7.283
  288POPC   GL1  674   8.916   1.227   6.983
  288POPC   GL2  675   8.860   1.078   6.983
  288POPC   C1A  676   8.861   1.234   6.683
  288POPC   D2A  677   8.860   1.206   6.383
  288POPC   C3A  678   8.865   1.196   6.083
  288POPC   C4A  679   8.913   1.249   5.783
  288POPC   C1B  680   8.873   0.973   6.683
  288POPC   C2B  681   8.866   0.966   6.383
  288POPC   C3B  682   8.838   0.920   6.083
  288POPC   C4B  683   8.864   0.954   5.783
  289POPC   NC3  684   1.251   8.129   7.583
  289POPC   PO4  685   1.171   8.148   7.283
  289POPC   GL1  686   1.191   8.119   6.983
  289POPC   GL2  687   1.371   8.173   6.983
  289POPC   C1A  688   1.158   8.169   6.683
  289POPC   D2A  689   1.198   8.104   6.383
  289POPC   C3A  690   1.183   8.176   6.083
  289POPC   C4A  691   1.199   8.084   5.783
  289POPC   C1B  692   1.479   8.243   6.683
  289POPC   C2B  693   1.439   8.161   6.383
  289POPC   C3B  694   1.429   8.236   6.083
  289POPC   C4B  695   1.400   8.235   5.783
  290POPC   NC3  696   7.388   5.037   7.583
  290POPC   PO4  697   7.333   5.060   7.283
  290POPC   GL1  698   7.382   5.006   6.983
  290POPC   GL2  699   7.395   4.916   6.983
  290POPC   C1A  700   7.398   5.083   6.683
  290POPC   D2A  701   7.381   5.092   6.383
  290POPC   C3A  702   7.341   5.055   6.083
  290POPC   C4A  703   7.375   5.065   5.783
  290POPC   C1B  704   7.443   4.799   6.683
  290POPC   C2B  705   7.459   4.784   6.383
  290POPC   C3B  706   7.421   4.848   6.083
  290POPC   C4B  707   7.376   4.788   5.783
  291POPC   NC3  708   2.764   8.933   7.583
  291POPC   PO4  709   2.769   8.862   7.283
  291POPC   GL1  710   2.755   8.895   6.983
  291POPC   GL2  711   2.808   9.042   6.983
  291POPC   C1A  712   2.771   8.851   6.683
  291POPC   D2A  713   2.753   8.897   6.383
  291POPC   C3A  714   2.761   8.920   6.083
  291POPC   C4A  715   2.769   8.908   5.783
  291POPC   C1B  716   2.855   9.085   6.683
  291POPC   C2B  717   2.936   9.096   6.383
  291POPC   C3B  718   2.935   9.046   6.083
  291POPC   C4B  719   2.869   9.056   5.783
  292POPC   NC3  720   3.470   2.775   7.583
  292POPC   PO4  721   3.556   2.755   7.283
  292POPC   GL1  722   3.555   2.701   6.983
  292POPC   GL2  723   3.514   2.612   6.983
  292POPC   C1A  724   3.468   2.710   6.683
  292POPC   D2A  725   3.508   2.717   6.383
  292POPC   C3A  726   3.534   2.744   6.083
  292POPC   C4A  727   3.538   2.693   5.783
  292POPC   C1B  728   3.505   2.539   6.683
  292POPC   C2B  729   3.484   2.480   6.383
  292POPC   C3B  730   3.451   2.512   6.083
  292POPC   C4B  731   3.463   2.461   5.783
  293POPC   NC3  732   1.965   7.378   7.583
  293POPC   PO4  733   1.993   7.309   7.283
  293POPC   GL1  734   2.003   7.354   6.983
  293POPC   GL2  735   2.038   7.285   6.983
  293POPC   C1A  736   1.949   7.326   6.683
  293POPC   D2A  737   1.967   7.378   6.383
  293POPC   C3A  738   1.936   7.313   6.083
  293POPC   C4A  739   1.951   7.324   5.783
  293POPC   C1B  740   2.086   7.080   6.683
  293POPC   C2B  741   2.083   7.086   6.383
  293POPC   C3B  742   2.073   7.175   6.083
  293POPC   C4B  743   2.055   7.119   5.783
  294POPC   NC3  744   1.161   2.730   7.583
  294POPC   PO4  745   1.219   2.764   7.283
  294POPC   GL1  746   1.180   2.722   6.983
  294POPC   GL2  747   1.101   2.848   6.983
  294POPC   C1A  748   1.217   2.777   6.683
  294POPC   D2A  749   1.231   2.779   6.383
  294POPC   C3A  750   1.225   2.729   6.083
  294POPC   C4A  751   1.167   2.718   5.783
  294POPC   C1B  752   1.022   2.952   6.683
  294POPC   C2B  753   1.096   2.981   6.383
  294POPC   C3B  754   1.031   2.939   6.083
  294POPC   C4B  755   1.068   2.929   5.783
  295POPC   NC3  756   5.016   1.960   7.583
  295POPC   PO4  757   5.022   2.000   7.283
  295POPC   GL1  758   5.090   1.999   6.983
  295POPC   GL2  759   5.041   1.893   6.983
  295POPC   C1A  760   5.068   2.005   6.683
  295POPC   D2A  761   5.097   2.001   6.383
  295POPC   C3A  762   5.010   1.936   6.083
  295POPC   C4A  763   5.052   1.959   5.783
  295POPC   C1B  764   5.015   1.772   6.683
  295POPC   C2B  765   4.942   1.754   6.383
  295POPC   C3B  766   4.954   1.695   6.083
  295POPC   C4B  767   4.938   1.707   5.783
  296POPC   NC3  768   1.943   8.901   7.583
  296POPC   PO4  769   1.978   8.941   7.283
  296POPC   GL1  770   1.981   8.865   6.983
  296POPC   GL2  771   2.037   8.797   6.983
  296POPC   C1A  772   1.962   8.923   6.683
  296POPC   D2A  773   1.948   8.869   6.383
  296POPC   C3A  774   1.970   8.943   6.083
  296POPC   C4A  775   1.928   8.907   5.783
  296POPC   C1B  776   2.051   8.674   6.683
  296POPC   C2B  777   2.044   8.669   6.383
  296POPC   C3B  778   2.066   8.675   6.083
  296POPC   C4B  779   2.063   8.678   5.783
  297POPC   NC3  780   8.911   1.938   7.583
  297POPC   PO4  781   8.868   1.959   7.283
  297POPC   GL1  782   8.887   1.950   6.983
  297POPC   GL2  783   8.840   1.919   6.983
  297POPC   C1A  784   8.918   1.943   6.683
  297POPC   D2A  785   8.946   1.962   6.383
  297POPC   C3A  786   8.922   1.969   6.083
  297POPC   C4A  787   8.926   1.940   5.783
  297POPC   C1B  788   8.770   1.735   6.683
  297POPC   C2B  789   8.732   1.774   6.383
  297POPC   C3B  790   8.742   1.814   6.083
  297POPC   C4B  791   8.725   1.735   5.783
  298POPC   NC3  792   8.091   1.247   7.583
  298POPC   PO4  793   8.101   1.219   7.283
  298POPC   GL1  794   8.103   1.208   6.983
  298POPC   GL2  795   8.249   1.294   6.983
  298POPC   C1A  796   8.121   1.253   6.683
  298POPC   D2A  797   8.085   1.166   6.383
  298POPC   C3A  798   8.151   1.157   6.083
  298POPC   C4A  799   8.150   1.174   5.783
  298POPC   C1B  800   8.373   1.268   6.683
  298POPC   C2B  801   8.363   1.275   6.383
  298POPC   C3B  802   8.384   1.263   6.083
  298POPC   C4B  803   8.397   1.266   5.783
  299POPC   NC3  804   6.604   2.726   7.583
  299POPC   PO4  805   6.561   2.769   7.283
  299POPC   GL1  806   6.616   2.790   6.983
  299POPC   GL2  807   6.675   2.698   6.983
  299POPC   C1A  808   6.556   2.703   6.683
  299POPC   D2A  809   6.582   2.760   6.383
  299POPC   C3A  810   6.599   2.732   6.083
  299POPC   C4A  811   6.551   2.754   5.783
  299POPC   C1B  812   6.881   2.662   6.683
  299POPC   C2B  813   6.835   2.731   6.383
  299POPC   C3B  814   6.881   2.679   6.083
  299POPC   C4B  815   6.787   2.652   5.783
  300POPC   NC3  816   4.330   2.746   7.583
  300POPC   PO4  817   4.235   2.724   7.283
  300POPC   GL1  818   4.317   2.715   6.983
  300POPC   GL2  819   4.368   2.787   6.983
  300POPC   C1A  820   4.257   2.699   6.683
  300POPC   D2A  821   4.329   2.719   6.383
  300POPC   C3A  822   4.239   2.724   6.083
  300POPC   C4A  823   4.305   2.729   5.783
  300POPC   C1B  824   4.505   2.851   6.683
  300POPC   C2B  825   4.498   2.897   6.383
  300POPC   C3B  826   4.479   2.858   6.083
  300POPC   C4B  827   4.497   2.885   5.783
  301POPC   NC3  828   5.826   2.712   7.583
  301POPC   PO4  829   5.856   2.753   7.283
  301POPC   GL1  830   5.812   2.758   6.983
  301POPC   GL2  831   5.905   2.681   6.983
  301POPC   C1A  832   5.784   2.760   6.683
  301POPC   D2A  833   5.823   2.717   6.383
  301POPC   C3A  834   5.798   2.766   6.083
  301POPC   C4A  835   5.794   2.758   5.783
  301POPC   C1B  836   5.954   2.558   6.683
  301POPC   C2B  837   5.948   2.565   6.383
  301POPC   C3B  838   5.994   2.581   6.083
  301POPC   C4B  839   6.010   2.584   5.783
  302POPC   NC3  840   5.793   8.916   7.583
  302POPC   PO4  841   5.774   8.885   7.283
  302POPC   GL1  842   5.824   8.936   6.983
  302POPC   GL2  843   5.692   8.854   6.983
  302POPC   C1A  844   5.772   8.898   6.683
  302POPC   D2A  845   5.859   8.894   6.383
  302POPC   C3A  846   5.848   8.854   6.083
  302POPC   C4A  847   5.800   8.916   5.783
  302POPC   C1B  848   5.660   8.707   6.683
  302POPC   C2B  849   5.629   8.707   6.383
  302POPC   C3B  850   5.611   8.770   6.083
  302POPC   C4B  851   5.618   8.741   5.783
  303POPC   NC3  852   7.361   6.613   7.583
  303POPC   PO4  853   7.399   6.592   7.283
  303POPC   GL1  854   7.345   6.583   6.983
  303POPC   GL2  855   7.400   6.476   6.983
  303POPC   C1A  856   7.323   6.571   6.683
  303POPC   D2A  857   7.318   6.600   6.383
  303POPC   C3A  858   7.388   6.595   6.083
  303POPC   C4A  859   7.393   6.549   5.783
  303POPC   C1B  860   7.444   6.325   6.683
  303POPC   C2B  861   7.447   6.412   6.383
  303POPC   C3B  862   7.453   6.401   6.083
  303POPC   C4B  863   7.474   6.381   5.783
  304POPC   NC3  864   1.215   5.031   7.583
  304POPC   PO4  865   1.161   5.076   7.283
  304POPC   GL1  866   1.188   5.001   6.983
  304POPC   GL2  867   1.259   4.916   6.983
  304POPC   C1A  868   1.222   5.036   6.683
  304POPC   D2A  869   1.177   5.073   6.383
  304POPC   C3A  870   1.250   5.076   6.083
  304POPC   C4A  871   1.163   5.088   5.783
  304POPC   C1B  872   1.286   4.821   6.683
  304POPC   C2B  873   1.257   4.794   6.383
  304POPC   C3B  874   1.292   4.820   6.083
  304POPC   C4B  875   1.282   4.782   5.783
  305POPC   NC3  876   5.045   8.082   7.583
  305POPC   PO4  877   5.033   8.174   7.283
  305POPC   GL1  878   5.098   8.092   6.983
  305POPC   GL2  879   5.090   8.048   6.983
  305POPC   C1A  880   5.021   8.117   6.683
  305POPC   D2A  881   5.062   8.122   6.383
  305POPC   C3A  882   5.084   8.147   6.083
  305POPC   C4A  883   5.063   8.163   5.783
  305POPC   C1B  884   5.120   7.951   6.683
  305POPC   C2B  885   5.118   7.910   6.383
  305POPC   C3B  886   5.179   7.901   6.083
  305POPC   C4B  887   5.120   7.920   5.783
  306POPC   NC3  888   4.308   8.130   7.583
  306POPC   PO4  889   4.263   8.138   7.283
  306POPC   GL1  890   4.300   8.084   6.983
  306POPC   GL2  891   4.142   8.058   6.983
  306POPC   C1A  892   4.244   8.135   6.683
  306POPC   D2A  893   4.251   8.167   6.383
  306POPC   C3A  894   4.287   8.155   6.083
  306POPC   C4A  895   4.260   8.137   5.783
  306POPC   C1B  896   4.004   8.047   6.683
  306POPC   C2B  897   4.027   8.126   6.383
  306POPC   C3B  898   4.035   8.058   6.083
  306POPC   C4B  899   4.048   8.129   5.783
  307POPC   NC3  900   9.656   5.849   7.583
  307POPC   PO4  901   9.672   5.811   7.283
  307POPC   GL1  902   9.666   5.816   6.983
  307POPC   GL2  903   9.754   5.687   6.983
  307POPC   C1A  904   9.680   5.805   6.683
  307POPC   D2A  905   9.674   5.806   6.383
  307POPC   C3A  906   9.700   5.807   6.083
  307POPC   C4A  907   9.689   5.775   5.783
  307POPC   C1B  908   9.807   5.610   6.683
  307POPC   C2B  909   9.788   5.590   6.383
  307POPC   C3B  910   9.823   5.618   6.083
  307POPC   C4B  911   9.790   5.636   5.783
  308POPC   NC3  912   6.635   7.315   7.583
  308POPC   PO4  913   6.636   7.365   7.283
  308POPC   GL1  914   6.623   7.359   6.983
  308POPC   GL2  915   6.689   7.353   6.983
  308POPC   C1A  916   6.603   7.360   6.683
  308POPC   D2A  917   6.612   7.397   6.383
  308POPC   C3A  918   6.626   7.380   6.083
  308POPC   C4A  919   6.603   7.337   5.783
  308POPC   C1B  920   6.869   7.297   6.683
  308POPC   C2B  921   6.793   7.288   6.383
  308POPC   C3B  922   6.828   7.238   6.083
  308POPC   C4B  923   6.812   7.281   5.783
  309POPC   NC3  924   4.301   0.451   7.583
  309POPC   PO4  925   4.279   0.393   7.283
  309POPC   GL1  926   4.239   0.477   6.983
  309POPC   GL2  927   4.344   0.525   6.983
  309POPC   C1A  928   4.321   0.442   6.683
  309POPC   D2A  929   4.331   0.426   6.383
  309POPC   C3A  930   4.286   0.475   6.083
  309POPC   C4A  931   4.302   0.395   5.783
  309POPC   C1B  932   4.363   0.684   6.683
  309POPC   C2B  933   4.387   0.649   6.383
  309POPC   C3B  934   4.368   0.701   6.083
  309POPC   C4B  935   4.378   0.716   5.783
  310POPC   NC3  936   6.545   0.467   7.583
  310POPC   PO4  937   6.616   0.426   7.283
  310POPC   GL1  938   6.623   0.425   6.983
  310POPC   GL2  939   6.600   0.511   6.983
  310POPC   C1A  940   6.618   0.407   6.683
  310POPC   D2A  941   6.626   0.482   6.383
  310POPC   C3A  942   6.630   0.432   6.083
  310POPC   C4A  943   6.586   0.461   5.783
  310POPC   C1B  944   6.549   0.722   6.683
  310POPC   C2B  945   6.526   0.678   6.383
  310POPC   C3B  946   6.597   0.715   6.083
  310POPC   C4B  947   6.598   0.641   5.783
  311POPC   NC3  948   2.734   2.762   7.583
  311POPC   PO4  949   2.720   2.779   7.283
  311POPC   GL1  950   2.695   2.762   6.983
  311POPC   GL2  951   2.639   2.790   6.983
  311POPC   C1A  952   2.742   2.710   6.683
  311POPC   D2A  953   2.730   2.693   6.383
  311POPC   C3A  954   2.765   2.756   6.083
  311POPC   C4A  955   2.782   2.773   5.783
  311POPC   C1B  956   2.456   2.750   6.683
  311POPC   C2B  957   2.535   2.772   6.383
  311POPC   C3B  958   2.459   2.780   6.083
  311POPC   C4B  959   2.464   2.765   5.783
  312POPC   NC3  960   5.007   1.201   7.583
  312POPC   PO4  961   5.015   1.236   7.283
  312POPC   GL1  962   5.100   1.239   6.983
  312POPC   GL2  963   5.183   1.249   6.983
  312POPC   C1A  964   5.086   1.196   6.683
  312POPC   D2A  965   5.099   1.187   6.383
  312POPC   C3A  966   5.091   1.223   6.083
  312POPC   C4A  967   5.031   1.254   5.783
  312POPC   C1B  968   5.295   1.261   6.683
  312POPC   C2B  969   5.242   1.246   6.383
  312POPC   C3B  970   5.238   1.294   6.083
  312POPC   C4B  971   5.233   1.329   5.783
  313POPC   NC3  972   3.472   6.608   7.583
  313POPC   PO4  973   3.482   6.638   7.283
  313POPC   GL1  974   3.515   6.568   6.983
  313POPC   GL2  975   3.450   6.431   6.983
  313POPC   C1A  976   3.477   6.555   6.683
  313POPC   D2A  977   3.540   6.596   6.383
  313POPC   C3A  978   3.466   6.596   6.083
  313POPC   C4A  979   3.462   6.545   5.783
  313POPC   C1B  980   3.404   6.309   6.683
  313POPC   C2B  981   3.421   6.347   6.383
  313POPC   C3B  982   3.426   6.387   6.083
  313POPC   C4B  983   3.441   6.342   5.783
  314POPC   NC3  984   7.390   4.317   7.583
  314POPC   PO4  985   7.316   4.312   7.283
  314POPC   GL1  986   7.309   4.251   6.983
  314POPC   GL2  987   7.327   4.128   6.983
  314POPC   C1A  988   7.327   4.236   6.683
  314POPC   D2A  989   7.367   4.276   6.383
  314POPC   C3A  990   7.336   4.308   6.083
  314POPC   C4A  991   7.375   4.270   5.783
  314POPC   C1B  992   7.331   4.045   6.683
  314POPC   C2B  993   7.294   4.059   6.383
  314POPC   C3B  994   7.308   4.002   6.083
  314POPC   C4B  995   7.263   4.064   5.783
  315POPC   NC3  996   4.240   1.248   7.583
  315POPC   PO4  997   4.272   1.192   7.283
  315POPC   GL1  998   4.321   1.170   6.983
  315POPC   GL2  999   4.254   1.039   6.983
  315POPC   C1A 1000   4.240   1.252   6.683
  315POPC   D2A 1001   4.278   1.224   6.383
  315POPC   C3A 1002   4.286   1.174   6.083
  315POPC   C4A 1003   4.238   1.194   5.783
  315POPC   C1B 1004   4.274   0.908   6.683
  315POPC   C2B 1005   4.229   0.904   6.383
  315POPC   C3B 1006   4.275   0.916   6.083
  315POPC   C4B 1007   4.277   0.934   5.783
  316POPC   NC3 1008   8.103   5.777   7.583
  316POPC   PO4 1009   8.129   5.828   7.283
  316POPC   GL1 1010   8.116   5.867   6.983
  316POPC   GL2 1011   8.074   5.692   6.983
  316POPC   C1A 1012   8.161   5.813   6.683
  316POPC   D2A 1013   8.149   5.845   6.383
  316POPC   C3A 1014   8.146   5.806   6.083
  316POPC   C4A 1015   8.121   5.791   5.783
  316POPC   C1B 1016   7.939   5.675   6.683
  316POPC   C2B 1017   7.976   5.630   6.383
  316POPC   C3B 1018   7.988   5.626   6.083
  316POPC   C4B 1019   7.972   5.620   5.783
  317POPC   NC3 1020   9.690   2.738   7.583
  317POPC   PO4 1021   9.697   2.696   7.283
  317POPC   GL1 1022   9.627   2.768   6.983
  317POPC   GL2 1023   9.767   2.777   6.983
  317POPC   C1A 1024   9.619   2.772   6.683
  317POPC   D2A 1025   9.651   2.702   6.383
  317POPC   C3A 1026   9.636   2.714   6.083
  317POPC   C4A 1027   9.654   2.723   5.783
  317POPC   C1B 1028   9.868   2.704   6.683
  317POPC   C2B 1029   9.915   2.748   6.383
  317POPC   C3B 1030   9.932   2.709   6.083
  317POPC   C4B 1031   9.962   2.704   5.783
  318POPC   NC3 1032   0.441   5.060   7.583
  318POPC   PO4 1033   0.392   5.080   7.283
  318POPC   GL1 1034   0.391   5.004   6.983
  318POPC   GL2 1035   0.337   5.140   6.983
  318POPC   C1A 1036   0.398   5.010   6.683
  318POPC   D2A 1037   0.400   5.022   6.383
  318POPC   C3A 1038   0.436   5.016   6.083
  318POPC   C4A 1039   0.465   5.050   5.783
  318POPC   C1B 1040   0.209   5.128   6.683
  318POPC   C2B 1041   0.209   5.153   6.383
  318POPC   C3B 1042   0.208   5.190   6.083
  318POPC   C4B 1043   0.188   5.141   5.783
  319POPC   NC3 1044   2.772   7.376   7.583
  319POPC   PO4 1045   2.729   7.405   7.283
  319POPC   GL1 1046   2.753   7.404   6.983
  319POPC   GL2 1047   2.793   7.457   6.983
  319POPC   C1A 1048   2.784   7.328   6.683
  319POPC   D2A 1049   2.743   7.390   6.383
  319POPC   C3A 1050   2.785   7.387   6.083
  319POPC   C4A 1051   2.763   7.378   5.783
  319POPC   C1B 1052   2.905   7.621   6.683
  319POPC   C2B 1053   2.863   7.564   6.383
  319POPC   C3B 1054   2.870   7.594   6.083
  319POPC   C4B 1055   2.855   7.594   5.783
  320POPC   NC3 1056   7.325   1.218   7.583
  320POPC   PO4 1057   7.350   1.218   7.283
  320POPC   GL1 1058   7.356   1.182   6.983
  320POPC   GL2 1059   7.277   1.310   6.983
  320POPC   C1A 1060   7.311   1.223   6.683
  320POPC   D2A 1061   7.352   1.203   6.383
  320POPC   C3A 1062   7.321   1.202   6.083
  320POPC   C4A 1063   7.404   1.246   5.783
  320POPC   C1B 1064   7.109   1.303   6.683
  320POPC   C2B 1065   7.172   1.373   6.383
  320POPC   C3B 1066   7.148   1.290   6.083
  320POPC   C4B 1067   7.111   1.381   5.783
  321POPC   NC3 1068   9.687   7.361   7.583
  321POPC   PO4 1069   9.674   7.348   7.283
  321POPC   GL1 1070   9.637   7.348   6.983
  321POPC   GL2 1071   9.703   7.499   6.983
  321POPC   C1A 1072   9.646   7.349   6.683
  321POPC   D2A 1073   9.709   7.334   6.383
  321POPC   C3A 1074   9.696   7.332   6.083
  321POPC   C4A 1075   9.669   7.337   5.783
  321POPC   C1B 1076   9.795   7.577   6.683
  321POPC   C2B 1077   9.750   7.623   6.383
  321POPC   C3B 1078   9.797   7.589   6.083
  321POPC   C4B 1079   9.819   7.542   5.783
  322POPC   NC3 1080   2.790   9.624   7.583
  322POPC   PO4 1081   2.735   9.672   7.283
  322POPC   GL1 1082   2.737   9.698   6.983
  322POPC   GL2 1083   2.850   9.616   6.983
  322POPC   C1A 1084   2.699   9.684   6.683
  322POPC   D2A 1085   2.704   9.661   6.383
  322POPC   C3A 1086   2.748   9.666   6.083
  322POPC   C4A 1087   2.736   9.699   5.783
  322POPC   C1B 1088   3.019   9.685   6.683
  322POPC   C2B 1089   2.959   9.652   6.383
  322POPC   C3B 1090   3.030   9.699   6.083
  322POPC   C4B 1091   3.010   9.670   5.783
  323POPC   NC3 1092   5.771   0.421   7.583
  323POPC   PO4 1093   5.807   0.426   7.283
  323POPC   GL1 1094   5.837   0.426   6.983
  323POPC   GL2 1095   5.843   0.532   6.983
  323POPC   C1A 1096   5.790   0.397   6.683
  323POPC   D2A 1097   5.774   0.434   6.383
  323POPC   C3A 1098   5.798   0.480   6.083
  323POPC   C4A 1099   5.833   0.423   5.783
  323POPC   C1B 1100   5.909   0.700   6.683
  323POPC   C2B 1101   5.915   0.645   6.383
  323POPC   C3B 1102   5.957   0.692   6.083
  323POPC   C4B 1103   5.918   0.689   5.783
  324POPC   NC3 1104   5.071   9.617   7.583
  324POPC   PO4 1105   5.049   9.628   7.283
  324POPC   GL1 1106   5.026   9.701   6.983
  324POPC   GL2 1107   5.060   9.567   6.983
  324POPC   C1A 1108   5.033   9.655   6.683
  324POPC   D2A 1109   5.062   9.652   6.383
  324POPC   C3A 1110   5.003   9.712   6.083
  324POPC   C4A 1111   5.064   9.709   5.783
  324POPC   C1B 1112   5.008   9.458   6.683
  324POPC   C2B 1113   5.002   9.377   6.383
  324POPC   C3B 1114   4.988   9.459   6.083
  324POPC   C4B 1115   4.978   9.411   5.783
  325POPC   NC3 1116   2.764   1.954   7.583
  325POPC   PO4 1117   2.780   1.930   7.283
  325POPC   GL1 1118   2.719   1.968   6.983
  325POPC   GL2 1119   2.653   1.995   6.983
  325POPC   C1A 1120   2.708   2.019   6.683
  325POPC   D2A 1121   2.698   1.950   6.383
  325POPC   C3A 1122   2.763   1.940   6.083
  325POPC   C4A 1123   2.747   1.943   5.783
  325POPC   C1B 1124   2.534   1.995   6.683
  325POPC   C2B 1125   2.494   1.988   6.383
  325POPC   C3B 1126   2.505   2.017   6.083
  325POPC   C4B 1127   2.492   2.033   5.783
  326POPC   NC3 1128   5.802   6.553   7.583
  326POPC   PO4 1129   5.812   6.575   7.283
  326POPC   GL1 1130   5.839   6.569   6.983
  326POPC   GL2 1131   5.863   6.694   6.983
  326POPC   C1A 1132   5.803   6.555   6.683
  326POPC   D2A 1133   5.774   6.564   6.383
  326POPC   C3A 1134   5.796   6.551   6.083
  326POPC   C4A 1135   5.795   6.580   5.783
  326POPC   C1B 1136   5.843   6.850   6.683
  326POPC   C2B 1137   5.878   6.857   6.383
  326POPC   C3B 1138   5.834   6.884   6.083
  326POPC   C4B 1139   5.819   6.835   5.783
  327POPC   NC3 1140   1.178   0.396   7.583
  327POPC   PO4 1141   1.245   0.448   7.283
  327POPC   GL1 1142   1.251   0.444   6.983
  327POPC   GL2 1143   1.207   0.342   6.983
  327POPC   C1A 1144   1.200   0.448   6.683
  327POPC   D2A 1145   1.192   0.452   6.383
  327POPC   C3A 1146   1.164   0.477   6.083
  327POPC   C4A 1147   1.222   0.433   5.783
  327POPC   C1B 1148   1.235   0.191   6.683
  327POPC   C2B 1149   1.213   0.171   6.383
  327POPC   C3B 1150   1.234   0.213   6.083
  327POPC   C4B 1151   1.170   0.210   5.783
  328POPC   NC3 1152   9.713   6.580   7.583
  328POPC   PO4 1153   9.622   6.615   7.283
  328POPC   GL1 1154   9.648   6.632   6.983
  328POPC   GL2 1155   9.782   6.527   6.983
  328POPC   C1A 1156   9.620   6.556   6.683
  328POPC   D2A 1157   9.712   6.540   6.383
  328POPC   C3A 1158   9.713   6.546   6.083
  328POPC   C4A 1159   9.682   6.579   5.783
  328POPC   C1B 1160   9.818   6.457   6.683
  328POPC   C2B 1161   9.859   6.463   6.383
  328POPC   C3B 1162   9.837   6.429   6.083
  328POPC   C4B 1163   9.840   6.386   5.783
  329POPC   NC3 1164   3.545   0.483   7.583
  329POPC   PO4 1165   3.508   0.393   7.283
  329POPC   GL1 1166   3.499   0.399   6.983
  329POPC   GL2 1167   3.429   0.439   6.983
  329POPC   C1A 1168   3.489   0.415   6.683
  329POPC   D2A 1169   3.540   0.394   6.383
  329POPC   C3A 1170   3.524   0.481   6.083
  329POPC   C4A 1171   3.520   0.427   5.783
  329POPC   C1B 1172   3.285   0.483   6.683
  329POPC   C2B 1173   3.291   0.518   6.383
  329POPC   C3B 1174   3.294   0.484   6.083
  329POPC   C4B 1175   3.243   0.474   5.783
  330POPC   NC3 1176   0.438   1.182   7.583
  330POPC   PO4 1177   0.417   1.240   7.283
  330POPC   GL1 1178   0.462   1.170   6.983
  330POPC   GL2 1179   0.504   1.349   6.983
  330POPC   C1A 1180   0.416   1.183   6.683
  330POPC   D2A 1181   0.467   1.250   6.383
  330POPC   C3A 1182   0.397   1.187   6.083
  330POPC   C4A 1183   0.397   1.186   5.783
  330POPC   C1B 1184   0.586   1.444   6.683
  330POPC   C2B 1185   0.549   1.444   6.383
  330POPC   C3B 1186   0.514   1.399   6.083
  330POPC   C4B 1187   0.513   1.380   5.783
  331POPC   NC3 1188   6.583   8.924   7.583
  331POPC   PO4 1189   6.596   8.876   7.283
  331POPC   GL1 1190   6.598   8.925   6.983
  331POPC   GL2 1191   6.517   8.800   6.983
  331POPC   C1A 1192   6.579   8.941   6.683
  331POPC   D2A 1193   6.570   8.858   6.383
  331POPC   C3A 1194   6.555   8.871   6.083
  331POPC   C4A 1195   6.596   8.853   5.783
  331POPC   C1B 1196   6.403   8.727   6.683
  331POPC   C2B 1197   6.411   8.713   6.383
  331POPC   C3B 1198   6.424   8.786   6.083
  331POPC   C4B 1199   6.415   8.756   5.783
  332POPC   NC3 1200   1.239   3.506   7.583
  332POPC   PO4 1201   1.231   3.556   7.283
  332POPC   GL1 1202   1.180   3.560   6.983
  332POPC   GL2 1203   1.269   3.612   6.983
  332POPC   C1A 1204   1.164   3.474   6.683
  332POPC   D2A 1205   1.170   3.545   6.383
  332POPC   C3A 1206   1.183   3.467   6.083
  332POPC   C4A 1207   1.197   3.514   5.783
  332POPC   C1B 1208   1.436   3.640   6.683
  332POPC   C2B 1209   1.382   3.621   6.383
  332POPC   C3B 1210   1.379   3.650   6.083
  332POPC   C4B 1211   1.425   3.643   5.783
  333POPC   NC3 1212   3.532   1.983   7.583
  333POPC   PO4 1213   3.500   1.994   7.283
  333POPC   GL1 1214   3.488   1.988   6.983
  333POPC   GL2 1215   3.657   1.963   6.983
  333POPC   C1A 1216   3.488   1.974   6.683
  333POPC   D2A 1217   3.543   1.933   6.383
  333POPC   C3A 1218   3.553   2.006   6.083
  333POPC   C4A 1219   3.485   1.988   5.783
  333POPC   C1B 1220   3.792   1.943   6.683
  333POPC   C2B 1221   3.757   1.966   6.383
  333POPC   C3B 1222   3.790   1.946   6.083
  333POPC   C4B 1223   3.734   1.943   5.783
  334POPC   NC3 1224   8.856   3.557   7.583
  334POPC   PO4 1225   8.910   3.533   7.283
  334POPC   GL1 1226   8.928   3.518   6.983
  334POPC   GL2 1227   9.033   3.509   6.983
  334POPC   C1A 1228   8.929   3.475   6.683
  334POPC   D2A 1229   8.907   3.515   6.383
  334POPC   C3A 1230   8.913   3.502   6.083
  334POPC   C4A 1231   8.907   3.520   5.783
  334POPC   C1B 1232   9.116   3.562   6.683
  334POPC   C2B 1233   9.184   3.570   6.383
  334POPC   C3B 1234   9.129   3.593   6.083
  334POPC   C4B 1235   9.181   3.573   5.783
  335POPC   NC3 1236   8.889   4.308   7.583
  335POPC   PO4 1237   8.915   4.259   7.283
  335POPC   GL1 1238   8.873   4.321   6.983
  335POPC   GL2 1239   8.962   4.358   6.983
  335POPC   C1A 1240   8.881   4.236   6.683
  335POPC   D2A 1241   8.853   4.245   6.383
  335POPC   C3A 1242   8.926   4.311   6.083
  335POPC   C4A 1243   8.908   4.326   5.783
  335POPC   C1B 1244   9.123   4.395   6.683
  335POPC   C2B 1245   9.090   4.405   6.383
  335POPC   C3B 1246   9.124   4.450   6.083
  335POPC   C4B 1247   9.154   4.402   5.783
  336POPC   NC3 1248   1.250   9.616   7.583
  336POPC   PO4 1249   1.224   9.649   7.283
  336POPC   GL1 1250   1.217   9.646   6.983
  336POPC   GL2 1251   1.275   9.790   6.983
  336POPC   C1A 1252   1.251   9.665   6.683
  336POPC   D2A 1253   1.250   9.619   6.383
  336POPC   C3A 1254   1.161   9.699   6.083
  336POPC   C4A 1255   1.219   9.670   5.783
  336POPC   C1B 1256   1.360   9.918   6.683
  336POPC   C2B 1257   1.363   9.850   6.383
  336POPC   C3B 1258   1.313   9.918   6.083
  336POPC   C4B 1259   1.334   9.882   5.783
  337POPC   NC3 1260   1.942   5.809   7.583
  337POPC   PO4 1261   1.942   5.806   7.283
  337POPC   GL1 1262   1.966   5.815   6.983
  337POPC   GL2 1263   2.039   5.715   6.983
  337POPC   C1A 1264   2.014   5.847   6.683
  337POPC   D2A 1265   2.020   5.773   6.383
  337POPC   C3A 1266   1.972   5.781   6.083
  337POPC   C4A 1267   1.969   5.790   5.783
  337POPC   C1B 1268   2.105   5.634   6.683
  337POPC   C2B 1269   2.098   5.631   6.383
  337POPC   C3B 1270   2.091   5.632   6.083
  337POPC   C4B 1271   2.075   5.602   5.783
  338POPC   NC3 1272   4.270   7.387   7.583
  338POPC   PO4 1273   4.323   7.407   7.283
  338POPC   GL1 1274   4.286   7.342   6.983
  338POPC   GL2 1275   4.345   7.439   6.983
  338POPC   C1A 1276   4.300   7.399   6.683
  338POPC   D2A 1277   4.320   7.396   6.383
  338POPC   C3A 1278   4.287   7.310   6.083
  338POPC   C4A 1279   4.238   7.340   5.783
  338POPC   C1B 1280   4.435   7.616   6.683
  338POPC   C2B 1281   4.388   7.602   6.383
  338POPC   C3B 1282   4.445   7.577   6.083
  338POPC   C4B 1283   4.455   7.611   5.783
  339POPC   NC3 1284   0.432   6.597   7.583
  339POPC   PO4 1285   0.437   6.625   7.283
  339POPC   GL1 1286   0.394   6.625   6.983
  339POPC   GL2 1287   0.591   6.558   6.983
  339POPC   C1A 1288   0.452   6.589   6.683
  339POPC   D2A 1289   0.392   6.544   6.383
  339POPC   C3A 1290   0.437   6.571   6.083
  339POPC   C4A 1291   0.464   6.612   5.783
  339POPC   C1B 1292   0.648   6.574   6.683
  339POPC   C2B 1293   0.684   6.544   6.383
  339POPC   C3B 1294   0.724   6.624   6.083
  339POPC   C4B 1295   0.698   6.569   5.783
  340POPC   NC3 1296   0.446   4.292   7.583
  340POPC   PO4 1297   0.420   4.243   7.283
  340POPC   GL1 1298   0.452   4.271   6.983
  340POPC   GL2 1299   0.502   4.326   6.983
  340POPC   C1A 1300   0.423   4.263   6.683
  340POPC   D2A 1301   0.449   4.254   6.383
  340POPC   C3A 1302   0.416   4.319   6.083
  340POPC   C4A 1303   0.477   4.252   5.783
  340POPC   C1B 1304   0.611   4.419   6.683
  340POPC   C2B 1305   0.685   4.379   6.383
  340POPC   C3B 1306   0.615   4.403   6.083
  340POPC   C4B 1307   0.694   4.364   5.783
  341POPC   NC3 1308   7.379   8.131   7.583
  341POPC   PO4 1309   7.351   8.161   7.283
  341POPC   GL1 1310   7.355   8.151   6.983
  341POPC   GL2 1311   7.389   8.236   6.983
  341POPC   C1A 1312   7.376   8.125   6.683
  341POPC   D2A 1313   7.340   8.163   6.383
  341POPC   C3A 1314   7.407   8.097   6.083
  341POPC   C4A 1315   7.397   8.141   5.783
  341POPC   C1B 1316   7.495   8.328   6.683
  341POPC   C2B 1317   7.511   8.356   6.383
  341POPC   C3B 1318   7.487   8.335   6.083
  341POPC   C4B 1319   7.492   8.348   5.783
  342POPC   NC3 1320   0.388   9.644   7.583
  342POPC   PO4 1321   0.440   9.636   7.283
  342POPC   GL1 1322   0.434   9.674   6.983
  342POPC   GL2 1323   0.519   9.784   6.983
  342POPC   C1A 1324   0.398   9.659   6.683
  342POPC   D2A 1325   0.387   9.644   6.383
  342POPC   C3A 1326   0.463   9.699   6.083
  342POPC   C4A 1327   0.411   9.636   5.783
  342POPC   C1B 1328   0.529   9.867   6.683
  342POPC   C2B 1329   0.544   9.935   6.383
  342POPC   C3B 1330   0.497   9.868   6.083
  342POPC   C4B 1331   0.544   9.927   5.783
  343POPC   NC3 1332   4.264   1.951   7.583
  343POPC   PO4 1333   4.292   1.926   7.283
  343POPC   GL1 1334   4.303   1.997   6.983
  343POPC   GL2 1335   4.264   2.103   6.983
  343POPC   C1A 1336   4.286   1.997   6.683
  343POPC   D2A 1337   4.299   1.984   6.383
  343POPC   C3A 1338   4.299   1.959   6.083
  343POPC   C4A 1339   4.306   1.937   5.783
  343POPC   C1B 1340   4.243   2.241   6.683
  343POPC   C2B 1341   4.225   2.269   6.383
  343POPC   C3B 1342   4.237   2.219   6.083
  343POPC   C4B 1343   4.289   2.180   5.783
  344POPC   NC3 1344   7.347   0.426   7.583
  344POPC   PO4 1345   7.390   0.415   7.283
  344POPC   GL1 1346   7.343   0.479   6.983
  344POPC   GL2 1347   7.208   0.408   6.983
  344POPC   C1A 1348   7.339   0.452   6.683
  344POPC   D2A 1349   7.355   0.439   6.383
  344POPC   C3A 1350   7.308   0.458   6.083
  344POPC   C4A 1351   7.366   0.441   5.783
  344POPC   C1B 1352   7.137   0.330   6.683
  344POPC   C2B 1353   7.082   0.320   6.383
  344POPC   C3B 1354   7.147   0.395   6.083
  344POPC   C4B 1355   7.143   0.401   5.783
  345POPC   NC3 1356   9.634   8.906   7.583
  345POPC   PO4 1357   9.666   8.941   7.283
  345POPC   GL1 1358   9.709   8.881   6.983
  345POPC   GL2 1359   9.641   8.969   6.983
  345POPC   C1A 1360   9.680   8.932   6.683
  345POPC   D2A 1361   9.641   8.898   6.383
  345POPC   C3A 1362   9.640   8.872   6.083
  345POPC   C4A 1363   9.705   8.912   5.783
  345POPC   C1B 1364   9.510   9.116   6.683
  345POPC   C2B 1365   9.506   9.137   6.383
  345POPC   C3B 1366   9.578   9.098   6.083
  345POPC   C4B 1367   9.491   9.133   5.783
  346POPC   NC3 1368   6.542   9.671   7.583
  346POPC   PO4 1369   6.554   9.622   7.283
  346POPC   GL1 1370   6.554   9.622   6.983
  346POPC   GL2 1371   6.518   9.814   6.983
  346POPC   C1A 1372   6.567   9.630   6.683
  346POPC   D2A 1373   6.578   9.710   6.383
  346POPC   C3A 1374   6.558   9.694   6.083
  346POPC   C4A 1375   6.552   9.665   5.783
  346POPC   C1B 1376   6.431   9.866   6.683
  346POPC   C2B 1377   6.404   9.878   6.383
  346POPC   C3B 1378   6.492   9.909   6.083
  346POPC   C4B 1379   6.492   9.833   5.783
  347POPC   NC3 1380   5.838   7.342   7.583
  347POPC   PO4 1381   5.828   7.377   7.283
  347POPC   GL1 1382   5.789   7.372   6.983
  347POPC   GL2 1383   5.843   7.249   6.983
  347POPC   C1A 1384   5.780   7.366   6.683
  347POPC   D2A 1385   5.776   7.387   6.383
  347POPC   C3A 1386   5.785   7.326   6.083
  347POPC   C4A 1387   5.781   7.363   5.783
  347POPC   C1B 1388   5.930   7.168   6.683
  347POPC   C2B 1389   5.878   7.085   6.383
  347POPC   C3B 1390   5.952   7.075   6.083
  347POPC   C4B 1391   5.884   7.089   5.783
  348POPC   NC3 1392   7.363   1.954   7.583
  348POPC   PO4 1393   7.352   2.005   7.283
  348POPC   GL1 1394   7.401   1.994   6.983
  348POPC   GL2 1395   7.421   2.056   6.983
  348POPC   C1A 1396   7.372   1.931   6.683
  348POPC   D2A 1397   7.374   2.016   6.383
  348POPC   C3A 1398   7.385   1.950   6.083
  348POPC   C4A 1399   7.373   1.937   5.783
  348POPC   C1B 1400   7.501   2.177   6.683
  348POPC   C2B 1401   7.489   2.152   6.383
  348POPC   C3B 1402   7.553   2.158   6.083
  348POPC   C4B 1403   7.576   2.099   5.783
  349POPC   NC3 1404   8.097   2.013   7.583
  349POPC   PO4 1405   8.150   1.993   7.283
  349POPC   GL1 1406   8.109   1.980   6.983
  349POPC   GL2 1407   8.050   2.068   6.983
  349POPC   C1A 1408   8.092   1.964   6.683
  349POPC   D2A 1409   8.083   1.936   6.383
  349POPC   C3A 1410   8.165   2.009   6.083
  349POPC   C4A 1411   8.135   1.976   5.783
  349POPC   C1B 1412   7.928   2.213   6.683
  349POPC   C2B 1413   8.018   2.195   6.383
  349POPC   C3B 1414   7.958   2.139   6.083
  349POPC   C4B 1415   7.961   2.211   5.783
  350POPC   NC3 1416   1.986   1.212   7.583
  350POPC   PO4 1417   1.989   1.235   7.283
  350POPC   GL1 1418   2.005   1.158   6.983
  350POPC   GL2 1419   2.080   1.130   6.983
  350POPC   C1A 1420   1.928   1.225   6.683
  350POPC   D2A 1421   1.968   1.203   6.383
  350POPC   C3A 1422   1.993   1.183   6.083
  350POPC   C4A 1423   1.995   1.210   5.783
  350POPC   C1B 1424   2.167   1.150   6.683
  350POPC   C2B 1425   2.201   1.172   6.383
  350POPC   C3B 1426   2.203   1.124   6.083
  350POPC   C4B 1427   2.194   1.133   5.783
  351POPC   NC3 1428   8.126   8.148   7.583
  351POPC   PO4 1429   8.104   8.095   7.283
  351POPC   GL1 1430   8.140   8.091   6.983
  351POPC   GL2 1431   8.185   8.096   6.983
  351POPC   C1A 1432   8.096   8.096   6.683
  351POPC   D2A 1433   8.126   8.159   6.383
  351POPC   C3A 1434   8.098   8.087   6.083
  351POPC   C4A 1435   8.128   8.137   5.783
  351POPC   C1B 1436   8.296   8.011   6.683
  351POPC   C2B 1437   8.378   8.022   6.383
  351POPC   C3B 1438   8.354   8.000   6.083
  351POPC   C4B 1439   8.331   7.965   5.783
  352POPC   NC3 1440   4.237   8.932   7.583
  352POPC   PO4 1441   4.322   8.932   7.283
  352POPC   GL1 1442   4.236   8.939   6.983
  352POPC   GL2 1443   4.279   8.768   6.983
  352POPC   C1A 1444   4.312   8.902   6.683
  352POPC   D2A 1445   4.319   8.858   6.383
  352POPC   C3A 1446   4.306   8.858   6.083
  352POPC   C4A 1447   4.266   8.862   5.783
  352POPC   C1B 1448   4.241   8.632   6.683
  352POPC   C2B 1449   4.297   8.659   6.383
  352POPC   C3B 1450   4.236   8.632   6.083
  352POPC   C4B 1451   4.247   8.667   5.783
  353POPC   NC3 1452   7.393   7.349   7.583
  353POPC   PO4 1453   7.391   7.331   7.283
  353POPC   GL1 1454   7.363   7.314   6.983
  353POPC   GL2 1455   7.379   7.227   6.983
  353POPC   C1A 1456   7.380   7.368   6.683
  353POPC   D2A 1457   7.384   7.390   6.383
  353POPC   C3A 1458   7.319   7.400   6.083
  353POPC   C4A 1459   7.405   7.373   5.783
  353POPC   C1B 1460   7.296   7.099   6.683
  353POPC   C2B 1461   7.320   7.116   6.383
  353POPC   C3B 1462   7.338   7.083   6.083
  353POPC   C4B 1463   7.351   7.113   5.783
  354POPC   NC3 1464   8.848   7.365   7.583
  354POPC   PO4 1465   8.936   7.342   7.283
  354POPC   GL1 1466   8.883   7.313   6.983
  354POPC   GL2 1467   8.959   7.210   6.983
  354POPC   C1A 1468   8.908   7.352   6.683
  354POPC   D2A 1469   8.875   7.406   6.383
  354POPC   C3A 1470   8.872   7.309   6.083
  354POPC   C4A 1471   8.872   7.396   5.783
  354POPC   C1B 1472   8.984   7.130   6.683
  354POPC   C2B 1473   9.055   7.102   6.383
  354POPC   C3B 1474   8.992   7.164   6.083
  354POPC   C4B 1475   9.051   7.132   5.783
  355POPC   NC3 1476   9.694   0.426   7.583
  355POPC   PO4 1477   9.622   0.477   7.283
  355POPC   GL1 1478   9.668   0.410   6.983
  355POPC   GL2 1479   9.806   0.346   6.983
  355POPC   C1A 1480   9.713   0.447   6.683
  355POPC   D2A 1481   9.646   0.482   6.383
  355POPC   C3A 1482   9.669   0.417   6.083
  355POPC   C4A 1483   9.638   0.447   5.783
  355POPC   C1B 1484   9.822   0.220   6.683
  355POPC   C2B 1485   9.885   0.305   6.383
  355POPC   C3B 1486   9.866   0.289   6.083
  355POPC   C4B 1487   9.809   0.309   5.783
  356POPC   NC3 1488   5.782   1.217   7.583
  356POPC   PO4 1489   5.826   1.241   7.283
  356POPC   GL1 1490   5.820   1.155   6.983
  356POPC   GL2 1491   5.791   1.054   6.983
  356POPC   C1A 1492   5.818   1.161   6.683
  356POPC   D2A 1493   5.829   1.211   6.383
  356POPC   C3A 1494   5.826   1.156   6.083
  356POPC   C4A 1495   5.836   1.216   5.783
  356POPC   C1B 1496   5.667   1.033   6.683
  356POPC   C2B 1497   5.669   0.972   6.383
  356POPC   C3B 1498   5.712   1.011   6.083
  356POPC   C4B 1499   5.674   0.992   5.783
  357POPC   NC3 1500   1.966   6.638   7.583
  357POPC   PO4 1501   1.970   6.602   7.283
  357POPC   GL1 1502   1.943   6.571   6.983
  357POPC   GL2 1503   2.012   6.743   6.983
  357POPC   C1A 1504   2.005   6.626   6.683
  357POPC   D2A 1505   1.961   6.604   6.383
  357POPC   C3A 1506   1.946   6.559   6.083
  357POPC   C4A 1507   1.958   6.562   5.783
  357POPC   C1B 1508   2.082   6.844   6.683
  357POPC   C2B 1509   2.086   6.818   6.383
  357POPC   C3B 1510   2.079   6.834   6.083
  357POPC   C4B 1511   2.060   6.841   5.783
  358POPC   NC3 1512   1.966   9.672   7.583
  358POPC   PO4 1513   2.007   9.694   7.283
  358POPC   GL1 1514   1.955   9.643   6.983
  358POPC   GL2 1515   2.086   9.793   6.983
  358POPC   C1A 1516   2.018   9.654   6.683
  358POPC   D2A 1517   1.951   9.705   6.383
  358POPC   C3A 1518   1.995   9.678   6.083
  358POPC   C4A 1519   1.924   9.665   5.783
  358POPC   C1B 1520   2.170   9.825   6.683
  358POPC   C2B 1521   2.142   9.844   6.383
  358POPC   C3B 1522   2.169   9.825   6.083
  358POPC   C4B 1523   2.125   9.837   5.783
  359POPC   NC3 1524   9.645   3.495   7.583
  359POPC   PO4 1525   9.690   3.471   7.283
  359POPC   GL1 1526   9.677   3.473   6.983
  359POPC   GL2 1527   9.579   3.634   6.983
  359POPC   C1A 1528   9.697   3.553   6.683
  359POPC   D2A 1529   9.618   3.557   6.383
  359POPC   C3A 1530   9.648   3.503   6.083
  359POPC   C4A 1531   9.657   3.484   5.783
  359POPC   C1B 1532   9.483   3.741   6.683
  359POPC   C2B 1533   9.561   3.721   6.383
  359POPC   C3B 1534   9.485   3.690   6.083
  359POPC   C4B 1535   9.552   3.767   5.783
  360POPC   NC3 1536   8.874   5.850   7.583
  360POPC   PO4 1537   8.943   5.814   7.283
  360POPC   GL1 1538   8.927   5.805   6.983
  360POPC   GL2 1539   9.059   5.879   6.983
  360POPC   C1A 1540   8.873   5.805   6.683
  360POPC   D2A 1541   8.865   5.840   6.383
  360POPC   C3A 1542   8.915   5.810   6.083
  360POPC   C4A 1543   8.904   5.869   5.783
  360POPC   C1B 1544   9.170   5.802   6.683
  360POPC   C2B 1545   9.124   5.825   6.383
  360POPC   C3B 1546   9.143   5.824   6.083
  360POPC   C4B 1547   9.165   5.821   5.783
  361POPC   NC3 1548   5.782   9.649   7.583
  361POPC   PO4 1549   5.816   9.678   7.283
  361POPC   GL1 1550   5.798   9.679   6.983
  361POPC   GL2 1551   5.710   9.754   6.983
  361POPC   C1A 1552   5.826   9.646   6.683
  361POPC   D2A 1553   5.861   9.624   6.383
  361POPC   C3A 1554   5.848   9.639   6.083
  361POPC   C4A 1555   5.853   9.634   5.783
  361POPC   C1B 1556   5.717   9.829   6.683
  361POPC   C2B 1557   5.651   9.841   6.383
  361POPC   C3B 1558   5.627   9.907   6.083
  361POPC   C4B 1559   5.652   9.852   5.783
  362POPC   NC3 1560   8.861   9.662   7.583
  362POPC   PO4 1561   8.856   9.631   7.283
  362POPC   GL1 1562   8.937   9.626   6.983
  362POPC   GL2 1563   8.776   9.681   6.983
  362POPC   C1A 1564   8.921   9.622   6.683
  362POPC   D2A 1565   8.905   9.696   6.383
  362POPC   C3A 1566   8.864   9.689   6.083
  362POPC   C4A 1567   8.871   9.625   5.783
  362POPC   C1B 1568   8.617   9.740   6.683
  362POPC   C2B 1569   8.656   9.718   6.383
  362POPC   C3B 1570   8.699   9.700   6.083
  362POPC   C4B 1571   8.674   9.752   5.783
  363POPC   NC3 1572   7.405   5.859   7.583
  363POPC   PO4 1573   7.335   5.822   7.283
  363POPC   GL1 1574   7.405   5.855   6.983
  363POPC   GL2 1575   7.342   5.692   6.983
  363POPC   C1A 1576   7.309   5.846   6.683
  363POPC   D2A 1577   7.356   5.862   6.383
  363POPC   C3A 1578   7.361   5.806   6.083
  363POPC   C4A 1579   7.367   5.826   5.783
  363POPC   C1B 1580   7.414   5.529   6.683
  363POPC   C2B 1581   7.384   5.553   6.383
  363POPC   C3B 1582   7.342   5.571   6.083
  363POPC   C4B 1583   7.436   5.595   5.783
  364POPC   NC3 1584   5.082   8.920   7.583
  364POPC   PO4 1585   5.086   8.893   7.283
  364POPC   GL1 1586   5.042   8.909   6.983
  364POPC   GL2 1587   4.997   8.781   6.983
  364POPC   C1A 1588   5.082   8.896   6.683
  364POPC   D2A 1589   5.030   8.890   6.383
  364POPC   C3A 1590   5.091   8.938   6.083
  364POPC   C4A 1591   5.009   8.890   5.783
  364POPC   C1B 1592   5.048   8.661   6.683
  364POPC   C2B 1593   5.046   8.690   6.383
  364POPC   C3B 1594   5.076   8.615   6.083
  364POPC   C4B 1595   4.988   8.653   5.783
  365POPC   NC3 1596   2.731   5.844   7.583
  365POPC   PO4 1597   2.729   5.795   7.283
  365POPC   GL1 1598   2.725   5.779   6.983
  365POPC   GL2 1599   2.759   5.738   6.983
  365POPC   C1A 1600   2.791   5.776   6.683
  365POPC   D2A 1601   2.748   5.817   6.383
  365POPC   C3A 1602   2.707   5.821   6.083
  365POPC   C4A 1603   2.720   5.865   5.783
  365POPC   C1B 1604   2.891   5.555   6.683
  365POPC   C2B 1605   2.880   5.556   6.383
  365POPC   C3B 1606   2.872   5.620   6.083
  365POPC   C4B 1607   2.871   5.566   5.783
  366POPC   NC3 1608   5.042   0.402   7.583
  366POPC   PO4 1609   5.100   0.479   7.283
  366POPC   GL1 1610   5.076   0.429   6.983
  366POPC   GL2 1611   5.060   0.337   6.983
  366POPC   C1A 1612   5.067   0.482   6.683
  366POPC   D2A 1613   5.022   0.471   6.383
  366POPC   C3A 1614   5.090   0.413   6.083
  366POPC   C4A 1615   5.023   0.425   5.783
  366POPC   C1B 1616   4.998   0.163   6.683
  366POPC   C2B 1617   5.091   0.154   6.383
  366POPC   C3B 1618   5.043   0.158   6.083
  366POPC   C4B 1619   5.072   0.147   5.783
  367POPC   NC3 1620   1.220   6.620   7.583
  367POPC   PO4 1621   1.253   6.622   7.283
  367POPC   GL1 1622   1.195   6.603   6.983
  367POPC   GL2 1623   1.069   6.487   6.983
  367POPC   C1A 1624   1.229   6.612   6.683
  367POPC   D2A 1625   1.182   6.607   6.383
  367POPC   C3A 1626   1.198   6.573   6.083
  367POPC   C4A 1627   1.166   6.540   5.783
  367POPC   C1B 1628   0.998   6.486   6.683
  367POPC   C2B 1629   0.991   6.446   6.383
  367POPC   C3B 1630   1.051   6.414   6.083
  367POPC   C4B 1631   0.994   6.452   5.783
  368POPC   NC3 1632   5.099   2.695   7.583
  368POPC   PO4 1633   5.015   2.736   7.283
  368POPC   GL1 1634   5.010   2.709   6.983
  368POPC   GL2 1635   5.044   2.866   6.983
  368POPC   C1A 1636   5.055   2.770   6.683
  368POPC   D2A 1637   5.013   2.719   6.383
  368POPC   C3A 1638   5.025   2.727   6.083
  368POPC   C4A 1639   5.036   2.746   5.783
  368POPC   C1B 1640   4.943   3.017   6.683
  368POPC   C2B 1641   4.942   2.977   6.383
  368POPC   C3B 1642   4.983   2.957   6.083
  368POPC   C4B 1643   4.980   2.981   5.783
  369POPC   NC3 1644   1.178   7.376   7.583
  369POPC   PO4 1645   1.170   7.321   7.283
  369POPC   GL1 1646   1.219   7.392   6.983
  369POPC   GL2 1647   1.202   7.285   6.983
  369POPC   C1A 1648   1.203   7.321   6.683
  369POPC   D2A 1649   1.206   7.352   6.383
  369POPC   C3A 1650   1.164   7.317   6.083
  369POPC   C4A 1651   1.221   7.400   5.783
  369POPC   C1B 1652   1.252   7.103   6.683
  369POPC   C2B 1653   1.280   7.095   6.383
  369POPC   C3B 1654   1.280   7.090   6.083
  369POPC   C4B 1655   1.286   7.065   5.783
  370POPC   NC3 1656   0.446   2.785   7.583
  370POPC   PO4 1657   0.410   2.792   7.283
  370POPC   GL1 1658   0.480   2.707   6.983
  370POPC   GL2 1659   0.586   2.762   6.983
  370POPC   C1A 1660   0.477   2.791   6.683
  370POPC   D2A 1661   0.392   2.751   6.383
  370POPC   C3A 1662   0.437   2.780   6.083
  370POPC   C4A 1663   0.436   2.721   5.783
  370POPC   C1B 1664   0.631   2.841   6.683
  370POPC   C2B 1665   0.654   2.799   6.383
  370POPC   C3B 1666   0.666   2.859   6.083
  370POPC   C4B 1667   0.667   2.868   5.783
  371POPC   NC3 1668   3.512   7.364   7.583
  371POPC   PO4 1669   3.475   7.333   7.283
  371POPC   GL1 1670   3.496   7.393   6.983
  371POPC   GL2 1671   3.509   7.498   6.983
  371POPC   C1A 1672   3.496   7.343   6.683
  371POPC   D2A 1673   3.470   7.364   6.383
  371POPC   C3A 1674   3.511   7.353   6.083
  371POPC   C4A 1675   3.542   7.391   5.783
  371POPC   C1B 1676   3.414   7.588   6.683
  371POPC   C2B 1677   3.442   7.596   6.383
  371POPC   C3B 1678   3.382   7.602   6.083
  371POPC   C4B 1679   3.477   7.578   5.783
  372POPC   NC3 1680   9.682   1.976   7.583
  372POPC   PO4 1681   9.678   1.991   7.283
  372POPC   GL1 1682   9.707   1.965   6.983
  372POPC   GL2 1683   9.759   2.045   6.983
  372POPC   C1A 1684   9.635   1.976   6.683
  372POPC   D2A 1685   9.707   1.942   6.383
  372POPC   C3A 1686   9.696   1.992   6.083
  372POPC   C4A 1687   9.706   1.967   5.783
  372POPC   C1B 1688   9.800   2.126   6.683
  372POPC   C2B 1689   9.878   2.136   6.383
  372POPC   C3B 1690   9.852   2.162   6.083
  372POPC   C4B 1691   9.821   2.190   5.783
  373POPC   NC3 1692   8.113   7.347   7.583
  373POPC   PO4 1693   8.158   7.335   7.283
  373POPC   GL1 1694   8.112   7.397   6.983
  373POPC   GL2 1695   8.072   7.422   6.983
  373POPC   C1A 1696   8.130   7.354   6.683
  373POPC   D2A 1697   8.110   7.405   6.383
  373POPC   C3A 1698   8.083   7.313   6.083
  373POPC   C4A 1699   8.145   7.316   5.783
  373POPC   C1B 1700   7.941   7.475   6.683
  373POPC   C2B 1701   7.916   7.538   6.383
  373POPC   C3B 1702   7.885   7.465   6.083
  373POPC   C4B 1703   7.884   7.496   5.783
  374POPC   NC3 1704   2.740   6.633   7.583
  374POPC   PO4 1705   2.732   6.565   7.283
  374POPC   GL1 1706   2.707   6.622   6.983
  374POPC   GL2 1707   2.671   6.689   6.983
  374POPC   C1A 1708   2.778   6.542   6.683
  374POPC   D2A 1709   2.747   6.551   6.383
  374POPC   C3A 1710   2.743   6.589   6.083
  374POPC   C4A 1711   2.739   6.546   5.783
  374POPC   C1B 1712   2.549   6.760   6.683
  374POPC   C2B 1713   2.530   6.746   6.383
  374POPC   C3B 1714   2.573   6.744   6.083
  374POPC   C4B 1715   2.568   6.782   5.783
  375POPC   NC3 1716   3.560   1.205   7.583
  375POPC   PO4 1717   3.513   1.232   7.283
  375POPC   GL1 1718   3.501   1.196   6.983
  375POPC   GL2 1719   3.605   1.174   6.983
  375POPC   C1A 1720   3.558   1.190   6.683
  375POPC   D2A 1721   3.513   1.158   6.383
  375POPC   C3A 1722   3.494   1.182   6.083
  375POPC   C4A 1723   3.500   1.205   5.783
  375POPC   C1B 1724   3.799   1.251   6.683
  375POPC   C2B 1725   3.800   1.210   6.383
  375POPC   C3B 1726   3.722   1.253   6.083
  375POPC   C4B 1727   3.781   1.280   5.783
  376POPC   NC3 1728   0.422   1.970   7.583
  376POPC   PO4 1729   0.473   1.949   7.283
  376POPC   GL1 1730   0.432   2.012   6.983
  376POPC   GL2 1731   0.522   1.839   6.983
  376POPC   C1A 1732   0.422   1.979   6.683
  376POPC   D2A 1733   0.386   1.986   6.383
  376POPC   C3A 1734   0.425   1.982   6.083
  376POPC   C4A 1735   0.475   1.926   5.783
  376POPC   C1B 1736   0.538   1.795   6.683
  376POPC   C2B 1737   0.557   1.783   6.383
  376POPC   C3B 1738   0.576   1.790   6.083
  376POPC   C4B 1739   0.528   1.742   5.783
  377POPC   NC3 1740   8.081   4.239   7.583
  377POPC   PO4 1741   8.078   4.330   7.283
  377POPC   GL1 1742   8.131   4.311   6.983
  377POPC   GL2 1743   8.021   4.335   6.983
  377POPC   C1A 1744   8.088   4.293   6.683
  377POPC   D2A 1745   8.138   4.271   6.383
  377POPC   C3A 1746   8.142   4.295   6.083
  377POPC   C4A 1747   8.108   4.297   5.783
  377POPC   C1B 1748   7.914   4.374   6.683
  377POPC   C2B 1749   7.937   4.462   6.383
  377POPC   C3B 1750   7.901   4.410   6.083
  377POPC   C4B 1751   7.944   4.390   5.783
  378POPC   NC3 1752   2.775   3.475   7.583
  378POPC   PO4 1753   2.775   3.522   7.283
  378POPC   GL1 1754   2.717   3.544   6.983
  378POPC   GL2 1755   2.623   3.584   6.983
  378POPC   C1A 1756   2.732   3.480   6.683
  378POPC   D2A 1757   2.697   3.499   6.383
  378POPC   C3A 1758   2.721   3.498   6.083
  378POPC   C4A 1759   2.751   3.501   5.783
  378POPC   C1B 1760   2.517   3.705   6.683
  378POPC   C2B 1761   2.568   3.685   6.383
  378POPC   C3B 1762   2.575   3.641   6.083
  378POPC   C4B 1763   2.518   3.689   5.783
  379POPC   NC3 1764   3.521   9.653   7.583
  379POPC   PO4 1765   3.482   9.659   7.283
  379POPC   GL1 1766   3.486   9.710   6.983
  379POPC   GL2 1767   3.663   9.688   6.983
  379POPC   C1A 1768   3.556   9.693   6.683
  379POPC   D2A 1769   3.558   9.675   6.383
  379POPC   C3A 1770   3.504   9.622   6.083
  379POPC   C4A 1771   3.519   9.633   5.783
  379POPC   C1B 1772   3.775   9.808   6.683
  379POPC   C2B 1773   3.717   9.802   6.383
  379POPC   C3B 1774   3.708   9.786   6.083
  379POPC   C4B 1775   3.750   9.800   5.783
  380POPC   NC3 1776   2.788   8.153   7.583
  380POPC   PO4 1777   2.751   8.167   7.283
  380POPC   GL1 1778   2.761   8.107   6.983
  380POPC   GL2 1779   2.693   8.171   6.983
  380POPC   C1A 1780   2.746   8.132   6.683
  380POPC   D2A 1781   2.776   8.155   6.383
  380POPC   C3A 1782   2.711   8.129   6.083
  380POPC   C4A 1783   2.748   8.174   5.783
  380POPC   C1B 1784   2.591   8.268   6.683
  380POPC   C2B 1785   2.592   8.268   6.383
  380POPC   C3B 1786   2.565   8.270   6.083
  380POPC   C4B 1787   2.547   8.296   5.783
  381POPC   NC3 1788   3.532   8.870   7.583
  381POPC   PO4 1789   3.528   8.927   7.283
  381POPC   GL1 1790   3.539   8.893   6.983
  381POPC   GL2 1791   3.448   8.992   6.983
  381POPC   C1A 1792   3.536   8.861   6.683
  381POPC   D2A 1793   3.480   8.932   6.383
  381POPC   C3A 1794   3.503   8.906   6.083
  381POPC   C4A 1795   3.489   8.875   5.783
  381POPC   C1B 1796   3.264   9.075   6.683
  381POPC   C2B 1797   3.344   9.056   6.383
  381POPC   C3B 1798   3.351   9.043   6.083
  381POPC   C4B 1799   3.318   9.014   5.783
  382POPC   NC3 1800   9.650   8.098   7.583
  382POPC   PO4 1801   9.680   8.107   7.283
  382POPC   GL1 1802   9.694   8.115   6.983
  382POPC   GL2 1803   9.571   8.261   6.983
  382POPC   C1A 1804   9.669   8.100   6.683
  382POPC   D2A 1805   9.621   8.090   6.383
  382POPC   C3A 1806   9.712   8.127   6.083
  382POPC   C4A 1807   9.691   8.128   5.783
  382POPC   C1B 1808   9.459   8.264   6.683
  382POPC   C2B 1809   9.465   8.312   6.383
  382POPC   C3B 1810   9.492   8.282   6.083
  382POPC   C4B 1811   9.484   8.308   5.783
  383POPC   NC3 1812   1.957   5.082   7.583
  383POPC   PO4 1813   2.005   5.067   7.283
  383POPC   GL1 1814   1.987   5.007   6.983
  383POPC   GL2 1815   2.123   5.080   6.983
  383POPC   C1A 1816   1.928   5.095   6.683
  383POPC   D2A 1817   1.996   5.088   6.383
  383POPC   C3A 1818   1.956   5.065   6.083
  383POPC   C4A 1819   1.976   5.081   5.783
  383POPC   C1B 1820   2.191   5.213   6.683
  383POPC   C2B 1821   2.176   5.222   6.383
  383POPC   C3B 1822   2.134   5.201   6.083
  383POPC   C4B 1823   2.176   5.160   5.783
  384POPC   NC3 1824   2.732   5.060   7.583
  384POPC   PO4 1825   2.713   5.088   7.283
  384POPC   GL1 1826   2.753   5.065   6.983
  384POPC   GL2 1827   2.632   4.936   6.983
  384POPC   C1A 1828   2.756   5.091   6.683
  384POPC   D2A 1829   2.697   5.041   6.383
  384POPC   C3A 1830   2.725   5.023   6.083
  384POPC   C4A 1831   2.782   5.064   5.783
  384POPC   C1B 1832   2.518   4.948   6.683
  384POPC   C2B 1833   2.535   4.892   6.383
  384POPC   C3B 1834   2.498   4.942   6.083
  384POPC   C4B 1835   2.499   4.933   5.783
  385POPC   NC3 1836   8.924   8.919   7.583
  385POPC   PO4 1837   8.884   8.915   7.283
  385POPC   GL1 1838   8.910   8.855   6.983
  385POPC   GL2 1839   8.844   8.804   6.983
  385POPC   C1A 1840   8.853   8.882   6.683
  385POPC   D2A 1841   8.941   8.883   6.383
  385POPC   C3A 1842   8.854   8.898   6.083
  385POPC   C4A 1843   8.867   8.898   5.783
  385POPC   C1B 1844   8.820   8.661   6.683
  385POPC   C2B 1845   8.758   8.654   6.383
  385POPC   C3B 1846   8.808   8.644   6.083
  385POPC   C4B 1847   8.792   8.711   5.783
  386POPC   NC3 1848   8.165   8.934   7.583
  386POPC   PO4 1849   8.080   8.859   7.283
  386POPC   GL1 1850   8.146   8.924   6.983
  386POPC   GL2 1851   8.249   8.969   6.983
  386POPC   C1A 1852   8.154   8.927   6.683
  386POPC   D2A 1853   8.091   8.860   6.383
  386POPC   C3A 1854   8.162   8.918   6.083
  386POPC   C4A 1855   8.135   8.848   5.783
  386POPC   C1B 1856   8.336   9.023   6.683
  386POPC   C2B 1857   8.307   9.007   6.383
  386POPC   C3B 1858   8.346   9.036   6.083
  386POPC   C4B 1859   8.309   8.989   5.783
  387POPC   NC3 1860   8.156   9.687   7.583
  387POPC   PO4 1861   8.085   9.639   7.283
  387POPC   GL1 1862   8.118   9.702   6.983
  387POPC   GL2 1863   8.021   9.751   6.983
  387POPC   C1A 1864   8.116   9.646   6.683
  387POPC   D2A 1865   8.080   9.660   6.383
  387POPC   C3A 1866   8.152   9.703   6.083
  387POPC   C4A 1867   8.125   9.697   5.783
  387POPC   C1B 1868   7.866   9.764   6.683
  387POPC   C2B 1869   7.895   9.791   6.383
  387POPC   C3B 1870   7.912   9.737   6.083
  387POPC   C4B 1871   7.882   9.741   5.783
  388POPC   NC3 1872   8.892   8.154   7.583
  388POPC   PO4 1873   8.915   8.162   7.283
  388POPC   GL1 1874   8.944   8.174   6.983
  388POPC   GL2 1875   8.915   8.266   6.983
  388POPC   C1A 1876   8.911   8.121   6.683
  388POPC   D2A 1877   8.888   8.166   6.383
  388POPC   C3A 1878   8.895   8.107   6.083
  388POPC   C4A 1879   8.910   8.085   5.783
  388POPC   C1B 1880   8.940   8.325   6.683
  388POPC   C2B 1881   8.953   8.418   6.383
  388POPC   C3B 1882   8.895   8.339   6.083
  388POPC   C4B 1883   8.906   8.399   5.783
  389POPC   NC3 1884   8.172   3.511   7.583
  389POPC   PO4 1885   8.106   3.536   7.283
  389POPC   GL1 1886   8.156   3.472   6.983
  389POPC   GL2 1887   8.244   3.488   6.983
  389POPC   C1A 1888   8.093   3.505   6.683
  389POPC   D2A 1889   8.105   3.491   6.383
  389POPC   C3A 1890   8.155   3.523   6.083
  389POPC   C4A 1891   8.106   3.507   5.783
  389POPC   C1B 1892   8.360   3.510   6.683
  389POPC   C2B 1893   8.358   3.529   6.383
  389POPC   C3B 1894   8.335   3.540   6.083
  389POPC   C4B 1895   8.385   3.514   5.783
  390POPC   NC3 1896   2.776   4.319   7.583
  390POPC   PO4 1897   2.760   4.241   7.283
  390POPC   GL1 1898   2.742   4.321   6.983
  390POPC   GL2 1899   2.803   4.394   6.983
  390POPC   C1A 1900   2.773   4.254   6.683
  390POPC   D2A 1901   2.765   4.306   6.383
  390POPC   C3A 1902   2.729   4.251   6.083
  390POPC   C4A 1903   2.703   4.312   5.783
  390POPC   C1B 1904   2.964   4.442   6.683
  390POPC   C2B 1905   2.980   4.437   6.383
  390POPC   C3B 1906   2.932   4.443   6.083
  390POPC   C4B 1907   2.904   4.388   5.783
  391POPC   NC3 1908   0.455   3.518   7.583
  391POPC   PO4 1909   0.481   3.462   7.283
  391POPC   GL1 1910   0.447   3.527   6.983
  391POPC   GL2 1911   0.540   3.441   6.983
  391POPC   C1A 1912   0.441   3.471   6.683
  391POPC   D2A 1913   0.417   3.505   6.383
  391POPC   C3A 1914   0.434   3.542   6.083
  391POPC   C4A 1915   0.429   3.483   5.783
  391POPC   C1B 1916   0.709   3.380   6.683
  391POPC   C2B 1917   0.617   3.408   6.383
  391POPC   C3B 1918   0.626   3.362   6.083
  391POPC   C4B 1919   0.711   3.417   5.783
  392POPC   NC3 1920   9.712   5.061   7.583
  392POPC   PO4 1921   9.630   5.095   7.283
  392POPC   GL1 1922   9.700   5.009   6.983
  392POPC   GL2 1923   9.623   4.996   6.983
  392POPC   C1A 1924   9.681   5.014   6.683
  392POPC   D2A 1925   9.639   5.080   6.383
  392POPC   C3A 1926   9.712   5.088   6.083
  392POPC   C4A 1927   9.711   5.090   5.783
  392POPC   C1B 1928   9.493   4.922   6.683
  392POPC   C2B 1929   9.503   4.873   6.383
  392POPC   C3B 1930   9.515   4.926   6.083
  392POPC   C4B 1931   9.485   4.831   5.783
  393POPC   NC3 1932   5.828   8.118   7.583
  393POPC   PO4 1933   5.845   8.164   7.283
  393POPC   GL1 1934   5.772   8.129   6.983
  393POPC   GL2 1935   5.938   8.249   6.983
  393POPC   C1A 1936   5.797   8.103   6.683
  393POPC   D2A 1937   5.782   8.111   6.383
  393POPC   C3A 1938   5.830   8.145   6.083
  393POPC   C4A 1939   5.780   8.147   5.783
  393POPC   C1B 1940   5.997   8.287   6.683
  393POPC   C2B 1941   6.018   8.309   6.383
  393POPC   C3B 1942   6.021   8.264   6.083
  393POPC   C4B 1943   6.035   8.286   5.783
  394POPC   NC3 1944   0.460   8.933   7.583
  394POPC   PO4 1945   0.395   8.873   7.283
  394POPC   GL1 1946   0.440   8.902   6.983
  394POPC   GL2 1947   0.525   8.743   6.983
  394POPC   C1A 1948   0.423   8.882   6.683
  394POPC   D2A 1949   0.460   8.907   6.383
  394POPC   C3A 1950   0.385   8.888   6.083
  394POPC   C4A 1951   0.402   8.935   5.783
  394POPC   C1B 1952   0.583   8.657   6.683
  394POPC   C2B 1953   0.588   8.710   6.383
  394POPC   C3B 1954   0.574   8.698   6.083
  394POPC   C4B 1955   0.533   8.645   5.783
  395POPC   NC3 1956   8.909   0.454   7.583
  395POPC   PO4 1957   8.873   0.466   7.283
  395POPC   GL1 1958   8.908   0.434   6.983
  395POPC   GL2 1959   8.923   0.578   6.983
  395POPC   C1A 1960   8.941   0.462   6.683
  395POPC   D2A 1961   8.912   0.447   6.383
  395POPC   C3A 1962   8.941   0.463   6.083
  395POPC   C4A 1963   8.855   0.412   5.783
  395POPC   C1B 1964   8.946   0.649   6.683
  395POPC   C2B 1965   8.928   0.645   6.383
  395POPC   C3B 1966   8.957   0.724   6.083
  395POPC   C4B 1967   8.931   0.660   5.783
  396POPC   NC3 1968   1.981   0.434   7.583
  396POPC   PO4 1969   1.988   0.405   7.283
  396POPC   GL1 1970   2.017   0.435   6.983
  396POPC   GL2 1971   1.980   0.511   6.983
  396POPC   C1A 1972   1.981   0.436   6.683
  396POPC   D2A 1973   1.984   0.449   6.383
  396POPC   C3A 1974   1.925   0.403   6.083
  396POPC   C4A 1975   1.968   0.427   5.783
  396POPC   C1B 1976   2.015   0.651   6.683
  396POPC   C2B 1977   2.030   0.644   6.383
  396POPC   C3B 1978   1.946   0.713   6.083
  396POPC   C4B 1979   1.995   0.640   5.783
  397POPC   NC3 1980   8.906   2.724   7.583
  397POPC   PO4 1981   8.867   2.742   7.283
  397POPC   GL1 1982   8.870   2.715   6.983
  397POPC   GL2 1983   8.771   2.660   6.983
  397POPC   C1A 1984   8.901   2.792   6.683
  397POPC   D2A 1985   8.904   2.709   6.383
  397POPC   C3A 1986   8.928   2.785   6.083
  397POPC   C4A 1987   8.871   2.736   5.783
  397POPC   C1B 1988   8.689   2.580   6.683
  397POPC   C2B 1989   8.707   2.585   6.383
  397POPC   C3B 1990   8.712   2.531   6.083
  397POPC   C4B 1991   8.671   2.570   5.783
  398POPC   NC3 1992   1.184   4.300   7.583
  398POPC   PO4 1993   1.159   4.309   7.283
  398POPC   GL1 1994   1.241   4.270   6.983
  398POPC   GL2 1995   1.123   4.195   6.983
  398POPC   C1A 1996   1.230   4.283   6.683
  398POPC   D2A 1997   1.211   4.262   6.383
  398POPC   C3A 1998   1.233   4.302   6.083
  398POPC   C4A 1999   1.167   4.268   5.783
  398POPC   C1B 2000   1.001   4.125   6.683
  398POPC   C2B 2001   1.027   4.107   6.383
  398POPC   C3B 2002   1.047   4.113   6.083
  398POPC   C4B 2003   1.016   4.112   5.783
  399POPC   NC3 2004   1.251   8.889   7.583
  399POPC   PO4 2005   1.245   8.885   7.283
  399POPC   GL1 2006   1.173   8.879   6.983
  399POPC   GL2 2007   1.178   8.835   6.983
  399POPC   C1A 2008   1.167   8.850   6.683
  399POPC   D2A 2009   1.237   8.927   6.383
  399POPC   C3A 2010   1.216   8.872   6.083
  399POPC   C4A 2011   1.161   8.848   5.783
  399POPC   C1B 2012   1.020   8.699   6.683
  399POPC   C2B 2013   1.032   8.688   6.383
  399POPC   C3B 2014   1.040   8.669   6.083
  399POPC   C4B 2015   1.112   8.652   5.783
  400POPC   NC3 2016   0.458   0.396   7.583
  400POPC   PO4 2017   0.386   0.404   7.283
  400POPC   GL1 2018   0.457   0.425   6.983
  400POPC   GL2 2019   0.386   0.343   6.983
  400POPC   C1A 2020   0.437   0.445   6.683
  400POPC   D2A 2021   0.446   0.387   6.383
  400POPC   C3A 2022   0.390   0.480   6.083
  400POPC   C4A 2023   0.454   0.414   5.783
  400POPC   C1B 2024   0.389   0.233   6.683
  400POPC   C2B 2025   0.393   0.227   6.383
  400POPC   C3B 2026   0.486   0.162   6.083
  400POPC   C4B 2027   0.429   0.189   5.783
  401POPC   NC3 2028   7.351   9.667   7.583
  401POPC   PO4 2029   7.394   9.681   7.283
  401POPC   GL1 2030   7.405   9.677   6.983
  401POPC   GL2 2031   7.422   9.559   6.983
  401POPC   C1A 2032   7.371   9.685   6.683
  401POPC   D2A 2033   7.401   9.631   6.383
  401POPC   C3A 2034   7.347   9.628   6.083
  401POPC   C4A 2035   7.328   9.650   5.783
  401POPC   C1B 2036   7.523   9.485   6.683
  401POPC   C2B 2037   7.544   9.484   6.383
  401POPC   C3B 2038   7.520   9.463   6.083
  401POPC   C4B 2039   7.522   9.453   5.783
  402POPC   NC3 2040   9.713   4.311   7.583
  402POPC   PO4 2041   9.648   4.317   7.283
  402POPC   GL1 2042   9.635   4.280   6.983
  402POPC   GL2 2043   9.586   4.290   6.983
  402POPC   C1A 2044   9.625   4.260   6.683
  402POPC   D2A 2045   9.673   4.242   6.383
  402POPC   C3A 2046   9.672   4.279   6.083
  402POPC   C4A 2047   9.698   4.304   5.783
  402POPC   C1B 2048   9.463   4.304   6.683
  402POPC   C2B 2049   9.409   4.265   6.383
  402POPC   C3B 2050   9.423   4.296   6.083
  402POPC   C4B 2051   9.401   4.280   5.783
  403POPC   NC3 2052   1.954   3.496   7.583
  403POPC   PO4 2053   1.979   3.479   7.283
  403POPC   GL1 2054   1.981   3.465   6.983
  403POPC   GL2 2055   2.106   3.508   6.983
  403POPC   C1A 2056   1.969   3.470   6.683
  403POPC   D2A 2057   1.945   3.500   6.383
  403POPC   C3A 2058   2.015   3.501   6.083
  403POPC   C4A 2059   1.979   3.509   5.783
  403POPC   C1B 2060   2.201   3.405   6.683
  403POPC   C2B 2061   2.175   3.448   6.383
  403POPC   C3B 2062   2.237   3.430   6.083
  403POPC   C4B 2063   2.155   3.375   5.783
  404POPC   NC3 2064   7.346   3.482   7.583
  404POPC   PO4 2065   7.355   3.472   7.283
  404POPC   GL1 2066   7.345   3.528   6.983
  404POPC   GL2 2067   7.293   3.497   6.983
  404POPC   C1A 2068   7.374   3.556   6.683
  404POPC   D2A 2069   7.392   3.513   6.383
  404POPC   C3A 2070   7.401   3.493   6.083
  404POPC   C4A 2071   7.370   3.471   5.783
  404POPC   C1B 2072   7.124   3.449   6.683
  404POPC   C2B 2073   7.160   3.402   6.383
  404POPC   C3B 2074   7.140   3.393   6.083
  404POPC   C4B 2075   7.124   3.406   5.783
  405POPC   NC3 2076   4.245   9.707   7.583
  405POPC   PO4 2077   4.303   9.700   7.283
  405POPC   GL1 2078   4.317   9.624   6.983
  405POPC   GL2 2079   4.216   9.800   6.983
  405POPC   C1A 2080   4.298   9.691   6.683
  405POPC   D2A 2081   4.279   9.664   6.383
  405POPC   C3A 2082   4.273   9.677   6.083
  405POPC   C4A 2083   4.252   9.636   5.783
  405POPC   C1B 2084   4.195   9.894   6.683
  405POPC   C2B 2085   4.188   9.902   6.383
  405POPC   C3B 2086   4.242   9.888   6.083
  405POPC   C4B 2087   4.173   9.914   5.783
  406POPC   NC3 2088   2.754   1.218   7.583
  406POPC   PO4 2089   2.749   1.199   7.283
  406POPC   GL1 2090   2.729   1.221   6.983
  406POPC   GL2 2091   2.728   1.312   6.983
  406POPC   C1A 2092   2.739   1.250   6.683
  406POPC   D2A 2093   2.743   1.191   6.383
  406POPC   C3A 2094   2.749   1.192   6.083
  406POPC   C4A 2095   2.766   1.162   5.783
  406POPC   C1B 2096   2.652   1.489   6.683
  406POPC   C2B 2097   2.623   1.479   6.383
  406POPC   C3B 2098   2.704   1.397   6.083
  406POPC   C4B 2099   2.625   1.428   5.783
  407POPC   NC3 2100   3.495   8.155   7.583
  407POPC   PO4 2101   3.529   8.111   7.283
  407POPC   GL1 2102   3.552   8.151   6.983
  407POPC   GL2 2103   3.630   8.192   6.983
  407POPC   C1A 2104   3.552   8.134   6.683
  407POPC   D2A 2105   3.484   8.099   6.383
  407POPC   C3A 2106   3.462   8.098   6.083
  407POPC   C4A 2107   3.490   8.172   5.783
  407POPC   C1B 2108   3.713   8.230   6.683
  407POPC   C2B 2109   3.746   8.219   6.383
  407POPC   C3B 2110   3.725   8.276   6.083
  407POPC   C4B 2111   3.705   8.285   5.783
  408POPC   NC3 2112   7.343   2.701   7.583
  408POPC   PO4 2113   7.386   2.767   7.283
  408POPC   GL1 2114   7.316   2.715   6.983
  408POPC   GL2 2115   7.465   2.714   6.983
  408POPC   C1A 2116   7.313   2.788   6.683
  408POPC   D2A 2117   7.356   2.718   6.383
  408POPC   C3A 2118   7.344   2.719   6.083
  408POPC   C4A 2119   7.399   2.783   5.783
  408POPC   C1B 2120   7.575   2.827   6.683
  408POPC   C2B 2121   7.611   2.753   6.383
  408POPC   C3B 2122   7.584   2.777   6.083
  408POPC   C4B 2123   7.580   2.781   5.783
  409POPC   NC3 2124   0.460   8.091   7.583
  409POPC   PO4 2125   0.438   8.147   7.283
  409POPC   GL1 2126   0.453   8.098   6.983
  409POPC   GL2 2127   0.507   8.114   6.983
  409POPC   C1A 2128   0.418   8.151   6.683
  409POPC   D2A 2129   0.443   8.111   6.383
  409POPC   C3A 2130   0.483   8.082   6.083
  409POPC   C4A 2131   0.410   8.109   5.783
  409POPC   C1B 2132   0.637   8.083   6.683
  409POPC   C2B 2133   0.633   8.085   6.383
  409POPC   C3B 2134   0.699   8.070   6.083
  409POPC   C4B 2135   0.638   8.023   5.783
  410POPC   NC3 2136   2.016   8.105   7.583
  410POPC   PO4 2137   1.968   8.086   7.283
  410POPC   GL1 2138   1.953   8.124   6.983
  410POPC   GL2 2139   1.942   8.246   6.983
  410POPC   C1A 2140   1.964   8.147   6.683
  410POPC   D2A 2141   1.945   8.142   6.383
  410POPC   C3A 2142   1.997   8.090   6.083
  410POPC   C4A 2143   2.003   8.132   5.783
  410POPC   C1B 2144   2.006   8.414   6.683
  410POPC   C2B 2145   1.950   8.420   6.383
  410POPC   C3B 2146   2.014   8.407   6.083
  410POPC   C4B 2147   2.029   8.335   5.783
  411POPC   NC3 2148   1.985   1.935   7.583
  411POPC   PO4 2149   2.004   1.983   7.283
  411POPC   GL1 2150   2.002   1.979   6.983
  411POPC   GL2 2151   1.898   1.844   6.983
  411POPC   C1A 2152   1.963   1.963   6.683
  411POPC   D2A 2153   1.926   1.945   6.383
  411POPC   C3A 2154   1.934   1.972   6.083
  411POPC   C4A 2155   1.931   2.006   5.783
  411POPC   C1B 2156   1.837   1.818   6.683
  411POPC   C2B 2157   1.816   1.800   6.383
  411POPC   C3B 2158   1.813   1.785   6.083
  411POPC   C4B 2159   1.841   1.813   5.783
  412POPC   NC3 2160   5.796   1.929   7.583
  412POPC   PO4 2161   5.790   1.935   7.283
  412POPC   GL1 2162   5.807   1.967   6.983
  412POPC   GL2 2163   5.847   1.901   6.983
  412POPC   C1A 2164   5.784   1.925   6.683
  412POPC   D2A 2165   5.858   1.954   6.383
  412POPC   C3A 2166   5.856   1.970   6.083
  412POPC   C4A 2167   5.860   2.017   5.783
  412POPC   C1B 2168   5.938   1.785   6.683
  412POPC   C2B 2169   5.943   1.818   6.383
  412POPC   C3B 2170   5.987   1.782   6.083
  412POPC   C4B 2171   5.945   1.801   5.783
  413POPC   NC3 2172   0.432   5.779   7.583
  413POPC   PO4 2173   0.414   5.788   7.283
  413POPC   GL1 2174   0.464   5.782   6.983
  413POPC   GL2 2175   0.528   5.772   6.983
  413POPC   C1A 2176   0.386   5.833   6.683
  413POPC   D2A 2177   0.475   5.853   6.383
  413POPC   C3A 2178   0.435   5.770   6.083
  413POPC   C4A 2179   0.481   5.783   5.783
  413POPC   C1B 2180   0.638   5.703   6.683
  413POPC   C2B 2181   0.686   5.702   6.383
  413POPC   C3B 2182   0.617   5.681   6.083
  413POPC   C4B 2183   0.712   5.767   5.783
  414POPC   NC3 2184   1.203   5.844   7.583
  414POPC   PO4 2185   1.200   5.780   7.283
  414POPC   GL1 2186   1.170   5.839   6.983
  414POPC   GL2 2187   1.187   5.760   6.983
  414POPC   C1A 2188   1.239   5.785   6.683
  414POPC   D2A 2189   1.224   5.817   6.383
  414POPC   C3A 2190   1.168   5.858   6.083
  414POPC   C4A 2191   1.203   5.831   5.783
  414POPC   C1B 2192   1.092   5.637   6.683
  414POPC   C2B 2193   1.053   5.648   6.383
  414POPC   C3B 2194   1.054   5.617   6.083
  414POPC   C4B 2195   1.120   5.589   5.783
  415POPC   NC3 2196   8.152   0.481   7.583
  415POPC   PO4 2197   8.089   0.477   7.283
  415POPC   GL1 2198   8.108   0.436   6.983
  415POPC   GL2 2199   8.229   0.342   6.983
  415POPC   C1A 2200   8.088   0.405   6.683
  415POPC   D2A 2201   8.097   0.458   6.383
  415POPC   C3A 2202   8.092   0.457   6.083
  415POPC   C4A 2203   8.112   0.395   5.783
  415POPC   C1B 2204   8.322   0.288   6.683
  415POPC   C2B 2205   8.328   0.367   6.383
  415POPC   C3B 2206   8.313   0.322   6.083
  415POPC   C4B 2207   8.371   0.341   5.783
  416POPC   NC3 2208   2.786   0.442   7.583
  416POPC   PO4 2209   2.777   0.474   7.283
  416POPC   GL1 2210   2.745   0.444   6.983
  416POPC   GL2 2211   2.642   0.500   6.983
  416POPC   C1A 2212   2.762   0.409   6.683
  416POPC   D2A 2213   2.726   0.475   6.383
  416POPC   C3A 2214   2.780   0.443   6.083
  416POPC   C4A 2215   2.694   0.448   5.783
  416POPC   C1B 2216   2.522   0.518   6.683
  416POPC   C2B 2217   2.517   0.526   6.383
  416POPC   C3B 2218   2.480   0.557   6.083
  416POPC   C4B 2219   2.525   0.524   5.783
  417POPC   NC3 2220   0.417   7.351   7.583
  417POPC   PO4 2221   0.397   7.329   7.283
  417POPC   GL1 2222   0.484   7.394   6.983
  417POPC   GL2 2223   0.406   7.253   6.983
  417POPC   C1A 2224   0.449   7.321   6.683
  417POPC   D2A 2225   0.438   7.392   6.383
  417POPC   C3A 2226   0.402   7.379   6.083
  417POPC   C4A 2227   0.449   7.325   5.783
  417POPC   C1B 2228   0.430   7.096   6.683
  417POPC   C2B 2229   0.376   7.079   6.383
  417POPC   C3B 2230   0.377   7.152   6.083
  417POPC   C4B 2231   0.438   7.148   5.783
  418POPC   NC3 2232   1.952   4.260   7.583
  418POPC   PO4 2233   1.975   4.302   7.283
  418POPC   GL1 2234   1.958   4.276   6.983
  418POPC   GL2 2235   2.045   4.354   6.983
  418POPC   C1A 2236   2.004   4.291   6.683
  418POPC   D2A 2237   1.949   4.297   6.383
  418POPC   C3A 2238   1.985   4.263   6.083
  418POPC   C4A 2239   1.960   4.294   5.783
  418POPC   C1B 2240   2.181   4.473   6.683
  418POPC   C2B 2241   2.133   4.495   6.383
  418POPC   C3B 2242   2.138   4.451   6.083
  418POPC   C4B 2243   2.129   4.486   5.783
  419POPC   NC3 2244   8.924   6.561   7.583
  419POPC   PO4 2245   8.859   6.578   7.283
  419POPC   GL1 2246   8.899   6.546   6.983
  419POPC   GL2 2247   8.791   6.624   6.983
  419POPC   C1A 2248   8.925   6.612   6.683
  419POPC   D2A 2249   8.930   6.549   6.383
  419POPC   C3A 2250   8.896   6.635   6.083
  419POPC   C4A 2251   8.884   6.621   5.783
  419POPC   C1B 2252   8.667   6.686   6.683
  419POPC   C2B 2253   8.630   6.630   6.383
  419POPC   C3B 2254   8.614   6.650   6.083
  419POPC   C4B 2255   8.611   6.709   5.783
  420POPC   NC3 2256   6.574   6.549   7.583
  420POPC   PO4 2257   6.547   6.568   7.283
  420POPC   GL1 2258   6.631   6.554   6.983
  420POPC   GL2 2259   6.492   6.563   6.983
  420POPC   C1A 2260   6.634   6.617   6.683
  420POPC   D2A 2261   6.632   6.632   6.383
  420POPC   C3A 2262   6.591   6.618   6.083
  420POPC   C4A 2263   6.561   6.625   5.783
  420POPC   C1B 2264   6.311   6.566   6.683
  420POPC   C2B 2265   6.344   6.546   6.383
  420POPC   C3B 2266   6.327   6.618   6.083
  420POPC   C4B 2267   6.356   6.547   5.783
  421POPC   NC3 2268   2.012   2.753   7.583
  421POPC   PO4 2269   1.948   2.791   7.283
  421POPC   GL1 2270   1.951   2.747   6.983
  421POPC   GL2 2271   2.100   2.816   6.983
  421POPC   C1A 2272   1.965   2.727   6.683
  421POPC   D2A 2273   1.928   2.694   6.383
  421POPC   C3A 2274   1.930   2.693   6.083
  421POPC   C4A 2275   1.951   2.710   5.783
  421POPC   C1B 2276   2.122   2.894   6.683
  421POPC   C2B 2277   2.144   2.904   6.383
  421POPC   C3B 2278   2.172   2.923   6.083
  421POPC   C4B 2279   2.117   2.972   5.783
  422POPC   NC3 2280   6.632   1.991   7.583
  422POPC   PO4 2281   6.552   2.023   7.283
  422POPC   GL1 2282   6.564   1.944   6.983
  422POPC   GL2 2283   6.500   2.039   6.983
  422POPC   C1A 2284   6.584   1.926   6.683
  422POPC   D2A 2285   6.617   1.939   6.383
  422POPC   C3A 2286   6.593   1.933   6.083
  422POPC   C4A 2287   6.613   1.968   5.783
  422POPC   C1B 2288   6.313   2.005   6.683
  422POPC   C2B 2289   6.338   2.003   6.383
  422POPC   C3B 2290   6.371   2.037   6.083
  422POPC   C4B 2291   6.367   2.017   5.783
  423POPC   NC3 2292   6.587   1.191   7.583
  423POPC   PO4 2293   6.545   1.203   7.283
  423POPC   GL1 2294   6.618   1.221   6.983
  423POPC   GL2 2295   6.482   1.264   6.983
  423POPC   C1A 2296   6.571   1.204   6.683
  423POPC   D2A 2297   6.621   1.162   6.383
  423POPC   C3A 2298   6.608   1.209   6.083
  423POPC   C4A 2299   6.564   1.252   5.783
  423POPC   C1B 2300   6.340   1.292   6.683
  423POPC   C2B 2301   6.390   1.330   6.383
  423POPC   C3B 2302   6.407   1.266   6.083
  423POPC   C4B 2303   6.377   1.262   5.783
  424POPC   NC3 2304   1.187   2.004   7.583
  424POPC   PO4 2305   1.176   2.005   7.283
  424POPC   GL1 2306   1.181   1.962   6.983
  424POPC   GL2 2307   1.213   2.084   6.983
  424POPC   C1A 2308   1.183   2.001   6.683
  424POPC   D2A 2309   1.162   1.971   6.383
  424POPC   C3A 2310   1.194   1.965   6.083
  424POPC   C4A 2311   1.224   1.972   5.783
  424POPC   C1B 2312   1.351   2.154   6.683
  424POPC   C2B 2313   1.267   2.171   6.383
  424POPC   C3B 2314   1.292   2.248   6.083
  424POPC   C4B 2315   1.253   2.217   5.783
  425POPC   NC3 2316   9.637   1.219   7.583
  425POPC   PO4 2317   9.685   1.158   7.283
  425POPC   GL1 2318   9.623   1.241   6.983
  425POPC   GL2 2319   9.584   1.222   6.983
  425POPC   C1A 2320   9.633   1.210   6.683
  425POPC   D2A 2321   9.648   1.188   6.383
  425POPC   C3A 2322   9.685   1.177   6.083
  425POPC   C4A 2323   9.648   1.246   5.783
  425POPC   C1B 2324   9.411   1.230   6.683
  425POPC   C2B 2325   9.422   1.312   6.383
  425POPC   C3B 2326   9.440   1.259   6.083
  425POPC   C4B 2327   9.474   1.262   5.783
  426POPC   NC3 2328   8.135   5.008   7.583
  426POPC   PO4 2329   8.169   5.068   7.283
  426POPC   GL1 2330   8.099   5.031   6.983
  426POPC   GL2 2331   8.041   5.068   6.983
  426POPC   C1A 2332   8.089   5.034   6.683
  426POPC   D2A 2333   8.128   5.021   6.383
  426POPC   C3A 2334   8.147   5.028   6.083
  426POPC   C4A 2335   8.088   5.085   5.783
  426POPC   C1B 2336   7.834   5.060   6.683
  426POPC   C2B 2337   7.893   5.044   6.383
  426POPC   C3B 2338   7.854   5.053   6.083
  426POPC   C4B 2339   7.919   5.040   5.783
  427POPC   NC3 2340   8.160   6.635   7.583
  427POPC   PO4 2341   8.143   6.619   7.283
  427POPC   GL1 2342   8.154   6.628   6.983
  427POPC   GL2 2343   8.262   6.636   6.983
  427POPC   C1A 2344   8.111   6.630   6.683
  427POPC   D2A 2345   8.119   6.609   6.383
  427POPC   C3A 2346   8.104   6.632   6.083
  427POPC   C4A 2347   8.086   6.626   5.783
  427POPC   C1B 2348   8.335   6.648   6.683
  427POPC   C2B 2349   8.374   6.608   6.383
  427POPC   C3B 2350   8.384   6.594   6.083
  427POPC   C4B 2351   8.399   6.642   5.783
  428POPC   NC3 2352   1.206   1.227   7.583
  428POPC   PO4 2353   1.211   1.180   7.283
  428POPC   GL1 2354   1.222   1.177   6.983
  428POPC   GL2 2355   1.211   1.107   6.983
  428POPC   C1A 2356   1.243   1.201   6.683
  428POPC   D2A 2357   1.206   1.182   6.383
  428POPC   C3A 2358   1.203   1.231   6.083
  428POPC   C4A 2359   1.194   1.202   5.783
  428POPC   C1B 2360   1.253   0.958   6.683
  428POPC   C2B 2361   1.220   0.996   6.383
  428POPC   C3B 2362   1.269   0.962   6.083
  428POPC   C4B 2363   1.275   0.934   5.783
  429POPC   NC3 2364   6.623   8.146   7.583
  429POPC   PO4 2365   6.590   8.086   7.283
  429POPC   GL1 2366   6.595   8.142   6.983
  429POPC   GL2 2367   6.706   8.241   6.983
  429POPC   C1A 2368   6.625   8.160   6.683
  429POPC   D2A 2369   6.590   8.174   6.383
  429POPC   C3A 2370   6.603   8.134   6.083
  429POPC   C4A 2371   6.563   8.088   5.783
  429POPC   C1B 2372   6.761   8.356   6.683
  429POPC   C2B 2373   6.743   8.309   6.383
  429POPC   C3B 2374   6.749   8.348   6.083
  429POPC   C4B 2375   6.759   8.352   5.783
  430POPC   NC3 2376   4.309   9.645   3.683
  430POPC   PO4 2377   4.284   9.639   3.983
  430POPC   GL1 2378   4.252   9.628   4.283
  430POPC   GL2 2379   4.265   9.763   4.283
  430POPC   C1A 2380   4.241   9.670   4.583
  430POPC   D2A 2381   4.306   9.707   4.883
  430POPC   C3A 2382   4.280   9.668   5.183
  430POPC   C4A 2383   4.302   9.677   5.483
  430POPC   C1B 2384   4.285   9.874   4.583
  430POPC   C2B 2385   4.283   9.877   4.883
  430POPC   C3B 2386   4.286   9.879   5.183
  430POPC   C4B 2387   4.285   9.869   5.483
  431POPC   NC3 2388   9.666   4.302   3.683
  431POPC   PO4 2389   9.648   4.247   3.983
  431POPC   GL1 2390   9.675   4.254   4.283
  431POPC   GL2 2391   9.649   4.367   4.283
  431POPC   C1A 2392   9.628   4.238   4.583
  431POPC   D2A 2393   9.658   4.260   4.883
  431POPC   C3A 2394   9.688   4.248   5.183
  431POPC   C4A 2395   9.648   4.324   5.483
  431POPC   C1B 2396   9.501   4.476   4.583
  431POPC   C2B 2397   9.563   4.506   4.883
  431POPC   C3B 2398   9.515   4.511   5.183
  431POPC   C4B 2399   9.600   4.499   5.483
  432POPC   NC3 2400   0.454   0.467   3.683
  432POPC   PO4 2401   0.403   0.425   3.983
  432POPC   GL1 2402   0.407   0.440   4.283
  432POPC   GL2 2403   0.453   0.342   4.283
  432POPC   C1A 2404   0.437   0.453   4.583
  432POPC   D2A 2405   0.393   0.439   4.883
  432POPC   C3A 2406   0.424   0.398   5.183
  432POPC   C4A 2407   0.417   0.446   5.483
  432POPC   C1B 2408   0.593   0.257   4.583
  432POPC   C2B 2409   0.518   0.180   4.883
  432POPC   C3B 2410   0.511   0.231   5.183
  432POPC   C4B 2411   0.516   0.168   5.483
  433POPC   NC3 2412   8.112   7.394   3.683
  433POPC   PO4 2413   8.099   7.335   3.983
  433POPC   GL1 2414   8.103   7.356   4.283
  433POPC   GL2 2415   8.141   7.487   4.283
  433POPC   C1A 2416   8.122   7.329   4.583
  433POPC   D2A 2417   8.171   7.340   4.883
  433POPC   C3A 2418   8.106   7.331   5.183
  433POPC   C4A 2419   8.165   7.374   5.483
  433POPC   C1B 2420   8.135   7.621   4.583
  433POPC   C2B 2421   8.205   7.621   4.883
  433POPC   C3B 2422   8.140   7.567   5.183
  433POPC   C4B 2423   8.168   7.634   5.483
  434POPC   NC3 2424   2.771   2.737   3.683
  434POPC   PO4 2425   2.767   2.757   3.983
  434POPC   GL1 2426   2.708   2.730   4.283
  434POPC   GL2 2427   2.617   2.696   4.283
  434POPC   C1A 2428   2.723   2.749   4.583
  434POPC   D2A 2429   2.785   2.746   4.883
  434POPC   C3A 2430   2.778   2.717   5.183
  434POPC   C4A 2431   2.748   2.779   5.483
  434POPC   C1B 2432   2.557   2.597   4.583
  434POPC   C2B 2433   2.584   2.616   4.883
  434POPC   C3B 2434   2.528   2.603   5.183
  434POPC   C4B 2435   2.506   2.584   5.483
  435POPC   NC3 2436   5.779   7.319   3.683
  435POPC   PO4 2437   5.793   7.396   3.983
  435POPC   GL1 2438   5.824   7.374   4.283
  435POPC   GL2 2439   5.892   7.441   4.283
  435POPC   C1A 2440   5.848   7.402   4.583
  435POPC   D2A 2441   5.837   7.398   4.883
  435POPC   C3A 2442   5.860   7.378   5.183
  435POPC   C4A 2443   5.780   7.405   5.483
  435POPC   C1B 2444   5.972   7.600   4.583
  435POPC   C2B 2445   5.918   7.546   4.883
  435POPC   C3B 2446   5.915   7.580   5.183
  435POPC   C4B 2447   5.967   7.588   5.483
  436POPC   NC3 2448   0.386   8.902   3.683
  436POPC   PO4 2449   0.465   8.870   3.983
  436POPC   GL1 2450   0.405   8.849   4.283
  436POPC   GL2 2451   0.516   9.010   4.283
  436POPC   C1A 2452   0.400   8.884   4.583
  436POPC   D2A 2453   0.449   8.852   4.883
  436POPC   C3A 2454   0.474   8.943   5.183
  436POPC   C4A 2455   0.388   8.870   5.483
  436POPC   C1B 2456   0.533   9.145   4.583
  436POPC   C2B 2457   0.584   9.083   4.883
  436POPC   C3B 2458   0.540   9.077   5.183
  436POPC   C4B 2459   0.565   9.151   5.483
  437POPC   NC3 2460   5.028   1.963   3.683
  437POPC   PO4 2461   5.062   1.984   3.983
  437POPC   GL1 2462   5.057   1.996   4.283
  437POPC   GL2 2463   4.981   2.109   4.283
  437POPC   C1A 2464   5.031   1.979   4.583
  437POPC   D2A 2465   5.065   1.969   4.883
  437POPC   C3A 2466   5.089   2.012   5.183
  437POPC   C4A 2467   5.043   1.946   5.483
  437POPC   C1B 2468   4.934   2.203   4.583
  437POPC   C2B 2469   4.932   2.148   4.883
  437POPC   C3B 2470   4.865   2.148   5.183
  437POPC   C4B 2471   4.903   2.217   5.483
  438POPC   NC3 2472   1.212   7.361   3.683
  438POPC   PO4 2473   1.233   7.309   3.983
  438POPC   GL1 2474   1.156   7.330   4.283
  438POPC   GL2 2475   1.080   7.368   4.283
  438POPC   C1A 2476   1.220   7.385   4.583
  438POPC   D2A 2477   1.252   7.383   4.883
  438POPC   C3A 2478   1.234   7.362   5.183
  438POPC   C4A 2479   1.158   7.336   5.483
  438POPC   C1B 2480   0.953   7.435   4.583
  438POPC   C2B 2481   0.975   7.419   4.883
  438POPC   C3B 2482   0.987   7.474   5.183
  438POPC   C4B 2483   0.990   7.433   5.483
  439POPC   NC3 2484   8.890   9.690   3.683
  439POPC   PO4 2485   8.938   9.680   3.983
  439POPC   GL1 2486   8.933   9.647   4.283
  439POPC   GL2 2487   8.751   9.659   4.283
  439POPC   C1A 2488   8.873   9.679   4.583
  439POPC   D2A 2489   8.885   9.660   4.883
  439POPC   C3A 2490   8.911   9.645   5.183
  439POPC   C4A 2491   8.901   9.672   5.483
  439POPC   C1B 2492   8.617   9.688   4.583
  439POPC   C2B 2493   8.612   9.665   4.883
  439POPC   C3B 2494   8.653   9.663   5.183
  439POPC   C4B 2495   8.663   9.705   5.483
  440POPC   NC3 2496   8.173   9.682   3.683
  440POPC   PO4 2497   8.121   9.693   3.983
  440POPC   GL1 2498   8.139   9.627   4.283
  440POPC   GL2 2499   8.159   9.759   4.283
  440POPC   C1A 2500   8.140   9.637   4.583
  440POPC   D2A 2501   8.147   9.656   4.883
  440POPC   C3A 2502   8.164   9.698   5.183
  440POPC   C4A 2503   8.134   9.692   5.483
  440POPC   C1B 2504   8.132   9.910   4.583
  440POPC   C2B 2505   8.074   9.892   4.883
  440POPC   C3B 2506   8.099   9.956   5.183
  440POPC   C4B 2507   8.158   9.871   5.483
  441POPC   NC3 2508   4.275   2.759   3.683
  441POPC   PO4 2509   4.283   2.743   3.983
  441POPC   GL1 2510   4.239   2.739   4.283
  441POPC   GL2 2511   4.125   2.724   4.283
  441POPC   C1A 2512   4.247   2.740   4.583
  441POPC   D2A 2513   4.242   2.752   4.883
  441POPC   C3A 2514   4.330   2.737   5.183
  441POPC   C4A 2515   4.252   2.788   5.483
  441POPC   C1B 2516   4.028   2.711   4.583
  441POPC   C2B 2517   3.992   2.633   4.883
  441POPC   C3B 2518   4.046   2.653   5.183
  441POPC   C4B 2519   4.068   2.632   5.483
  442POPC   NC3 2520   8.945   5.094   3.683
  442POPC   PO4 2521   8.911   5.012   3.983
  442POPC   GL1 2522   8.899   5.054   4.283
  442POPC   GL2 2523   8.785   4.910   4.283
  442POPC   C1A 2524   8.944   5.010   4.583
  442POPC   D2A 2525   8.862   5.041   4.883
  442POPC   C3A 2526   8.849   5.099   5.183
  442POPC   C4A 2527   8.852   5.058   5.483
  442POPC   C1B 2528   8.722   4.872   4.583
  442POPC   C2B 2529   8.736   4.844   4.883
  442POPC   C3B 2530   8.716   4.826   5.183
  442POPC   C4B 2531   8.692   4.851   5.483
  443POPC   NC3 2532   9.664   3.528   3.683
  443POPC   PO4 2533   9.653   3.480   3.983
  443POPC   GL1 2534   9.620   3.521   4.283
  443POPC   GL2 2535   9.814   3.462   4.283
  443POPC   C1A 2536   9.629   3.503   4.583
  443POPC   D2A 2537   9.695   3.503   4.883
  443POPC   C3A 2538   9.685   3.509   5.183
  443POPC   C4A 2539   9.623   3.553   5.483
  443POPC   C1B 2540   9.881   3.458   4.583
  443POPC   C2B 2541   9.860   3.431   4.883
  443POPC   C3B 2542   9.858   3.449   5.183
  443POPC   C4B 2543   9.889   3.406   5.483
  444POPC   NC3 2544   1.210   1.935   3.683
  444POPC   PO4 2545   1.234   1.943   3.983
  444POPC   GL1 2546   1.154   1.971   4.283
  444POPC   GL2 2547   1.205   2.110   4.283
  444POPC   C1A 2548   1.236   1.931   4.583
  444POPC   D2A 2549   1.192   1.967   4.883
  444POPC   C3A 2550   1.167   2.021   5.183
  444POPC   C4A 2551   1.199   1.940   5.483
  444POPC   C1B 2552   1.125   2.247   4.583
  444POPC   C2B 2553   1.073   2.182   4.883
  444POPC   C3B 2554   1.076   2.227   5.183
  444POPC   C4B 2555   1.122   2.235   5.483
  445POPC   NC3 2556   8.100   4.328   3.683
  445POPC   PO4 2557   8.117   4.249   3.983
  445POPC   GL1 2558   8.150   4.268   4.283
  445POPC   GL2 2559   7.971   4.304   4.283
  445POPC   C1A 2560   8.125   4.281   4.583
  445POPC   D2A 2561   8.111   4.293   4.883
  445POPC   C3A 2562   8.148   4.280   5.183
  445POPC   C4A 2563   8.117   4.271   5.483
  445POPC   C1B 2564   7.903   4.427   4.583
  445POPC   C2B 2565   7.920   4.421   4.883
  445POPC   C3B 2566   7.944   4.423   5.183
  445POPC   C4B 2567   7.915   4.343   5.483
  446POPC   NC3 2568   5.790   8.173   3.683
  446POPC   PO4 2569   5.864   8.137   3.983
  446POPC   GL1 2570   5.856   8.091   4.283
  446POPC   GL2 2571   5.764   8.061   4.283
  446POPC   C1A 2572   5.819   8.126   4.583
  446POPC   D2A 2573   5.832   8.142   4.883
  446POPC   C3A 2574   5.770   8.158   5.183
  446POPC   C4A 2575   5.841   8.147   5.483
  446POPC   C1B 2576   5.707   7.898   4.583
  446POPC   C2B 2577   5.639   7.885   4.883
  446POPC   C3B 2578   5.656   7.907   5.183
  446POPC   C4B 2579   5.632   7.964   5.483
  447POPC   NC3 2580   5.838   9.623   3.683
  447POPC   PO4 2581   5.790   9.688   3.983
  447POPC   GL1 2582   5.832   9.618   4.283
  447POPC   GL2 2583   5.724   9.711   4.283
  447POPC   C1A 2584   5.812   9.638   4.583
  447POPC   D2A 2585   5.821   9.633   4.883
  447POPC   C3A 2586   5.806   9.625   5.183
  447POPC   C4A 2587   5.851   9.617   5.483
  447POPC   C1B 2588   5.648   9.742   4.583
  447POPC   C2B 2589   5.583   9.783   4.883
  447POPC   C3B 2590   5.650   9.743   5.183
  447POPC   C4B 2591   5.565   9.791   5.483
  448POPC   NC3 2592   8.886   2.710   3.683
  448POPC   PO4 2593   8.935   2.741   3.983
  448POPC   GL1 2594   8.908   2.703   4.283
  448POPC   GL2 2595   8.733   2.750   4.283
  448POPC   C1A 2596   8.862   2.704   4.583
  448POPC   D2A 2597   8.894   2.743   4.883
  448POPC   C3A 2598   8.880   2.741   5.183
  448POPC   C4A 2599   8.890   2.716   5.483
  448POPC   C1B 2600   8.628   2.804   4.583
  448POPC   C2B 2601   8.694   2.795   4.883
  448POPC   C3B 2602   8.668   2.791   5.183
  448POPC   C4B 2603   8.605   2.816   5.483
  449POPC   NC3 2604   2.730   9.637   3.683
  449POPC   PO4 2605   2.773   9.641   3.983
  449POPC   GL1 2606   2.713   9.686   4.283
  449POPC   GL2 2607   2.780   9.783   4.283
  449POPC   C1A 2608   2.742   9.689   4.583
  449POPC   D2A 2609   2.731   9.624   4.883
  449POPC   C3A 2610   2.782   9.688   5.183
  449POPC   C4A 2611   2.724   9.636   5.483
  449POPC   C1B 2612   2.858   9.902   4.583
  449POPC   C2B 2613   2.854   9.897   4.883
  449POPC   C3B 2614   2.799   9.898   5.183
  449POPC   C4B 2615   2.824   9.872   5.483
  450POPC   NC3 2616   8.853   7.335   3.683
  450POPC   PO4 2617   8.893   7.406   3.983
  450POPC   GL1 2618   8.897   7.315   4.283
  450POPC   GL2 2619   8.750   7.423   4.283
  450POPC   C1A 2620   8.878   7.398   4.583
  450POPC   D2A 2621   8.928   7.369   4.883
  450POPC   C3A 2622   8.857   7.354   5.183
  450POPC   C4A 2623   8.941   7.367   5.483
  450POPC   C1B 2624   8.706   7.526   4.583
  450POPC   C2B 2625   8.688   7.462   4.883
  450POPC   C3B 2626   8.730   7.541   5.183
  450POPC   C4B 2627   8.670   7.511   5.483
  451POPC   NC3 2628   2.005   1.190   3.683
  451POPC   PO4 2629   1.948   1.192   3.983
  451POPC   GL1 2630   1.978   1.233   4.283
  451POPC   GL2 2631   2.070   1.281   4.283
  451POPC   C1A 2632   1.932   1.195   4.583
  451POPC   D2A 2633   1.974   1.240   4.883
  451POPC   C3A 2634   1.953   1.246   5.183
  451POPC   C4A 2635   2.014   1.211   5.483
  451POPC   C1B 2636   2.112   1.381   4.583
  451POPC   C2B 2637   2.121   1.392   4.883
  451POPC   C3B 2638   2.079   1.382   5.183
  451POPC   C4B 2639   2.121   1.427   5.483
  452POPC   NC3 2640   7.333   0.450   3.683
  452POPC   PO4 2641   7.341   0.442   3.983
  452POPC   GL1 2642   7.378   0.428   4.283
  452POPC   GL2 2643   7.209   0.454   4.283
  452POPC   C1A 2644   7.384   0.397   4.583
  452POPC   D2A 2645   7.328   0.424   4.883
  452POPC   C3A 2646   7.378   0.459   5.183
  452POPC   C4A 2647   7.333   0.405   5.483
  452POPC   C1B 2648   7.124   0.444   4.583
  452POPC   C2B 2649   7.070   0.402   4.883
  452POPC   C3B 2650   7.083   0.417   5.183
  452POPC   C4B 2651   7.119   0.372   5.483
  453POPC   NC3 2652   3.481   8.092   3.683
  453POPC   PO4 2653   3.553   8.120   3.983
  453POPC   GL1 2654   3.540   8.120   4.283
  453POPC   GL2 2655   3.621   8.053   4.283
  453POPC   C1A 2656   3.506   8.118   4.583
  453POPC   D2A 2657   3.513   8.085   4.883
  453POPC   C3A 2658   3.514   8.105   5.183
  453POPC   C4A 2659   3.481   8.119   5.483
  453POPC   C1B 2660   3.743   8.033   4.583
  453POPC   C2B 2661   3.777   8.056   4.883
  453POPC   C3B 2662   3.772   8.052   5.183
  453POPC   C4B 2663   3.791   8.000   5.483
  454POPC   NC3 2664   2.752   3.531   3.683
  454POPC   PO4 2665   2.773   3.528   3.983
  454POPC   GL1 2666   2.703   3.494   4.283
  454POPC   GL2 2667   2.808   3.544   4.283
  454POPC   C1A 2668   2.764   3.476   4.583
  454POPC   D2A 2669   2.769   3.485   4.883
  454POPC   C3A 2670   2.717   3.505   5.183
  454POPC   C4A 2671   2.749   3.510   5.483
  454POPC   C1B 2672   2.904   3.639   4.583
  454POPC   C2B 2673   2.963   3.637   4.883
  454POPC   C3B 2674   2.886   3.633   5.183
  454POPC   C4B 2675   2.919   3.662   5.483
  455POPC   NC3 2676   7.312   6.609   3.683
  455POPC   PO4 2677   7.336   6.555   3.983
  455POPC   GL1 2678   7.388   6.574   4.283
  455POPC   GL2 2679   7.373   6.664   4.283
  455POPC   C1A 2680   7.320   6.609   4.583
  455POPC   D2A 2681   7.393   6.602   4.883
  455POPC   C3A 2682   7.308   6.593   5.183
  455POPC   C4A 2683   7.370   6.626   5.483
  455POPC   C1B 2684   7.398   6.806   4.583
  455POPC   C2B 2685   7.418   6.819   4.883
  455POPC   C3B 2686   7.478   6.850   5.183
  455POPC   C4B 2687   7.469   6.793   5.483
  456POPC   NC3 2688   0.414   5.034   3.683
  456POPC   PO4 2689   0.411   5.010   3.983
  456POPC   GL1 2690   0.469   5.041   4.283
  456POPC   GL2 2691   0.449   5.133   4.283
  456POPC   C1A 2692   0.401   5.039   4.583
  456POPC   D2A 2693   0.451   5.094   4.883
  456POPC   C3A 2694   0.438   5.039   5.183
  456POPC   C4A 2695   0.480   5.086   5.483
  456POPC   C1B 2696   0.565   5.254   4.583
  456POPC   C2B 2697   0.508   5.235   4.883
  456POPC   C3B 2698   0.554   5.290   5.183
  456POPC   C4B 2699   0.528   5.274   5.483
  457POPC   NC3 2700   5.837   2.715   3.683
  457POPC   PO4 2701   5.833   2.788   3.983
  457POPC   GL1 2702   5.867   2.716   4.283
  457POPC   GL2 2703   5.785   2.835   4.283
  457POPC   C1A 2704   5.770   2.729   4.583
  457POPC   D2A 2705   5.800   2.777   4.883
  457POPC   C3A 2706   5.807   2.718   5.183
  457POPC   C4A 2707   5.811   2.729   5.483
  457POPC   C1B 2708   5.761   2.970   4.583
  457POPC   C2B 2709   5.790   2.948   4.883
  457POPC   C3B 2710   5.754   2.952   5.183
  457POPC   C4B 2711   5.777   3.008   5.483
  458POPC   NC3 2712   2.012   2.012   3.683
  458POPC   PO4 2713   1.965   1.971   3.983
  458POPC   GL1 2714   2.007   1.926   4.283
  458POPC   GL2 2715   1.889   1.978   4.283
  458POPC   C1A 2716   1.928   1.948   4.583
  458POPC   D2A 2717   1.990   1.931   4.883
  458POPC   C3A 2718   1.958   1.949   5.183
  458POPC   C4A 2719   1.934   1.965   5.483
  458POPC   C1B 2720   1.677   2.026   4.583
  458POPC   C2B 2721   1.684   2.000   4.883
  458POPC   C3B 2722   1.733   1.938   5.183
  458POPC   C4B 2723   1.736   2.013   5.483
  459POPC   NC3 2724   1.182   1.244   3.683
  459POPC   PO4 2725   1.185   1.155   3.983
  459POPC   GL1 2726   1.212   1.217   4.283
  459POPC   GL2 2727   1.115   1.259   4.283
  459POPC   C1A 2728   1.244   1.251   4.583
  459POPC   D2A 2729   1.197   1.171   4.883
  459POPC   C3A 2730   1.215   1.198   5.183
  459POPC   C4A 2731   1.183   1.210   5.483
  459POPC   C1B 2732   0.969   1.354   4.583
  459POPC   C2B 2733   1.020   1.379   4.883
  459POPC   C3B 2734   1.023   1.364   5.183
  459POPC   C4B 2735   1.033   1.338   5.483
  460POPC   NC3 2736   8.129   8.921   3.683
  460POPC   PO4 2737   8.136   8.873   3.983
  460POPC   GL1 2738   8.145   8.918   4.283
  460POPC   GL2 2739   8.075   8.979   4.283
  460POPC   C1A 2740   8.078   8.863   4.583
  460POPC   D2A 2741   8.139   8.890   4.883
  460POPC   C3A 2742   8.127   8.933   5.183
  460POPC   C4A 2743   8.165   8.934   5.483
  460POPC   C1B 2744   8.056   9.161   4.583
  460POPC   C2B 2745   8.014   9.097   4.883
  460POPC   C3B 2746   7.993   9.143   5.183
  460POPC   C4B 2747   7.983   9.085   5.483
  461POPC   NC3 2748   9.707   2.789   3.683
  461POPC   PO4 2749   9.667   2.704   3.983
  461POPC   GL1 2750   9.705   2.772   4.283
  461POPC   GL2 2751   9.684   2.666   4.283
  461POPC   C1A 2752   9.698   2.703   4.583
  461POPC   D2A 2753   9.694   2.751   4.883
  461POPC   C3A 2754   9.660   2.787   5.183
  461POPC   C4A 2755   9.701   2.773   5.483
  461POPC   C1B 2756   9.732   2.541   4.583
  461POPC   C2B 2757   9.659   2.479   4.883
  461POPC   C3B 2758   9.740   2.478   5.183
  461POPC   C4B 2759   9.691   2.500   5.483
  462POPC   NC3 2760   3.520   0.415   3.683
  462POPC   PO4 2761   3.536   0.427   3.983
  462POPC   GL1 2762   3.504   0.432   4.283
  462POPC   GL2 2763   3.393   0.454   4.283
  462POPC   C1A 2764   3.471   0.441   4.583
  462POPC   D2A 2765   3.466   0.444   4.883
  462POPC   C3A 2766   3.488   0.400   5.183
  462POPC   C4A 2767   3.508   0.478   5.483
  462POPC   C1B 2768   3.246   0.487   4.583
  462POPC   C2B 2769   3.293   0.431   4.883
  462POPC   C3B 2770   3.273   0.502   5.183
  462POPC   C4B 2771   3.246   0.439   5.483
  463POPC   NC3 2772   9.676   8.932   3.683
  463POPC   PO4 2773   9.688   8.873   3.983
  463POPC   GL1 2774   9.640   8.873   4.283
  463POPC   GL2 2775   9.795   8.771   4.283
  463POPC   C1A 2776   9.714   8.880   4.583
  463POPC   D2A 2777   9.713   8.911   4.883
  463POPC   C3A 2778   9.621   8.946   5.183
  463POPC   C4A 2779   9.637   8.896   5.483
  463POPC   C1B 2780   9.865   8.699   4.583
  463POPC   C2B 2781   9.899   8.745   4.883
  463POPC   C3B 2782   9.852   8.735   5.183
  463POPC   C4B 2783   9.851   8.708   5.483
  464POPC   NC3 2784   7.367   3.540   3.683
  464POPC   PO4 2785   7.387   3.520   3.983
  464POPC   GL1 2786   7.352   3.553   4.283
  464POPC   GL2 2787   7.465   3.412   4.283
  464POPC   C1A 2788   7.315   3.486   4.583
  464POPC   D2A 2789   7.366   3.552   4.883
  464POPC   C3A 2790   7.403   3.478   5.183
  464POPC   C4A 2791   7.369   3.549   5.483
  464POPC   C1B 2792   7.500   3.334   4.583
  464POPC   C2B 2793   7.495   3.351   4.883
  464POPC   C3B 2794   7.495   3.320   5.183
  464POPC   C4B 2795   7.519   3.337   5.483
  465POPC   NC3 2796   8.918   4.254   3.683
  465POPC   PO4 2797   8.900   4.242   3.983
  465POPC   GL1 2798   8.919   4.313   4.283
  465POPC   GL2 2799   8.954   4.248   4.283
  465POPC   C1A 2800   8.923   4.277   4.583
  465POPC   D2A 2801   8.932   4.323   4.883
  465POPC   C3A 2802   8.918   4.257   5.183
  465POPC   C4A 2803   8.928   4.250   5.483
  465POPC   C1B 2804   9.153   4.148   4.583
  465POPC   C2B 2805   9.133   4.150   4.883
  465POPC   C3B 2806   9.151   4.189   5.183
  465POPC   C4B 2807   9.114   4.185   5.483
  466POPC   NC3 2808   3.485   6.587   3.683
  466POPC   PO4 2809   3.507   6.630   3.983
  466POPC   GL1 2810   3.535   6.630   4.283
  466POPC   GL2 2811   3.546   6.712   4.283
  466POPC   C1A 2812   3.516   6.556   4.583
  466POPC   D2A 2813   3.538   6.580   4.883
  466POPC   C3A 2814   3.521   6.610   5.183
  466POPC   C4A 2815   3.550   6.548   5.483
  466POPC   C1B 2816   3.674   6.827   4.583
  466POPC   C2B 2817   3.640   6.850   4.883
  466POPC   C3B 2818   3.621   6.832   5.183
  466POPC   C4B 2819   3.643   6.789   5.483
  467POPC   NC3 2820   4.241   8.170   3.683
  467POPC   PO4 2821   4.306   8.174   3.983
  467POPC   GL1 2822   4.282   8.127   4.283
  467POPC   GL2 2823   4.211   7.986   4.283
  467POPC   C1A 2824   4.279   8.113   4.583
  467POPC   D2A 2825   4.278   8.093   4.883
  467POPC   C3A 2826   4.328   8.093   5.183
  467POPC   C4A 2827   4.233   8.095   5.483
  467POPC   C1B 2828   4.260   7.887   4.583
  467POPC   C2B 2829   4.168   7.890   4.883
  467POPC   C3B 2830   4.192   7.926   5.183
  467POPC   C4B 2831   4.235   7.913   5.483
  468POPC   NC3 2832   5.087   8.918   3.683
  468POPC   PO4 2833   5.063   8.896   3.983
  468POPC   GL1 2834   5.096   8.850   4.283
  468POPC   GL2 2835   5.071   9.042   4.283
  468POPC   C1A 2836   5.005   8.919   4.583
  468POPC   D2A 2837   5.006   8.914   4.883
  468POPC   C3A 2838   5.053   8.903   5.183
  468POPC   C4A 2839   5.034   8.862   5.483
  468POPC   C1B 2840   5.106   9.128   4.583
  468POPC   C2B 2841   5.048   9.130   4.883
  468POPC   C3B 2842   5.063   9.121   5.183
  468POPC   C4B 2843   5.034   9.142   5.483
  469POPC   NC3 2844   6.610   2.767   3.683
  469POPC   PO4 2845   6.574   2.754   3.983
  469POPC   GL1 2846   6.558   2.783   4.283
  469POPC   GL2 2847   6.719   2.780   4.283
  469POPC   C1A 2848   6.625   2.729   4.583
  469POPC   D2A 2849   6.574   2.697   4.883
  469POPC   C3A 2850   6.563   2.759   5.183
  469POPC   C4A 2851   6.588   2.756   5.483
  469POPC   C1B 2852   6.867   2.738   4.583
  469POPC   C2B 2853   6.877   2.721   4.883
  469POPC   C3B 2854   6.886   2.743   5.183
  469POPC   C4B 2855   6.877   2.733   5.483
  470POPC   NC3 2856   0.407   8.111   3.683
  470POPC   PO4 2857   0.482   8.148   3.983
  470POPC   GL1 2858   0.412   8.081   4.283
  470POPC   GL2 2859   0.566   8.199   4.283
  470POPC   C1A 2860   0.414   8.083   4.583
  470POPC   D2A 2861   0.409   8.165   4.883
  470POPC   C3A 2862   0.424   8.113   5.183
  470POPC   C4A 2863   0.419   8.139   5.483
  470POPC   C1B 2864   0.614   8.275   4.583
  470POPC   C2B 2865   0.661   8.217   4.883
  470POPC   C3B 2866   0.620   8.249   5.183
  470POPC   C4B 2867   0.640   8.246   5.483
  471POPC   NC3 2868   6.618   8.127   3.683
  471POPC   PO4 2869   6.545   8.121   3.983
  471POPC   GL1 2870   6.545   8.118   4.283
  471POPC   GL2 2871   6.724   8.185   4.283
  471POPC   C1A 2872   6.582   8.152   4.583
  471POPC   D2A 2873   6.574   8.150   4.883
  471POPC   C3A 2874   6.613   8.120   5.183
  471POPC   C4A 2875   6.622   8.090   5.483
  471POPC   C1B 2876   6.795   8.188   4.583
  471POPC   C2B 2877   6.837   8.152   4.883
  471POPC   C3B 2878   6.857   8.174   5.183
  471POPC   C4B 2879   6.860   8.181   5.483
  472POPC   NC3 2880   8.123   5.032   3.683
  472POPC   PO4 2881   8.130   5.054   3.983
  472POPC   GL1 2882   8.079   5.056   4.283
  472POPC   GL2 2883   8.021   4.986   4.283
  472POPC   C1A 2884   8.134   5.094   4.583
  472POPC   D2A 2885   8.137   5.073   4.883
  472POPC   C3A 2886   8.102   5.044   5.183
  472POPC   C4A 2887   8.140   5.054   5.483
  472POPC   C1B 2888   7.854   4.991   4.583
  472POPC   C2B 2889   7.845   4.927   4.883
  472POPC   C3B 2890   7.918   4.959   5.183
  472POPC   C4B 2891   7.852   4.968   5.483
  473POPC   NC3 2892   5.091   7.313   3.683
  473POPC   PO4 2893   5.095   7.345   3.983
  473POPC   GL1 2894   5.072   7.402   4.283
  473POPC   GL2 2895   5.186   7.288   4.283
  473POPC   C1A 2896   5.088   7.313   4.583
  473POPC   D2A 2897   5.044   7.399   4.883
  473POPC   C3A 2898   5.034   7.388   5.183
  473POPC   C4A 2899   5.083   7.381   5.483
  473POPC   C1B 2900   5.331   7.278   4.583
  473POPC   C2B 2901   5.273   7.262   4.883
  473POPC   C3B 2902   5.268   7.246   5.183
  473POPC   C4B 2903   5.318   7.313   5.483
  474POPC   NC3 2904   7.339   8.124   3.683
  474POPC   PO4 2905   7.402   8.097   3.983
  474POPC   GL1 2906   7.363   8.146   4.283
  474POPC   GL2 2907   7.459   8.173   4.283
  474POPC   C1A 2908   7.388   8.107   4.583
  474POPC   D2A 2909   7.346   8.124   4.883
  474POPC   C3A 2910   7.364   8.118   5.183
  474POPC   C4A 2911   7.396   8.166   5.483
  474POPC   C1B 2912   7.557   8.239   4.583
  474POPC   C2B 2913   7.565   8.213   4.883
  474POPC   C3B 2914   7.558   8.183   5.183
  474POPC   C4B 2915   7.593   8.168   5.483
  475POPC   NC3 2916   9.664   5.025   3.683
  475POPC   PO4 2917   9.655   5.077   3.983
  475POPC   GL1 2918   9.672   5.031   4.283
  475POPC   GL2 2919   9.511   4.980   4.283
  475POPC   C1A 2920   9.700   5.079   4.583
  475POPC   D2A 2921   9.657   5.034   4.883
  475POPC   C3A 2922   9.669   5.026   5.183
  475POPC   C4A 2923   9.693   5.094   5.483
  475POPC   C1B 2924   9.437   4.956   4.583
  475POPC   C2B 2925   9.422   4.969   4.883
  475POPC   C3B 2926   9.481   4.938   5.183
  475POPC   C4B 2927   9.489   4.905   5.483
  476POPC   NC3 2928   6.546   7.372   3.683
  476POPC   PO4 2929   6.542   7.386   3.983
  476POPC   GL1 2930   6.585   7.368   4.283
  476POPC   GL2 2931   6.513   7.340   4.283
  476POPC   C1A 2932   6.595   7.351   4.583
  476POPC   D2A 2933   6.628   7.314   4.883
  476POPC   C3A 2934   6.547   7.392   5.183
  476POPC   C4A 2935   6.594   7.314   5.483
  476POPC   C1B 2936   6.326   7.276   4.583
  476POPC   C2B 2937   6.321   7.213   4.883
  476POPC   C3B 2938   6.374   7.272   5.183
  476POPC   C4B 2939   6.328   7.255   5.483
  477POPC   NC3 2940   1.973   8.106   3.683
  477POPC   PO4 2941   1.979   8.078   3.983
  477POPC   GL1 2942   1.941   8.081   4.283
  477POPC   GL2 2943   2.041   8.051   4.283
  477POPC   C1A 2944   1.939   8.112   4.583
  477POPC   D2A 2945   2.015   8.155   4.883
  477POPC   C3A 2946   1.985   8.141   5.183
  477POPC   C4A 2947   2.003   8.103   5.483
  477POPC   C1B 2948   2.134   7.993   4.583
  477POPC   C2B 2949   2.149   7.936   4.883
  477POPC   C3B 2950   2.138   7.947   5.183
  477POPC   C4B 2951   2.144   8.029   5.483
  478POPC   NC3 2952   8.859   8.108   3.683
  478POPC   PO4 2953   8.862   8.116   3.983
  478POPC   GL1 2954   8.853   8.104   4.283
  478POPC   GL2 2955   8.987   8.233   4.283
  478POPC   C1A 2956   8.938   8.157   4.583
  478POPC   D2A 2957   8.855   8.152   4.883
  478POPC   C3A 2958   8.868   8.134   5.183
  478POPC   C4A 2959   8.921   8.125   5.483
  478POPC   C1B 2960   8.990   8.394   4.583
  478POPC   C2B 2961   8.970   8.403   4.883
  478POPC   C3B 2962   8.974   8.394   5.183
  478POPC   C4B 2963   8.999   8.316   5.483
  479POPC   NC3 2964   4.260   7.341   3.683
  479POPC   PO4 2965   4.232   7.369   3.983
  479POPC   GL1 2966   4.317   7.345   4.283
  479POPC   GL2 2967   4.155   7.483   4.283
  479POPC   C1A 2968   4.322   7.308   4.583
  479POPC   D2A 2969   4.236   7.400   4.883
  479POPC   C3A 2970   4.290   7.374   5.183
  479POPC   C4A 2971   4.316   7.377   5.483
  479POPC   C1B 2972   4.065   7.551   4.583
  479POPC   C2B 2973   4.088   7.554   4.883
  479POPC   C3B 2974   4.086   7.473   5.183
  479POPC   C4B 2975   4.044   7.529   5.483
  480POPC   NC3 2976   0.448   3.511   3.683
  480POPC   PO4 2977   0.405   3.485   3.983
  480POPC   GL1 2978   0.453   3.484   4.283
  480POPC   GL2 2979   0.438   3.373   4.283
  480POPC   C1A 2980   0.425   3.467   4.583
  480POPC   D2A 2981   0.451   3.543   4.883
  480POPC   C3A 2982   0.467   3.545   5.183
  480POPC   C4A 2983   0.402   3.479   5.483
  480POPC   C1B 2984   0.406   3.252   4.583
  480POPC   C2B 2985   0.413   3.312   4.883
  480POPC   C3B 2986   0.361   3.300   5.183
  480POPC   C4B 2987   0.355   3.317   5.483
  481POPC   NC3 2988   4.297   1.228   3.683
  481POPC   PO4 2989   4.331   1.234   3.983
  481POPC   GL1 2990   4.254   1.221   4.283
  481POPC   GL2 2991   4.264   1.360   4.283
  481POPC   C1A 2992   4.268   1.221   4.583
  481POPC   D2A 2993   4.316   1.253   4.883
  481POPC   C3A 2994   4.262   1.208   5.183
  481POPC   C4A 2995   4.237   1.180   5.483
  481POPC   C1B 2996   4.277   1.423   4.583
  481POPC   C2B 2997   4.269   1.497   4.883
  481POPC   C3B 2998   4.283   1.491   5.183
  481POPC   C4B 2999   4.207   1.458   5.483
  482POPC   NC3 3000   5.771   8.863   3.683
  482POPC   PO4 3001   5.805   8.926   3.983
  482POPC   GL1 3002   5.805   8.888   4.283
  482POPC   GL2 3003   5.772   9.021   4.283
  482POPC   C1A 3004   5.774   8.888   4.583
  482POPC   D2A 3005   5.820   8.942   4.883
  482POPC   C3A 3006   5.840   8.900   5.183
  482POPC   C4A 3007   5.837   8.874   5.483
  482POPC   C1B 3008   5.743   9.161   4.583
  482POPC   C2B 3009   5.729   9.143   4.883
  482POPC   C3B 3010   5.775   9.100   5.183
  482POPC   C4B 3011   5.773   9.161   5.483
  483POPC   NC3 3012   2.715   6.575   3.683
  483POPC   PO4 3013   2.741   6.565   3.983
  483POPC   GL1 3014   2.708   6.612   4.283
  483POPC   GL2 3015   2.723   6.499   4.283
  483POPC   C1A 3016   2.750   6.579   4.583
  483POPC   D2A 3017   2.739   6.626   4.883
  483POPC   C3A 3018   2.739   6.605   5.183
  483POPC   C4A 3019   2.715   6.605   5.483
  483POPC   C1B 3020   2.774   6.324   4.583
  483POPC   C2B 3021   2.822   6.318   4.883
  483POPC   C3B 3022   2.768   6.366   5.183
  483POPC   C4B 3023   2.783   6.365   5.483
  484POPC   NC3 3024   6.606   9.694   3.683
  484POPC   PO4 3025   6.619   9.616   3.983
  484POPC   GL1 3026   6.565   9.696   4.283
  484POPC   GL2 3027   6.688   9.719   4.283
  484POPC   C1A 3028   6.623   9.682   4.583
  484POPC   D2A 3029   6.586   9.703   4.883
  484POPC   C3A 3030   6.572   9.646   5.183
  484POPC   C4A 3031   6.551   9.656   5.483
  484POPC   C1B 3032   6.734   9.835   4.583
  484POPC   C2B 3033   6.744   9.794   4.883
  484POPC   C3B 3034   6.771   9.821   5.183
  484POPC   C4B 3035   6.792   9.859   5.483
  485POPC   NC3 3036   1.232   8.149   3.683
  485POPC   PO4 3037   1.253   8.134   3.983
  485POPC   GL1 3038   1.167   8.084   4.283
  485POPC   GL2 3039   1.215   8.013   4.283
  485POPC   C1A 3040   1.156   8.158   4.583
  485POPC   D2A 3041   1.241   8.161   4.883
  485POPC   C3A 3042   1.208   8.158   5.183
  485POPC   C4A 3043   1.253   8.077   5.483
  485POPC   C1B 3044   1.225   7.882   4.583
  485POPC   C2B 3045   1.189   7.860   4.883
  485POPC   C3B 3046   1.206   7.919   5.183
  485POPC   C4B 3047   1.197   7.850   5.483
  486POPC   NC3 3048   0.449   6.628   3.683
  486POPC   PO4 3049   0.467   6.604   3.983
  486POPC   GL1 3050   0.441   6.634   4.283
  486POPC   GL2 3051   0.499   6.755   4.283
  486POPC   C1A 3052   0.410   6.554   4.583
  486POPC   D2A 3053   0.433   6.541   4.883
  486POPC   C3A 3054   0.440   6.579   5.183
  486POPC   C4A 3055   0.444   6.581   5.483
  486POPC   C1B 3056   0.539   6.805   4.583
  486POPC   C2B 3057   0.475   6.810   4.883
  486POPC   C3B 3058   0.531   6.814   5.183
  486POPC   C4B 3059   0.505   6.806   5.483
  487POPC   NC3 3060   7.366   1.155   3.683
  487POPC   PO4 3061   7.370   1.163   3.983
  487POPC   GL1 3062   7.329   1.214   4.283
  487POPC   GL2 3063   7.366   1.077   4.283
  487POPC   C1A 3064   7.383   1.164   4.583
  487POPC   D2A 3065   7.365   1.209   4.883
  487POPC   C3A 3066   7.363   1.197   5.183
  487POPC   C4A 3067   7.401   1.222   5.483
  487POPC   C1B 3068   7.316   0.954   4.583
  487POPC   C2B 3069   7.360   0.987   4.883
  487POPC   C3B 3070   7.324   0.947   5.183
  487POPC   C4B 3071   7.344   0.911   5.483
  488POPC   NC3 3072   2.768   4.280   3.683
  488POPC   PO4 3073   2.709   4.235   3.983
  488POPC   GL1 3074   2.729   4.330   4.283
  488POPC   GL2 3075   2.860   4.278   4.283
  488POPC   C1A 3076   2.779   4.290   4.583
  488POPC   D2A 3077   2.736   4.255   4.883
  488POPC   C3A 3078   2.693   4.248   5.183
  488POPC   C4A 3079   2.761   4.288   5.483
  488POPC   C1B 3080   2.953   4.339   4.583
  488POPC   C2B 3081   3.010   4.280   4.883
  488POPC   C3B 3082   2.982   4.352   5.183
  488POPC   C4B 3083   3.035   4.356   5.483
  489POPC   NC3 3084   0.450   5.842   3.683
  489POPC   PO4 3085   0.417   5.830   3.983
  489POPC   GL1 3086   0.396   5.772   4.283
  489POPC   GL2 3087   0.516   5.711   4.283
  489POPC   C1A 3088   0.405   5.815   4.583
  489POPC   D2A 3089   0.410   5.820   4.883
  489POPC   C3A 3090   0.415   5.853   5.183
  489POPC   C4A 3091   0.455   5.778   5.483
  489POPC   C1B 3092   0.506   5.554   4.583
  489POPC   C2B 3093   0.500   5.541   4.883
  489POPC   C3B 3094   0.491   5.576   5.183
  489POPC   C4B 3095   0.578   5.562   5.483
  490POPC   NC3 3096   2.000   5.814   3.683
  490POPC   PO4 3097   1.925   5.827   3.983
  490POPC   GL1 3098   1.966   5.786   4.283
  490POPC   GL2 3099   1.915   5.881   4.283
  490POPC   C1A 3100   1.999   5.803   4.583
  490POPC   D2A 3101   1.944   5.769   4.883
  490POPC   C3A 3102   1.977   5.814   5.183
  490POPC   C4A 3103   1.972   5.835   5.483
  490POPC   C1B 3104   1.870   6.033   4.583
  490POPC   C2B 3105   1.862   6.072   4.883
  490POPC   C3B 3106   1.832   6.081   5.183
  490POPC   C4B 3107   1.824   6.073   5.483
  491POPC   NC3 3108   2.011   8.937   3.683
  491POPC   PO4 3109   1.926   8.892   3.983
  491POPC   GL1 3110   1.975   8.847   4.283
  491POPC   GL2 3111   1.940   8.969   4.283
  491POPC   C1A 3112   1.968   8.913   4.583
  491POPC   D2A 3113   1.971   8.926   4.883
  491POPC   C3A 3114   1.940   8.898   5.183
  491POPC   C4A 3115   1.931   8.875   5.483
  491POPC   C1B 3116   1.824   9.064   4.583
  491POPC   C2B 3117   1.799   9.064   4.883
  491POPC   C3B 3118   1.820   9.083   5.183
  491POPC   C4B 3119   1.784   9.145   5.483
  492POPC   NC3 3120   6.588   1.928   3.683
  492POPC   PO4 3121   6.623   1.965   3.983
  492POPC   GL1 3122   6.590   1.931   4.283
  492POPC   GL2 3123   6.574   1.890   4.283
  492POPC   C1A 3124   6.543   1.933   4.583
  492POPC   D2A 3125   6.567   1.965   4.883
  492POPC   C3A 3126   6.541   1.976   5.183
  492POPC   C4A 3127   6.635   1.978   5.483
  492POPC   C1B 3128   6.596   1.772   4.583
  492POPC   C2B 3129   6.576   1.760   4.883
  492POPC   C3B 3130   6.600   1.704   5.183
  492POPC   C4B 3131   6.578   1.762   5.483
  493POPC   NC3 3132   9.706   9.670   3.683
  493POPC   PO4 3133   9.657   9.643   3.983
  493POPC   GL1 3134   9.702   9.677   4.283
  493POPC   GL2 3135   9.741   9.587   4.283
  493POPC   C1A 3136   9.687   9.688   4.583
  493POPC   D2A 3137   9.663   9.672   4.883
  493POPC   C3A 3138   9.706   9.619   5.183
  493POPC   C4A 3139   9.682   9.670   5.483
  493POPC   C1B 3140   9.842   9.538   4.583
  493POPC   C2B 3141   9.856   9.596   4.883
  493POPC   C3B 3142   9.848   9.572   5.183
  493POPC   C4B 3143   9.911   9.555   5.483
  494POPC   NC3 3144   8.866   3.516   3.683
  494POPC   PO4 3145   8.922   3.467   3.983
  494POPC   GL1 3146   8.915   3.503   4.283
  494POPC   GL2 3147   8.912   3.683   4.283
  494POPC   C1A 3148   8.941   3.547   4.583
  494POPC   D2A 3149   8.943   3.550   4.883
  494POPC   C3A 3150   8.882   3.468   5.183
  494POPC   C4A 3151   8.865   3.505   5.483
  494POPC   C1B 3152   8.961   3.789   4.583
  494POPC   C2B 3153   8.952   3.789   4.883
  494POPC   C3B 3154   8.974   3.723   5.183
  494POPC   C4B 3155   8.952   3.763   5.483
  495POPC   NC3 3156   9.684   8.079   3.683
  495POPC   PO4 3157   9.703   8.105   3.983
  495POPC   GL1 3158   9.714   8.081   4.283
  495POPC   GL2 3159   9.755   8.110   4.283
  495POPC   C1A 3160   9.713   8.094   4.583
  495POPC   D2A 3161   9.660   8.131   4.883
  495POPC   C3A 3162   9.700   8.080   5.183
  495POPC   C4A 3163   9.619   8.138   5.483
  495POPC   C1B 3164   9.868   8.027   4.583
  495POPC   C2B 3165   9.924   7.995   4.883
  495POPC   C3B 3166   9.883   8.028   5.183
  495POPC   C4B 3167   9.877   8.040   5.483
  496POPC   NC3 3168   8.100   3.522   3.683
  496POPC   PO4 3169   8.174   3.534   3.983
  496POPC   GL1 3170   8.134   3.521   4.283
  496POPC   GL2 3171   8.289   3.445   4.283
  496POPC   C1A 3172   8.143   3.516   4.583
  496POPC   D2A 3173   8.148   3.462   4.883
  496POPC   C3A 3174   8.091   3.542   5.183
  496POPC   C4A 3175   8.161   3.549   5.483
  496POPC   C1B 3176   8.321   3.452   4.583
  496POPC   C2B 3177   8.369   3.395   4.883
  496POPC   C3B 3178   8.346   3.381   5.183
  496POPC   C4B 3179   8.360   3.418   5.483
  497POPC   NC3 3180   1.155   8.890   3.683
  497POPC   PO4 3181   1.245   8.921   3.983
  497POPC   GL1 3182   1.229   8.918   4.283
  497POPC   GL2 3183   1.325   8.989   4.283
  497POPC   C1A 3184   1.196   8.927   4.583
  497POPC   D2A 3185   1.162   8.896   4.883
  497POPC   C3A 3186   1.198   8.860   5.183
  497POPC   C4A 3187   1.229   8.892   5.483
  497POPC   C1B 3188   1.316   9.112   4.583
  497POPC   C2B 3189   1.326   9.080   4.883
  497POPC   C3B 3190   1.302   9.112   5.183
  497POPC   C4B 3191   1.337   9.080   5.483
  498POPC   NC3 3192   1.941   6.623   3.683
  498POPC   PO4 3193   1.943   6.553   3.983
  498POPC   GL1 3194   2.004   6.593   4.283
  498POPC   GL2 3195   1.868   6.521   4.283
  498POPC   C1A 3196   2.014   6.540   4.583
  498POPC   D2A 3197   1.996   6.593   4.883
  498POPC   C3A 3198   2.010   6.546   5.183
  498POPC   C4A 3199   1.994   6.583   5.483
  498POPC   C1B 3200   1.730   6.553   4.583
  498POPC   C2B 3201   1.707   6.519   4.883
  498POPC   C3B 3202   1.736   6.525   5.183
  498POPC   C4B 3203   1.731   6.506   5.483
  499POPC   NC3 3204   1.926   9.715   3.683
  499POPC   PO4 3205   1.943   9.620   3.983
  499POPC   GL1 3206   1.952   9.700   4.283
  499POPC   GL2 3207   1.952   9.769   4.283
  499POPC   C1A 3208   1.966   9.710   4.583
  499POPC   D2A 3209   1.950   9.672   4.883
  499POPC   C3A 3210   1.987   9.650   5.183
  499POPC   C4A 3211   1.977   9.642   5.483
  499POPC   C1B 3212   1.877   9.908   4.583
  499POPC   C2B 3213   1.894   9.916   4.883
  499POPC   C3B 3214   1.891   9.926   5.183
  499POPC   C4B 3215   1.911   9.879   5.483
  500POPC   NC3 3216   8.157   1.183   3.683
  500POPC   PO4 3217   8.162   1.170   3.983
  500POPC   GL1 3218   8.169   1.202   4.283
  500POPC   GL2 3219   8.004   1.298   4.283
  500POPC   C1A 3220   8.121   1.194   4.583
  500POPC   D2A 3221   8.150   1.236   4.883
  500POPC   C3A 3222   8.160   1.217   5.183
  500POPC   C4A 3223   8.083   1.210   5.483
  500POPC   C1B 3224   7.933   1.391   4.583
  500POPC   C2B 3225   7.947   1.390   4.883
  500POPC   C3B 3226   7.974   1.365   5.183
  500POPC   C4B 3227   7.913   1.340   5.483
  501POPC   NC3 3228   7.341   5.854   3.683
  501POPC   PO4 3229   7.402   5.855   3.983
  501POPC   GL1 3230   7.315   5.809   4.283
  501POPC   GL2 3231   7.252   5.789   4.283
  501POPC   C1A 3232   7.346   5.859   4.583
  501POPC   D2A 3233   7.346   5.813   4.883
  501POPC   C3A 3234   7.342   5.857   5.183
  501POPC   C4A 3235   7.405   5.802   5.483
  501POPC   C1B 3236   7.100   5.859   4.583
  501POPC   C2B 3237   7.143   5.819   4.883
  501POPC   C3B 3238   7.068   5.793   5.183
  501POPC   C4B 3239   7.089   5.857   5.483
  502POPC   NC3 3240   6.600   1.157   3.683
  502POPC   PO4 3241   6.627   1.248   3.983
  502POPC   GL1 3242   6.544   1.173   4.283
  502POPC   GL2 3243   6.448   1.177   4.283
  502POPC   C1A 3244   6.582   1.204   4.583
  502POPC   D2A 3245   6.620   1.172   4.883
  502POPC   C3A 3246   6.565   1.173   5.183
  502POPC   C4A 3247   6.599   1.250   5.483
  502POPC   C1B 3248   6.407   1.125   4.583
  502POPC   C2B 3249   6.360   1.067   4.883
  502POPC   C3B 3250   6.400   1.123   5.183
  502POPC   C4B 3251   6.337   1.069   5.483
  503POPC   NC3 3252   5.038   9.688   3.683
  503POPC   PO4 3253   5.014   9.709   3.983
  503POPC   GL1 3254   5.039   9.654   4.283
  503POPC   GL2 3255   5.184   9.555   4.283
  503POPC   C1A 3256   5.099   9.632   4.583
  503POPC   D2A 3257   5.087   9.715   4.883
  503POPC   C3A 3258   5.028   9.673   5.183
  503POPC   C4A 3259   5.048   9.699   5.483
  503POPC   C1B 3260   5.269   9.565   4.583
  503POPC   C2B 3261   5.304   9.549   4.883
  503POPC   C3B 3262   5.284   9.540   5.183
  503POPC   C4B 3263   5.263   9.507   5.483
  504POPC   NC3 3264   6.629   0.406   3.683
  504POPC   PO4 3265   6.573   0.397   3.983
  504POPC   GL1 3266   6.544   0.480   4.283
  504POPC   GL2 3267   6.480   0.415   4.283
  504POPC   C1A 3268   6.550   0.452   4.583
  504POPC   D2A 3269   6.626   0.448   4.883
  504POPC   C3A 3270   6.633   0.422   5.183
  504POPC   C4A 3271   6.603   0.443   5.483
  504POPC   C1B 3272   6.331   0.317   4.583
  504POPC   C2B 3273   6.380   0.320   4.883
  504POPC   C3B 3274   6.400   0.300   5.183
  504POPC   C4B 3275   6.387   0.284   5.483
  505POPC   NC3 3276   5.052   8.117   3.683
  505POPC   PO4 3277   5.083   8.177   3.983
  505POPC   GL1 3278   5.095   8.119   4.283
  505POPC   GL2 3279   5.139   8.103   4.283
  505POPC   C1A 3280   5.066   8.078   4.583
  505POPC   D2A 3281   5.018   8.112   4.883
  505POPC   C3A 3282   5.066   8.151   5.183
  505POPC   C4A 3283   5.009   8.102   5.483
  505POPC   C1B 3284   5.261   8.092   4.583
  505POPC   C2B 3285   5.263   8.072   4.883
  505POPC   C3B 3286   5.320   8.147   5.183
  505POPC   C4B 3287   5.272   8.165   5.483
  506POPC   NC3 3288   3.529   9.620   3.683
  506POPC   PO4 3289   3.514   9.706   3.983
  506POPC   GL1 3290   3.507   9.644   4.283
  506POPC   GL2 3291   3.506   9.520   4.283
  506POPC   C1A 3292   3.535   9.647   4.583
  506POPC   D2A 3293   3.505   9.642   4.883
  506POPC   C3A 3294   3.561   9.671   5.183
  506POPC   C4A 3295   3.496   9.684   5.483
  506POPC   C1B 3296   3.483   9.408   4.583
  506POPC   C2B 3297   3.546   9.399   4.883
  506POPC   C3B 3298   3.540   9.396   5.183
  506POPC   C4B 3299   3.479   9.397   5.483
  507POPC   NC3 3300   5.771   1.191   3.683
  507POPC   PO4 3301   5.806   1.169   3.983
  507POPC   GL1 3302   5.789   1.243   4.283
  507POPC   GL2 3303   5.917   1.251   4.283
  507POPC   C1A 3304   5.785   1.230   4.583
  507POPC   D2A 3305   5.859   1.161   4.883
  507POPC   C3A 3306   5.786   1.159   5.183
  507POPC   C4A 3307   5.868   1.226   5.483
  507POPC   C1B 3308   6.056   1.243   4.583
  507POPC   C2B 3309   6.073   1.266   4.883
  507POPC   C3B 3310   6.073   1.312   5.183
  507POPC   C4B 3311   6.058   1.261   5.483
  508POPC   NC3 3312   8.850   5.784   3.683
  508POPC   PO4 3313   8.894   5.838   3.983
  508POPC   GL1 3314   8.928   5.834   4.283
  508POPC   GL2 3315   8.969   5.938   4.283
  508POPC   C1A 3316   8.852   5.839   4.583
  508POPC   D2A 3317   8.857   5.770   4.883
  508POPC   C3A 3318   8.878   5.863   5.183
  508POPC   C4A 3319   8.925   5.826   5.483
  508POPC   C1B 3320   9.040   5.961   4.583
  508POPC   C2B 3321   9.030   5.972   4.883
  508POPC   C3B 3322   9.065   5.973   5.183
  508POPC   C4B 3323   9.087   5.985   5.483
  509POPC   NC3 3324   4.317   1.970   3.683
  509POPC   PO4 3325   4.242   1.973   3.983
  509POPC   GL1 3326   4.308   2.013   4.283
  509POPC   GL2 3327   4.313   2.068   4.283
  509POPC   C1A 3328   4.310   2.001   4.583
  509POPC   D2A 3329   4.267   1.942   4.883
  509POPC   C3A 3330   4.282   1.927   5.183
  509POPC   C4A 3331   4.257   1.970   5.483
  509POPC   C1B 3332   4.321   2.199   4.583
  509POPC   C2B 3333   4.272   2.203   4.883
  509POPC   C3B 3334   4.281   2.186   5.183
  509POPC   C4B 3335   4.320   2.205   5.483
  510POPC   NC3 3336   1.971   7.327   3.683
  510POPC   PO4 3337   1.940   7.314   3.983
  510POPC   GL1 3338   1.995   7.355   4.283
  510POPC   GL2 3339   1.863   7.307   4.283
  510POPC   C1A 3340   1.995   7.361   4.583
  510POPC   D2A 3341   1.992   7.383   4.883
  510POPC   C3A 3342   1.960   7.333   5.183
  510POPC   C4A 3343   1.970   7.365   5.483
  510POPC   C1B 3344   1.838   7.193   4.583
  510POPC   C2B 3345   1.799   7.139   4.883
  510POPC   C3B 3346   1.786   7.134   5.183
  510POPC   C4B 3347   1.768   7.209   5.483
  511POPC   NC3 3348   8.933   1.231   3.683
  511POPC   PO4 3349   8.894   1.202   3.983
  511POPC   GL1 3350   8.858   1.205   4.283
  511POPC   GL2 3351   9.001   1.122   4.283
  511POPC   C1A 3352   8.895   1.188   4.583
  511POPC   D2A 3353   8.896   1.246   4.883
  511POPC   C3A 3354   8.920   1.193   5.183
  511POPC   C4A 3355   8.927   1.162   5.483
  511POPC   C1B 3356   9.093   1.141   4.583
  511POPC   C2B 3357   9.174   1.148   4.883
  511POPC   C3B 3358   9.136   1.095   5.183
  511POPC   C4B 3359   9.152   1.175   5.483
  512POPC   NC3 3360   8.117   2.781   3.683
  512POPC   PO4 3361   8.160   2.720   3.983
  512POPC   GL1 3362   8.078   2.722   4.283
  512POPC   GL2 3363   8.013   2.658   4.283
  512POPC   C1A 3364   8.082   2.751   4.583
  512POPC   D2A 3365   8.146   2.715   4.883
  512POPC   C3A 3366   8.153   2.743   5.183
  512POPC   C4A 3367   8.088   2.693   5.483
  512POPC   C1B 3368   7.951   2.578   4.583
  512POPC   C2B 3369   7.920   2.647   4.883
  512POPC   C3B 3370   7.866   2.641   5.183
  512POPC   C4B 3371   7.965   2.576   5.483
  513POPC   NC3 3372   3.481   2.734   3.683
  513POPC   PO4 3373   3.485   2.764   3.983
  513POPC   GL1 3374   3.496   2.784   4.283
  513POPC   GL2 3375   3.509   2.841   4.283
  513POPC   C1A 3376   3.496   2.718   4.583
  513POPC   D2A 3377   3.475   2.744   4.883
  513POPC   C3A 3378   3.530   2.792   5.183
  513POPC   C4A 3379   3.520   2.784   5.483
  513POPC   C1B 3380   3.603   3.001   4.583
  513POPC   C2B 3381   3.580   3.002   4.883
  513POPC   C3B 3382   3.552   2.967   5.183
  513POPC   C4B 3383   3.558   2.978   5.483
  514POPC   NC3 3384   0.403   1.230   3.683
  514POPC   PO4 3385   0.477   1.172   3.983
  514POPC   GL1 3386   0.439   1.192   4.283
  514POPC   GL2 3387   0.488   1.083   4.283
  514POPC   C1A 3388   0.390   1.189   4.583
  514POPC   D2A 3389   0.477   1.225   4.883
  514POPC   C3A 3390   0.476   1.169   5.183
  514POPC   C4A 3391   0.385   1.202   5.483
  514POPC   C1B 3392   0.560   1.020   4.583
  514POPC   C2B 3393   0.562   0.969   4.883
  514POPC   C3B 3394   0.534   0.985   5.183
  514POPC   C4B 3395   0.554   1.022   5.483
  515POPC   NC3 3396   7.367   7.359   3.683
  515POPC   PO4 3397   7.380   7.322   3.983
  515POPC   GL1 3398   7.403   7.357   4.283
  515POPC   GL2 3399   7.223   7.304   4.283
  515POPC   C1A 3400   7.353   7.383   4.583
  515POPC   D2A 3401   7.347   7.383   4.883
  515POPC   C3A 3402   7.332   7.406   5.183
  515POPC   C4A 3403   7.329   7.318   5.483
  515POPC   C1B 3404   7.148   7.291   4.583
  515POPC   C2B 3405   7.115   7.296   4.883
  515POPC   C3B 3406   7.107   7.298   5.183
  515POPC   C4B 3407   7.175   7.231   5.483
  516POPC   NC3 3408   2.782   7.309   3.683
  516POPC   PO4 3409   2.748   7.332   3.983
  516POPC   GL1 3410   2.742   7.396   4.283
  516POPC   GL2 3411   2.842   7.350   4.283
  516POPC   C1A 3412   2.763   7.395   4.583
  516POPC   D2A 3413   2.707   7.315   4.883
  516POPC   C3A 3414   2.733   7.309   5.183
  516POPC   C4A 3415   2.738   7.374   5.483
  516POPC   C1B 3416   3.028   7.380   4.583
  516POPC   C2B 3417   2.970   7.310   4.883
  516POPC   C3B 3418   3.031   7.343   5.183
  516POPC   C4B 3419   2.977   7.347   5.483
  517POPC   NC3 3420   5.040   0.414   3.683
  517POPC   PO4 3421   5.019   0.475   3.983
  517POPC   GL1 3422   5.024   0.412   4.283
  517POPC   GL2 3423   5.207   0.524   4.283
  517POPC   C1A 3424   5.079   0.429   4.583
  517POPC   D2A 3425   5.024   0.473   4.883
  517POPC   C3A 3426   5.001   0.393   5.183
  517POPC   C4A 3427   5.033   0.476   5.483
  517POPC   C1B 3428   5.226   0.571   4.583
  517POPC   C2B 3429   5.317   0.574   4.883
  517POPC   C3B 3430   5.240   0.510   5.183
  517POPC   C4B 3431   5.288   0.580   5.483
  518POPC   NC3 3432   5.039   2.708   3.683
  518POPC   PO4 3433   5.044   2.742   3.983
  518POPC   GL1 3434   5.023   2.695   4.283
  518POPC   GL2 3435   5.181   2.766   4.283
  518POPC   C1A 3436   5.026   2.706   4.583
  518POPC   D2A 3437   5.027   2.733   4.883
  518POPC   C3A 3438   5.026   2.726   5.183
  518POPC   C4A 3439   5.061   2.738   5.483
  518POPC   C1B 3440   5.242   2.842   4.583
  518POPC   C2B 3441   5.301   2.874   4.883
  518POPC   C3B 3442   5.265   2.902   5.183
  518POPC   C4B 3443   5.270   2.879   5.483
  519POPC   NC3 3444   1.203   5.793   3.683
  519POPC   PO4 3445   1.198   5.783   3.983
  519POPC   GL1 3446   1.196   5.856   4.283
  519POPC   GL2 3447   1.127   5.834   4.283
  519POPC   C1A 3448   1.214   5.798   4.583
  519POPC   D2A 3449   1.188   5.859   4.883
  519POPC   C3A 3450   1.228   5.857   5.183
  519POPC   C4A 3451   1.179   5.810   5.483
  519POPC   C1B 3452   0.955   5.860   4.583
  519POPC   C2B 3453   0.919   5.841   4.883
  519POPC   C3B 3454   0.915   5.922   5.183
  519POPC   C4B 3455   0.921   5.845   5.483
  520POPC   NC3 3456   8.175   1.930   3.683
  520POPC   PO4 3457   8.156   1.984   3.983
  520POPC   GL1 3458   8.099   1.976   4.283
  520POPC   GL2 3459   8.245   2.025   4.283
  520POPC   C1A 3460   8.152   1.960   4.583
  520POPC   D2A 3461   8.175   1.963   4.883
  520POPC   C3A 3462   8.120   1.974   5.183
  520POPC   C4A 3463   8.084   1.937   5.483
  520POPC   C1B 3464   8.286   2.222   4.583
  520POPC   C2B 3465   8.268   2.136   4.883
  520POPC   C3B 3466   8.256   2.211   5.183
  520POPC   C4B 3467   8.256   2.125   5.483
  521POPC   NC3 3468   6.603   8.893   3.683
  521POPC   PO4 3469   6.625   8.863   3.983
  521POPC   GL1 3470   6.550   8.887   4.283
  521POPC   GL2 3471   6.467   8.792   4.283
  521POPC   C1A 3472   6.627   8.860   4.583
  521POPC   D2A 3473   6.545   8.852   4.883
  521POPC   C3A 3474   6.574   8.940   5.183
  521POPC   C4A 3475   6.632   8.859   5.483
  521POPC   C1B 3476   6.377   8.745   4.583
  521POPC   C2B 3477   6.424   8.713   4.883
  521POPC   C3B 3478   6.398   8.676   5.183
  521POPC   C4B 3479   6.384   8.755   5.483
  522POPC   NC3 3480   7.322   5.003   3.683
  522POPC   PO4 3481   7.400   5.032   3.983
  522POPC   GL1 3482   7.394   5.044   4.283
  522POPC   GL2 3483   7.211   5.025   4.283
  522POPC   C1A 3484   7.352   5.010   4.583
  522POPC   D2A 3485   7.329   5.033   4.883
  522POPC   C3A 3486   7.358   5.090   5.183
  522POPC   C4A 3487   7.399   5.091   5.483
  522POPC   C1B 3488   7.102   5.078   4.583
  522POPC   C2B 3489   7.154   5.034   4.883
  522POPC   C3B 3490   7.076   5.001   5.183
  522POPC   C4B 3491   7.087   4.980   5.483
  523POPC   NC3 3492   6.633   5.087   3.683
  523POPC   PO4 3493   6.543   5.058   3.983
  523POPC   GL1 3494   6.616   5.022   4.283
  523POPC   GL2 3495   6.684   5.070   4.283
  523POPC   C1A 3496   6.638   5.055   4.583
  523POPC   D2A 3497   6.619   5.019   4.883
  523POPC   C3A 3498   6.551   5.029   5.183
  523POPC   C4A 3499   6.571   5.089   5.483
  523POPC   C1B 3500   6.809   5.093   4.583
  523POPC   C2B 3501   6.832   5.068   4.883
  523POPC   C3B 3502   6.834   5.095   5.183
  523POPC   C4B 3503   6.801   5.103   5.483
  524POPC   NC3 3504   2.023   5.093   3.683
  524POPC   PO4 3505   1.977   5.053   3.983
  524POPC   GL1 3506   2.021   5.037   4.283
  524POPC   GL2 3507   1.917   4.988   4.283
  524POPC   C1A 3508   1.959   5.019   4.583
  524POPC   D2A 3509   1.981   5.029   4.883
  524POPC   C3A 3510   1.990   5.005   5.183
  524POPC   C4A 3511   2.007   5.084   5.483
  524POPC   C1B 3512   1.806   4.918   4.583
  524POPC   C2B 3513   1.772   4.900   4.883
  524POPC   C3B 3514   1.764   4.946   5.183
  524POPC   C4B 3515   1.757   4.877   5.483
  525POPC   NC3 3516   9.665   6.613   3.683
  525POPC   PO4 3517   9.647   6.590   3.983
  525POPC   GL1 3518   9.661   6.555   4.283
  525POPC   GL2 3519   9.536   6.539   4.283
  525POPC   C1A 3520   9.676   6.597   4.583
  525POPC   D2A 3521   9.637   6.586   4.883
  525POPC   C3A 3522   9.663   6.591   5.183
  525POPC   C4A 3523   9.647   6.539   5.483
  525POPC   C1B 3524   9.473   6.463   4.583
  525POPC   C2B 3525   9.468   6.456   4.883
  525POPC   C3B 3526   9.394   6.451   5.183
  525POPC   C4B 3527   9.419   6.508   5.483
  526POPC   NC3 3528   1.926   3.529   3.683
  526POPC   PO4 3529   2.011   3.525   3.983
  526POPC   GL1 3530   1.965   3.506   4.283
  526POPC   GL2 3531   1.828   3.539   4.283
  526POPC   C1A 3532   1.948   3.463   4.583
  526POPC   D2A 3533   1.938   3.499   4.883
  526POPC   C3A 3534   1.926   3.546   5.183
  526POPC   C4A 3535   2.014   3.523   5.483
  526POPC   C1B 3536   1.734   3.587   4.583
  526POPC   C2B 3537   1.726   3.549   4.883
  526POPC   C3B 3538   1.738   3.570   5.183
  526POPC   C4B 3539   1.683   3.586   5.483
  527POPC   NC3 3540   7.373   9.702   3.683
  527POPC   PO4 3541   7.340   9.703   3.983
  527POPC   GL1 3542   7.366   9.666   4.283
  527POPC   GL2 3543   7.202   9.659   4.283
  527POPC   C1A 3544   7.337   9.635   4.583
  527POPC   D2A 3545   7.359   9.710   4.883
  527POPC   C3A 3546   7.385   9.686   5.183
  527POPC   C4A 3547   7.375   9.689   5.483
  527POPC   C1B 3548   7.124   9.757   4.583
  527POPC   C2B 3549   7.079   9.752   4.883
  527POPC   C3B 3550   7.138   9.696   5.183
  527POPC   C4B 3551   7.151   9.785   5.483
  528POPC   NC3 3552   6.638   3.523   3.683
  528POPC   PO4 3553   6.564   3.466   3.983
  528POPC   GL1 3554   6.608   3.469   4.283
  528POPC   GL2 3555   6.649   3.665   4.283
  528POPC   C1A 3556   6.614   3.526   4.583
  528POPC   D2A 3557   6.590   3.514   4.883
  528POPC   C3A 3558   6.616   3.472   5.183
  528POPC   C4A 3559   6.625   3.551   5.483
  528POPC   C1B 3560   6.713   3.710   4.583
  528POPC   C2B 3561   6.681   3.743   4.883
  528POPC   C3B 3562   6.686   3.695   5.183
  528POPC   C4B 3563   6.703   3.734   5.483
  529POPC   NC3 3564   2.712   8.096   3.683
  529POPC   PO4 3565   2.739   8.140   3.983
  529POPC   GL1 3566   2.704   8.122   4.283
  529POPC   GL2 3567   2.839   8.176   4.283
  529POPC   C1A 3568   2.718   8.100   4.583
  529POPC   D2A 3569   2.733   8.146   4.883
  529POPC   C3A 3570   2.732   8.082   5.183
  529POPC   C4A 3571   2.780   8.078   5.483
  529POPC   C1B 3572   2.982   8.230   4.583
  529POPC   C2B 3573   2.987   8.232   4.883
  529POPC   C3B 3574   2.925   8.254   5.183
  529POPC   C4B 3575   2.998   8.286   5.483
  530POPC   NC3 3576   1.975   2.714   3.683
  530POPC   PO4 3577   2.000   2.760   3.983
  530POPC   GL1 3578   1.980   2.707   4.283
  530POPC   GL2 3579   1.895   2.778   4.283
  530POPC   C1A 3580   2.011   2.780   4.583
  530POPC   D2A 3581   1.992   2.696   4.883
  530POPC   C3A 3582   1.984   2.756   5.183
  530POPC   C4A 3583   1.952   2.771   5.483
  530POPC   C1B 3584   1.737   2.869   4.583
  530POPC   C2B 3585   1.751   2.889   4.883
  530POPC   C3B 3586   1.729   2.853   5.183
  530POPC   C4B 3587   1.762   2.848   5.483
  531POPC   NC3 3588   3.490   8.929   3.683
  531POPC   PO4 3589   3.496   8.881   3.983
  531POPC   GL1 3590   3.470   8.870   4.283
  531POPC   GL2 3591   3.487   8.775   4.283
  531POPC   C1A 3592   3.511   8.850   4.583
  531POPC   D2A 3593   3.484   8.922   4.883
  531POPC   C3A 3594   3.553   8.930   5.183
  531POPC   C4A 3595   3.551   8.912   5.483
  531POPC   C1B 3596   3.442   8.647   4.583
  531POPC   C2B 3597   3.438   8.617   4.883
  531POPC   C3B 3598   3.505   8.670   5.183
  531POPC   C4B 3599   3.522   8.626   5.483
  532POPC   NC3 3600   5.852   0.424   3.683
  532POPC   PO4 3601   5.814   0.395   3.983
  532POPC   GL1 3602   5.838   0.396   4.283
  532POPC   GL2 3603   5.846   0.359   4.283
  532POPC   C1A 3604   5.820   0.442   4.583
  532POPC   D2A 3605   5.869   0.451   4.883
  532POPC   C3A 3606   5.849   0.442   5.183
  532POPC   C4A 3607   5.839   0.401   5.483
  532POPC   C1B 3608   5.914   0.195   4.583
  532POPC   C2B 3609   5.956   0.256   4.883
  532POPC   C3B 3610   5.964   0.202   5.183
  532POPC   C4B 3611   5.952   0.235   5.483
  533POPC   NC3 3612   4.248   8.879   3.683
  533POPC   PO4 3613   4.326   8.868   3.983
  533POPC   GL1 3614   4.241   8.944   4.283
  533POPC   GL2 3615   4.201   8.836   4.283
  533POPC   C1A 3616   4.266   8.870   4.583
  533POPC   D2A 3617   4.243   8.923   4.883
  533POPC   C3A 3618   4.232   8.884   5.183
  533POPC   C4A 3619   4.329   8.878   5.483
  533POPC   C1B 3620   4.163   8.712   4.583
  533POPC   C2B 3621   4.114   8.699   4.883
  533POPC   C3B 3622   4.117   8.716   5.183
  533POPC   C4B 3623   4.164   8.695   5.483
  534POPC   NC3 3624   9.684   2.015   3.683
  534POPC   PO4 3625   9.627   1.945   3.983
  534POPC   GL1 3626   9.664   2.009   4.283
  534POPC   GL2 3627   9.775   2.085   4.283
  534POPC   C1A 3628   9.668   1.930   4.583
  534POPC   D2A 3629   9.714   1.970   4.883
  534POPC   C3A 3630   9.620   2.018   5.183
  534POPC   C4A 3631   9.658   2.002   5.483
  534POPC   C1B 3632   9.854   2.103   4.583
  534POPC   C2B 3633   9.822   2.084   4.883
  534POPC   C3B 3634   9.903   2.091   5.183
  534POPC   C4B 3635   9.859   2.080   5.483
  535POPC   NC3 3636   1.222   2.762   3.683
  535POPC   PO4 3637   1.162   2.781   3.983
  535POPC   GL1 3638   1.165   2.720   4.283
  535POPC   GL2 3639   1.108   2.636   4.283
  535POPC   C1A 3640   1.231   2.723   4.583
  535POPC   D2A 3641   1.213   2.741   4.883
  535POPC   C3A 3642   1.210   2.713   5.183
  535POPC   C4A 3643   1.172   2.785   5.483
  535POPC   C1B 3644   1.022   2.531   4.583
  535POPC   C2B 3645   1.034   2.575   4.883
  535POPC   C3B 3646   1.107   2.535   5.183
  535POPC   C4B 3647   1.089   2.568   5.483
  536POPC   NC3 3648   1.226   6.574   3.683
  536POPC   PO4 3649   1.178   6.603   3.983
  536POPC   GL1 3650   1.219   6.552   4.283
  536POPC   GL2 3651   1.216   6.747   4.283
  536POPC   C1A 3652   1.169   6.612   4.583
  536POPC   D2A 3653   1.254   6.626   4.883
  536POPC   C3A 3654   1.188   6.634   5.183
  536POPC   C4A 3655   1.213   6.565   5.483
  536POPC   C1B 3656   1.130   6.871   4.583
  536POPC   C2B 3657   1.201   6.820   4.883
  536POPC   C3B 3658   1.140   6.802   5.183
  536POPC   C4B 3659   1.162   6.883   5.483
  537POPC   NC3 3660   2.722   0.408   3.683
  537POPC   PO4 3661   2.698   0.394   3.983
  537POPC   GL1 3662   2.734   0.461   4.283
  537POPC   GL2 3663   2.699   0.319   4.283
  537POPC   C1A 3664   2.744   0.473   4.583
  537POPC   D2A 3665   2.698   0.441   4.883
  537POPC   C3A 3666   2.735   0.400   5.183
  537POPC   C4A 3667   2.725   0.433   5.483
  537POPC   C1B 3668   2.577   0.236   4.583
  537POPC   C2B 3669   2.644   0.240   4.883
  537POPC   C3B 3670   2.643   0.176   5.183
  537POPC   C4B 3671   2.601   0.179   5.483
  538POPC   NC3 3672   2.719   5.067   3.683
  538POPC   PO4 3673   2.781   5.011   3.983
  538POPC   GL1 3674   2.760   5.057   4.283
  538POPC   GL2 3675   2.884   5.092   4.283
  538POPC   C1A 3676   2.791   5.003   4.583
  538POPC   D2A 3677   2.779   5.082   4.883
  538POPC   C3A 3678   2.727   5.074   5.183
  538POPC   C4A 3679   2.776   5.076   5.483
  538POPC   C1B 3680   2.968   5.143   4.583
  538POPC   C2B 3681   2.952   5.169   4.883
  538POPC   C3B 3682   3.020   5.164   5.183
  538POPC   C4B 3683   2.975   5.091   5.483
  539POPC   NC3 3684   6.563   6.564   3.683
  539POPC   PO4 3685   6.599   6.597   3.983
  539POPC   GL1 3686   6.586   6.609   4.283
  539POPC   GL2 3687   6.705   6.579   4.283
  539POPC   C1A 3688   6.626   6.594   4.583
  539POPC   D2A 3689   6.568   6.620   4.883
  539POPC   C3A 3690   6.563   6.540   5.183
  539POPC   C4A 3691   6.543   6.576   5.483
  539POPC   C1B 3692   6.849   6.582   4.583
  539POPC   C2B 3693   6.844   6.660   4.883
  539POPC   C3B 3694   6.851   6.627   5.183
  539POPC   C4B 3695   6.838   6.594   5.483
  540POPC   NC3 3696   8.861   6.624   3.683
  540POPC   PO4 3697   8.888   6.556   3.983
  540POPC   GL1 3698   8.932   6.585   4.283
  540POPC   GL2 3699   8.778   6.575   4.283
  540POPC   C1A 3700   8.884   6.549   4.583
  540POPC   D2A 3701   8.917   6.587   4.883
  540POPC   C3A 3702   8.855   6.614   5.183
  540POPC   C4A 3703   8.848   6.587   5.483
  540POPC   C1B 3704   8.667   6.601   4.583
  540POPC   C2B 3705   8.650   6.676   4.883
  540POPC   C3B 3706   8.656   6.612   5.183
  540POPC   C4B 3707   8.625   6.684   5.483
  541POPC   NC3 3708   8.094   8.157   3.683
  541POPC   PO4 3709   8.102   8.119   3.983
  541POPC   GL1 3710   8.151   8.134   4.283
  541POPC   GL2 3711   8.168   8.210   4.283
  541POPC   C1A 3712   8.078   8.157   4.583
  541POPC   D2A 3713   8.120   8.112   4.883
  541POPC   C3A 3714   8.142   8.105   5.183
  541POPC   C4A 3715   8.174   8.157   5.483
  541POPC   C1B 3716   8.262   8.303   4.583
  541POPC   C2B 3717   8.222   8.375   4.883
  541POPC   C3B 3718   8.204   8.363   5.183
  541POPC   C4B 3719   8.241   8.359   5.483
  542POPC   NC3 3720   3.528   1.963   3.683
  542POPC   PO4 3721   3.463   1.963   3.983
  542POPC   GL1 3722   3.545   1.930   4.283
  542POPC   GL2 3723   3.623   1.853   4.283
  542POPC   C1A 3724   3.506   1.942   4.583
  542POPC   D2A 3725   3.549   1.991   4.883
  542POPC   C3A 3726   3.550   1.961   5.183
  542POPC   C4A 3727   3.554   1.985   5.483
  542POPC   C1B 3728   3.661   1.749   4.583
  542POPC   C2B 3729   3.676   1.780   4.883
  542POPC   C3B 3730   3.654   1.772   5.183
  542POPC   C4B 3731   3.613   1.786   5.483
  543POPC   NC3 3732   8.156   6.638   3.683
  543POPC   PO4 3733   8.128   6.592   3.983
  543POPC   GL1 3734   8.079   6.610   4.283
  543POPC   GL2 3735   8.195   6.521   4.283
  543POPC   C1A 3736   8.087   6.612   4.583
  543POPC   D2A 3737   8.097   6.631   4.883
  543POPC   C3A 3738   8.090   6.609   5.183
  543POPC   C4A 3739   8.142   6.562   5.483
  543POPC   C1B 3740   8.325   6.444   4.583
  543POPC   C2B 3741   8.344   6.400   4.883
  543POPC   C3B 3742   8.264   6.442   5.183
  543POPC   C4B 3743   8.307   6.427   5.483
  544POPC   NC3 3744   1.211   3.497   3.683
  544POPC   PO4 3745   1.194   3.554   3.983
  544POPC   GL1 3746   1.216   3.519   4.283
  544POPC   GL2 3747   1.033   3.498   4.283
  544POPC   C1A 3748   1.155   3.500   4.583
  544POPC   D2A 3749   1.216   3.468   4.883
  544POPC   C3A 3750   1.178   3.464   5.183
  544POPC   C4A 3751   1.193   3.471   5.483
  544POPC   C1B 3752   0.947   3.457   4.583
  544POPC   C2B 3753   0.926   3.532   4.883
  544POPC   C3B 3754   0.952   3.478   5.183
  544POPC   C4B 3755   0.974   3.451   5.483
  545POPC   NC3 3756   0.392   9.641   3.683
  545POPC   PO4 3757   0.421   9.695   3.983
  545POPC   GL1 3758   0.463   9.680   4.283
  545POPC   GL2 3759   0.548   9.775   4.283
  545POPC   C1A 3760   0.416   9.632   4.583
  545POPC   D2A 3761   0.469   9.678   4.883
  545POPC   C3A 3762   0.387   9.673   5.183
  545POPC   C4A 3763   0.386   9.636   5.483
  545POPC   C1B 3764   0.591   9.866   4.583
  545POPC   C2B 3765   0.580   9.885   4.883
  545POPC   C3B 3766   0.647   9.886   5.183
  545POPC   C4B 3767   0.632   9.848   5.483
  546POPC   NC3 3768   7.330   2.701   3.683
  546POPC   PO4 3769   7.396   2.730   3.983
  546POPC   GL1 3770   7.324   2.712   4.283
  546POPC   GL2 3771   7.293   2.771   4.283
  546POPC   C1A 3772   7.309   2.786   4.583
  546POPC   D2A 3773   7.399   2.775   4.883
  546POPC   C3A 3774   7.361   2.707   5.183
  546POPC   C4A 3775   7.335   2.699   5.483
  546POPC   C1B 3776   7.187   2.873   4.583
  546POPC   C2B 3777   7.177   2.926   4.883
  546POPC   C3B 3778   7.205   2.924   5.183
  546POPC   C4B 3779   7.119   2.937   5.483
  547POPC   NC3 3780   1.966   0.444   3.683
  547POPC   PO4 3781   1.976   0.461   3.983
  547POPC   GL1 3782   1.958   0.386   4.283
  547POPC   GL2 3783   1.867   0.362   4.283
  547POPC   C1A 3784   1.973   0.461   4.583
  547POPC   D2A 3785   1.948   0.400   4.883
  547POPC   C3A 3786   2.013   0.418   5.183
  547POPC   C4A 3787   1.939   0.397   5.483
  547POPC   C1B 3788   1.803   0.281   4.583
  547POPC   C2B 3789   1.759   0.241   4.883
  547POPC   C3B 3790   1.815   0.335   5.183
  547POPC   C4B 3791   1.731   0.239   5.483
  548POPC   NC3 3792   2.706   1.196   3.683
  548POPC   PO4 3793   2.776   1.220   3.983
  548POPC   GL1 3794   2.708   1.164   4.283
  548POPC   GL2 3795   2.730   1.323   4.283
  548POPC   C1A 3796   2.755   1.222   4.583
  548POPC   D2A 3797   2.790   1.217   4.883
  548POPC   C3A 3798   2.740   1.221   5.183
  548POPC   C4A 3799   2.788   1.162   5.483
  548POPC   C1B 3800   2.859   1.493   4.583
  548POPC   C2B 3801   2.779   1.423   4.883
  548POPC   C3B 3802   2.764   1.397   5.183
  548POPC   C4B 3803   2.819   1.491   5.483
  549POPC   NC3 3804   2.014   4.282   3.683
  549POPC   PO4 3805   1.924   4.254   3.983
  549POPC   GL1 3806   1.966   4.236   4.283
  549POPC   GL2 3807   1.866   4.258   4.283
  549POPC   C1A 3808   1.954   4.270   4.583
  549POPC   D2A 3809   2.007   4.309   4.883
  549POPC   C3A 3810   1.928   4.250   5.183
  549POPC   C4A 3811   1.988   4.309   5.483
  549POPC   C1B 3812   1.717   4.264   4.583
  549POPC   C2B 3813   1.728   4.276   4.883
  549POPC   C3B 3814   1.734   4.231   5.183
  549POPC   C4B 3815   1.686   4.296   5.483
  550POPC   NC3 3816   9.698   7.365   3.683
  550POPC   PO4 3817   9.697   7.314   3.983
  550POPC   GL1 3818   9.641   7.405   4.283
  550POPC   GL2 3819   9.710   7.450   4.283
  550POPC   C1A 3820   9.691   7.384   4.583
  550POPC   D2A 3821   9.708   7.395   4.883
  550POPC   C3A 3822   9.687   7.400   5.183
  550POPC   C4A 3823   9.702   7.387   5.483
  550POPC   C1B 3824   9.651   7.606   4.583
  550POPC   C2B 3825   9.617   7.625   4.883
  550POPC   C3B 3826   9.679   7.639   5.183
  550POPC   C4B 3827   9.615   7.655   5.483
  551POPC   NC3 3828   1.232   5.033   3.683
  551POPC   PO4 3829   1.231   5.009   3.983
  551POPC   GL1 3830   1.212   5.094   4.283
  551POPC   GL2 3831   1.353   4.992   4.283
  551POPC   C1A 3832   1.197   5.087   4.583
  551POPC   D2A 3833   1.190   5.009   4.883
  551POPC   C3A 3834   1.230   5.036   5.183
  551POPC   C4A 3835   1.198   5.004   5.483
  551POPC   C1B 3836   1.403   4.976   4.583
  551POPC   C2B 3837   1.404   4.956   4.883
  551POPC   C3B 3838   1.438   4.934   5.183
  551POPC   C4B 3839   1.379   4.885   5.483
  552POPC   NC3 3840   0.389   2.705   3.683
  552POPC   PO4 3841   0.407   2.743   3.983
  552POPC   GL1 3842   0.428   2.719   4.283
  552POPC   GL2 3843   0.597   2.767   4.283
  552POPC   C1A 3844   0.399   2.731   4.583
  552POPC   D2A 3845   0.451   2.718   4.883
  552POPC   C3A 3846   0.450   2.734   5.183
  552POPC   C4A 3847   0.420   2.744   5.483
  552POPC   C1B 3848   0.684   2.766   4.583
  552POPC   C2B 3849   0.685   2.782   4.883
  552POPC   C3B 3850   0.692   2.759   5.183
  552POPC   C4B 3851   0.711   2.757   5.483
  553POPC   NC3 3852   6.635   5.819   3.683
  553POPC   PO4 3853   6.593   5.802   3.983
  553POPC   GL1 3854   6.610   5.775   4.283
  553POPC   GL2 3855   6.707   5.817   4.283
  553POPC   C1A 3856   6.561   5.862   4.583
  553POPC   D2A 3857   6.554   5.803   4.883
  553POPC   C3A 3858   6.601   5.804   5.183
  553POPC   C4A 3859   6.544   5.856   5.483
  553POPC   C1B 3860   6.833   5.903   4.583
  553POPC   C2B 3861   6.810   5.891   4.883
  553POPC   C3B 3862   6.857   5.898   5.183
  553POPC   C4B 3863   6.872   5.875   5.483
  554POPC   NC3 3864   8.150   5.809   3.683
  554POPC   PO4 3865   8.093   5.858   3.983
  554POPC   GL1 3866   8.146   5.855   4.283
  554POPC   GL2 3867   8.044   5.846   4.283
  554POPC   C1A 3868   8.115   5.771   4.583
  554POPC   D2A 3869   8.147   5.827   4.883
  554POPC   C3A 3870   8.108   5.835   5.183
  554POPC   C4A 3871   8.157   5.808   5.483
  554POPC   C1B 3872   7.891   5.947   4.583
  554POPC   C2B 3873   7.895   5.864   4.883
  554POPC   C3B 3874   7.873   5.877   5.183
  554POPC   C4B 3875   7.901   5.931   5.483
  555POPC   NC3 3876   1.219   0.451   3.683
  555POPC   PO4 3877   1.176   0.426   3.983
  555POPC   GL1 3878   1.182   0.440   4.283
  555POPC   GL2 3879   1.224   0.546   4.283
  555POPC   C1A 3880   1.232   0.418   4.583
  555POPC   D2A 3881   1.205   0.466   4.883
  555POPC   C3A 3882   1.226   0.483   5.183
  555POPC   C4A 3883   1.165   0.440   5.483
  555POPC   C1B 3884   1.256   0.704   4.583
  555POPC   C2B 3885   1.238   0.720   4.883
  555POPC   C3B 3886   1.268   0.714   5.183
  555POPC   C4B 3887   1.268   0.683   5.483
  556POPC   NC3 3888   7.333   8.945   3.683
  556POPC   PO4 3889   7.390   8.893   3.983
  556POPC   GL1 3890   7.367   8.849   4.283
  556POPC   GL2 3891   7.335   9.023   4.283
  556POPC   C1A 3892   7.360   8.910   4.583
  556POPC   D2A 3893   7.370   8.935   4.883
  556POPC   C3A 3894   7.370   8.871   5.183
  556POPC   C4A 3895   7.392   8.886   5.483
  556POPC   C1B 3896   7.386   9.190   4.583
  556POPC   C2B 3897   7.418   9.178   4.883
  556POPC   C3B 3898   7.454   9.161   5.183
  556POPC   C4B 3899   7.403   9.175   5.483
  557POPC   NC3 3900   3.559   1.171   3.683
  557POPC   PO4 3901   3.466   1.184   3.983
  557POPC   GL1 3902   3.536   1.223   4.283
  557POPC   GL2 3903   3.554   1.339   4.283
  557POPC   C1A 3904   3.490   1.208   4.583
  557POPC   D2A 3905   3.559   1.185   4.883
  557POPC   C3A 3906   3.476   1.243   5.183
  557POPC   C4A 3907   3.464   1.237   5.483
  557POPC   C1B 3908   3.592   1.485   4.583
  557POPC   C2B 3909   3.540   1.437   4.883
  557POPC   C3B 3910   3.545   1.493   5.183
  557POPC   C4B 3911   3.576   1.434   5.483
  558POPC   NC3 3912   0.446   1.948   3.683
  558POPC   PO4 3913   0.395   1.979   3.983
  558POPC   GL1 3914   0.423   1.985   4.283
  558POPC   GL2 3915   0.405   2.064   4.283
  558POPC   C1A 3916   0.424   1.947   4.583
  558POPC   D2A 3917   0.479   1.949   4.883
  558POPC   C3A 3918   0.434   1.967   5.183
  558POPC   C4A 3919   0.386   2.011   5.483
  558POPC   C1B 3920   0.454   2.175   4.583
  558POPC   C2B 3921   0.468   2.202   4.883
  558POPC   C3B 3922   0.394   2.192   5.183
  558POPC   C4B 3923   0.447   2.188   5.483
  559POPC   NC3 3924   5.026   1.241   3.683
  559POPC   PO4 3925   5.067   1.215   3.983
  559POPC   GL1 3926   5.076   1.188   4.283
  559POPC   GL2 3927   5.090   1.290   4.283
  559POPC   C1A 3928   5.099   1.196   4.583
  559POPC   D2A 3929   5.009   1.206   4.883
  559POPC   C3A 3930   5.037   1.190   5.183
  559POPC   C4A 3931   5.066   1.185   5.483
  559POPC   C1B 3932   5.203   1.384   4.583
  559POPC   C2B 3933   5.249   1.393   4.883
  559POPC   C3B 3934   5.232   1.415   5.183
  559POPC   C4B 3935   5.165   1.431   5.483
  560POPC   NC3 3936   8.921   0.402   3.683
  560POPC   PO4 3937   8.942   0.385   3.983
  560POPC   GL1 3938   8.860   0.474   4.283
  560POPC   GL2 3939   8.783   0.393   4.283
  560POPC   C1A 3940   8.846   0.410   4.583
  560POPC   D2A 3941   8.860   0.444   4.883
  560POPC   C3A 3942   8.880   0.454   5.183
  560POPC   C4A 3943   8.863   0.413   5.483
  560POPC   C1B 3944   8.703   0.280   4.583
  560POPC   C2B 3945   8.695   0.263   4.883
  560POPC   C3B 3946   8.724   0.292   5.183
  560POPC   C4B 3947   8.683   0.290   5.483
  561POPC   NC3 3948   4.288   0.475   3.683
  561POPC   PO4 3949   4.249   0.439   3.983
  561POPC   GL1 3950   4.284   0.453   4.283
  561POPC   GL2 3951   4.282   0.348   4.283
  561POPC   C1A 3952   4.256   0.434   4.583
  561POPC   D2A 3953   4.231   0.418   4.883
  561POPC   C3A 3954   4.318   0.392   5.183
  561POPC   C4A 3955   4.302   0.423   5.483
  561POPC   C1B 3956   4.414   0.188   4.583
  561POPC   C2B 3957   4.345   0.171   4.883
  561POPC   C3B 3958   4.324   0.174   5.183
  561POPC   C4B 3959   4.333   0.209   5.483
  562POPC   NC3 3960   0.393   4.319   3.683
  562POPC   PO4 3961   0.429   4.311   3.983
  562POPC   GL1 3962   0.387   4.271   4.283
  562POPC   GL2 3963   0.447   4.449   4.283
  562POPC   C1A 3964   0.424   4.286   4.583
  562POPC   D2A 3965   0.443   4.255   4.883
  562POPC   C3A 3966   0.415   4.273   5.183
  562POPC   C4A 3967   0.387   4.320   5.483
  562POPC   C1B 3968   0.408   4.499   4.583
  562POPC   C2B 3969   0.353   4.558   4.883
  562POPC   C3B 3970   0.412   4.508   5.183
  562POPC   C4B 3971   0.389   4.505   5.483
  563POPC   NC3 3972   1.252   4.314   3.683
  563POPC   PO4 3973   1.208   4.322   3.983
  563POPC   GL1 3974   1.163   4.272   4.283
  563POPC   GL2 3975   1.100   4.274   4.283
  563POPC   C1A 3976   1.194   4.231   4.583
  563POPC   D2A 3977   1.169   4.257   4.883
  563POPC   C3A 3978   1.168   4.265   5.183
  563POPC   C4A 3979   1.164   4.327   5.483
  563POPC   C1B 3980   0.966   4.244   4.583
  563POPC   C2B 3981   0.998   4.229   4.883
  563POPC   C3B 3982   0.972   4.232   5.183
  563POPC   C4B 3983   0.964   4.274   5.483
  564POPC   NC3 3984   9.693   0.448   3.683
  564POPC   PO4 3985   9.623   0.398   3.983
  564POPC   GL1 3986   9.627   0.459   4.283
  564POPC   GL2 3987   9.590   0.540   4.283
  564POPC   C1A 3988   9.621   0.474   4.583
  564POPC   D2A 3989   9.697   0.404   4.883
  564POPC   C3A 3990   9.666   0.416   5.183
  564POPC   C4A 3991   9.709   0.401   5.483
  564POPC   C1B 3992   9.453   0.550   4.583
  564POPC   C2B 3993   9.463   0.557   4.883
  564POPC   C3B 3994   9.486   0.527   5.183
  564POPC   C4B 3995   9.403   0.563   5.483
  565POPC   NC3 3996   9.710   5.843   3.683
  565POPC   PO4 3997   9.675   5.865   3.983
  565POPC   GL1 3998   9.621   5.869   4.283
  565POPC   GL2 3999   9.640   5.742   4.283
  565POPC   C1A 4000   9.709   5.806   4.583
  565POPC   D2A 4001   9.626   5.797   4.883
  565POPC   C3A 4002   9.630   5.789   5.183
  565POPC   C4A 4003   9.681   5.856   5.483
  565POPC   C1B 4004   9.668   5.553   4.583
  565POPC   C2B 4005   9.660   5.607   4.883
  565POPC   C3B 4006   9.652   5.585   5.183
  565POPC   C4B 4007   9.613   5.594   5.483
  566POPC   NC3 4008   2.733   1.986   3.683
  566POPC   PO4 4009   2.770   1.962   3.983
  566POPC   GL1 4010   2.736   1.984   4.283
  566POPC   GL2 4011   2.871   2.002   4.283
  566POPC   C1A 4012   2.704   1.992   4.583
  566POPC   D2A 4013   2.745   1.966   4.883
  566POPC   C3A 4014   2.761   1.964   5.183
  566POPC   C4A 4015   2.715   1.962   5.483
  566POPC   C1B 4016   2.965   1.967   4.583
  566POPC   C2B 4017   2.972   1.925   4.883
  566POPC   C3B 4018   2.945   1.995   5.183
  566POPC   C4B 4019   2.978   1.921   5.483
  567POPC   NC3 4020   3.548   7.322   3.683
  567POPC   PO4 4021   3.540   7.335   3.983
  567POPC   GL1 4022   3.526   7.345   4.283
  567POPC   GL2 4023   3.475   7.514   4.283
  567POPC   C1A 4024   3.483   7.344   4.583
  567POPC   D2A 4025   3.499   7.405   4.883
  567POPC   C3A 4026   3.552   7.309   5.183
  567POPC   C4A 4027   3.484   7.323   5.483
  567POPC   C1B 4028   3.378   7.623   4.583
  567POPC   C2B 4029   3.346   7.590   4.883
  567POPC   C3B 4030   3.405   7.574   5.183
  567POPC   C4B 4031   3.370   7.561   5.483
  568POPC   NC3 4032   8.870   1.948   3.683
  568POPC   PO4 4033   8.938   1.998   3.983
  568POPC   GL1 4034   8.925   1.936   4.283
  568POPC   GL2 4035   8.839   1.821   4.283
  568POPC   C1A 4036   8.866   2.010   4.583
  568POPC   D2A 4037   8.927   1.937   4.883
  568POPC   C3A 4038   8.855   1.998   5.183
  568POPC   C4A 4039   8.904   1.961   5.483
  568POPC   C1B 4040   8.808   1.746   4.583
  568POPC   C2B 4041   8.812   1.692   4.883
  568POPC   C3B 4042   8.775   1.763   5.183
  568POPC   C4B 4043   8.783   1.741   5.483
  569POPC   NC3 4044   0.388   7.362   3.683
  569POPC   PO4 4045   0.409   7.348   3.983
  569POPC   GL1 4046   0.433   7.398   4.283
  569POPC   GL2 4047   0.592   7.260   4.283
  569POPC   C1A 4048   0.405   7.340   4.583
  569POPC   D2A 4049   0.430   7.391   4.883
  569POPC   C3A 4050   0.401   7.350   5.183
  569POPC   C4A 4051   0.415   7.399   5.483
  569POPC   C1B 4052   0.621   7.289   4.583
  569POPC   C2B 4053   0.687   7.277   4.883
  569POPC   C3B 4054   0.708   7.250   5.183
  569POPC   C4B 4055   0.687   7.204   5.483
  570POPC   NC3 4056   2.780   5.801   3.683
  570POPC   PO4 4057   2.757   5.859   3.983
  570POPC   GL1 4058   2.743   5.826   4.283
  570POPC   GL2 4059   2.595   5.761   4.283
  570POPC   C1A 4060   2.760   5.834   4.583
  570POPC   D2A 4061   2.735   5.851   4.883
  570POPC   C3A 4062   2.711   5.832   5.183
  570POPC   C4A 4063   2.747   5.790   5.483
  570POPC   C1B 4064   2.488   5.725   4.583
  570POPC   C2B 4065   2.481   5.799   4.883
  570POPC   C3B 4066   2.462   5.759   5.183
  570POPC   C4B 4067   2.546   5.765   5.483
  571POPC   NC3 4068   1.249   9.685   3.683
  571POPC   PO4 4069   1.252   9.683   3.983
  571POPC   GL1 4070   1.208   9.696   4.283
  571POPC   GL2 4071   1.143   9.563   4.283
  571POPC   C1A 4072   1.205   9.627   4.583
  571POPC   D2A 4073   1.169   9.680   4.883
  571POPC   C3A 4074   1.186   9.651   5.183
  571POPC   C4A 4075   1.228   9.616   5.483
  571POPC   C1B 4076   1.148   9.439   4.583
  571POPC   C2B 4077   1.122   9.438   4.883
  571POPC   C3B 4078   1.131   9.386   5.183
  571POPC   C4B 4079   1.096   9.424   5.483
  572POPC   NC3 4080   2.713   8.860   3.683
  572POPC   PO4 4081   2.719   8.924   3.983
  572POPC   GL1 4082   2.716   8.887   4.283
  572POPC   GL2 4083   2.877   8.950   4.283
  572POPC   C1A 4084   2.749   8.902   4.583
  572POPC   D2A 4085   2.777   8.911   4.883
  572POPC   C3A 4086   2.780   8.860   5.183
  572POPC   C4A 4087   2.707   8.856   5.483
  572POPC   C1B 4088   2.929   9.014   4.583
  572POPC   C2B 4089   3.008   9.028   4.883
  572POPC   C3B 4090   2.988   9.014   5.183
  572POPC   C4B 4091   2.970   8.998   5.483
  573POPC   NC3 4092   8.855   8.888   3.683
  573POPC   PO4 4093   8.849   8.906   3.983
  573POPC   GL1 4094   8.919   8.920   4.283
  573POPC   GL2 4095   8.922   8.981   4.283
  573POPC   C1A 4096   8.879   8.921   4.583
  573POPC   D2A 4097   8.910   8.935   4.883
  573POPC   C3A 4098   8.877   8.928   5.183
  573POPC   C4A 4099   8.904   8.925   5.483
  573POPC   C1B 4100   8.863   9.107   4.583
  573POPC   C2B 4101   8.896   9.189   4.883
  573POPC   C3B 4102   8.902   9.103   5.183
  573POPC   C4B 4103   8.857   9.160   5.483
  574POPC   NC3 4104   8.112   0.480   3.683
  574POPC   PO4 4105   8.095   0.419   3.983
  574POPC   GL1 4106   8.119   0.431   4.283
  574POPC   GL2 4107   8.055   0.346   4.283
  574POPC   C1A 4108   8.085   0.421   4.583
  574POPC   D2A 4109   8.145   0.451   4.883
  574POPC   C3A 4110   8.109   0.475   5.183
  574POPC   C4A 4111   8.167   0.476   5.483
  574POPC   C1B 4112   8.058   0.230   4.583
  574POPC   C2B 4113   8.074   0.188   4.883
  574POPC   C3B 4114   8.026   0.226   5.183
  574POPC   C4B 4115   7.995   0.200   5.483
  575POPC   NC3 4116   7.313   4.298   3.683
  575POPC   PO4 4117   7.332   4.263   3.983
  575POPC   GL1 4118   7.334   4.322   4.283
  575POPC   GL2 4119   7.404   4.212   4.283
  575POPC   C1A 4120   7.351   4.257   4.583
  575POPC   D2A 4121   7.317   4.324   4.883
  575POPC   C3A 4122   7.382   4.291   5.183
  575POPC   C4A 4123   7.366   4.265   5.483
  575POPC   C1B 4124   7.500   4.095   4.583
  575POPC   C2B 4125   7.548   4.090   4.883
  575POPC   C3B 4126   7.503   4.079   5.183
  575POPC   C4B 4127   7.492   4.070   5.483
  576POPC   NC3 4128   7.330   1.951   3.683
  576POPC   PO4 4129   7.398   1.982   3.983
  576POPC   GL1 4130   7.396   1.949   4.283
  576POPC   GL2 4131   7.307   2.086   4.283
  576POPC   C1A 4132   7.398   1.990   4.583
  576POPC   D2A 4133   7.378   1.983   4.883
  576POPC   C3A 4134   7.367   1.998   5.183
  576POPC   C4A 4135   7.346   2.021   5.483
  576POPC   C1B 4136   7.209   2.115   4.583
  576POPC   C2B 4137   7.219   2.165   4.883
  576POPC   C3B 4138   7.124   2.134   5.183
  576POPC   C4B 4139   7.194   2.151   5.483
  577POPC   NC3 4140   5.794   2.017   3.683
  577POPC   PO4 4141   5.858   2.000   3.983
  577POPC   GL1 4142   5.814   1.957   4.283
  577POPC   GL2 4143   5.817   1.844   4.283
  577POPC   C1A 4144   5.819   1.965   4.583
  577POPC   D2A 4145   5.851   1.980   4.883
  577POPC   C3A 4146   5.834   1.947   5.183
  577POPC   C4A 4147   5.859   1.928   5.483
  577POPC   C1B 4148   5.817   1.768   4.583
  577POPC   C2B 4149   5.812   1.690   4.883
  577POPC   C3B 4150   5.823   1.766   5.183
  577POPC   C4B 4151   5.810   1.724   5.483
  578POPC   NC3 4152   9.705   1.225   3.683
  578POPC   PO4 4153   9.691   1.188   3.983
  578POPC   GL1 4154   9.692   1.191   4.283
  578POPC   GL2 4155   9.616   1.136   4.283
  578POPC   C1A 4156   9.656   1.227   4.583
  578POPC   D2A 4157   9.654   1.210   4.883
  578POPC   C3A 4158   9.660   1.189   5.183
  578POPC   C4A 4159   9.699   1.156   5.483
  578POPC   C1B 4160   9.573   0.981   4.583
  578POPC   C2B 4161   9.593   1.021   4.883
  578POPC   C3B 4162   9.561   0.998   5.183
  578POPC   C4B 4163   9.558   0.969   5.483
  579W        W 4164   5.776   9.757  10.780
  580W        W 4165   6.267   3.275   1.284
  581W        W 4166   7.259   4.284   8.281
  582W        W 4167   3.300   3.288   1.263
  583W        W 4168   0.752   8.271   0.789
  584W        W 4169   8.254   6.768  10.270
  585W        W 4170   8.783   9.777   9.300
  586W        W 4171   7.752   6.257   1.288
  587W        W 4172   5.252   6.784   9.277
  588W        W 4173   7.266   2.773   2.288
  589W        W 4174   8.269   7.260   2.798
  590W        W 4175   5.251   3.289   0.777
  591W        W 4176   6.777   2.287   1.290
  592W        W 4177   8.791   2.291   9.254
  593W        W 4178   0.262   1.278   8.262
  594W        W 4179   8.758   1.282   0.782
  595W        W 4180   3.764   8.781   9.259
  596W        W 4181   5.777   0.796   2.750
  597W        W 4182   8.280   1.787   8.281
  598W        W 4183   5.759   4.287  10.788
  599W        W 4184   2.268   2.761   8.758
  600W        W 4185   6.278   5.284   0.287
  601W        W 4186   8.265   4.299   2.767
  602W        W 4187   3.271   2.261   2.773
  603W        W 4188   3.778   0.287   2.269
  604W        W 4189   4.757   0.284   2.281
  605W        W 4190   8.751   1.796   2.780
  606W        W 4191   4.777   5.798  10.762
  607W        W 4192   7.255   0.278   2.767
  608W        W 4193   4.750   9.767   2.278
  609W        W 4194   2.275   5.795   9.254
  610W        W 4195   4.763   7.257   0.293
  611W        W 4196   5.254   8.764   2.768
  612W        W 4197   2.250   8.263   1.297
  613W        W 4198   2.768   8.783  10.758
  614W        W 4199   9.790   4.780  10.267
  615W        W 4200   8.799   3.779   8.776
  616W        W 4201   1.782   8.772   8.770
  617W        W 4202   3.294   5.292   1.776
  618W        W 4203   1.780   8.279  10.753
  619W        W 4204   6.256   2.291   8.771
  620W        W 4205   3.290   0.776   0.254
  621W        W 4206   8.297   0.293   0.777
  622W        W 4207   5.268   8.752   9.289
  623W        W 4208   2.772   4.764   8.294
  624W        W 4209   3.769   8.255  10.788
  625W        W 4210   3.768   0.794  10.300
  626W        W 4211   7.297   3.791  10.265
  627W        W 4212   0.257   7.267   0.785
  628W        W 4213   6.274   6.780   1.793
  629W        W 4214   4.750   5.760   1.783
  630W        W 4215   1.769   8.289   0.784
  631W        W 4216   4.797   7.761   0.762
  632W        W 4217   5.296   0.793   0.259
  633W        W 4218   9.783   7.781   0.797
  634W        W 4219   1.761   9.791   0.770
  635W        W 4220   8.780   3.795   0.261
  636W        W 4221   0.252   6.788   8.277
  637W        W 4222   3.791   0.780   9.251
  638W        W 4223   1.259   8.799   9.269
  639W        W 4224   3.262   8.257   8.289
  640W        W 4225   8.766   9.272   0.800
  641W        W 4226   9.287   1.778   2.254
  642W        W 4227   2.793   6.799   9.300
  643W        W 4228   3.754   6.756   0.762
  644W        W 4229   2.772   5.297  10.256
  645W        W 4230   7.256   6.298   0.272
  646W        W 4231   9.287   4.273   2.774
  647W        W 4232   0.286   2.778   2.295
  648W        W 4233   3.260   2.790   8.257
  649W        W 4234   6.279   7.263   0.770
  650W        W 4235   7.265   7.259   0.789
  651W        W 4236   1.769   1.788   8.795
  652W        W 4237   8.786   6.797   2.263
  653W        W 4238   1.292   4.251   9.286
  654W        W 4239   9.755   7.797   9.792
  655W        W 4240   0.291   1.766   8.752
  656W        W 4241   2.275   7.788   9.262
  657W        W 4242   2.280   3.796   1.279
  658W        W 4243   3.281   0.262  10.779
  659W        W 4244   1.787   9.277   1.766
  660W        W 4245   3.289   6.769   2.280
  661W        W 4246   5.762   8.800   1.786
  662W        W 4247   6.297   3.793   8.784
  663W        W 4248   5.784   9.760   9.293
  664W        W 4249   8.251   9.797   9.800
  665W        W 4250   6.279   7.771   1.285
  666W        W 4251   7.293   9.271   0.783
  667W        W 4252   0.299   0.252   9.760
  668W        W 4253   2.773   9.769   1.788
  669W        W 4254   8.792   1.283   0.251
  670W        W 4255   7.794   9.261  10.275
  671W        W 4256   8.772   3.782   9.784
  672W        W 4257   9.790   4.276   0.281
  673W        W 4258   4.796   5.281   0.781
  674W        W 4259   9.778   9.276   1.780
  675W        W 4260   4.285   8.284   0.782
  676W        W 4261   4.265   8.788   2.751
  677W        W 4262   9.261   6.768   9.254
  678W        W 4263   7.769   2.800   0.768
  679W        W 4264   4.272   9.793  10.272
  680W        W 4265   5.285   7.800   8.261
  681W        W 4266   5.279   8.791   8.787
  682W        W 4267   0.283   7.270  10.757
  683W        W 4268   0.754   9.284  10.761
  684W        W 4269   3.270   9.282   8.281
  685W        W 4270   8.296   6.293  10.759
  686W        W 4271   8.269   3.751   9.287
  687W        W 4272   3.789   2.282   2.289
  688W        W 4273   9.280   5.267   0.285
  689W        W 4274   7.273   3.288  10.791
  690W        W 4275   9.795   3.269   8.770
  691W        W 4276   8.251   9.258   1.790
  692W        W 4277   9.791   7.767   8.790
  693W        W 4278   2.786   1.275  10.271
  694W        W 4279   0.267   8.295   1.283
  695W        W 4280   9.800   3.263   2.793
  696W        W 4281   4.790   9.255   0.262
  697W        W 4282   9.784   4.794   1.799
  698W        W 4283   6.766   1.256   2.759
  699W        W 4284   6.771   8.756   8.254
  700W        W 4285   3.752   2.255   9.290
  701W        W 4286   8.792   6.757  10.285
  702W        W 4287   5.770   1.299   8.798
  703W        W 4288   8.278   9.295   2.260
  704W        W 4289   1.256   1.777  10.766
  705W        W 4290   5.264   2.251   8.281
  706W        W 4291   3.761   3.771   2.272
  707W        W 4292   0.265   4.790   2.270
  708W        W 4293   3.764   6.263   0.291
  709W        W 4294   1.787   3.271  10.777
  710W        W 4295   7.796   0.275   9.798
  711W        W 4296   0.794   3.750   2.287
  712W        W 4297   1.254   6.269   0.276
  713W        W 4298   6.753   0.774   2.265
  714W        W 4299   9.296   1.755  10.268
  715W        W 4300   8.298   4.754   2.255
  716W        W 4301   9.287   2.297   3.263
  717W        W 4302   0.753   7.762   9.259
  718W        W 4303   8.288   6.265   2.270
  719W        W 4304   4.791   9.278   9.298
  720W        W 4305   3.772   3.758   1.256
  721W        W 4306   2.786   6.798   1.798
  722W        W 4307   4.283   5.751   2.281
  723W        W 4308   4.278   4.298   8.770
  724W        W 4309   8.775   5.768  10.259
  725W        W 4310   9.781   5.769  10.780
  726W        W 4311   6.274   9.785  10.763
  727W        W 4312   5.270   2.272   2.261
  728W        W 4313   9.758   7.765   0.266
  729W        W 4314   1.260   6.773  10.260
  730W        W 4315   9.750   2.283   1.282
  731W        W 4316   7.792   3.254   0.754
  732W        W 4317   2.299   7.263   9.278
  733W        W 4318   2.781   9.788   0.793
  734W        W 4319   4.784   4.257   1.757
  735W        W 4320   8.269   8.256   9.753
  736W        W 4321   9.269   7.284   0.277
  737W        W 4322   8.255   0.793  10.755
  738W        W 4323   0.785   5.776   8.779
  739W        W 4324   7.768   3.764   9.767
  740W        W 4325   1.799   2.295   9.798
  741W        W 4326   1.795   7.277   9.780
  742W        W 4327   6.276   8.752   8.264
  743W        W 4328   4.752   3.762   1.254
  744W        W 4329   9.265   5.298   1.770
  745W        W 4330   8.259   5.774   0.785
  746W        W 4331   7.772   9.295   9.767
  747W        W 4332   0.292   3.794   8.790
  748W        W 4333   8.795   8.786   2.751
  749W        W 4334   5.790   7.263  10.280
  750W        W 4335   9.283   2.776   0.297
  751W        W 4336   1.287   4.280   8.287
  752W        W 4337   1.792   1.276   0.771
  753W        W 4338   8.785   2.792   0.773
  754W        W 4339   2.765   1.760   1.293
  755W        W 4340   5.770   7.787   9.283
  756W        W 4341   6.285   4.797   1.771
  757W        W 4342   2.267   6.259   9.284
  758W        W 4343   3.258   5.266  10.292
  759W        W 4344   2.279   2.275   1.795
  760W        W 4345   4.292   2.800   2.772
  761W        W 4346   0.299   1.772  10.765
  762W        W 4347   3.760   4.776   0.753
  763W        W 4348   4.256   8.268   2.758
  764W        W 4349   7.263   6.267  10.785
  765W        W 4350   0.794   5.260   2.282
  766W        W 4351   0.251   4.253   2.792
  767W        W 4352   1.773   0.767   8.764
  768W        W 4353   0.776   6.296   8.267
  769W        W 4354   4.273   0.780  10.772
  770W        W 4355   6.789   5.761   9.267
  771W        W 4356   9.790   8.295   1.785
  772W        W 4357   5.257   7.295   9.298
  773W        W 4358   1.255   3.762   0.753
  774W        W 4359   1.782   8.283   8.756
  775W        W 4360   4.279   7.794   9.271
  776W        W 4361   2.797   8.271  10.253
  777W        W 4362   8.293   0.276   1.766
  778W        W 4363   6.791   6.279   0.251
  779W        W 4364   8.766   4.271   1.287
  780W        W 4365   6.262   4.291  10.773
  781W        W 4366   9.782   3.791  10.293
  782W        W 4367   5.284   5.756   1.772
  783W        W 4368   1.760   8.277   2.774
  784W        W 4369   0.753   9.277   9.276
  785W        W 4370   4.800   1.250  10.299
  786W        W 4371   5.251   2.789   2.775
  787W        W 4372   5.779   6.781   1.751
  788W        W 4373   7.282   6.278   0.779
  789W        W 4374   9.292   5.287   9.298
  790W        W 4375   4.767   8.755   9.252
  791W        W 4376   4.787   3.791   8.776
  792W        W 4377   7.770   1.286   9.251
  793W        W 4378   0.785   0.270   8.781
  794W        W 4379   0.785   3.274   9.269
  795W        W 4380   1.257   0.789   2.760
  796W        W 4381   8.750   4.782   0.271
  797W        W 4382   6.300   2.752   9.791
  798W        W 4383   9.799   7.254   2.785
  799W        W 4384   3.258   7.760   8.780
  800W        W 4385   6.293   6.783   8.253
  801W        W 4386   0.793   1.261   2.297
  802W        W 4387   2.767   8.293   8.250
  803W        W 4388   5.292   6.762  10.256
  804W        W 4389   7.254   9.277   8.262
  805W        W 4390   3.771   0.755   0.271
  806W        W 4391   9.258   6.289   1.263
  807W        W 4392   2.773   7.798   2.773
  808W        W 4393   6.274   6.279   0.283
  809W        W 4394   9.276   4.774   2.291
  810W        W 4395   6.771   6.753  10.789
  811W        W 4396   6.800   5.288  10.795
  812W        W 4397   7.775   2.793   1.773
  813W        W 4398   0.280   1.300  10.752
  814W        W 4399   5.297   9.753   1.263
  815W        W 4400   8.796   7.284   9.761
  816W        W 4401   1.755   2.772   0.760
  817W        W 4402   2.290   2.786   8.289
  818W        W 4403   8.300   4.789   0.285
  819W        W 4404   0.783   0.763   0.753
  820W        W 4405   7.769   9.763   9.779
  821W        W 4406   9.276   3.788   8.278
  822W        W 4407   3.273   5.296   0.251
  823W        W 4408   0.761   9.776   8.297
  824W        W 4409   7.280   0.256   2.279
  825W        W 4410   1.253   3.773   8.300
  826W        W 4411   5.782   1.751   2.754
  827W        W 4412   8.755   5.776   2.788
  828W        W 4413   4.281   3.786   1.265
  829W        W 4414   1.789   9.292  10.273
  830W        W 4415   5.279   0.789  10.786
  831W        W 4416   8.272   3.262   8.760
  832W        W 4417   1.774   9.766   9.753
  833W        W 4418   7.756   7.769   3.273
  834W        W 4419   6.765   2.782   0.788
  835W        W 4420   9.275   2.296   0.281
  836W        W 4421   1.266   0.753  10.755
  837W        W 4422   5.264   7.784   0.281
  838W        W 4423   6.771   8.762  10.763
  839W        W 4424   3.267   2.268   9.253
  840W        W 4425   1.767   7.767   8.771
  841W        W 4426   1.789   5.780   9.280
  842W        W 4427   2.264   3.769   8.786
  843W        W 4428   6.781   1.295   0.279
  844W        W 4429   9.783   4.254   8.280
  845W        W 4430   7.784   4.754   9.756
  846W        W 4431   9.759   8.790   8.261
  847W        W 4432   5.281   9.268   8.258
  848W        W 4433   3.754   1.261   2.765
  849W        W 4434   4.774   9.270   2.795
  850W        W 4435   0.783   4.776   0.289
  851W        W 4436   5.777   8.791   8.266
  852W        W 4437   6.289   5.257   1.269
  853W        W 4438   1.765   0.772   8.253
  854W        W 4439   8.786   0.783   1.764
  855W        W 4440   8.780   9.793   2.792
  856W        W 4441   8.773   9.285   8.292
  857W        W 4442   8.270   9.755   9.267
  858W        W 4443   9.759   2.283   2.796
  859W        W 4444   2.791   1.264   1.766
  860W        W 4445   0.790   1.799   9.758
  861W        W 4446   3.270   3.257  10.789
  862W        W 4447   9.771   2.800   0.775
  863W        W 4448   7.785   1.766   9.754
  864W        W 4449   6.785   4.296   9.755
  865W        W 4450   0.766   3.777   0.254
  866W        W 4451   8.291   0.774   1.768
  867W        W 4452   1.795   0.772   2.274
  868W        W 4453   0.758   2.789   2.269
  869W        W 4454   2.293   2.783   2.785
  870W        W 4455   4.254   3.785  10.757
  871W        W 4456   7.751   9.288   3.295
  872W        W 4457   2.283   6.758   2.255
  873W        W 4458   7.766   0.787   8.257
  874W        W 4459   4.793   7.758   2.250
  875W        W 4460   7.774   4.286  10.294
  876W        W 4461   0.788   3.270   0.279
  877W        W 4462   0.268   4.792   9.765
  878W        W 4463   1.750   3.289   9.257
  879W        W 4464   2.779   9.287   8.769
  880W        W 4465   8.267   4.771   9.277
  881W        W 4466   6.775   9.281   2.297
  882W        W 4467   6.777   0.772   0.293
  883W        W 4468   2.766   4.258   8.794
  884W        W 4469   3.296   7.294   1.262
  885W        W 4470   0.276   4.788   2.775
  886W        W 4471   5.797   0.752   9.271
  887W        W 4472   6.767   5.295   9.276
  888W        W 4473   1.772   3.796   8.764
  889W        W 4474   5.797   0.259   1.786
  890W        W 4475   2.286   7.282   2.753
  891W        W 4476   6.273   2.274   8.262
  892W        W 4477   1.263   2.274   1.782
  893W        W 4478   0.292   7.771  10.281
  894W        W 4479   1.290   8.252   2.773
  895W        W 4480   5.778   9.267   9.786
  896W        W 4481   6.272   1.273   0.765
  897W        W 4482   9.774   2.261   1.754
  898W        W 4483   1.276   4.770   2.771
  899W        W 4484   5.794   2.753   0.759
  900W        W 4485   7.281   1.762   0.768
  901W        W 4486   5.272   7.295   0.252
  902W        W 4487   3.777   9.275  10.770
  903W        W 4488   3.269   5.751   2.794
  904W        W 4489   8.267   6.299   1.279
  905W        W 4490   0.285   1.766   9.268
  906W        W 4491   9.266   5.790  10.766
  907W        W 4492   1.260   5.295  10.297
  908W        W 4493   8.282   7.292   2.284
  909W        W 4494   3.788   6.788   2.793
  910W        W 4495   4.756   8.768  10.265
  911W        W 4496   4.777   1.787   1.782
  912W        W 4497   7.287   9.798   8.295
  913W        W 4498   2.259   9.269   8.280
  914W        W 4499   1.773   4.264   8.268
  915W        W 4500   0.299   4.287   8.798
  916W        W 4501   4.275   0.259  10.768
  917W        W 4502   8.756   5.271  10.290
  918W        W 4503   0.791   4.789   9.787
  919W        W 4504   8.765   2.282  10.796
  920W        W 4505   5.793   2.765   9.289
  921W        W 4506   7.275   0.761   9.281
  922W        W 4507   8.263   6.797   0.294
  923W        W 4508   5.757   8.255   1.287
  924W        W 4509   9.255   3.270   9.270
  925W        W 4510   0.268   2.300   9.764
  926W        W 4511   6.771   1.756   2.299
  927W        W 4512   0.263   7.797   8.789
  928W        W 4513   8.277   8.785  10.291
  929W        W 4514   6.261   8.290   1.788
  930W        W 4515   1.273   1.752   2.270
  931W        W 4516   1.755   4.793   8.275
  932W        W 4517   7.763   4.791   8.272
  933W        W 4518   7.771   6.275   1.764
  934W        W 4519   8.759   4.280  10.292
  935W        W 4520   8.750   6.793   8.271
  936W        W 4521   2.779   9.281   2.255
  937W        W 4522   5.795   6.752   9.296
  938W        W 4523   4.773   4.762   2.260
  939W        W 4524   2.260   1.795   8.252
  940W        W 4525   4.794   3.765   0.766
  941W        W 4526   4.269   2.260   1.790
  942W        W 4527   6.788   6.250   9.766
  943W        W 4528   4.787   3.778  10.794
  944W        W 4529   6.756   9.283  10.259
  945W        W 4530   1.791   4.290  10.254
  946W        W 4531   1.786   4.787   1.278
  947W        W 4532   6.763   6.769   1.262
  948W        W 4533   3.788   2.252   9.794
  949W        W 4534   2.774   6.795   9.758
  950W        W 4535   7.789   9.255   8.254
  951W        W 4536   1.777   3.785   2.273
  952W        W 4537   1.288   9.266   1.254
  953W        W 4538   1.764   1.290   2.762
  954W        W 4539   8.774   7.295   1.253
  955W        W 4540   9.797   5.252   9.765
  956W        W 4541   7.785   7.792   9.277
  957W        W 4542   9.786   1.769   1.292
  958W        W 4543   0.284   9.275  10.788
  959W        W 4544   4.250   4.264  10.290
  960W        W 4545   2.769   2.770  10.277
  961W        W 4546   0.763   2.780   9.251
  962W        W 4547   8.266   3.770   2.752
  963W        W 4548   7.270   9.276   1.288
  964W        W 4549   8.754   4.774   2.259
  965W        W 4550   3.293   5.251  10.762
  966W        W 4551   2.751   6.797   8.256
  967W        W 4552   5.273   8.282   8.782
  968W        W 4553   3.781   2.255  10.256
  969W        W 4554   0.294   8.757   2.784
  970W        W 4555   6.782   2.751   2.268
  971W        W 4556   8.294   0.764   8.292
  972W        W 4557   5.795   7.291   0.272
  973W        W 4558   9.779   9.796  10.772
  974W        W 4559   9.774   1.787   0.251
  975W        W 4560   5.753   9.267  10.255
  976W        W 4561   4.268   9.750   9.273
  977W        W 4562   7.760   7.786   9.776
  978W        W 4563   9.781   1.770   9.269
  979W        W 4564   9.285   8.285   8.781
  980W        W 4565   5.274   9.280   9.250
  981W        W 4566   9.771   2.753  10.763
  982W        W 4567   1.292   0.788  10.296
  983W        W 4568   1.789   0.296   0.284
  984W        W 4569   2.258   3.292   0.783
  985W        W 4570   0.253   3.258   0.785
  986W        W 4571   6.269   7.766   8.296
  987W        W 4572   0.792   8.278   8.775
  988W        W 4573   7.759   7.780   1.250
  989W        W 4574   6.254   8.299   2.789
  990W        W 4575   7.286   2.753   9.760
  991W        W 4576   0.266   7.289   1.765
  992W        W 4577   5.265   4.780   1.260
  993W        W 4578   8.753   3.255   2.250
  994W        W 4579   3.773   5.261   1.296
  995W        W 4580   8.274   2.252   1.298
  996W        W 4581   2.754   5.768   0.793
  997W        W 4582   5.274   5.279   0.750
  998W        W 4583   8.787   2.762   1.256
  999W        W 4584   4.268   9.287   2.798
 1000W        W 4585   6.271   6.789   0.253
 1001W        W 4586   4.256   7.791  10.272
 1002W        W 4587   1.782   4.282   1.268
 1003W        W 4588   9.797   4.785   9.253
 1004W        W 4589   5.781   6.791   1.262
 1005W        W 4590   8.265   2.780   9.254
 1006W        W 4591   9.795   4.252  10.763
 1007W        W 4592   1.757   1.252  10.774
 1008W        W 4593   0.266   1.762   1.276
 1009W        W 4594   4.280   4.773   2.269
 1010W        W 4595   3.294   8.258  10.759
 1011W        W 4596   9.294   1.275   9.252
 1012W        W 4597   2.270   9.782   0.772
 1013W        W 4598   0.758   0.293  10.261
 1014W        W 4599   7.793   3.776   1.269
 1015W        W 4600   7.751   6.752  10.289
 1016W        W 4601   0.777   8.268   1.772
 1017W        W 4602   5.273   7.784   2.299
 1018W        W 4603   2.288   5.772   2.273
 1019W        W 4604   1.759   6.293   8.288
 1020W        W 4605   5.276   0.261   9.770
 1021W        W 4606   9.292   4.753   1.279
 1022W        W 4607   5.790   0.788   1.256
 1023W        W 4608   1.770   3.287   0.755
 1024W        W 4609   0.274   8.281   2.263
 1025W        W 4610   4.769   1.770   0.755
 1026W        W 4611   5.751   8.282   0.789
 1027W        W 4612   5.771   7.797   1.295
 1028W        W 4613   1.780   5.269   9.781
 1029W        W 4614   2.764   9.781   9.763
 1030W        W 4615   7.265   8.764   9.766
 1031W        W 4616   1.282   3.291   2.771
 1032W        W 4617   3.279   5.292   9.757
 1033W        W 4618   4.760   1.282   9.755
 1034W        W 4619   9.294   5.781   1.765
 1035W        W 4620   3.264   6.262   9.261
 1036W        W 4621   8.295   6.752   9.254
 1037W        W 4622   2.260   8.795   1.276
 1038W        W 4623   0.272   3.285   9.267
 1039W        W 4624   7.769   7.764   1.772
 1040W        W 4625   6.261   9.265  10.254
 1041W        W 4626   6.257   9.799   9.752
 1042W        W 4627   5.752   6.285  10.267
 1043W        W 4628   5.272   1.799   9.758
 1044W        W 4629   4.761   7.254   8.788
 1045W        W 4630   3.770   8.262   9.294
 1046W        W 4631   5.257   0.256   8.756
 1047W        W 4632   9.269   7.769  10.754
 1048W        W 4633   6.768   7.753   9.298
 1049W        W 4634   4.792   0.279   0.753
 1050W        W 4635   1.266   0.761   9.282
 1051W        W 4636   8.268   7.279   0.274
 1052W        W 4637   7.762   5.777   8.273
 1053W        W 4638   1.297   3.270   0.799
 1054W        W 4639   7.754   1.283  10.285
 1055W        W 4640   2.279   6.293   8.772
 1056W        W 4641   2.791   0.775   2.251
 1057W        W 4642   3.297   5.780   1.261
 1058W        W 4643   2.776   1.766   2.270
 1059W        W 4644   5.794   9.755   1.296
 1060W        W 4645   5.798   4.761   9.791
 1061W        W 4646   7.253   1.757   8.781
 1062W        W 4647   9.779   8.268   0.299
 1063W        W 4648   8.283   3.290   2.799
 1064W        W 4649   5.752   6.255   1.790
 1065W        W 4650   6.282   0.752   8.790
 1066W        W 4651   0.278   8.274  10.272
 1067W        W 4652   0.778   2.795   2.757
 1068W        W 4653   0.291   9.780   0.295
 1069W        W 4654   3.298   5.776   8.789
 1070W        W 4655   7.789   2.255   2.293
 1071W        W 4656   1.761   8.798   0.290
 1072W        W 4657   5.253   2.260   1.769
 1073W        W 4658   8.251   0.751   2.252
 1074W        W 4659   0.290   4.757   8.262
 1075W        W 4660   9.276   8.258   3.251
 1076W        W 4661   0.269   4.792   0.782
 1077W        W 4662   7.288   8.253   0.790
 1078W        W 4663   2.268   7.289   1.779
 1079W        W 4664   8.298   4.761   8.771
 1080W        W 4665   8.769   3.773   2.751
 1081W        W 4666   9.799   0.796   2.297
 1082W        W 4667   0.751   9.255   9.777
 1083W        W 4668   4.253   2.278   1.287
 1084W        W 4669   8.770   1.759   9.777
 1085W        W 4670   0.753   2.286   8.761
 1086W        W 4671   7.763   8.788  10.751
 1087W        W 4672   4.772   2.265   8.284
 1088W        W 4673   3.282   1.298   9.799
 1089W        W 4674   1.254   9.265   8.785
 1090W        W 4675   5.789   0.256  10.794
 1091W        W 4676   9.257   0.761  10.752
 1092W        W 4677   4.271   1.775   0.296
 1093W        W 4678   1.259   9.797  10.767
 1094W        W 4679   8.800   4.286   9.779
 1095W        W 4680   9.784   6.771   0.250
 1096W        W 4681   4.789   1.766   2.287
 1097W        W 4682   6.765   1.774  10.269
 1098W        W 4683   5.753   6.786   2.291
 1099W        W 4684   1.793   2.788   8.767
 1100W        W 4685   3.261   3.777   0.756
 1101W        W 4686   9.278   1.776   0.273
 1102W        W 4687   1.751   9.760   0.291
 1103W        W 4688   4.758   1.792   9.762
 1104W        W 4689   8.796   1.773   1.764
 1105W        W 4690   3.781   2.796   1.795
 1106W        W 4691   4.289   1.254   9.796
 1107W        W 4692   9.261   9.754   0.786
 1108W        W 4693   6.285   2.791   8.254
 1109W        W 4694   7.753   8.261   9.256
 1110W        W 4695   6.784   6.792  10.279
 1111W        W 4696   9.761   0.295   2.290
 1112W        W 4697   6.764   5.291   0.285
 1113W        W 4698   8.293   3.284   8.297
 1114W        W 4699   2.775   5.264  10.796
 1115W        W 4700   5.261   9.260   1.287
 1116W        W 4701   7.778   1.254   1.762
 1117W        W 4702   8.779   7.757  10.258
 1118W        W 4703   1.251   7.283   1.764
 1119W        W 4704   4.260   1.293  10.757
 1120W        W 4705   8.270   9.271   2.795
 1121W        W 4706   2.788   8.270   9.276
 1122W        W 4707   4.766   2.779   9.271
 1123W        W 4708   6.767   7.793   0.265
 1124W        W 4709   6.277   6.261  10.285
 1125W        W 4710   4.788   6.771  10.752
 1126W        W 4711   6.299   6.260   1.795
 1127W        W 4712   6.773   6.276   1.767
 1128W        W 4713   9.783   6.289  10.255
 1129W        W 4714   4.782   1.263   2.275
 1130W        W 4715   1.274   8.762   9.786
 1131W        W 4716   0.752   8.266   8.287
 1132W        W 4717   6.289   1.769   1.293
 1133W        W 4718   4.786   3.284   9.798
 1134W        W 4719   0.287   3.252   2.280
 1135W        W 4720   6.792   7.794   2.296
 1136W        W 4721   3.298   0.787   8.769
 1137W        W 4722   2.767   3.267   1.783
 1138W        W 4723   2.262   4.762   1.793
 1139W        W 4724   8.276   9.783   0.785
 1140W        W 4725   7.771   1.293   0.762
 1141W        W 4726   3.294   8.755   8.290
 1142W        W 4727   9.750   8.774   2.769
 1143W        W 4728   3.756   8.782  10.762
 1144W        W 4729   6.253   7.765   9.766
 1145W        W 4730   8.281   8.792   9.255
 1146W        W 4731   4.256   5.284   9.254
 1147W        W 4732   9.755   1.763   0.756
 1148W        W 4733   2.264   6.752   1.775
 1149W        W 4734   0.791   1.253  10.268
 1150W        W 4735   6.287   0.252   1.771
 1151W        W 4736   8.270   2.750   8.265
 1152W        W 4737   6.758   3.300  10.264
 1153W        W 4738   4.285   7.273   1.267
 1154W        W 4739   7.260   4.272   0.292
 1155W        W 4740   5.255   9.797   2.299
 1156W        W 4741   4.263   0.775   9.298
 1157W        W 4742   8.782   0.759   0.778
 1158W        W 4743   9.258   3.291   8.275
 1159W        W 4744   9.790   5.251   1.265
 1160W        W 4745   8.256   3.776  10.268
 1161W        W 4746   3.287   4.756   0.781
 1162W        W 4747   9.284   1.774   9.780
 1163W        W 4748   2.766   1.274   0.277
 1164W        W 4749   9.273   6.260   9.755
 1165W        W 4750   0.751   4.763   8.291
 1166W        W 4751   5.256   8.769  10.257
 1167W        W 4752   2.300   3.773  10.288
 1168W        W 4753   8.774   0.294   8.777
 1169W        W 4754   3.265   6.264  10.758
 1170W        W 4755   4.291   6.261   2.795
 1171W        W 4756   3.252   6.758   0.760
 1172W        W 4757   2.778   6.291   2.770
 1173W        W 4758   9.797   6.289   1.260
 1174W        W 4759   5.754   7.274   9.756
 1175W        W 4760   9.284   8.292   1.758
 1176W        W 4761   7.275   4.292   2.293
 1177W        W 4762   2.290   1.762   0.756
 1178W        W 4763   4.753   2.274   0.780
 1179W        W 4764   1.254   1.278   0.751
 1180W        W 4765   1.764   6.785   2.298
 1181W        W 4766   8.278   1.778   8.763
 1182W        W 4767   5.757   1.294  10.782
 1183W        W 4768   6.766   1.266   8.274
 1184W        W 4769   3.258   3.257   9.800
 1185W        W 4770   8.752   1.260   9.259
 1186W        W 4771   9.259   7.751   3.293
 1187W        W 4772   2.789   5.763   8.296
 1188W        W 4773   1.761   5.300   8.775
 1189W        W 4774   1.798   4.256   2.781
 1190W        W 4775   5.760   6.272   8.753
 1191W        W 4776   6.286   4.790   9.284
 1192W        W 4777   1.290   9.785   8.283
 1193W        W 4778   1.755   2.774   8.254
 1194W        W 4779   2.261   3.764   1.780
 1195W        W 4780   2.775   3.770   1.263
 1196W        W 4781   8.771   9.273   9.796
 1197W        W 4782   3.761   3.792  10.300
 1198W        W 4783   3.260   6.766   8.763
 1199W        W 4784   6.274   4.261   9.769
 1200W        W 4785   6.255   7.299   0.262
 1201W        W 4786   7.792   0.256  10.295
 1202W        W 4787   2.273   6.276   0.272
 1203W        W 4788   4.282   9.256   0.794
 1204W        W 4789   6.272   1.278   1.755
 1205W        W 4790   6.261   1.254   0.251
 1206W        W 4791   9.778   8.255   8.779
 1207W        W 4792   1.788   6.783   2.754
 1208W        W 4793   3.789   8.296  10.269
 1209W        W 4794   5.752   7.264   1.796
 1210W        W 4795   7.763   9.768   8.271
 1211W        W 4796   6.283   6.751   2.292
 1212W        W 4797   9.780   2.769   0.264
 1213W        W 4798   0.756   5.784   0.254
 1214W        W 4799   6.760   9.272   9.271
 1215W        W 4800   1.258   4.800   9.792
 1216W        W 4801   3.268   7.761   0.276
 1217W        W 4802   3.285   9.772   9.273
 1218W        W 4803   8.287   2.296   8.265
 1219W        W 4804   3.791   6.281   2.786
 1220W        W 4805   9.263   2.771   1.255
 1221W        W 4806   7.282   7.780   1.282
 1222W        W 4807   4.267   4.297   0.778
 1223W        W 4808   3.764   6.270  10.775
 1224W        W 4809   1.766   7.298   9.252
 1225W        W 4810   2.268   1.272   9.285
 1226W        W 4811   0.266   3.756   8.296
 1227W        W 4812   7.796   0.761   2.764
 1228W        W 4813   2.768   2.757   2.290
 1229W        W 4814   9.275   8.755   1.263
 1230W        W 4815   6.280   7.763   9.268
 1231W        W 4816   1.773   5.260   2.256
 1232W        W 4817   7.261   8.797   8.269
 1233W        W 4818   8.792   8.792  10.793
 1234W        W 4819   9.758   9.755   1.283
 1235W        W 4820   5.797   0.255   2.276
 1236W        W 4821   4.290   0.255   8.265
 1237W        W 4822   4.784   0.770   1.298
 1238W        W 4823   5.263   8.274   0.765
 1239W        W 4824   8.779   6.256  10.262
 1240W        W 4825   5.258   2.779   8.773
 1241W        W 4826   0.286   1.293   2.274
 1242W        W 4827   0.285   7.285   8.760
 1243W        W 4828   8.299   9.763   1.292
 1244W        W 4829   0.270   0.751   0.796
 1245W        W 4830   5.268   2.256   8.780
 1246W        W 4831   6.259   4.252   8.763
 1247W        W 4832   8.286   7.280   9.790
 1248W        W 4833   4.793   8.278   8.265
 1249W        W 4834   4.787   5.761   2.295
 1250W        W 4835   4.794   4.289   2.297
 1251W        W 4836   3.790   8.759   9.784
 1252W        W 4837   9.276   1.796   2.762
 1253W        W 4838   3.278   1.274   1.795
 1254W        W 4839   6.764   0.251  10.758
 1255W        W 4840   9.291   9.778   8.782
 1256W        W 4841   6.794   6.755   8.770
 1257W        W 4842   0.293   0.264   1.271
 1258W        W 4843   8.256   3.785  10.770
 1259W        W 4844   1.295   6.280   2.787
 1260W        W 4845   5.263   0.275   2.263
 1261W        W 4846   7.800   6.284   0.771
 1262W        W 4847   3.264   4.290   9.763
 1263W        W 4848   3.783   1.782  10.283
 1264W        W 4849   2.784   3.761   2.258
 1265W        W 4850   9.260   4.257   1.254
 1266W        W 4851   7.754   5.762   8.777
 1267W        W 4852   5.770   1.775  10.290
 1268W        W 4853   6.268   6.279  10.780
 1269W        W 4854   3.780   8.759   2.267
 1270W        W 4855   5.800   8.799   1.268
 1271W        W 4856   8.778   3.296  10.796
 1272W        W 4857   1.255   6.772   9.793
 1273W        W 4858   8.787   8.284   9.263
 1274W        W 4859   0.797   8.252   2.778
 1275W        W 4860   1.755   3.771   2.786
 1276W        W 4861   2.252   4.285   0.260
 1277W        W 4862   2.790   8.767   8.282
 1278W        W 4863   7.781   9.271   2.299
 1279W        W 4864   0.295   9.277   1.272
 1280W        W 4865   1.299   2.260   2.270
 1281W        W 4866   8.293   7.758   1.765
 1282W        W 4867   9.759   7.263   2.289
 1283W        W 4868   7.252   9.272   0.285
 1284W        W 4869   0.764   5.260   2.790
 1285W        W 4870   8.765   8.257   0.770
 1286W        W 4871   9.290   1.257   0.790
 1287W        W 4872   7.797   3.759   8.755
 1288W        W 4873   3.269   3.797   2.254
 1289W        W 4874   7.281   3.768  10.796
 1290W        W 4875   5.253   4.285   9.788
 1291W        W 4876   7.288   2.260   2.253
 1292W        W 4877   2.772   9.771   2.258
 1293W        W 4878   3.261   7.296   9.289
 1294W        W 4879   4.759   5.285   1.788
 1295W        W 4880   8.278   6.281   9.767
 1296W        W 4881   1.774   6.779   8.754
 1297W        W 4882   8.788   7.782   1.257
 1298W        W 4883   3.280   3.764   2.753
 1299W        W 4884   6.254   0.753   9.292
 1300W        W 4885   1.271   1.258  10.286
 1301W        W 4886   6.276   9.272   8.262
 1302W        W 4887   2.757   9.291   2.777
 1303W        W 4888   9.779   3.251  10.258
 1304W        W 4889   4.784   0.298   2.774
 1305W        W 4890   0.797   2.785   8.792
 1306W        W 4891   9.774   9.294   0.770
 1307W        W 4892   0.777   7.767   2.751
 1308W        W 4893   3.769   7.273   0.258
 1309W        W 4894   9.276   5.263   1.296
 1310W        W 4895   6.277   1.764   2.276
 1311W        W 4896   1.779   5.777   1.259
 1312W        W 4897   0.253   2.292  10.291
 1313W        W 4898   4.787   8.260   2.284
 1314W        W 4899   9.296   6.289   3.267
 1315W        W 4900   3.766   3.273  10.270
 1316W        W 4901   2.770   8.290   1.761
 1317W        W 4902   8.766   3.252   8.263
 1318W        W 4903   4.258   5.779   0.764
 1319W        W 4904   6.757   8.781   1.256
 1320W        W 4905   1.274   5.780   8.253
 1321W        W 4906   9.289   0.754   8.271
 1322W        W 4907   9.767   8.766   1.289
 1323W        W 4908   3.756   0.792   2.262
 1324W        W 4909   7.780   0.750   3.259
 1325W        W 4910   7.292   8.294   9.285
 1326W        W 4911   0.756   3.788  10.771
 1327W        W 4912   6.285   7.265  10.772
 1328W        W 4913   7.775   3.781   8.299
 1329W        W 4914   8.265   7.278   8.772
 1330W        W 4915   1.285   8.267   2.270
 1331W        W 4916   4.780   8.769   8.758
 1332W        W 4917   7.755   1.290   0.298
 1333W        W 4918   4.780   9.292  10.786
 1334W        W 4919   4.263   6.796   0.792
 1335W        W 4920   1.752   3.282   1.254
 1336W        W 4921   7.760   8.777   9.254
 1337W        W 4922   9.281   7.268  10.780
 1338W        W 4923   4.282   1.262   0.785
 1339W        W 4924   2.270   9.268   0.286
 1340W        W 4925   1.776   5.265   1.779
 1341W        W 4926   6.762   1.283  10.284
 1342W        W 4927   8.259   9.286  10.779
 1343W        W 4928   6.771   3.785   9.290
 1344W        W 4929   9.293   7.772   8.757
 1345W        W 4930   8.256   9.784   2.261
 1346W        W 4931   6.260   2.289   1.266
 1347W        W 4932   6.293   1.773  10.799
 1348W        W 4933   2.752   3.278   2.299
 1349W        W 4934   2.255   0.768   9.769
 1350W        W 4935   6.299   8.779  10.268
 1351W        W 4936   0.788   0.776   8.295
 1352W        W 4937   4.772   9.262   1.754
 1353W        W 4938   1.769   5.290   1.290
 1354W        W 4939   2.751   4.277   9.265
 1355W        W 4940   2.278   5.298   8.265
 1356W        W 4941   2.280   7.760  10.252
 1357W        W 4942   8.763   9.790   0.256
 1358W        W 4943   4.764   8.263  10.759
 1359W        W 4944   0.277   1.292   0.250
 1360W        W 4945   8.793   8.297  10.758
 1361W        W 4946   5.768   0.793   8.761
 1362W        W 4947   8.782   8.285   0.268
 1363W        W 4948   0.760   6.792   1.273
 1364W        W 4949   8.767   5.774   9.266
 1365W        W 4950   5.782   4.280   8.792
 1366W        W 4951   6.772   4.787   8.763
 1367W        W 4952   6.253   2.290   1.791
 1368W        W 4953   9.774   7.767   2.259
 1369W        W 4954   4.256   1.272   1.274
 1370W        W 4955   2.792   8.771   9.251
 1371W        W 4956   3.785   6.800   1.267
 1372W        W 4957   7.776   2.283   1.781
 1373W        W 4958   9.273   1.795   0.766
 1374W        W 4959   1.285   1.297   8.787
 1375W        W 4960   2.758   2.751   8.297
 1376W        W 4961   8.786   5.260   9.255
 1377W        W 4962   4.277   4.800   9.272
 1378W        W 4963   0.775   9.278   0.297
 1379W        W 4964   9.266   6.779  10.265
 1380W        W 4965   8.795   7.277   2.286
 1381W        W 4966   6.793   9.770   1.262
 1382W        W 4967   1.777   4.786   2.288
 1383W        W 4968   0.299   5.766   0.756
 1384W        W 4969   0.775   6.771  10.270
 1385W        W 4970   4.252   2.269   8.778
 1386W        W 4971   5.757   0.295   0.782
 1387W        W 4972   0.270   2.786   9.755
 1388W        W 4973   0.769   9.251   2.284
 1389W        W 4974   7.797   0.779   0.276
 1390W        W 4975   2.264   1.265  10.272
 1391W        W 4976   4.296   5.756   9.765
 1392W        W 4977   1.798   4.780  10.259
 1393W        W 4978   1.780   0.265   1.291
 1394W        W 4979   0.254   7.297   2.271
 1395W        W 4980   3.288   8.789   0.794
 1396W        W 4981   9.284   0.268   8.778
 1397W        W 4982   3.270   7.252   2.754
 1398W        W 4983   7.265   2.796   2.788
 1399W        W 4984   7.250   5.781   0.769
 1400W        W 4985   6.292   4.291   0.790
 1401W        W 4986   5.279   7.285   8.755
 1402W        W 4987   7.785   9.273   9.300
 1403W        W 4988   0.785   0.771   3.276
 1404W        W 4989   8.264   4.291   1.773
 1405W        W 4990   0.269   0.757   2.258
 1406W        W 4991   8.755   1.287  10.251
 1407W        W 4992   3.259   2.286   8.293
 1408W        W 4993   9.291   0.775   9.259
 1409W        W 4994   6.276   8.800   1.759
 1410W        W 4995   2.776   9.270  10.772
 1411W        W 4996   1.281   7.297   0.291
 1412W        W 4997   7.800   1.775  10.259
 1413W        W 4998   7.799   5.751   3.284
 1414W        W 4999   2.289   8.784   8.762
 1415W        W 5000   7.790   8.752   0.754
 1416W        W 5001   4.766   6.277  10.750
 1417W        W 5002   3.299   8.771  10.264
 1418W        W 5003   7.281   2.772   0.787
 1419W        W 5004   7.259   8.297   1.283
 1420W        W 5005   7.261   0.773   9.793
 1421W        W 5006   3.252   7.800   8.279
 1422W        W 5007   2.762   0.260   2.293
 1423W        W 5008   8.787   8.755   9.783
 1424W        W 5009   7.277   6.759   8.275
 1425W        W 5010   0.290   8.754   8.257
 1426W        W 5011   0.273   7.294   9.258
 1427W        W 5012   5.757   6.261   9.764
 1428W        W 5013   0.786   2.278   2.756
 1429W        W 5014   4.259   7.778   0.292
 1430W        W 5015   7.265   1.796   9.268
 1431W        W 5016   8.762   0.763   9.255
 1432W        W 5017   8.277   8.297  10.767
 1433W        W 5018   3.276   1.765   1.792
 1434W        W 5019   7.784   7.784   2.277
 1435W        W 5020   5.278   0.784   1.769
 1436W        W 5021   9.752   1.287  10.288
 1437W        W 5022   1.266   0.294   2.790
 1438W        W 5023   9.285   6.261   2.779
 1439W        W 5024   9.299   5.799   2.770
 1440W        W 5025   9.275   2.296  10.781
 1441W        W 5026   9.284   3.290  10.769
 1442W        W 5027   2.777   7.752   9.297
 1443W        W 5028   3.750   2.273  10.793
 1444W        W 5029   9.276   3.757  10.271
 1445W        W 5030   4.789   9.277  10.266
 1446W        W 5031   0.266   9.258   1.763
 1447W        W 5032   1.793   1.279   0.283
 1448W        W 5033   7.291   8.273   0.284
 1449W        W 5034   7.300   9.755   8.789
 1450W        W 5035   4.293   6.274   1.790
 1451W        W 5036   0.761   5.265   1.793
 1452W        W 5037   3.260   3.259   0.272
 1453W        W 5038   5.771   2.260  10.771
 1454W        W 5039   1.280   9.766   9.270
 1455W        W 5040   5.796   1.260   9.781
 1456W        W 5041   3.758   2.260   0.266
 1457W        W 5042   6.764   5.770  10.781
 1458W        W 5043   1.767   7.782   0.275
 1459W        W 5044   9.769   8.756   9.256
 1460W        W 5045   4.755   0.780  10.799
 1461W        W 5046   3.771   0.284   9.793
 1462W        W 5047   2.268   8.263   9.759
 1463W        W 5048   2.783   0.285   2.773
 1464W        W 5049   9.780   3.799   1.262
 1465W        W 5050   2.262   9.291   1.257
 1466W        W 5051   5.292   3.764   1.788
 1467W        W 5052   2.772   2.298   9.264
 1468W        W 5053   5.762   8.283   8.266
 1469W        W 5054   7.792   5.768   2.258
 1470W        W 5055   0.784   5.263   8.760
 1471W        W 5056   4.275   0.761   0.266
 1472W        W 5057   4.257   7.765   1.755
 1473W        W 5058   2.799   3.277   9.790
 1474W        W 5059   9.799   3.266  10.781
 1475W        W 5060   5.785   2.769  10.258
 1476W        W 5061   3.778   5.259   9.778
 1477W        W 5062   0.789   5.766   0.787
 1478W        W 5063   6.289   4.282   0.296
 1479W        W 5064   8.784   1.272   1.778
 1480W        W 5065   4.280   9.299   8.253
 1481W        W 5066   5.755   1.263   8.269
 1482W        W 5067   4.758   7.784   0.260
 1483W        W 5068   3.254   4.795   3.297
 1484W        W 5069   2.272   0.293   8.786
 1485W        W 5070   9.785   6.281   9.763
 1486W        W 5071   3.254   2.775   2.758
 1487W        W 5072   8.299   6.285   0.788
 1488W        W 5073   2.781   1.785   2.796
 1489W        W 5074   6.272   5.782  10.297
 1490W        W 5075   7.798   8.783   0.285
 1491W        W 5076   6.785   7.292  10.789
 1492W        W 5077   2.767   8.768   2.251
 1493W        W 5078   2.275   4.787   2.782
 1494W        W 5079   5.263   0.298   1.758
 1495W        W 5080   3.784   0.779   1.758
 1496W        W 5081   1.285   6.288   8.760
 1497W        W 5082   0.280   5.764   1.269
 1498W        W 5083   4.297   3.785  10.286
 1499W        W 5084   8.777   9.752   2.260
 1500W        W 5085   1.297   3.772   9.281
 1501W        W 5086   2.762   0.786   1.769
 1502W        W 5087   6.285   9.784   9.256
 1503W        W 5088   9.761   6.791   1.795
 1504W        W 5089   9.769   6.284   8.783
 1505W        W 5090   8.256   6.787   8.768
 1506W        W 5091   2.260   1.754   1.776
 1507W        W 5092   4.762   6.286   0.756
 1508W        W 5093   3.265   6.300   0.280
 1509W        W 5094   5.269   8.794   2.284
 1510W        W 5095   1.769   0.758   2.781
 1511W        W 5096   2.292   2.761   9.266
 1512W        W 5097   1.258   6.797   1.794
 1513W        W 5098   3.265   6.794   9.794
 1514W        W 5099   2.260   5.285   9.771
 1515W        W 5100   5.781   2.291   1.280
 1516W        W 5101   7.784   2.776   1.257
 1517W        W 5102   4.288   6.764   8.758
 1518W        W 5103   5.777   1.800   8.788
 1519W        W 5104   2.279   8.768   0.760
 1520W        W 5105   9.752   4.253   8.772
 1521W        W 5106   1.789   9.252   9.775
 1522W        W 5107   8.762   0.257   9.751
 1523W        W 5108   1.769   1.266   2.289
 1524W        W 5109   7.792   0.288   2.292
 1525W        W 5110   3.764   3.757   8.260
 1526W        W 5111   6.784   7.282   0.278
 1527W        W 5112   0.290   7.788   2.767
 1528W        W 5113   0.277   0.257  10.796
 1529W        W 5114   5.750   3.272   9.291
 1530W        W 5115   9.778   0.767   8.783
 1531W        W 5116   1.285   7.269   2.772
 1532W        W 5117   6.297   7.287  10.283
 1533W        W 5118   1.273   6.773   8.261
 1534W        W 5119   6.253   0.786   1.297
 1535W        W 5120   2.771   1.798   0.276
 1536W        W 5121   8.264   6.789   2.279
 1537W        W 5122   4.299   6.787   0.258
 1538W        W 5123   8.787   7.257   8.751
 1539W        W 5124   4.252   5.773   1.783
 1540W        W 5125   5.799   3.282   9.797
 1541W        W 5126   3.265   9.296   2.273
 1542W        W 5127   0.259   3.286   1.271
 1543W        W 5128   1.786   0.761   1.767
 1544W        W 5129   7.281   6.799  10.297
 1545W        W 5130   8.252   3.285   0.288
 1546W        W 5131   3.782   3.255   9.771
 1547W        W 5132   2.769   1.793   1.762
 1548W        W 5133   0.790   1.285   9.797
 1549W        W 5134   0.766   8.264   9.282
 1550W        W 5135   5.777   7.773   8.251
 1551W        W 5136   7.795   7.796  10.790
 1552W        W 5137   9.756   8.267   9.755
 1553W        W 5138   4.278   0.292   0.793
 1554W        W 5139   8.795   4.756  10.784
 1555W        W 5140   1.752   6.788   9.786
 1556W        W 5141   3.790   7.284   8.256
 1557W        W 5142   9.257   8.252   1.269
 1558W        W 5143   0.755   9.794   2.293
 1559W        W 5144   2.297   8.253  10.789
 1560W        W 5145   9.297   1.254   8.784
 1561W        W 5146   7.281   9.254   8.773
 1562W        W 5147   2.283   7.755   0.286
 1563W        W 5148   7.253   9.253   9.253
 1564W        W 5149   3.750   0.752  10.790
 1565W        W 5150   1.288   8.268  10.272
 1566W        W 5151   3.290   4.300   1.757
 1567W        W 5152   9.766   5.781   2.293
 1568W        W 5153   1.782   9.765  10.272
 1569W        W 5154   4.257   9.795  10.775
 1570W        W 5155   9.289   3.297  10.257
 1571W        W 5156   5.292   1.296   8.290
 1572W        W 5157   8.764   0.284   9.273
 1573W        W 5158   0.799   9.778   8.776
 1574W        W 5159   7.751   5.257   9.754
 1575W        W 5160   1.754   9.276   2.770
 1576W        W 5161   8.780   9.764   1.294
 1577W        W 5162   5.276   1.779   1.779
 1578W        W 5163   7.297   4.281   1.766
 1579W        W 5164   5.763   3.255   2.768
 1580W        W 5165   3.789   8.771   1.263
 1581W        W 5166   7.799   3.294   1.762
 1582W        W 5167   0.268   2.298   2.779
 1583W        W 5168   9.265   4.278   9.782
 1584W        W 5169   0.785   8.767   8.770
 1585W        W 5170   9.252   9.299   2.773
 1586W        W 5171   4.256   6.273   0.779
 1587W        W 5172   4.787   0.755   3.275
 1588W        W 5173   8.255   4.789   1.767
 1589W        W 5174   7.767   2.775  10.791
 1590W        W 5175   5.298   4.775   1.764
 1591W        W 5176   8.785   1.780   0.251
 1592W        W 5177   5.767   2.268  10.274
 1593W        W 5178   9.282   6.790   8.754
 1594W        W 5179   8.287   1.293   1.789
 1595W        W 5180   4.254   8.795   0.274
 1596W        W 5181   1.294   2.797   8.790
 1597W        W 5182   1.771   3.266  10.271
 1598W        W 5183   4.752   0.787   0.269
 1599W        W 5184   6.275   0.252  10.290
 1600W        W 5185   7.750   5.797   1.767
 1601W        W 5186   4.285   2.259  10.281
 1602W        W 5187   2.286   6.759   9.781
 1603W        W 5188   7.264   1.281   8.300
 1604W        W 5189   7.268   7.267   1.755
 1605W        W 5190   7.297   4.256  10.297
 1606W        W 5191   1.785   6.788   8.258
 1607W        W 5192   0.795   6.286   1.784
 1608W        W 5193   9.280   8.766   3.277
 1609W        W 5194   6.791   0.276   1.274
 1610W        W 5195   4.781   5.275   9.758
 1611W        W 5196   1.276   9.295   2.259
 1612W        W 5197   4.282   4.252   1.793
 1613W        W 5198   2.789   3.772   9.276
 1614W        W 5199   7.293   2.785  10.270
 1615W        W 5200   3.294   3.296   8.289
 1616W        W 5201   1.764   8.788   9.777
 1617W        W 5202   9.267   0.269   1.276
 1618W        W 5203   0.777   9.299   8.783
 1619W        W 5204   3.263   6.257   1.788
 1620W        W 5205   0.254   8.253   8.783
 1621W        W 5206   0.288   9.761   9.790
 1622W        W 5207   1.257   5.278   0.790
 1623W        W 5208   1.285   9.283   9.255
 1624W        W 5209   7.772   6.799   0.751
 1625W        W 5210   8.253   3.260   9.251
 1626W        W 5211   8.794   5.757   2.255
 1627W        W 5212   3.790   0.282   8.798
 1628W        W 5213   6.751   8.763   0.758
 1629W        W 5214   7.281   2.757  10.777
 1630W        W 5215   8.291   8.295  10.296
 1631W        W 5216   7.779   4.765   1.298
 1632W        W 5217   0.797   2.772   9.799
 1633W        W 5218   8.798   5.268   1.284
 1634W        W 5219   5.760   8.250   8.759
 1635W        W 5220   7.782   1.782   1.776
 1636W        W 5221   0.770   4.773   2.287
 1637W        W 5222   2.289   9.764   2.773
 1638W        W 5223   8.256   5.251   1.785
 1639W        W 5224   5.273   2.787   1.275
 1640W        W 5225   3.274   6.786   2.790
 1641W        W 5226   6.772   4.796   2.287
 1642W        W 5227   3.752   9.291   8.253
 1643W        W 5228   1.288   2.765   1.279
 1644W        W 5229   0.790   7.794   0.273
 1645W        W 5230   7.296   7.796   2.269
 1646W        W 5231   8.793   8.757   0.798
 1647W        W 5232   3.270   3.785   1.293
 1648W        W 5233   2.758   8.759   9.756
 1649W        W 5234   9.257   6.277   2.253
 1650W        W 5235   2.769   8.772   1.265
 1651W        W 5236   6.753   3.262   2.750
 1652W        W 5237   9.256   0.299   2.750
 1653W        W 5238   7.767   6.283   0.255
 1654W        W 5239   4.783   9.761  10.264
 1655W        W 5240   2.760   7.776   2.278
 1656W        W 5241   4.291   9.784   2.285
 1657W        W 5242   0.273   1.290  10.254
 1658W        W 5243   4.765   1.266  10.762
 1659W        W 5244   4.758   2.800   9.791
 1660W        W 5245   5.281   8.267   0.272
 1661W        W 5246   5.289   6.768   0.790
 1662W        W 5247   5.793   4.783  10.771
 1663W        W 5248   1.252   0.257   1.262
 1664W        W 5249   6.782   5.786  10.251
 1665W        W 5250   4.286   6.263   9.259
 1666W        W 5251   0.256   4.297   9.262
 1667W        W 5252   9.290   8.763   9.284
 1668W        W 5253   3.260   2.254   1.283
 1669W        W 5254   2.775   7.764   9.781
 1670W        W 5255   9.794   7.277   1.276
 1671W        W 5256   7.271   7.281   2.765
 1672W        W 5257   2.791   4.751  10.785
 1673W        W 5258   5.285   1.793  10.281
 1674W        W 5259   8.769   4.777   1.764
 1675W        W 5260   5.273   0.261   0.773
 1676W        W 5261   4.299   5.295   1.268
 1677W        W 5262   8.772   6.761   2.778
 1678W        W 5263   9.258   4.760   0.260
 1679W        W 5264   2.273   1.279  10.761
 1680W        W 5265   8.795   2.786  10.270
 1681W        W 5266   6.755   0.773   1.286
 1682W        W 5267   8.762   1.785   9.281
 1683W        W 5268   9.798   6.755   8.755
 1684W        W 5269   5.253   5.291   1.288
 1685W        W 5270   6.281   3.798   1.292
 1686W        W 5271   2.287   3.291   1.760
 1687W        W 5272   1.750   2.276   1.257
 1688W        W 5273   1.298   2.774   9.293
 1689W        W 5274   5.270   2.261   0.264
 1690W        W 5275   5.270   5.269   9.268
 1691W        W 5276   0.765   3.798   1.793
 1692W        W 5277   9.255   3.752   1.277
 1693W        W 5278   1.777   3.286   8.768
 1694W        W 5279   2.787   2.264  10.266
 1695W        W 5280   4.767   6.764   9.773
 1696W        W 5281   4.760   6.796   1.281
 1697W        W 5282   3.283   8.764   9.270
 1698W        W 5283   8.280   8.296   2.251
 1699W        W 5284   7.796   5.758   0.794
 1700W        W 5285   1.252   9.795   2.255
 1701W        W 5286   8.274   9.793   8.262
 1702W        W 5287   1.268   1.793   8.267
 1703W        W 5288   9.774   4.292   0.764
 1704W        W 5289   0.298   7.250   9.750
 1705W        W 5290   0.294   2.284   1.283
 1706W        W 5291   3.295   4.782   8.770
 1707W        W 5292   3.797   1.772   1.790
 1708W        W 5293   7.258   5.282   8.771
 1709W        W 5294   3.266   8.278   8.767
 1710W        W 5295   3.768   7.791   1.756
 1711W        W 5296   6.269   1.792   0.794
 1712W        W 5297   6.269   8.761  10.770
 1713W        W 5298   8.300   0.781   0.783
 1714W        W 5299   1.800   5.280   2.770
 1715W        W 5300   0.762   5.775   9.271
 1716W        W 5301   7.274   0.292   0.283
 1717W        W 5302   1.781   0.752   0.760
 1718W        W 5303   7.792   3.256   0.269
 1719W        W 5304   7.789   4.272   2.274
 1720W        W 5305   9.279   3.775   2.299
 1721W        W 5306   5.281   2.260   0.763
 1722W        W 5307   6.789   2.762   9.295
 1723W        W 5308   4.778   3.270   0.771
 1724W        W 5309   2.798   6.287   9.784
 1725W        W 5310   9.754   6.781   1.274
 1726W        W 5311   2.788   4.758   9.792
 1727W        W 5312   6.760   1.757   9.279
 1728W        W 5313   9.272   3.284   9.780
 1729W        W 5314   6.752   2.271   8.261
 1730W        W 5315   7.274   7.274   2.288
 1731W        W 5316   4.786   2.785   2.764
 1732W        W 5317   8.276   8.763   8.778
 1733W        W 5318   8.254   8.293   9.266
 1734W        W 5319   9.259   1.274   8.297
 1735W        W 5320   2.769   1.789  10.783
 1736W        W 5321   5.779   9.268   8.800
 1737W        W 5322   5.760   0.285   9.790
 1738W        W 5323   6.760   2.767   1.276
 1739W        W 5324   2.755   5.296   9.273
 1740W        W 5325   0.285   7.274   1.294
 1741W        W 5326   6.267   1.772   9.276
 1742W        W 5327   9.298   9.786   1.258
 1743W        W 5328   9.788   2.785   1.300
 1744W        W 5329   1.251   5.273   0.291
 1745W        W 5330   0.256   9.792   1.780
 1746W        W 5331   2.767   0.270   8.282
 1747W        W 5332   5.256   8.753   1.257
 1748W        W 5333   9.294   5.785   8.274
 1749W        W 5334   8.288   2.298   2.790
 1750W        W 5335   2.300   9.795   9.761
 1751W        W 5336   1.263   5.778   0.784
 1752W        W 5337   3.780   7.266   1.799
 1753W        W 5338   0.796   7.274   2.250
 1754W        W 5339   7.257   4.785  10.294
 1755W        W 5340   8.790   3.277   8.782
 1756W        W 5341   3.798   9.774   8.800
 1757W        W 5342   7.759   0.764   9.254
 1758W        W 5343   9.293   0.266   2.293
 1759W        W 5344   8.758   0.257   1.762
 1760W        W 5345   0.268   0.758   2.785
 1761W        W 5346   7.253   0.788   8.772
 1762W        W 5347   8.774   5.256   8.254
 1763W        W 5348   8.762   7.265   0.294
 1764W        W 5349   2.269   7.755   0.752
 1765W        W 5350   7.270   5.765  10.273
 1766W        W 5351   6.762   4.784  10.785
 1767W        W 5352   2.279   4.263   2.257
 1768W        W 5353   8.288   1.784   1.791
 1769W        W 5354   1.776   0.282   9.766
 1770W        W 5355   2.779   6.264   8.770
 1771W        W 5356   6.787   9.798   0.271
 1772W        W 5357   4.757   9.782   8.275
 1773W        W 5358   0.268   6.755  10.274
 1774W        W 5359   6.760   2.269   0.254
 1775W        W 5360   6.782   3.757   0.781
 1776W        W 5361   2.783   5.280   0.288
 1777W        W 5362   7.251   8.284   2.781
 1778W        W 5363   0.265   1.274   1.251
 1779W        W 5364   7.250   0.793   0.751
 1780W        W 5365   0.300   4.778   1.260
 1781W        W 5366   5.779   7.295  10.787
 1782W        W 5367   8.259   3.296   0.787
 1783W        W 5368   2.288   1.263   8.783
 1784W        W 5369   9.771   0.794   0.282
 1785W        W 5370   6.769   8.782  10.268
 1786W        W 5371   2.286   0.771   1.265
 1787W        W 5372   4.773   6.789  10.258
 1788W        W 5373   9.769   7.280  10.292
 1789W        W 5374   1.288   1.762   1.270
 1790W        W 5375   8.276   1.770  10.764
 1791W        W 5376   1.799   1.770  10.782
 1792W        W 5377   3.256   9.287   2.766
 1793W        W 5378   4.285   8.788   8.797
 1794W        W 5379   2.283   5.775   0.781
 1795W        W 5380   9.782   1.766  10.268
 1796W        W 5381   6.769   8.299   8.783
 1797W        W 5382   8.283   7.270   1.288
 1798W        W 5383   7.757   8.298   2.768
 1799W        W 5384   0.262   8.753   0.291
 1800W        W 5385   6.776   7.773   8.790
 1801W        W 5386   3.778   9.272   9.784
 1802W        W 5387   1.759   8.272   2.287
 1803W        W 5388   4.762   5.294   0.282
 1804W        W 5389   5.296   5.260   0.297
 1805W        W 5390   1.274   3.770   1.294
 1806W        W 5391   0.761   9.771   0.789
 1807W        W 5392   1.793   8.282   8.262
 1808W        W 5393   1.774   5.799   0.266
 1809W        W 5394   6.777   6.261   0.795
 1810W        W 5395   0.786   5.260  10.264
 1811W        W 5396   2.766   2.259   9.769
 1812W        W 5397   9.265   0.763   0.751
 1813W        W 5398   6.782   5.765   2.286
 1814W        W 5399   0.257   7.787   9.276
 1815W        W 5400   1.258   5.287   9.279
 1816W        W 5401   6.773   8.296  10.754
 1817W        W 5402   0.762   4.265   1.788
 1818W        W 5403   8.793   7.776  10.772
 1819W        W 5404   3.280   9.770   2.264
 1820W        W 5405   4.766   8.251   9.293
 1821W        W 5406   3.761   0.762   8.274
 1822W        W 5407   8.251   0.259   8.785
 1823W        W 5408   3.778   4.758   0.295
 1824W        W 5409   5.251   4.798   9.256
 1825W        W 5410   4.763   6.288   9.766
 1826W        W 5411   0.284   2.275   8.299
 1827W        W 5412   4.286   7.279   1.752
 1828W        W 5413   4.795   2.786   0.751
 1829W        W 5414   9.756   6.786   9.798
 1830W        W 5415   9.284   0.760   0.261
 1831W        W 5416   2.780   0.758   2.797
 1832W        W 5417   3.281   8.261   2.293
 1833W        W 5418   6.753   9.268   1.793
 1834W        W 5419   2.775   5.756   2.770
 1835W        W 5420   0.792   9.274  10.267
 1836W        W 5421   5.256   9.788   0.800
 1837W        W 5422   2.273   3.768   2.283
 1838W        W 5423   3.762   2.274   2.793
 1839W        W 5424   4.275   0.766   1.783
 1840W        W 5425   4.299   2.290   9.791
 1841W        W 5426   1.279   4.272   0.793
 1842W        W 5427   9.782   8.271   1.269
 1843W        W 5428   9.796   3.768   1.768
 1844W        W 5429   6.758   1.786   2.792
 1845W        W 5430   0.774   7.753   3.276
 1846W        W 5431   0.767   1.776   0.284
 1847W        W 5432   1.264   2.757   1.772
 1848W        W 5433   4.767   7.251   9.763
 1849W        W 5434   3.774   9.280   0.253
 1850W        W 5435   0.789   6.297   3.256
 1851W        W 5436   7.781   1.759   8.790
 1852W        W 5437   6.762   6.798   9.293
 1853W        W 5438   8.296   9.267   0.255
 1854W        W 5439   4.791   4.278   0.795
 1855W        W 5440   8.268   5.794   2.269
 1856W        W 5441   6.782   2.768  10.791
 1857W        W 5442   4.264   7.789   1.279
 1858W        W 5443   7.289   3.785   0.794
 1859W        W 5444   3.283   8.764   1.278
 1860W        W 5445   7.782   6.755   8.759
 1861W        W 5446   3.263   6.788  10.254
 1862W        W 5447   0.287   7.782   1.798
 1863W        W 5448   7.256   0.275   1.296
 1864W        W 5449   0.790   1.788  10.263
 1865W        W 5450   5.284   6.281  10.790
 1866W        W 5451   9.777   1.756   2.798
 1867W        W 5452   9.766   5.291   2.772
 1868W        W 5453   6.790   5.299   2.784
 1869W        W 5454   6.753   7.251   9.797
 1870W        W 5455   1.272   7.288  10.290
 1871W        W 5456   9.782   4.750   2.273
 1872W        W 5457   6.794   2.274   9.788
 1873W        W 5458   8.287   6.284   1.778
 1874W        W 5459   7.799   6.285   9.279
 1875W        W 5460   3.278   5.763  10.268
 1876W        W 5461   5.260   1.796   9.278
 1877W        W 5462   3.292   9.792   1.282
 1878W        W 5463   5.261   7.253   1.298
 1879W        W 5464   0.760   6.751   9.777
 1880W        W 5465   5.298   1.257   1.291
 1881W        W 5466   9.794   3.270   8.270
 1882W        W 5467   7.785   6.252  10.753
 1883W        W 5468   9.281   5.754   2.290
 1884W        W 5469   8.751   5.258   2.294
 1885W        W 5470   1.759   0.259   9.258
 1886W        W 5471   5.789   0.284   1.270
 1887W        W 5472   5.754   1.768   9.298
 1888W        W 5473   1.783   7.761  10.781
 1889W        W 5474   3.263   0.283   8.771
 1890W        W 5475   9.293   9.295   3.251
 1891W        W 5476   1.275   3.298   8.766
 1892W        W 5477   0.297   8.269   0.753
 1893W        W 5478   1.258   8.298   8.268
 1894W        W 5479   0.289   8.773  10.770
 1895W        W 5480   9.292   4.287  10.789
 1896W        W 5481   3.770   5.754  10.277
 1897W        W 5482   3.294   0.758  10.290
 1898W        W 5483   1.299   1.286   2.788
 1899W        W 5484   3.274   2.799   8.795
 1900W        W 5485   3.289   4.258   8.295
 1901W        W 5486   9.769   8.256   0.780
 1902W        W 5487   2.283   4.257   9.793
 1903W        W 5488   6.799   3.782   2.290
 1904W        W 5489   7.755   1.261   2.293
 1905W        W 5490   6.795   3.769   8.750
 1906W        W 5491   2.781   2.289   2.793
 1907W        W 5492   1.784   7.753   9.780
 1908W        W 5493   4.785   8.265  10.291
 1909W        W 5494   4.262   5.298  10.799
 1910W        W 5495   2.781   4.779  10.294
 1911W        W 5496   5.294   7.751   8.771
 1912W        W 5497   7.798   8.259   0.277
 1913W        W 5498   3.258   6.289   1.295
 1914W        W 5499   6.771   4.764   1.284
 1915W        W 5500   7.280   4.798   8.785
 1916W        W 5501   7.250   7.262   9.280
 1917W        W 5502   0.283   1.293   2.759
 1918W        W 5503   3.288   3.753   1.789
 1919W        W 5504   6.252   8.262   0.796
 1920W        W 5505   7.792   3.766   0.272
 1921W        W 5506   7.794   1.778   2.292
 1922W        W 5507   6.797   3.296   1.759
 1923W        W 5508   0.772   3.287   9.788
 1924W        W 5509   1.796   9.800   8.264
 1925W        W 5510   6.786   9.783   9.292
 1926W        W 5511   3.792   3.254   1.760
 1927W        W 5512   6.296   2.296  10.269
 1928W        W 5513   8.286   4.272   9.769
 1929W        W 5514   7.257   2.273  10.297
 1930W        W 5515   9.795   7.753   8.299
 1931W        W 5516   9.257   2.794   2.753
 1932W        W 5517   9.780   0.789   2.771
 1933W        W 5518   0.767   7.795   8.789
 1934W        W 5519   4.767   9.762   9.799
 1935W        W 5520   9.784   5.769   1.767
 1936W        W 5521   1.762   1.274   9.269
 1937W        W 5522   8.263   2.784   1.299
 1938W        W 5523   0.297   8.251   8.264
 1939W        W 5524   9.266   6.256  10.771
 1940W        W 5525   0.798   2.783  10.255
 1941W        W 5526   9.269   5.775   1.255
 1942W        W 5527   7.275   3.785   8.286
 1943W        W 5528   6.770   7.260   2.253
 1944W        W 5529   0.783   3.270   3.253
 1945W        W 5530   5.297   2.770  10.800
 1946W        W 5531   9.266   7.792   0.254
 1947W        W 5532   9.764   3.282   0.291
 1948W        W 5533   2.254   8.781  10.753
 1949W        W 5534   3.768   7.792   2.277
 1950W        W 5535   1.760   1.753   8.297
 1951W        W 5536   7.780   2.271   0.793
 1952W        W 5537   4.778   7.790   3.255
 1953W        W 5538   6.274   6.756   1.273
 1954W        W 5539   8.792   8.265   9.768
 1955W        W 5540   3.261   6.298   2.257
 1956W        W 5541   7.288   0.787   2.750
 1957W        W 5542   6.276   2.257   3.288
 1958W        W 5543   1.259   4.255  10.277
 1959W        W 5544   2.789   1.763   9.252
 1960W        W 5545   8.259   7.776   0.777
 1961W        W 5546   5.284   0.265   0.256
 1962W        W 5547   0.764   1.253   2.771
 1963W        W 5548   0.250   2.789   8.786
 1964W        W 5549   1.284   2.752  10.772
 1965W        W 5550   6.288   5.761  10.798
 1966W        W 5551   2.278   6.290  10.288
 1967W        W 5552   3.253   2.789   1.294
 1968W        W 5553   3.270   3.276  10.286
 1969W        W 5554   9.768   4.756   1.272
 1970W        W 5555   5.262   7.785   9.250
 1971W        W 5556   5.782   9.754  10.299
 1972W        W 5557   5.254   4.791   0.773
 1973W        W 5558   0.762   8.786   0.276
 1974W        W 5559   3.266   7.267   8.764
 1975W        W 5560   5.783   8.256   2.286
 1976W        W 5561   7.252   3.789   9.291
 1977W        W 5562   2.751   1.288   8.271
 1978W        W 5563   2.282   8.792   0.265
 1979W        W 5564   0.783   9.758   0.260
 1980W        W 5565   2.265   3.279  10.253
 1981W        W 5566   4.792   6.785   0.276
 1982W        W 5567   7.794   6.282   2.753
 1983W        W 5568   9.252   0.290   0.258
 1984W        W 5569   5.269   6.251  10.299
 1985W        W 5570   8.292   9.276   0.781
 1986W        W 5571   0.294   1.294   8.751
 1987W        W 5572   3.290   6.272   0.757
 1988W        W 5573   6.761   2.293   0.769
 1989W        W 5574   0.279   0.252   2.784
 1990W        W 5575   7.771   2.761   2.785
 1991W        W 5576   6.258   7.781   2.787
 1992W        W 5577   8.270   1.264   8.290
 1993W        W 5578   0.261   3.793   9.258
 1994W        W 5579   4.760   4.781   9.763
 1995W        W 5580   4.761   8.282   1.298
 1996W        W 5581   8.779   5.754   9.776
 1997W        W 5582   7.293   4.254   9.298
 1998W        W 5583   1.756   9.276   8.262
 1999W        W 5584   6.783   7.267   2.770
 2000W        W 5585   2.273   9.775   1.751
 2001W        W 5586   0.275   4.299  10.258
 2002W        W 5587   0.274   5.783   1.793
 2003W        W 5588   8.753   5.274   2.772
 2004W        W 5589   1.284   4.278   0.281
 2005W        W 5590   6.260   5.293   9.270
 2006W        W 5591   1.264   2.289   9.793
 2007W        W 5592   8.795   5.786   1.283
 2008W        W 5593   0.269   2.756   0.292
 2009W        W 5594   3.763   9.255  10.299
 2010W        W 5595   5.785   0.251   0.273
 2011W        W 5596   5.252   2.757   1.793
 2012W        W 5597   3.751   8.254   0.276
 2013W        W 5598   3.289   0.753   9.795
 2014W        W 5599   2.757   3.780   8.252
 2015W        W 5600   8.270   2.793   8.764
 2016W        W 5601   7.293   4.281   9.789
 2017W        W 5602   4.268   3.282  10.788
 2018W        W 5603   2.760   4.285  10.261
 2019W        W 5604   0.258   6.764   1.783
 2020W        W 5605   1.795   5.294   9.288
 2021W        W 5606   3.252   9.763  10.253
 2022W        W 5607   4.784   0.264   9.260
 2023W        W 5608   0.259   6.269  10.769
 2024W        W 5609   2.764   2.285   1.253
 2025W        W 5610   5.780   2.275   9.789
 2026W        W 5611   4.781   6.780   8.764
 2027W        W 5612   0.267   6.768  10.795
 2028W        W 5613   9.270   7.261   9.793
 2029W        W 5614   9.299   8.280   0.288
 2030W        W 5615   2.786   4.274  10.797
 2031W        W 5616   5.758   6.271   2.285
 2032W        W 5617   7.777   8.300   0.796
 2033W        W 5618   4.254   2.781   0.767
 2034W        W 5619   6.781   9.272   8.799
 2035W        W 5620   3.269   7.758   9.787
 2036W        W 5621   7.766   3.755   1.775
 2037W        W 5622   6.800   3.291   8.781
 2038W        W 5623   5.778   1.780   8.258
 2039W        W 5624   3.778   5.774   1.272
 2040W        W 5625   0.762   4.781   8.776
 2041W        W 5626   0.267   1.791  10.256
 2042W        W 5627   5.777   5.293  10.260
 2043W        W 5628   2.281   4.787   0.286
 2044W        W 5629   7.792   8.275   2.299
 2045W        W 5630   2.793   4.779   2.278
 2046W        W 5631   2.756   7.295   0.766
 2047W        W 5632   0.761   4.286  10.276
 2048W        W 5633   5.788   8.796   2.797
 2049W        W 5634   8.277   7.761   9.284
 2050W        W 5635   7.754   3.797   2.257
 2051W        W 5636   1.797   6.262   8.780
 2052W        W 5637   5.253   9.773   8.288
 2053W        W 5638   8.255   9.259   8.795
 2054W        W 5639   1.257   7.272   2.275
 2055W        W 5640   6.271   5.751   1.261
 2056W        W 5641   3.264   4.270  10.751
 2057W        W 5642   3.762   8.297   8.259
 2058W        W 5643   2.785   5.292   2.285
 2059W        W 5644   1.254   3.763   0.287
 2060W        W 5645   8.265   8.777   0.756
 2061W        W 5646   3.286   7.290   0.782
 2062W        W 5647   8.793   7.252   9.270
 2063W        W 5648   6.261   1.277   8.273
 2064W        W 5649   5.286   4.276   0.296
 2065W        W 5650   3.781   0.778   9.752
 2066W        W 5651   6.762   5.753   0.281
 2067W        W 5652   8.286   6.788   8.262
 2068W        W 5653   7.295   9.272   1.775
 2069W        W 5654   7.783   3.260   9.264
 2070W        W 5655   6.770   9.255   0.265
 2071W        W 5656   2.286   1.769   2.788
 2072W        W 5657   0.774   0.798   8.763
 2073W        W 5658   7.766   9.756   0.268
 2074W        W 5659   4.769   5.759   9.267
 2075W        W 5660   3.280   3.791  10.265
 2076W        W 5661   4.799   1.299   1.761
 2077W        W 5662   3.267   0.255   1.785
 2078W        W 5663   4.791   9.295   2.264
 2079W        W 5664   0.768   6.759   9.297
 2080W        W 5665   9.280   5.272   8.274
 2081W        W 5666   9.286   9.287   1.272
 2082W        W 5667   8.760   3.277   0.282
 2083W        W 5668   4.797   9.266   8.762
 2084W        W 5669   7.280   5.783   9.792
 2085W        W 5670   5.777   0.792  10.797
 2086W        W 5671   1.268   9.300   8.256
 2087W        W 5672   2.756   5.277   0.755
 2088W        W 5673   0.782   0.765   9.764
 2089W        W 5674   8.798   5.754  10.793
 2090W        W 5675   1.766   0.251  10.269
 2091W        W 5676   2.780   8.284   1.295
 2092W        W 5677   1.753   3.780   9.252
 2093W        W 5678   9.294   3.789   0.776
 2094W        W 5679   2.300   5.795   9.773
 2095W        W 5680   2.751   3.282   0.799
 2096W        W 5681   2.271   9.770  10.769
 2097W        W 5682   6.756   9.281   8.299
 2098W        W 5683   3.759   3.292   8.756
 2099W        W 5684   6.760   2.280  10.762
 2100W        W 5685   8.758   5.758   8.769
 2101W        W 5686   3.263   2.267   0.263
 2102W        W 5687   2.781   4.298   2.798
 2103W        W 5688   9.297   1.800   9.294
 2104W        W 5689   9.286   4.266   8.761
 2105W        W 5690   2.294   2.764   0.762
 2106W        W 5691   3.797   9.795   0.274
 2107W        W 5692   3.754   8.779  10.288
 2108W        W 5693   3.274   9.289   8.755
 2109W        W 5694   2.750   8.788   0.775
 2110W        W 5695   2.271   6.791   9.254
 2111W        W 5696   4.298   1.762   2.289
 2112W        W 5697   7.765   6.789   3.287
 2113W        W 5698   6.777   4.763   9.282
 2114W        W 5699   5.773   0.787   0.271
 2115W        W 5700   4.269   6.290   0.284
 2116W        W 5701   2.768   7.761   8.289
 2117W        W 5702   2.263   1.262   1.287
 2118W        W 5703   4.294   0.286   9.299
 2119W        W 5704   3.792   5.268   2.255
 2120W        W 5705   4.764   6.289   2.280
 2121W        W 5706   3.759   4.293  10.795
 2122W        W 5707   5.250   3.771   0.781
 2123W        W 5708   8.769   0.757   8.753
 2124W        W 5709   5.267   0.756   0.763
 2125W        W 5710   2.781   6.253  10.258
 2126W        W 5711   4.790   3.792   0.284
 2127W        W 5712   2.289   4.779   8.283
 2128W        W 5713   7.776   2.789   9.251
 2129W        W 5714   1.793   7.289   1.769
 2130W        W 5715   5.293   2.786   0.284
 2131W        W 5716   3.774   4.299   8.759
 2132W        W 5717   1.797   0.765   0.279
 2133W        W 5718   8.288   7.762   2.253
 2134W        W 5719   8.284   3.764   8.293
 2135W        W 5720   7.270   9.796  10.790
 2136W        W 5721   4.260   9.269   0.296
 2137W        W 5722   7.790   8.264   8.786
 2138W        W 5723   4.263   2.766   0.259
 2139W        W 5724   6.275   3.259   0.773
 2140W        W 5725   1.777   2.773  10.772
 2141W        W 5726   2.260   4.790   9.259
 2142W        W 5727   7.762   7.278   1.250
 2143W        W 5728   8.294   3.792   8.769
 2144W        W 5729   1.277   1.771   2.759
 2145W        W 5730   0.261   0.765   1.292
 2146W        W 5731   5.279   9.758   8.763
 2147W        W 5732   5.258   2.772  10.268
 2148W        W 5733   9.291   0.786   1.799
 2149W        W 5734   4.263   1.788   1.777
 2150W        W 5735   5.759   6.767   9.778
 2151W        W 5736   7.297   0.787  10.775
 2152W        W 5737   6.766   5.256   2.283
 2153W        W 5738   3.782   2.254   0.759
 2154W        W 5739   6.276   7.794   2.263
 2155W        W 5740   7.285   5.296   0.259
 2156W        W 5741   4.281   1.760   8.281
 2157W        W 5742   0.256   2.266   1.792
 2158W        W 5743   2.251   1.756  10.753
 2159W        W 5744   3.261   3.755   9.783
 2160W        W 5745   9.787   9.255  10.776
 2161W        W 5746   5.287   7.296   1.777
 2162W        W 5747   6.260   2.767   2.288
 2163W        W 5748   6.279   8.274   8.791
 2164W        W 5749   4.770   6.272  10.275
 2165W        W 5750   3.792   1.265  10.766
 2166W        W 5751   7.281   2.285   8.282
 2167W        W 5752   1.768   4.279   2.283
 2168W        W 5753   1.792   3.252   1.766
 2169W        W 5754   8.285   0.765   0.263
 2170W        W 5755   7.769   5.280   0.778
 2171W        W 5756   8.291   5.252   1.265
 2172W        W 5757   4.799   2.799  10.282
 2173W        W 5758   8.255   2.283   9.281
 2174W        W 5759   5.793   3.767   1.775
 2175W        W 5760   3.283   9.761   1.799
 2176W        W 5761   9.287   7.787   0.752
 2177W        W 5762   1.760   1.765   2.262
 2178W        W 5763   7.273   5.273   0.791
 2179W        W 5764   6.778   9.754  10.293
 2180W        W 5765   7.278   8.791   8.784
 2181W        W 5766   3.778   0.785   8.750
 2182W        W 5767   1.292   6.292   8.257
 2183W        W 5768   7.760   5.753   0.252
 2184W        W 5769   4.294   3.267   1.262
 2185W        W 5770   9.778   7.769   1.769
 2186W        W 5771   7.292   5.287   8.267
 2187W        W 5772   5.298   6.761   2.799
 2188W        W 5773   7.280   4.768   0.297
 2189W        W 5774   3.277   0.278   2.298
 2190W        W 5775   8.299   9.772   8.756
 2191W        W 5776   3.786   0.287   0.790
 2192W        W 5777   6.771   7.785   9.791
 2193W        W 5778   5.775   0.775   9.754
 2194W        W 5779   0.253   8.298   2.750
 2195W        W 5780   8.299   8.779   0.272
 2196W        W 5781   6.289   9.792   0.294
 2197W        W 5782   9.274   0.774   9.763
 2198W        W 5783   7.264   3.769   2.254
 2199W        W 5784   5.292   7.271  10.797
 2200W        W 5785   6.284   7.278   8.253
 2201W        W 5786   0.782   6.785   8.775
 2202W        W 5787   1.282   7.754   2.754
 2203W        W 5788   2.259   9.282   3.275
 2204W        W 5789   8.295   1.771   9.251
 2205W        W 5790   2.760   1.296   2.755
 2206W        W 5791   0.761   7.256   1.759
 2207W        W 5792   2.274   2.780   1.261
 2208W        W 5793   0.753   6.287   9.250
 2209W        W 5794   9.274   3.795   1.756
 2210W        W 5795   4.763   0.782   0.792
 2211W        W 5796   3.767   0.288   2.756
 2212W        W 5797   4.294   8.258   1.793
 2213W        W 5798   8.779   8.285  10.297
 2214W        W 5799   2.284   9.292   9.778
 2215W        W 5800   5.270   4.256   8.756
 2216W        W 5801   7.751   9.791   1.797
 2217W        W 5802   1.780   8.288   1.782
 2218W        W 5803   1.289   3.259  10.267
 2219W        W 5804   8.796   8.776   8.252
 2220W        W 5805   1.293   2.295   0.770
 2221W        W 5806   1.763   4.777   3.255
 2222W        W 5807   8.264   0.255   2.251
 2223W        W 5808   5.251   1.752   2.750
 2224W        W 5809   3.292   0.796  10.760
 2225W        W 5810   9.751   7.795  10.761
 2226W        W 5811   5.275   2.270   2.788
 2227W        W 5812   2.778   7.271   9.276
 2228W        W 5813   1.794   1.757   1.277
 2229W        W 5814   3.260   4.754   9.780
 2230W        W 5815   9.759   5.262  10.778
 2231W        W 5816   5.771   1.281   0.752
 2232W        W 5817   1.761   0.264   1.757
 2233W        W 5818   6.274   5.761   0.784
 2234W        W 5819   2.799   2.792   1.763
 2235W        W 5820   6.761   9.769  10.783
 2236W        W 5821   7.286   1.297   0.252
 2237W        W 5822   1.764   2.295   8.296
 2238W        W 5823   3.756   9.265   8.779
 2239W        W 5824   2.751   0.753   1.285
 2240W        W 5825   2.765   2.763   9.754
 2241W        W 5826   1.267   7.765   2.271
 2242W        W 5827   8.751   3.281  10.292
 2243W        W 5828   4.263   0.785   1.258
 2244W        W 5829   1.761   7.795   1.280
 2245W        W 5830   1.762   2.287   9.268
 2246W        W 5831   9.276   9.293  10.782
 2247W        W 5832   0.758   3.276   2.793
 2248W        W 5833   1.755   9.274   9.282
 2249W        W 5834   0.789   7.275   8.255
 2250W        W 5835   3.264   5.294   2.276
 2251W        W 5836   3.290   6.766  10.795
 2252W        W 5837   9.789   4.799   8.278
 2253W        W 5838   7.277   2.765   1.785
 2254W        W 5839   4.280   0.761   8.252
 2255W        W 5840   3.755   9.797   2.273
 2256W        W 5841   8.794   6.285   9.786
 2257W        W 5842   8.782   7.753   0.786
 2258W        W 5843   9.753   0.255   1.761
 2259W        W 5844   9.275   9.756   2.754
 2260W        W 5845   0.296   5.284  10.284
 2261W        W 5846   2.255   3.789   9.795
 2262W        W 5847   9.785   8.273  10.298
 2263W        W 5848   7.274   0.291   8.273
 2264W        W 5849   9.270   5.265   2.777
 2265W        W 5850   3.756   2.780   9.776
 2266W        W 5851   3.283   4.295   1.272
 2267W        W 5852   0.261   6.773   9.762
 2268W        W 5853   8.285   2.790   0.255
 2269W        W 5854   0.261   6.774   9.262
 2270W        W 5855   7.290   2.251   2.797
 2271W        W 5856   2.782   9.758  10.284
 2272W        W 5857   8.267   8.776   1.778
 2273W        W 5858   3.793   4.750  10.772
 2274W        W 5859   6.773   9.269   0.796
 2275W        W 5860   4.787   0.754   9.800
 2276W        W 5861   9.774   5.268   8.760
 2277W        W 5862   7.752   4.290   9.287
 2278W        W 5863   6.773   5.284   1.763
 2279W        W 5864   1.260   5.291   1.795
 2280W        W 5865   7.787   4.271   1.797
 2281W        W 5866   9.290   0.757   1.250
 2282W        W 5867   6.292   2.799   0.784
 2283W        W 5868   1.272   7.268  10.787
 2284W        W 5869   9.280   8.283  10.798
 2285W        W 5870   1.758   3.773   1.264
 2286W        W 5871   3.776   1.792   2.291
 2287W        W 5872   8.260   7.754   0.257
 2288W        W 5873   5.796   8.253   9.277
 2289W        W 5874   9.766   9.291   8.276
 2290W        W 5875   4.792   6.768   2.278
 2291W        W 5876   9.791   0.794   9.281
 2292W        W 5877   0.776   6.255   9.781
 2293W        W 5878   0.274   9.262   8.283
 2294W        W 5879   7.768   4.797  10.255
 2295W        W 5880   8.286   4.756  10.288
 2296W        W 5881   0.785   6.771   0.778
 2297W        W 5882   0.269   8.278   0.282
 2298W        W 5883   9.267   5.795   3.292
 2299W        W 5884   6.284   6.796  10.757
 2300W        W 5885   3.767   7.754   0.794
 2301W        W 5886   9.759   0.769   1.794
 2302W        W 5887   4.286   7.287   9.271
 2303W        W 5888   0.278   3.259   0.273
 2304W        W 5889   8.792   9.783   0.779
 2305W        W 5890   7.264   4.761   1.772
 2306W        W 5891   2.280   4.284   2.752
 2307W        W 5892   9.300   3.795   8.763
 2308W        W 5893   3.775   5.787   9.265
 2309W        W 5894   0.753   1.764   8.268
 2310W        W 5895   7.289   3.299   2.281
 2311W        W 5896   9.799   8.279   8.274
 2312W        W 5897   4.282   8.295   8.274
 2313W        W 5898   0.274   1.787   0.290
 2314W        W 5899   2.296   9.784   0.299
 2315W        W 5900   5.264   8.267   1.283
 2316W        W 5901   9.296   0.267   9.783
 2317W        W 5902   6.267   8.754   0.754
 2318W        W 5903   7.285   1.794   9.781
 2319W        W 5904   3.768   5.288   8.759
 2320W        W 5905   0.252   3.770   2.289
 2321W        W 5906   0.272   5.269   8.295
 2322W        W 5907   5.774   8.761   2.295
 2323W        W 5908   7.254   7.795  10.799
 2324W        W 5909   2.782   0.794  10.281
 2325W        W 5910   0.276   2.789  10.263
 2326W        W 5911   8.798   1.773   1.286
 2327W        W 5912   0.756   0.250  10.785
 2328W        W 5913   0.756   3.783   9.751
 2329W        W 5914   9.295   2.280   9.271
 2330W        W 5915   5.796   6.258   0.794
 2331W        W 5916   8.783   8.290   1.772
 2332W        W 5917   3.283   9.281   9.754
 2333W        W 5918   0.788   3.291   1.785
 2334W        W 5919   9.798   0.774   1.269
 2335W        W 5920   6.268   1.782   8.771
 2336W        W 5921   1.252   1.761   0.773
 2337W        W 5922   4.263   6.294  10.764
 2338W        W 5923   5.288   9.755   9.269
 2339W        W 5924   6.795   7.256   8.776
 2340W        W 5925   2.261   3.751   0.254
 2341W        W 5926   8.274   2.263   2.252
 2342W        W 5927   7.752   1.285   9.781
 2343W        W 5928   0.787   0.255   0.758
 2344W        W 5929   8.766   0.759   9.765
 2345W        W 5930   9.765   7.797  10.269
 2346W        W 5931   3.295   1.286   9.252
 2347W        W 5932   7.282   0.282   9.751
 2348W        W 5933   4.280   0.296   1.258
 2349W        W 5934   9.280   7.256   2.789
 2350W        W 5935   3.262   5.259   0.785
 2351W        W 5936   8.782   2.776   0.261
 2352W        W 5937   2.270   0.256   2.797
 2353W        W 5938   9.252   1.757  10.779
 2354W        W 5939   0.784   0.254   1.772
 2355W        W 5940   5.791   9.775   0.258
 2356W        W 5941   5.273   8.758   8.264
 2357W        W 5942   6.269   9.766   1.294
 2358W        W 5943   4.253   2.796   2.274
 2359W        W 5944   0.763   0.782   0.261
 2360W        W 5945   4.795   7.287   0.772
 2361W        W 5946   1.771   9.783   8.789
 2362W        W 5947   6.763   9.769   8.754
 2363W        W 5948   1.794   5.759   2.800
 2364W        W 5949   0.296   8.772  10.286
 2365W        W 5950   3.256   0.765   8.271
 2366W        W 5951   4.252   1.256  10.284
 2367W        W 5952   1.264   0.753   0.255
 2368W        W 5953   9.750   7.276  10.763
 2369W        W 5954   9.259   8.794   0.781
 2370W        W 5955   6.787   4.251   1.786
 2371W        W 5956   3.796   2.760  10.269
 2372W        W 5957   9.758   2.290   2.300
 2373W        W 5958   1.284   8.760   1.292
 2374W        W 5959   5.772   0.788   0.777
 2375W        W 5960   9.771   9.263   2.282
 2376W        W 5961   5.285   4.270   2.267
 2377W        W 5962   6.271   7.264   2.261
 2378W        W 5963   1.295   4.787   8.781
 2379W        W 5964   9.755   6.256   1.792
 2380W        W 5965   1.293   1.758   9.297
 2381W        W 5966   5.282   1.254   2.283
 2382W        W 5967   0.276   7.769   0.788
 2383W        W 5968   5.755   3.267  10.783
 2384W        W 5969   5.754   3.279   0.299
 2385W        W 5970   3.752   5.791   9.789
 2386W        W 5971   8.799   6.258   1.277
 2387W        W 5972   0.781   1.763   1.765
 2388W        W 5973   1.758   7.786   8.285
 2389W        W 5974   8.264   7.277   1.784
 2390W        W 5975   1.786   1.287   1.758
 2391W        W 5976   9.299   8.263   9.276
 2392W        W 5977   1.289   2.295   2.786
 2393W        W 5978   8.274   5.271  10.778
 2394W        W 5979   2.267   7.771   8.268
 2395W        W 5980   6.770   8.252   0.253
 2396W        W 5981   3.778   8.776   8.790
 2397W        W 5982   2.782   7.786   0.784
 2398W        W 5983   8.290   4.296   9.298
 2399W        W 5984   3.761   2.783   0.778
 2400W        W 5985   0.275   1.761   1.778
 2401W        W 5986   5.796   0.799   8.256
 2402W        W 5987   7.260   7.779   9.774
 2403W        W 5988   0.272   6.779   0.751
 2404W        W 5989   2.284   3.759   9.277
 2405W        W 5990   9.285   3.251   1.283
 2406W        W 5991   8.759   0.285   0.788
 2407W        W 5992   5.799   9.754   2.284
 2408W        W 5993   2.777   6.265   1.297
 2409W        W 5994   0.275   4.270   0.299
 2410W        W 5995   2.780   5.256   2.754
 2411W        W 5996   6.260   5.787   2.283
 2412W        W 5997   6.254   3.799   1.797
 2413W        W 5998   9.775   9.288   0.268
 2414W        W 5999   2.792   8.295  10.769
 2415W        W 6000   0.782   2.251  10.767
 2416W        W 6001   8.799   5.251   1.755
 2417W        W 6002   3.295   9.300   9.291
 2418W        W 6003   9.265   7.257   8.273
 2419W        W 6004   9.261   4.250   0.259
 2420W        W 6005   7.280   6.790   2.265
 2421W        W 6006   8.251   0.771  10.267
 2422W        W 6007   5.262   2.274  10.267
 2423W        W 6008   5.259   6.780   0.270
 2424W        W 6009   2.768   8.290   2.279
 2425W        W 6010   4.782   8.775   2.282
 2426W        W 6011   8.790   4.761   0.790
 2427W        W 6012   0.773   6.273   2.280
 2428W        W 6013   8.259   7.787   8.762
 2429W        W 6014   9.259   9.777   0.265
 2430W        W 6015   4.784   2.775   0.254
 2431W        W 6016   5.752   2.256   0.269
 2432W        W 6017   0.752   3.280   8.279
 2433W        W 6018   5.254   8.281   2.772
 2434W        W 6019   4.274   8.252   9.767
 2435W        W 6020   1.275   5.778  10.274
 2436W        W 6021   0.792   5.798   2.293
 2437W        W 6022   9.777   6.263   0.251
 2438W        W 6023   6.788   9.759   9.781
 2439W        W 6024   7.255   6.782   1.256
 2440W        W 6025   2.300   7.286   1.286
 2441W        W 6026   1.777   4.255   1.769
 2442W        W 6027   4.267   6.270   2.300
 2443W        W 6028   2.758   2.268   8.295
 2444W        W 6029   5.254   7.777   9.790
 2445W        W 6030   4.260   6.287   1.276
 2446W        W 6031   1.771   1.780   9.261
 2447W        W 6032   2.800   5.766  10.300
 2448W        W 6033   1.799   3.766   0.287
 2449W        W 6034   1.281   4.773  10.262
 2450W        W 6035   7.266   4.794  10.774
 2451W        W 6036   4.273   4.770   0.778
 2452W        W 6037   6.269   9.268  10.798
 2453W        W 6038   0.753   2.290   3.294
 2454W        W 6039   6.284   1.262  10.796
 2455W        W 6040   2.256   3.264   9.782
 2456W        W 6041   9.768   6.266   2.295
 2457W        W 6042   3.279   5.256   8.794
 2458W        W 6043   9.797   5.295   0.292
 2459W        W 6044   4.269   1.298   2.793
 2460W        W 6045   1.783   5.764   8.794
 2461W        W 6046   0.282   4.271   9.764
 2462W        W 6047   4.752   7.250   1.282
 2463W        W 6048   4.760   5.762  10.277
 2464W        W 6049   4.269   5.299   1.756
 2465W        W 6050   7.288   8.793   1.782
 2466W        W 6051   1.278   4.779   0.251
 2467W        W 6052   9.280   1.273  10.289
 2468W        W 6053   6.772   0.279   8.255
 2469W        W 6054   3.795   7.791   2.786
 2470W        W 6055   8.262   4.287   2.279
 2471W        W 6056   8.293   4.256   1.274
 2472W        W 6057   6.771   1.755  10.764
 2473W        W 6058   0.796   8.772   2.261
 2474W        W 6059   2.271   8.286   2.760
 2475W        W 6060   4.295   7.765   0.779
 2476W        W 6061   0.795   2.260   1.751
 2477W        W 6062   3.775   6.783   9.253
 2478W        W 6063   4.250   3.751   8.762
 2479W        W 6064   9.257   7.266   0.758
 2480W        W 6065   7.799   6.750  10.776
 2481W        W 6066   1.758   2.271  10.277
 2482W        W 6067   1.268   0.774   0.780
 2483W        W 6068   6.297   6.266   9.769
 2484W        W 6069   3.764   1.280  10.297
 2485W        W 6070   8.274   0.265  10.771
 2486W        W 6071   7.259   5.251   9.286
 2487W        W 6072   5.786   5.787   2.297
 2488W        W 6073   3.783   9.789   1.255
 2489W        W 6074   9.299   6.783   2.758
 2490W        W 6075   9.280   4.283   9.260
 2491W        W 6076   0.270   3.780   1.252
 2492W        W 6077   9.271   5.797   9.265
 2493W        W 6078   3.776   8.758   1.771
 2494W        W 6079   2.275   8.300   1.775
 2495W        W 6080   6.761   3.269  10.794
 2496W        W 6081   3.761   4.769   1.280
 2497W        W 6082   6.250   2.763   2.770
 2498W        W 6083   4.259   1.771  10.755
 2499W        W 6084   0.792   3.759   9.295
 2500W        W 6085   9.285   7.785   1.789
 2501W        W 6086   2.260   2.284   1.290
 2502W        W 6087   9.793   9.780   8.254
 2503W        W 6088   6.778   5.776   0.767
 2504W        W 6089   3.269   7.753   1.261
 2505W        W 6090   5.266   7.299   0.761
 2506W        W 6091   3.299   8.758   9.793
 2507W        W 6092   0.782   1.298   0.773
 2508W        W 6093   5.286   8.289   8.271
 2509W        W 6094   1.275   4.772   1.293
 2510W        W 6095   7.759   8.765   2.265
 2511W        W 6096   3.753   7.292   2.766
 2512W        W 6097   1.754   6.756   0.781
 2513W        W 6098   8.767   2.270   2.250
 2514W        W 6099   6.263   1.253   2.790
 2515W        W 6100   3.780   4.286  10.272
 2516W        W 6101   4.260   8.754   1.277
 2517W        W 6102   0.780   9.757   2.797
 2518W        W 6103   5.257   3.762   8.763
 2519W        W 6104   4.798   4.272   9.262
 2520W        W 6105   6.780   8.287   1.787
 2521W        W 6106   1.797   5.756   8.268
 2522W        W 6107   6.789   2.792   8.775
 2523W        W 6108   6.273   0.259   2.762
 2524W        W 6109   3.291   4.766   2.769
 2525W        W 6110   6.274   3.794   2.290
 2526W        W 6111   4.251   2.256   2.752
 2527W        W 6112   6.267   9.785   1.772
 2528W        W 6113   1.760   7.261  10.773
 2529W        W 6114   3.764   1.270   8.286
 2530W        W 6115   0.265   6.762   2.763
 2531W        W 6116   4.280   1.275   8.762
 2532W        W 6117   9.251   9.753  10.772
 2533W        W 6118   1.754   1.286   8.755
 2534W        W 6119   6.288   1.769  10.284
 2535W        W 6120   9.267   8.284   0.791
 2536W        W 6121   0.755   9.756   9.769
 2537W        W 6122   3.274   6.300   2.762
 2538W        W 6123   7.772   5.292  10.274
 2539W        W 6124   2.772   5.297   9.759
 2540W        W 6125   0.777   0.787   1.756
 2541W        W 6126   7.265   5.288   2.261
 2542W        W 6127   2.260   8.261   9.290
 2543W        W 6128   8.783   4.783   1.263
 2544W        W 6129   0.277   8.767   0.785
 2545W        W 6130   7.281   5.756   8.765
 2546W        W 6131   5.778   2.796   1.253
 2547W        W 6132   3.292   5.251   3.259
 2548W        W 6133   9.280   7.253  10.297
 2549W        W 6134   8.793   2.253   1.278
 2550W        W 6135   5.263   1.761   0.274
 2551W        W 6136   9.792   7.754   2.800
 2552W        W 6137   0.768   8.790  10.253
 2553W        W 6138   5.275   1.300   9.271
 2554W        W 6139   4.791   4.799   9.256
 2555W        W 6140   3.299   4.264   0.756
 2556W        W 6141   3.262   8.771   8.761
 2557W        W 6142   9.770   2.295   0.279
 2558W        W 6143   0.754   4.764   3.256
 2559W        W 6144   7.284   2.787   9.300
 2560W        W 6145   2.267   7.769   1.779
 2561W        W 6146   6.300   0.259   2.253
 2562W        W 6147   9.771   2.754   1.777
 2563W        W 6148   6.783   2.786  10.297
 2564W        W 6149   4.764   6.255   2.759
 2565W        W 6150   4.791   7.750   1.791
 2566W        W 6151   4.753   9.266   9.766
 2567W        W 6152   1.264   8.790  10.786
 2568W        W 6153   7.762   2.794   9.784
 2569W        W 6154   5.772   1.797   1.764
 2570W        W 6155   1.761   9.265   0.793
 2571W        W 6156   7.281   8.264   8.272
 2572W        W 6157   8.287   9.274   9.761
 2573W        W 6158   4.796   0.773   9.270
 2574W        W 6159   4.295   8.257   1.277
 2575W        W 6160   7.275   9.292   9.763
 2576W        W 6161   7.258   9.283   2.296
 2577W        W 6162   5.295   0.776   2.280
 2578W        W 6163   0.269   7.773   2.273
 2579W        W 6164   6.285   2.759   8.780
 2580W        W 6165   7.269   4.762   1.267
 2581W        W 6166   2.298   5.288   2.288
 2582W        W 6167   1.797   1.772  10.299
 2583W        W 6168   7.782   7.261   1.799
 2584W        W 6169   9.287   7.791   2.280
 2585W        W 6170   0.777   7.279   2.763
 2586W        W 6171   5.294   4.762   0.265
 2587W        W 6172   9.288   3.258   2.777
 2588W        W 6173   4.267   1.261   8.275
 2589W        W 6174   6.252   7.772  10.751
 2590W        W 6175   7.783   0.785   9.760
 2591W        W 6176   3.773   6.253   2.280
 2592W        W 6177   5.789   0.290   9.272
 2593W        W 6178   0.795   2.754   0.274
 2594W        W 6179   1.260   8.270   8.784
 2595W        W 6180   0.259   0.279   2.275
 2596W        W 6181   3.275   1.786   8.260
 2597W        W 6182   3.255   2.785   0.784
 2598W        W 6183   3.760   5.764  10.794
 2599W        W 6184   7.784   9.755   2.272
 2600W        W 6185   6.257   2.798   0.287
 2601W        W 6186   0.768   0.756   1.258
 2602W        W 6187   5.776   8.773   8.759
 2603W        W 6188   6.791   2.276   2.258
 2604W        W 6189   3.791   4.783   2.262
 2605W        W 6190   9.764   4.751  10.786
 2606W        W 6191   7.296   2.276   1.783
 2607W        W 6192   9.297   4.764   0.784
 2608W        W 6193   3.289   5.777   0.290
 2609W        W 6194   2.254   4.260   1.778
 2610W        W 6195   8.789   2.796   2.251
 2611W        W 6196   2.288   3.769   2.787
 2612W        W 6197   9.798   3.758   2.271
 2613W        W 6198   1.769   0.773  10.785
 2614W        W 6199   2.276   0.299   0.755
 2615W        W 6200   6.278   3.261   2.279
 2616W        W 6201   9.792   0.757   8.273
 2617W        W 6202   6.754   6.799   8.270
 2618W        W 6203   6.293   8.257   0.272
 2619W        W 6204   6.268   0.752   0.282
 2620W        W 6205   8.760   5.287   0.759
 2621W        W 6206   2.767   5.282   8.266
 2622W        W 6207   9.287   2.274   8.768
 2623W        W 6208   1.274   1.763   1.773
 2624W        W 6209   5.759   3.791   0.781
 2625W        W 6210   8.774   1.762   0.775
 2626W        W 6211   2.757   9.257   8.277
 2627W        W 6212   4.790   4.280   8.787
 2628W        W 6213   2.753   7.282  10.782
 2629W        W 6214   2.252   0.780   0.299
 2630W        W 6215   0.787   1.774   1.286
 2631W        W 6216   1.277   9.773   1.278
 2632W        W 6217   6.757   1.757   1.796
 2633W        W 6218   4.786   8.265   9.775
 2634W        W 6219   5.794   3.767   1.284
 2635W        W 6220   7.758   9.264   8.773
 2636W        W 6221   8.251   4.292  10.792
 2637W        W 6222   1.297   5.792   1.260
 2638W        W 6223   4.791   1.279   0.771
 2639W        W 6224   6.792   0.785   2.768
 2640W        W 6225   2.787   9.262  10.262
 2641W        W 6226   7.775   2.262   3.291
 2642W        W 6227   0.287   6.278   9.790
 2643W        W 6228   5.294   8.267   9.753
 2644W        W 6229   8.284   5.257   2.754
 2645W        W 6230   2.289   5.771   1.750
 2646W        W 6231   8.761   9.288   2.272
 2647W        W 6232   7.278   3.770   8.771
 2648W        W 6233   0.757   7.756   1.790
 2649W        W 6234   7.278   9.785   1.258
 2650W        W 6235   1.799   2.779   2.774
 2651W        W 6236   0.288   7.267   2.751
 2652W        W 6237   9.765   6.791  10.800
 2653W        W 6238   5.784   4.285   9.291
 2654W        W 6239   5.800   8.796  10.259
 2655W        W 6240   0.787   9.800   9.270
 2656W        W 6241   3.760   7.760   1.277
 2657W        W 6242   2.299   3.271   9.263
 2658W        W 6243   9.278   5.262   9.765
 2659W        W 6244   7.297   6.264   8.258
 2660W        W 6245   4.259   9.780   8.760
 2661W        W 6246   6.281   0.252   9.291
 2662W        W 6247   3.284   3.282   0.774
 2663W        W 6248   1.798   9.784   1.787
 2664W        W 6249   8.258   5.266   9.773
 2665W        W 6250   1.281   5.274   8.283
 2666W        W 6251   9.758   2.266  10.766
 2667W        W 6252   2.800   6.762  10.785
 2668W        W 6253   9.758   1.763   2.292
 2669W        W 6254   4.773   2.783   8.772
 2670W        W 6255   9.275   4.766   9.751
 2671W        W 6256   6.293   9.282   0.255
 2672W        W 6257   1.791   8.753  10.785
 2673W        W 6258   2.797   8.799   0.300
 2674W        W 6259   3.264   2.767   1.792
 2675W        W 6260   6.299   3.253   2.762
 2676W        W 6261   3.266   8.786   2.782
 2677W        W 6262   6.297   4.252  10.291
 2678W        W 6263   3.275   1.291  10.784
 2679W        W 6264   9.754   0.299  10.281
 2680W        W 6265   0.278   1.765   2.781
 2681W        W 6266   0.274   9.761  10.266
 2682W        W 6267   4.783   2.791  10.770
 2683W        W 6268   1.259   2.779   0.789
 2684W        W 6269   2.750   4.780   0.262
 2685W        W 6270   3.257   8.300   1.271
 2686W        W 6271   0.753   6.760   1.795
 2687W        W 6272   3.769   1.763   9.275
 2688W        W 6273   4.766   9.777   0.262
 2689W        W 6274   5.294   3.280   2.760
 2690W        W 6275   2.294   6.274   9.754
 2691W        W 6276   3.253   1.759   9.286
 2692W        W 6277   9.270   4.762   8.276
 2693W        W 6278   7.794   7.264   2.266
 2694W        W 6279   9.784   7.250   8.796
 2695W        W 6280   4.282   6.750   9.262
 2696W        W 6281   4.278   3.280   9.782
 2697W        W 6282   3.787   5.262   0.261
 2698W        W 6283   1.266   0.790   1.287
 2699W        W 6284   4.297   0.274   9.763
 2700W        W 6285   3.254   1.281   1.295
 2701W        W 6286   2.783   0.798   8.287
 2702W        W 6287   5.778   1.271   2.772
 2703W        W 6288   2.791   2.258   0.787
 2704W        W 6289   8.773   3.781   0.784
 2705W        W 6290   8.260   5.258   2.282
 2706W        W 6291   6.276   4.778   8.788
 2707W        W 6292   0.282   9.775   1.283
 2708W        W 6293   2.787   6.755   1.256
 2709W        W 6294   4.260   5.794   1.278
 2710W        W 6295   6.257   7.755   0.770
 2711W        W 6296   9.262   2.791   1.796
 2712W        W 6297   4.292   1.774   9.799
 2713W        W 6298   6.269   2.750   1.263
 2714W        W 6299   2.289   7.772   3.272
 2715W        W 6300   2.763   0.795   9.797
 2716W        W 6301   9.253   0.762   2.272
 2717W        W 6302   0.278   0.752  10.764
 2718W        W 6303   6.273   3.763  10.292
 2719W        W 6304   0.291   6.261   0.779
 2720W        W 6305   7.776   6.282   2.286
 2721W        W 6306   0.759   5.754   8.266
 2722W        W 6307   9.288   4.782   3.251
 2723W        W 6308   0.288   6.276   1.756
 2724W        W 6309   7.261   0.270   9.263
 2725W        W 6310   6.779   4.777   0.252
 2726W        W 6311   1.773   0.270   2.274
 2727W        W 6312   1.297   7.777   1.285
 2728W        W 6313   3.776   2.766   8.788
 2729W        W 6314   2.283   4.265   8.767
 2730W        W 6315   3.769   8.267   0.772
 2731W        W 6316   0.784   4.253   0.751
 2732W        W 6317   9.257   7.289   3.281
 2733W        W 6318   8.254   4.272   0.285
 2734W        W 6319   3.768   1.795   2.769
 2735W        W 6320   0.766   9.759  10.783
 2736W        W 6321   8.753   1.783   8.769
 2737W        W 6322   0.772   3.273   1.288
 2738W        W 6323   7.790   4.285   9.760
 2739W        W 6324   2.264   8.269   8.279
 2740W        W 6325   0.268   5.290   2.264
 2741W        W 6326   0.778   6.258   0.788
 2742W        W 6327   5.798   6.258   1.275
 2743W        W 6328   1.252   4.256   9.787
 2744W        W 6329   9.253   6.772   9.761
 2745W        W 6330   8.268   7.294   8.283
 2746W        W 6331   9.794   6.282   8.269
 2747W        W 6332   1.777   4.283   0.258
 2748W        W 6333   9.788   3.767   0.786
 2749W        W 6334   4.265   9.281   1.758
 2750W        W 6335   0.776   3.771  10.293
 2751W        W 6336   6.776   9.799   2.752
 2752W        W 6337   7.794   8.257   1.298
 2753W        W 6338   8.288   1.261   9.760
 2754W        W 6339   1.779   8.758  10.291
 2755W        W 6340   8.768   8.780   2.288
 2756W        W 6341   9.783   4.295   1.766
 2757W        W 6342   2.258   8.265   2.261
 2758W        W 6343   2.750   7.781  10.282
 2759W        W 6344   2.755   6.792   0.765
 2760W        W 6345   5.273   8.277   1.789
 2761W        W 6346   2.253   8.786   9.764
 2762W        W 6347   6.256   7.771   3.266
 2763W        W 6348   3.765   1.754  10.772
 2764W        W 6349   4.753   7.763  10.280
 2765W        W 6350   0.751   2.265   0.266
 2766W        W 6351   8.253   6.264   2.792
 2767W        W 6352   7.273   6.295   2.772
 2768W        W 6353   5.252   1.262   0.784
 2769W        W 6354   3.263   3.265   1.765
 2770W        W 6355   7.768   7.258   0.758
 2771W        W 6356   5.273   6.786   2.288
 2772W        W 6357   6.762   1.798   9.764
 2773W        W 6358   0.296   9.294  10.290
 2774W        W 6359   5.762   1.793   2.274
 2775W        W 6360   8.282   9.299   8.255
 2776W        W 6361   3.284   3.784   8.262
 2777W        W 6362   6.793   0.755   1.755
 2778W        W 6363   3.756   2.759   2.798
 2779W        W 6364   3.770   1.764   8.752
 2780W        W 6365   9.277   4.268   8.265
 2781W        W 6366   5.252   5.297   1.779
 2782W        W 6367   3.780   5.257  10.750
 2783W        W 6368   9.295   4.764   8.784
 2784W        W 6369   1.266   0.271   8.253
 2785W        W 6370   9.268   9.274   9.260
 2786W        W 6371   9.780   5.777   8.793
 2787W        W 6372   2.759   0.788   0.776
 2788W        W 6373   5.762   7.297   2.279
 2789W        W 6374   7.778   0.791  10.780
 2790W        W 6375   7.786   6.774   0.279
 2791W        W 6376   9.754   1.294   9.752
 2792W        W 6377   9.268   3.265   0.789
 2793W        W 6378   0.798   0.255   9.282
 2794W        W 6379   5.290   1.789   2.282
 2795W        W 6380   2.285   3.283   2.751
 2796W        W 6381   3.772   6.253   9.757
 2797W        W 6382   7.762   0.793   2.261
 2798W        W 6383   0.784   6.255   1.263
 2799W        W 6384   8.273   8.768   8.298
 2800W        W 6385   6.272   8.260   1.289
 2801W        W 6386   4.282   7.264  10.773
 2802W        W 6387   2.794   7.265   9.796
 2803W        W 6388   5.271   2.780   0.769
 2804W        W 6389   4.267   4.796   1.288
 2805W        W 6390   8.291   7.281  10.284
 2806W        W 6391   1.261   4.294   1.262
 2807W        W 6392   9.766   7.298   8.258
 2808W        W 6393   5.288   9.753   2.787
 2809W        W 6394   5.258   5.286   9.754
 2810W        W 6395   8.756   0.752   0.278
 2811W        W 6396   7.758   7.781   2.770
 2812W        W 6397   4.282   3.271   0.756
 2813W        W 6398   2.772   1.261   8.788
 2814W        W 6399   5.764   8.252  10.793
 2815W        W 6400   0.751   0.297   9.787
 2816W        W 6401   4.769   1.770  10.775
 2817W        W 6402   7.770   9.295   2.794
 2818W        W 6403   5.778   0.752  10.251
 2819W        W 6404   4.265   7.259   8.768
 2820W        W 6405   6.792   7.760   2.781
 2821W        W 6406   6.756   1.778   1.262
 2822W        W 6407   5.763   1.777   0.754
 2823W        W 6408   8.254   8.281   1.763
 2824W        W 6409   6.292   8.774   9.291
 2825W        W 6410   5.276   8.793   0.252
 2826W        W 6411   6.256   5.781   0.252
 2827W        W 6412   2.269   2.264   8.795
 2828W        W 6413   5.788   4.298   0.796
 2829W        W 6414   5.278   0.772   9.786
 2830W        W 6415   7.771   3.756   9.280
 2831W        W 6416   8.766   8.763   1.257
 2832W        W 6417   1.799   0.794  10.276
 2833W        W 6418   4.759   8.758   1.296
 2834W        W 6419   5.777   5.767   1.763
 2835W        W 6420   5.789   4.252   9.752
 2836W        W 6421   0.785   2.775   8.294
 2837W        W 6422   0.756   6.794  10.762
 2838W        W 6423   2.791   1.294   9.793
 2839W        W 6424   4.299   9.279  10.770
 2840W        W 6425   4.769   4.272   9.800
 2841W        W 6426   8.292   2.254   8.788
 2842W        W 6427   4.293   9.793   1.753
 2843W        W 6428   3.757   6.780   8.764
 2844W        W 6429   7.770   0.292   1.764
 2845W        W 6430   5.795   2.787   1.793
 2846W        W 6431   7.778   5.768  10.773
 2847W        W 6432   5.256   6.284   1.783
 2848W        W 6433   1.798   3.764   9.751
 2849W        W 6434   8.275   3.257   9.759
 2850W        W 6435   1.762   4.296   9.267
 2851W        W 6436   4.281   5.272   0.787
 2852W        W 6437   0.266   7.266   8.262
 2853W        W 6438   4.792   8.794   0.291
 2854W        W 6439   2.775   4.299   0.259
 2855W        W 6440   8.253   0.784   9.758
 2856W        W 6441   7.766   6.758   1.757
 2857W        W 6442   2.266   0.752  10.299
 2858W        W 6443   1.273   7.288   9.784
 2859W        W 6444   5.755   7.752  10.793
 2860W        W 6445   7.273   0.788   1.273
 2861W        W 6446   1.794   6.784   1.264
 2862W        W 6447   5.264   2.298  10.765
 2863W        W 6448   4.290   8.799  10.760
 2864W        W 6449   9.765   0.278   9.765
 2865W        W 6450   3.281   1.259   0.280
 2866W        W 6451   9.284   6.759   0.287
 2867W        W 6452   0.264   5.762   8.752
 2868W        W 6453   0.273   9.276   0.272
 2869W        W 6454   3.262   4.755  10.281
 2870W        W 6455   1.253   0.280   0.275
 2871W        W 6456   6.284   3.295  10.284
 2872W        W 6457   8.758   7.799   9.775
 2873W        W 6458   7.759   7.294   0.262
 2874W        W 6459   0.757   4.751   1.783
 2875W        W 6460   8.766   9.775  10.265
 2876W        W 6461   5.253   4.292   0.766
 2877W        W 6462   8.265   9.772  10.776
 2878W        W 6463   6.271   4.797  10.280
 2879W        W 6464   1.257   9.787   2.796
 2880W        W 6465   3.293   2.754  10.251
 2881W        W 6466   6.256   7.282   9.768
 2882W        W 6467   7.264   0.251  10.790
 2883W        W 6468   0.783   2.759   1.754
 2884W        W 6469   0.297   4.793   8.762
 2885W        W 6470   8.268   9.787   0.298
 2886W        W 6471   0.790   7.271   0.782
 2887W        W 6472   2.790   2.790   0.273
 2888W        W 6473   7.285   0.789   0.270
 2889W        W 6474   2.799   1.278   2.257
 2890W        W 6475   2.758   0.763   0.298
 2891W        W 6476   1.268   2.793   8.276
 2892W        W 6477   8.787   3.763   2.299
 2893W        W 6478   0.761   8.793   9.268
 2894W        W 6479   1.785   5.298  10.264
 2895W        W 6480   8.782   7.770   8.255
 2896W        W 6481   4.759   3.273   0.283
 2897W        W 6482   6.286   0.796  10.777
 2898W        W 6483   0.769   7.284  10.772
 2899W        W 6484   4.751   0.779   2.270
 2900W        W 6485   3.290   2.257   2.285
 2901W        W 6486   4.258   1.774   0.756
 2902W        W 6487   5.272   9.754  10.262
 2903W        W 6488   1.776   1.275   1.290
 2904W        W 6489   0.273   8.270  10.795
 2905W        W 6490   7.275   6.764   8.791
 2906W        W 6491   8.267   1.762   9.756
 2907W        W 6492   8.765   7.264  10.286
 2908W        W 6493   9.800   9.775   0.284
 2909W        W 6494   0.793   5.290   9.291
 2910W        W 6495   7.286   1.278   9.763
 2911W        W 6496   3.780   4.272   1.756
 2912W        W 6497   6.771   0.287   1.755
 2913W        W 6498   2.783   2.798   8.791
 2914W        W 6499   4.299   8.773   8.253
 2915W        W 6500   0.275   8.289   1.792
 2916W        W 6501   8.795   7.766   9.271
 2917W        W 6502   5.769   8.762  10.771
 2918W        W 6503   2.777   4.800   8.787
 2919W        W 6504   3.791   9.775  10.761
 2920W        W 6505   7.272   2.777   8.800
 2921W        W 6506   6.285   4.291   9.253
 2922W        W 6507   4.255   3.756   9.754
 2923W        W 6508   7.261   4.764   9.784
 2924W        W 6509   8.287   1.268   0.283
 2925W        W 6510   4.800   4.786   0.281
 2926W        W 6511   8.765   8.296   8.284
 2927W        W 6512   7.791   8.761  10.253
 2928W        W 6513   2.772   6.255   9.298
 2929W        W 6514   5.766   5.292   2.291
 2930W        W 6515   2.293   6.784   1.298
 2931W        W 6516   7.259   2.282   9.298
 2932W        W 6517   3.294   9.797   8.770
 2933W        W 6518   3.279   5.251   1.284
 2934W        W 6519   6.764   2.752   2.779
 2935W        W 6520   2.294   3.771   0.775
 2936W        W 6521   9.789   1.792   9.792
 2937W        W 6522   1.254   4.769   9.300
 2938W        W 6523   3.788   1.254   9.784
 2939W        W 6524   8.791   8.291   2.778
 2940W        W 6525   6.254   9.254   1.258
 2941W        W 6526   3.292   3.753   8.773
 2942W        W 6527   7.295   0.778  10.288
 2943W        W 6528   5.294   1.792   8.799
 2944W        W 6529   9.793   1.256   0.254
 2945W        W 6530   6.784   3.762   1.760
 2946W        W 6531   7.289   0.278   8.795
 2947W        W 6532   8.785   7.276   8.259
 2948W        W 6533   6.279   0.257   8.777
 2949W        W 6534   9.266   8.785  10.796
 2950W        W 6535   4.261   2.762   8.275
 2951W        W 6536   3.796   4.258   2.287
 2952W        W 6537   2.784   5.778   1.252
 2953W        W 6538   6.252   5.299  10.755
 2954W        W 6539   9.281   2.299   1.274
 2955W        W 6540   4.766   9.763   1.761
 2956W        W 6541   0.299   3.277   8.272
 2957W        W 6542   0.279   5.258   0.785
 2958W        W 6543   5.286   1.790   8.261
 2959W        W 6544   6.768   3.255   8.294
 2960W        W 6545   1.289   7.250   9.271
 2961W        W 6546   1.783   9.290   1.263
 2962W        W 6547   3.782   9.277   1.255
 2963W        W 6548   7.294   2.754   0.271
 2964W        W 6549   9.289   9.763   2.261
 2965W        W 6550   5.274   4.262  10.265
 2966W        W 6551   7.294   9.294  10.288
 2967W        W 6552   3.765   4.780   9.766
 2968W        W 6553   6.753   0.762   9.292
 2969W        W 6554   3.765   5.287   9.279
 2970W        W 6555   7.258   6.764   2.775
 2971W        W 6556   1.286   7.773  10.300
 2972W        W 6557   4.799   7.256  10.782
 2973W        W 6558   8.761   2.275  10.266
 2974W        W 6559   8.792   4.779   9.257
 2975W        W 6560   0.757   7.297   9.297
 2976W        W 6561   9.763   5.778   8.254
 2977W        W 6562   6.291   0.791   3.285
 2978W        W 6563   8.770   0.271   1.272
 2979W        W 6564   9.268   1.266  10.751
 2980W        W 6565   1.260   3.759   1.786
 2981W        W 6566   2.753   9.790  10.759
 2982W        W 6567   3.296   5.784   2.261
 2983W        W 6568   9.272   0.296  10.751
 2984W        W 6569   1.271   2.282   1.261
 2985W        W 6570   9.797   3.774   8.295
 2986W        W 6571   5.755   1.778   0.254
 2987W        W 6572   7.754   5.756   2.796
 2988W        W 6573   9.285   5.764  10.290
 2989W        W 6574   8.290   5.777   9.267
 2990W        W 6575   9.285   2.287  10.280
 2991W        W 6576   8.264   5.798  10.765
 2992W        W 6577   0.752   4.284   8.778
 2993W        W 6578   0.778   6.757   8.284
 2994W        W 6579   3.255   6.776   0.279
 2995W        W 6580   7.270   3.757   1.256
 2996W        W 6581   6.754   1.799   8.290
 2997W        W 6582   3.252   2.762   9.755
 2998W        W 6583   3.250   0.756   1.293
 2999W        W 6584   2.266   1.296   0.785
 3000W        W 6585   5.790   8.774   0.278
 3001W        W 6586   7.281   7.269  10.260
 3002W        W 6587   2.773   2.765   9.255
 3003W        W 6588   0.300   5.283   9.291
 3004W        W 6589   8.782   7.253  10.773
 3005W        W 6590   2.293   8.764   9.260
 3006W        W 6591   0.291   6.274   8.271
 3007W        W 6592   0.752   0.751  10.277
 3008W        W 6593   3.781   3.770  10.758
 3009W        W 6594   5.757   7.798   0.259
 3010W        W 6595   2.298   2.767   9.768
 3011W        W 6596   0.281   9.257   9.295
 3012W        W 6597   4.760   2.273  10.295
 3013W        W 6598   7.757   8.773   9.768
 3014W        W 6599   6.795   4.799   0.793
 3015W        W 6600   9.254   9.292   0.774
 3016W        W 6601   8.273   2.778   0.784
 3017W        W 6602   6.790   8.790   2.278
 3018W        W 6603   9.765   3.757   9.766
 3019W        W 6604   2.279   5.289   0.799
 3020W        W 6605   7.282   1.762   1.793
 3021W        W 6606   6.798   6.251   8.794
 3022W        W 6607   3.260   0.255   0.250
 3023W        W 6608   6.769   2.261   2.756
 3024W        W 6609   7.798   2.279   2.773
 3025W        W 6610   9.780   1.283   8.771
 3026W        W 6611   1.280   2.255   9.295
 3027W        W 6612   6.275   8.758   2.264
 3028W        W 6613   3.753   3.781   8.763
 3029W        W 6614   3.768   8.268   1.766
 3030W        W 6615   8.779   5.783   8.261
 3031W        W 6616   9.771   0.776   0.799
 3032W        W 6617   3.280   7.267   1.785
 3033W        W 6618   5.756   8.277  10.287
 3034W        W 6619   0.269   2.272   0.793
 3035W        W 6620   2.278   5.294   9.257
 3036W        W 6621   8.281   8.264   0.300
 3037W        W 6622   8.752   6.773   0.273
 3038W        W 6623   8.766   4.778   2.791
 3039W        W 6624   3.787   2.771   1.253
 3040W        W 6625   8.279   9.764   2.754
 3041W        W 6626   9.274   2.272   2.291
 3042W        W 6627   6.277   0.779   8.287
 3043W        W 6628   7.796   5.791   9.790
 3044W        W 6629   6.289   9.769   0.780
 3045W        W 6630   2.797   1.750   8.274
 3046W        W 6631   0.258   5.767   9.774
 3047W        W 6632   5.259   5.778   9.291
 3048W        W 6633   9.254   7.298   8.757
 3049W        W 6634   6.266   2.791  10.780
 3050W        W 6635   4.297   6.265  10.270
 3051W        W 6636   1.795   2.757   1.297
 3052W        W 6637   0.770   7.292   8.791
 3053W        W 6638   1.790   2.291   1.770
 3054W        W 6639   0.281   0.267   1.763
 3055W        W 6640   7.278   8.296  10.290
 3056W        W 6641   6.283   0.758   1.778
 3057W        W 6642   8.778   5.774   0.287
 3058W        W 6643   2.764   3.760   0.762
 3059W        W 6644   1.293   9.791  10.295
 3060W        W 6645   3.288   4.773   1.252
 3061W        W 6646   9.286   8.781  10.280
 3062W        W 6647   4.293   3.295   8.791
 3063W        W 6648   7.260   3.280  10.260
 3064W        W 6649   5.260   0.779  10.279
 3065W        W 6650   5.291   2.759   9.758
 3066W        W 6651   2.280   6.292  10.751
 3067W        W 6652   5.255   8.778   1.794
 3068W        W 6653   8.759   4.768   8.793
 3069W        W 6654   8.798   8.300   1.276
 3070W        W 6655   5.297   5.752  10.255
 3071W        W 6656   4.278   3.259   0.264
 3072W        W 6657   2.293   5.282   0.298
 3073W        W 6658   0.773   2.299   2.299
 3074W        W 6659   8.293   5.251   8.258
 3075W        W 6660   0.254   4.291   2.289
 3076W        W 6661   4.777   5.774   9.782
 3077W        W 6662   8.282   4.294  10.255
 3078W        W 6663   9.760   6.788   0.760
 3079W        W 6664   1.279   7.785   1.786
 3080W        W 6665   3.793   8.271   8.750
 3081W        W 6666   3.782   9.794   9.797
 3082W        W 6667   3.757   3.255   9.265
 3083W        W 6668   2.286   0.753   0.797
 3084W        W 6669   5.796   7.277   9.297
 3085W        W 6670   1.280   7.270   8.764
 3086W        W 6671   3.756   7.259   2.297
 3087W        W 6672   7.760   7.282   8.770
 3088W        W 6673   0.778   1.785   9.264
 3089W        W 6674   1.764   6.279   0.764
 3090W        W 6675   3.759   6.287   9.270
 3091W        W 6676   6.268   8.761   2.760
 3092W        W 6677   9.266   4.753   2.784
 3093W        W 6678   9.780   9.263   1.287
 3094W        W 6679   5.297   6.259   2.259
 3095W        W 6680   9.796   4.292   2.292
 3096W        W 6681   2.792   8.284   9.752
 3097W        W 6682   7.293   6.257   1.295
 3098W        W 6683   3.273   7.771   2.769
 3099W        W 6684   3.290   8.259  10.284
 3100W        W 6685   9.762   9.780   9.753
 3101W        W 6686   5.251   5.767   9.755
 3102W        W 6687   2.768   6.799   8.799
 3103W        W 6688   8.781   3.787   1.292
 3104W        W 6689   6.282   3.294   0.258
 3105W        W 6690   4.789   7.781  10.776
 3106W        W 6691   8.277   5.775   9.778
 3107W        W 6692   3.256   8.756   2.259
 3108W        W 6693   5.280   0.793   1.257
 3109W        W 6694   4.795   2.754   2.267
 3110W        W 6695   2.269   6.253   1.254
 3111W        W 6696   8.792   8.784  10.290
 3112W        W 6697   3.766   8.290   2.286
 3113W        W 6698   1.273   4.286   8.773
 3114W        W 6699   3.770   7.767   9.797
 3115W        W 6700   6.250   4.295   1.294
 3116W        W 6701   1.755   6.263   0.263
 3117W        W 6702   8.264   2.262   9.754
 3118W        W 6703   3.292   9.761   0.767
 3119W        W 6704   5.761   5.282   9.799
 3120W        W 6705   6.784   3.260   9.258
 3121W        W 6706   8.786   3.277   0.783
 3122W        W 6707   7.268   4.779   8.275
 3123W        W 6708   8.251   7.770  10.280
 3124W        W 6709   0.773   2.798  10.775
 3125W        W 6710   7.772   1.762   0.783
 3126W        W 6711   8.290   2.278   1.783
 3127W        W 6712   5.299   6.286   9.291
 3128W        W 6713   3.296   3.265   3.267
 3129W        W 6714   0.263   1.279   0.751
 3130W        W 6715   8.756   6.285   8.759
 3131W        W 6716   2.276   6.752   8.296
 3132W        W 6717   2.270   9.281   0.769
 3133W        W 6718   1.292   3.792   2.284
 3134W        W 6719   3.787   4.271   9.794
 3135W        W 6720   2.269   1.778  10.300
 3136W        W 6721   8.751   3.796  10.278
 3137W        W 6722   5.264   8.252   9.285
 3138W        W 6723   8.791   8.794   0.279
 3139W        W 6724   4.253   4.274   9.772
 3140W        W 6725   7.768   5.251   2.774
 3141W        W 6726   8.284   9.280   1.258
 3142W        W 6727   0.766   4.253   1.254
 3143W        W 6728   1.796   2.785   1.781
 3144W        W 6729   0.754   8.282   0.297
 3145W        W 6730   9.784   1.274   2.797
 3146W        W 6731   4.770   5.274  10.780
 3147W        W 6732   3.767   1.251   0.791
 3148W        W 6733   3.771   9.797  10.291
 3149W        W 6734   3.762   3.300   8.264
 3150W        W 6735   3.259   1.783   1.299
 3151W        W 6736   8.792   1.280   1.260
 3152W        W 6737   5.274   3.793   0.286
 3153W        W 6738   2.293   7.297  10.768
 3154W        W 6739   9.770   5.773  10.290
 3155W        W 6740   2.272   2.767   2.285
 3156W        W 6741   0.260   1.266   9.762
 3157W        W 6742   8.286   5.757   8.261
 3158W        W 6743   9.272   9.770  10.264
 3159W        W 6744   8.267   3.259  10.771
 3160W        W 6745   7.794   0.762   0.798
 3161W        W 6746   8.294   1.764   1.264
 3162W        W 6747   3.287   4.294   2.768
 3163W        W 6748   1.790   9.274   0.254
 3164W        W 6749   8.289   6.297   8.775
 3165W        W 6750   5.779   8.771   9.799
 3166W        W 6751   4.775   3.777   2.282
 3167W        W 6752   3.268   3.265   8.750
 3168W        W 6753   8.751   0.759  10.254
 3169W        W 6754   7.274   2.283   9.772
 3170W        W 6755   7.770   6.783   1.279
 3171W        W 6756   2.283   5.762   1.293
 3172W        W 6757   8.781   8.766   1.797
 3173W        W 6758   7.277   1.793   8.273
 3174W        W 6759   5.796   3.796   2.282
 3175W        W 6760   6.263   9.277   9.266
 3176W        W 6761   7.273   8.276   2.274
 3177W        W 6762   1.290   5.288   8.773
 3178W        W 6763   0.788   4.265   2.273
 3179W        W 6764   9.781   8.757  10.267
 3180W        W 6765   1.257   8.763   2.756
 3181W        W 6766   5.261   3.268  10.293
 3182W        W 6767   5.783   9.796   9.769
 3183W        W 6768   7.289   9.778   0.767
 3184W        W 6769   9.763   1.771   1.789
 3185W        W 6770   8.772   0.755   2.787
 3186W        W 6771   3.792   2.265   8.774
 3187W        W 6772   3.798   0.769   2.753
 3188W        W 6773   0.299   0.790   8.254
 3189W        W 6774   7.261   4.796   0.779
 3190W        W 6775   4.780   9.266   3.286
 3191W        W 6776   6.787   6.291  10.294
 3192W        W 6777   2.776   3.786   9.770
 3193W        W 6778   6.762   5.766   1.274
 3194W        W 6779   2.755   5.268   1.761
 3195W        W 6780   2.773   1.793   8.789
 3196W        W 6781   6.760   6.789   0.276
 3197W        W 6782   3.278   1.290   0.794
 3198W        W 6783   0.260   6.256   8.789
 3199W        W 6784   8.772   1.281   2.788
 3200W        W 6785   1.785   8.289   1.255
 3201W        W 6786   0.792   6.286  10.273
 3202W        W 6787   5.278   0.258  10.792
 3203W        W 6788   4.792   0.782   8.778
 3204W        W 6789   5.757   2.290   2.768
 3205W        W 6790   9.263   2.769   8.776
 3206W        W 6791   8.252   5.759   8.766
 3207W        W 6792   6.751   4.259   1.267
 3208W        W 6793   0.791   0.760  10.794
 3209W        W 6794   4.278   2.777   1.300
 3210W        W 6795   7.798   8.777   1.764
 3211W        W 6796   0.774   1.261   0.291
 3212W        W 6797   8.767   1.290   8.798
 3213W        W 6798   4.294   6.766   2.296
 3214W        W 6799   0.799   0.272   0.285
 3215W        W 6800   3.751   7.786   9.258
 3216W        W 6801   9.270   6.297   8.286
 3217W        W 6802   7.775   2.753  10.289
 3218W        W 6803   8.750   9.782   8.787
 3219W        W 6804   2.279   2.257   9.770
 3220W        W 6805   7.800   4.783   0.782
 3221W        W 6806   4.771   7.283   2.296
 3222W        W 6807   9.761   8.798   0.253
 3223W        W 6808   2.261   7.755   2.753
 3224W        W 6809   7.771   9.795   2.800
 3225W        W 6810   5.290   7.265   2.796
 3226W        W 6811   7.288   2.269   0.287
 3227W        W 6812   6.261   1.796   8.291
 3228W        W 6813   7.263   4.789   9.293
 3229W        W 6814   3.277   0.268  10.265
 3230W        W 6815   5.795   9.292   1.797
 3231W        W 6816   3.273   2.274   0.759
 3232W        W 6817   7.783   6.263   3.274
 3233W        W 6818   6.300   7.774  10.278
 3234W        W 6819   4.282   4.751   9.760
 3235W        W 6820   5.753   2.771   0.280
 3236W        W 6821   7.765   6.762   9.272
 3237W        W 6822   1.269   2.262   8.776
 3238W        W 6823   0.264   8.757   1.256
 3239W        W 6824   6.757   9.269   2.780
 3240W        W 6825   8.799   3.255   1.283
 3241W        W 6826   2.766   4.263   9.777
 3242W        W 6827   7.261   3.261   1.787
 3243W        W 6828   2.769   7.794   1.798
 3244W        W 6829   2.289   4.759   8.796
 3245W        W 6830   7.787   7.255  10.267
 3246W        W 6831   0.288   9.759   0.781
 3247W        W 6832   0.772   3.285  10.270
 3248W        W 6833   7.266   6.271   8.765
 3249W        W 6834   3.294   9.291   1.767
 3250W        W 6835   2.260   4.784   1.259
 3251W        W 6836   6.762   9.792   1.765
 3252W        W 6837   0.265   3.252  10.269
 3253W        W 6838   7.788   2.780   8.278
 3254W        W 6839   0.770   9.296   2.797
 3255W        W 6840   6.257   8.792   8.773
 3256W        W 6841   6.273   5.276  10.268
 3257W        W 6842   4.760   1.795   9.281
 3258W        W 6843   1.765   7.793   2.794
 3259W        W 6844   3.767   6.798   1.781
 3260W        W 6845   9.291   6.259  10.292
 3261W        W 6846   3.796   0.295   1.290
 3262W        W 6847   9.771   7.293   1.760
 3263W        W 6848   2.752   2.753   1.257
 3264W        W 6849   4.273   9.261  10.270
 3265W        W 6850   9.278   3.267   3.269
 3266W        W 6851   1.268   2.793   9.772
 3267W        W 6852   6.272   1.290   2.254
 3268W        W 6853   2.755   7.763   8.770
 3269W        W 6854   7.267   7.799   1.753
 3270W        W 6855   8.767   0.259   2.785
 3271W        W 6856   0.295   2.767   8.252
 3272W        W 6857   9.751   9.776   9.293
 3273W        W 6858   2.297   3.279   8.797
 3274W        W 6859   2.795   6.762  10.282
 3275W        W 6860   3.763   7.252   9.267
 3276W        W 6861   7.279   6.784  10.797
 3277W        W 6862   4.776   0.299   1.771
 3278W        W 6863   4.296   2.772  10.766
 3279W        W 6864   5.273   0.269   8.280
 3280W        W 6865   3.277   6.797   1.767
 3281W        W 6866   7.292   3.254   0.258
 3282W        W 6867   9.774   1.258   9.272
 3283W        W 6868   1.296   9.272   0.272
 3284W        W 6869   1.272   2.799   2.797
 3285W        W 6870   5.784   4.783   1.276
 3286W        W 6871   5.291   1.250   9.781
 3287W        W 6872   9.269   9.782   1.782
 3288W        W 6873   8.796   2.267   8.300
 3289W        W 6874   7.791   8.774   2.794
 3290W        W 6875   7.260   7.299  10.766
 3291W        W 6876   6.786   4.260  10.788
 3292W        W 6877   5.782   4.785   9.287
 3293W        W 6878   6.262   3.277   8.754
 3294W        W 6879   0.261   0.785   9.784
 3295W        W 6880   2.793   8.282   2.789
 3296W        W 6881   4.262   9.272   8.796
 3297W        W 6882   7.252   5.289  10.760
 3298W        W 6883   8.265   8.777  10.756
 3299W        W 6884   7.273   9.768  10.287
 3300W        W 6885   6.292   0.761   9.770
 3301W        W 6886   4.775   6.277   0.279
 3302W        W 6887   2.267   7.270   8.262
 3303W        W 6888   4.280   8.781   9.784
 3304W        W 6889   4.774   6.774   9.256
 3305W        W 6890   7.281   1.259  10.278
 3306W        W 6891   0.756   6.791   0.300
 3307W        W 6892   7.760   6.770   9.785
 3308W        W 6893   5.799   9.766   2.759
 3309W        W 6894   0.291   0.297   0.269
 3310W        W 6895   9.251   9.788   9.297
 3311W        W 6896   9.754   0.254   8.790
 3312W        W 6897   2.795   9.275   9.752
 3313W        W 6898   1.253   6.794   0.752
 3314W        W 6899   1.799   5.794  10.761
 3315W        W 6900   0.280   9.282   2.779
 3316W        W 6901   4.792   3.279  10.256
 3317W        W 6902   7.751   7.782   8.260
 3318W        W 6903   0.792   4.278   9.277
 3319W        W 6904   0.294   5.780  10.265
 3320W        W 6905   8.796   1.766   8.264
 3321W        W 6906   8.790   8.286   8.771
 3322W        W 6907   7.784   7.279  10.780
 3323W        W 6908   8.264   0.297   8.258
 3324W        W 6909   9.786   2.255   9.261
 3325W        W 6910   4.252   4.281  10.790
 3326W        W 6911   6.767   0.258   2.775
 3327W        W 6912   4.762   6.290   1.785
 3328W        W 6913   6.269   9.280   9.783
 3329W        W 6914   5.758   8.256   2.776
 3330W        W 6915   0.779   9.271   1.251
 3331W        W 6916   3.287   6.775   1.290
 3332W        W 6917   9.753   1.265  10.750
 3333W        W 6918   0.266   9.264   0.765
 3334W        W 6919   9.786   8.258  10.773
 3335W        W 6920   9.298   8.262  10.259
 3336W        W 6921   2.787   5.786   9.254
 3337W        W 6922   2.262   4.269   1.265
 3338W        W 6923   6.280   8.293  10.774
 3339W        W 6924   9.791   8.273   2.750
 3340W        W 6925   1.764   2.268   0.753
 3341W        W 6926   9.288   0.291   0.786
 3342W        W 6927   9.286   5.796   0.264
 3343W        W 6928   9.299   5.279   2.255
 3344W        W 6929   4.258   8.770  10.274
 3345W        W 6930   4.287   8.256   0.288
 3346W        W 6931   5.297   3.767   2.282
 3347W        W 6932   3.797   7.781  10.265
 3348W        W 6933   6.272   3.254   9.262
 3349W        W 6934   7.794   1.761   1.270
 3350W        W 6935   5.251   2.760   2.296
 3351W        W 6936   5.795   0.271   8.251
 3352W        W 6937   6.797   7.260  10.297
 3353W        W 6938   2.270   0.250   2.261
 3354W        W 6939   8.772   8.763   8.771
 3355W        W 6940   6.782   6.299   2.290
 3356W        W 6941   4.792   1.774   8.260
 3357W        W 6942   1.261   6.793   2.776
 3358W        W 6943   7.271   1.761   0.297
 3359W        W 6944   5.771   9.783   1.758
 3360W        W 6945   3.769   4.792  10.294
 3361W        W 6946   0.784   7.287  10.267
 3362W        W 6947   0.276   6.274   0.256
 3363W        W 6948   3.784   2.779  10.767
 3364W        W 6949   7.279   8.262   9.764
 3365W        W 6950   9.286   7.280   9.262
 3366W        W 6951   4.291   0.759   9.784
 3367W        W 6952   2.259   1.753   8.792
 3368W        W 6953   6.263   0.285   0.758
 3369W        W 6954   8.278   7.762   8.276
 3370W        W 6955   3.273   9.256   0.269
 3371W        W 6956   5.292   3.800  10.281
 3372W        W 6957   7.790   9.291   0.797
 3373W        W 6958   5.280   4.759   8.768
 3374W        W 6959   7.265   3.250   1.293
 3375W        W 6960   0.756   1.769  10.780
 3376W        W 6961   4.758   9.762  10.776
 3377W        W 6962   2.782   7.269  10.270
 3378W        W 6963   0.260   1.295   9.295
 3379W        W 6964   3.257   3.763   0.262
 3380W        W 6965   4.799   1.273   1.276
 3381W        W 6966   3.292   2.800   2.278
 3382W        W 6967   7.760   5.263   0.275
 3383W        W 6968   3.797   3.284  10.766
 3384W        W 6969   4.258   9.275   9.757
 3385W        W 6970   6.283   9.784   8.754
 3386W        W 6971   8.785   6.788   9.751
 3387W        W 6972   8.789   3.280   2.783
 3388W        W 6973   7.295   0.792   1.756
 3389W        W 6974   6.258   9.278   2.792
 3390W        W 6975   2.262   2.252  10.261
 3391W        W 6976   5.788   5.770   9.283
 3392W        W 6977   5.263   5.755   0.289
 3393W        W 6978   9.252   0.253   8.272
 3394W        W 6979   1.771   2.270   2.289
 3395W        W 6980   0.283   2.293   9.267
 3396W        W 6981   7.284   8.279  10.788
 3397W        W 6982   8.273   5.277   0.257
 3398W        W 6983   1.772   0.757   9.266
 3399W        W 6984   6.789   0.281   0.783
 3400W        W 6985   5.761   4.279   1.256
 3401W        W 6986   8.782   0.263   0.295
 3402W        W 6987   5.271   9.273   8.772
 3403W        W 6988   1.269   4.261  10.794
 3404W        W 6989   9.300   3.771   2.781
 3405W        W 6990   9.774   5.781   0.296
 3406W        W 6991   2.295   5.273   1.272
 3407W        W 6992   4.286   0.786  10.272
 3408W        W 6993   2.785   9.252   0.271
 3409W        W 6994   2.752   5.787  10.787
 3410W        W 6995   4.259   5.271   0.257
 3411W        W 6996   8.288   5.751   1.266
 3412W        W 6997   3.258   9.283   0.772
 3413W        W 6998   5.257   7.772   1.788
 3414W        W 6999   7.298   3.786   1.774
 3415W        W 7000   4.772   8.794  10.797
 3416W        W 7001   6.279   3.266   1.786
 3417W        W 7002   4.772   9.761   1.257
 3418W        W 7003   3.274   0.761   0.795
 3419W        W 7004   7.279   1.288   2.787
 3420W        W 7005   0.789   8.776   1.779
 3421W        W 7006   3.288   3.771  10.764
 3422W        W 7007   6.290   5.756   1.763
 3423W        W 7008   7.251   6.764   0.270
 3424W        W 7009   1.759   4.299   0.789
 3425W        W 7010   6.263   3.779   0.277
 3426W        W 7011   6.788   5.286   9.780
 3427W        W 7012   5.286   0.772   9.283
 3428W        W 7013   1.785   1.777   0.782
 3429W        W 7014   5.792   0.284   8.792
 3430W        W 7015   5.755   7.785   1.786
 3431W        W 7016   1.264   8.276   1.251
 3432W        W 7017   4.757   4.278  10.297
 3433W        W 7018   6.271   0.257   1.296
 3434W        W 7019   2.760   2.755   2.765
 3435W        W 7020   8.265   6.750   9.757
 3436W        W 7021   7.277   2.299   1.266
 3437W        W 7022   7.763   6.763   2.755
 3438W        W 7023   0.779   5.768   1.262
 3439W        W 7024   8.262   2.767  10.292
 3440W        W 7025   9.783   6.799   9.293
 3441W        W 7026   4.294   3.787   9.292
 3442W        W 7027   4.793   1.293   9.296
 3443W        W 7028   2.763   9.781   9.293
 3444W        W 7029   7.251   3.285   9.799
 3445W        W 7030   2.792   8.283   0.781
 3446W        W 7031   5.765   2.783   8.288
 3447W        W 7032   3.788   2.276   1.776
 3448W        W 7033   6.753   6.290   9.289
 3449W        W 7034   1.751   4.780   0.780
 3450W        W 7035   9.287   9.271   8.273
 3451W        W 7036   2.261   2.758  10.253
 3452W        W 7037   3.763   7.797  10.774
 3453W        W 7038   4.754   1.284   8.299
 3454W        W 7039   6.752   0.287  10.270
 3455W        W 7040   0.756   3.770   2.761
 3456W        W 7041   0.277   5.286   1.760
 3457W        W 7042   3.256   2.297   8.792
 3458W        W 7043   4.758   4.774   1.270
 3459W        W 7044   1.784   0.287   8.750
 3460W        W 7045   7.759   9.777   0.781
 3461W        W 7046   1.777   4.796   9.766
 3462W        W 7047   1.792   6.296   9.764
 3463W        W 7048   2.754   7.257   1.785
 3464W        W 7049   6.267   6.757   0.763
 3465W        W 7050   0.761   3.784   8.777
 3466W        W 7051   9.290   8.274   8.270
 3467W        W 7052   1.294   0.276   9.788
 3468W        W 7053   1.267   6.279   1.754
 3469W        W 7054   2.283   1.264   0.296
 3470W        W 7055   0.251   6.251  10.297
 3471W        W 7056   9.752   7.787   1.267
 3472W        W 7057   7.266   8.762   2.280
 3473W        W 7058   9.770   3.796   0.271
 3474W        W 7059   1.284   6.254  10.771
 3475W        W 7060   5.791   2.292   2.259
 3476W        W 7061   2.282   2.288   0.763
 3477W        W 7062   8.256   0.295   1.270
 3478W        W 7063   9.782   3.282   0.752
 3479W        W 7064   7.254   6.292   9.777
 3480W        W 7065   6.273   0.759   2.760
 3481W        W 7066   9.276   6.769   2.252
 3482W        W 7067   1.789   1.787   9.767
 3483W        W 7068   7.770   2.763   0.252
 3484W        W 7069   0.257   3.260   8.789
 3485W        W 7070   4.798   4.762  10.797
 3486W        W 7071   3.292   4.295   8.791
 3487W        W 7072   9.776   3.772  10.768
 3488W        W 7073   4.791   7.793   9.281
 3489W        W 7074   2.294   4.781   9.788
 3490W        W 7075   8.770   4.284   8.264
 3491W        W 7076   3.795   6.262  10.293
 3492W        W 7077   7.800   0.798   1.285
 3493W        W 7078   2.299   9.751   1.264
 3494W        W 7079   7.282   3.798   9.784
 3495W        W 7080   5.269   1.757  10.784
 3496W        W 7081   8.771   2.250   0.254
 3497W        W 7082   4.277   7.296  10.271
 3498W        W 7083   2.797   9.255   0.766
 3499W        W 7084   3.768   3.760   0.289
 3500W        W 7085   4.775   1.292   2.763
 3501W        W 7086   3.283   1.797   2.773
 3502W        W 7087   4.757   8.761   1.751
 3503W        W 7088   9.785   5.253   8.251
 3504W        W 7089   4.781   3.783  10.274
 3505W        W 7090   8.768   9.294   1.770
 3506W        W 7091   2.789   7.283   8.258
 3507W        W 7092   4.784   4.773   8.756
 3508W        W 7093   0.763   1.266  10.799
 3509W        W 7094   9.300   6.267   0.758
 3510W        W 7095   7.758   7.775   0.300
 3511W        W 7096   6.287   2.774   9.269
 3512W        W 7097   2.293   3.283   0.291
 3513W        W 7098   2.776   7.762   0.268
 3514W        W 7099   5.772   8.287   1.769
 3515W        W 7100   3.263   4.778   1.791
 3516W        W 7101   4.756   4.779  10.276
 3517W        W 7102   0.788   3.799   0.786
 3518W        W 7103   7.265   5.776   0.253
 3519W        W 7104   2.282   5.763   0.280
 3520W        W 7105   5.761   8.279   0.250
 3521W        W 7106   6.754   0.295   9.275
 3522W        W 7107   6.278   9.272   2.252
 3523W        W 7108   1.776   2.293   2.774
 3524W        W 7109   7.792   4.782  10.757
 3525W        W 7110   6.766   8.759   2.786
 3526W        W 7111   8.771   2.779   8.260
 3527W        W 7112   4.761   9.778   0.766
 3528W        W 7113   4.250   8.280   2.279
 3529W        W 7114   6.797   6.796   2.278
 3530W        W 7115   2.270   5.266   2.751
 3531W        W 7116   3.269   3.268   9.273
 3532W        W 7117   8.784   9.264   2.796
 3533W        W 7118   2.754   6.295   0.757
 3534W        W 7119   4.757   9.798   8.786
 3535W        W 7120   5.776   2.300   9.268
 3536W        W 7121   4.261   7.263   0.782
 3537W        W 7122   7.778   0.286   1.262
 3538W        W 7123   6.753   8.792   1.771
 3539W        W 7124   0.759   9.271   8.251
 3540W        W 7125   1.751   9.270   8.790
 3541W        W 7126   6.275   6.265   9.299
 3542W        W 7127   6.759   9.758   0.788
 3543W        W 7128   4.799   7.752   9.769
 3544W        W 7129   4.264   9.800   8.281
 3545W        W 7130   8.765   5.267   0.293
 3546W        W 7131   4.764   9.300   8.268
 3547W        W 7132   0.774   2.273  10.263
 3548W        W 7133   2.769   4.282   0.794
 3549W        W 7134   7.797   0.751  10.283
 3550W        W 7135   1.289   3.781  10.258
 3551W        W 7136   2.294   1.786   0.294
 3552W        W 7137   6.287   9.298   3.299
 3553W        W 7138   0.762   8.763   2.768
 3554W        W 7139   8.294   2.763   9.762
 3555W        W 7140   1.788   5.777   1.761
 3556W        W 7141   7.274   8.785  10.253
 3557W        W 7142   2.260   1.791   1.252
 3558W        W 7143   2.795   7.266   2.760
 3559W        W 7144   3.790   6.785  10.759
 3560W        W 7145   5.755   2.766   2.770
 3561W        W 7146   4.290   8.293   9.291
 3562W        W 7147   9.756   4.260  10.288
 3563W        W 7148   2.298   9.787   2.283
 3564W        W 7149   3.290   1.300  10.281
 3565W        W 7150   1.277   3.265  10.760
 3566W        W 7151   0.252   9.797   2.788
 3567W        W 7152   4.788   7.752   8.259
 3568W        W 7153   6.292   3.265   8.259
 3569W        W 7154   8.263   6.283   9.273
 3570W        W 7155   3.276   4.268   0.290
 3571W        W 7156   9.255   6.268   9.294
 3572W        W 7157   0.782   5.777  10.294
 3573W        W 7158   3.793   6.775   2.284
 3574W        W 7159   2.756   5.755   8.756
 3575W        W 7160   4.298   4.285   9.280
 3576W        W 7161   1.777   1.798   1.764
 3577W        W 7162   5.761   5.768  10.282
 3578W        W 7163   6.275   6.750   9.792
 3579W        W 7164   2.285   1.259   2.292
 3580W        W 7165   0.774   0.258   1.278
 3581W        W 7166   1.277   2.274   8.251
 3582W        W 7167   6.765   3.296   0.251
 3583W        W 7168   9.259   6.798   0.753
 3584W        W 7169   4.299   9.773   0.773
 3585W        W 7170   4.784   1.253   8.774
 3586W        W 7171   1.757   8.779   1.781
 3587W        W 7172   9.765   7.287   0.768
 3588W        W 7173   9.780   6.259   9.250
 3589W        W 7174   6.266   9.754   2.285
 3590W        W 7175   0.274   4.292  10.789
 3591W        W 7176   0.296   7.754   9.757
 3592W        W 7177   3.784   2.789   9.265
 3593W        W 7178   8.293   5.280  10.267
 3594W        W 7179   1.797   6.772  10.289
 3595W        W 7180   2.763   3.297   9.253
 3596W        W 7181   5.299   9.773   9.763
 3597W        W 7182   7.261   7.772   8.782
 3598W        W 7183   8.755   7.297   1.786
 3599W        W 7184   3.780   0.277  10.785
 3600W        W 7185   7.759   6.294   8.275
 3601W        W 7186   5.255   4.276   9.266
 3602W        W 7187   5.773   4.777   0.261
 3603W        W 7188   2.771   6.798   2.770
 3604W        W 7189   5.756   7.285   8.297
 3605W        W 7190   9.251   8.779   8.295
 3606W        W 7191   2.261   8.287   8.762
 3607W        W 7192   9.775   2.789   2.255
 3608W        W 7193   1.254   6.275  10.266
 3609W        W 7194   6.764   1.277   2.258
 3610W        W 7195   4.266   2.294   0.253
 3611W        W 7196   5.765   4.778   1.766
 3612W        W 7197   9.781   7.765   9.256
 3613W        W 7198   7.273   9.757   1.793
 3614W        W 7199   2.794   6.287   2.282
 3615W        W 7200   7.756   7.252   2.759
 3616W        W 7201   1.288   1.290   8.289
 3617W        W 7202   0.291   3.254  10.769
 3618W        W 7203   7.798   3.757  10.285
 3619W        W 7204   5.283   6.270   1.291
 3620W        W 7205   1.264   8.289   9.283
 3621W        W 7206   6.293   1.265   9.268
 3622W        W 7207   5.260   4.800  10.778
 3623W        W 7208   8.765   6.789   8.773
 3624W        W 7209   3.779   9.267   9.268
 3625W        W 7210   5.270   3.268   2.257
 3626W        W 7211   8.753   7.784   0.290
 3627W        W 7212   5.288   1.258  10.275
 3628W        W 7213   5.253   7.268   8.281
 3629W        W 7214   2.258   5.272  10.791
 3630W        W 7215   9.254   9.263   0.286
 3631W        W 7216   3.286   5.792   0.787
 3632W        W 7217   4.254   3.767   2.272
 3633W        W 7218   6.259   7.252   9.276
 3634W        W 7219   1.264   4.755   8.263
 3635W        W 7220   7.273   7.800   9.287
 3636W        W 7221   7.758   1.754   2.796
 3637W        W 7222   5.263   9.298  10.764
 3638W        W 7223   3.759   1.260   0.263
 3639W        W 7224   6.250   6.774  10.251
 3640W        W 7225   4.795   2.259   2.298
 3641W        W 7226   3.289   0.251   0.759
 3642W        W 7227   1.263   7.295   1.297
 3643W        W 7228   5.778   7.766   8.768
 3644W        W 7229   6.754   8.289   9.756
 3645W        W 7230   9.272   8.799   8.773
 3646W        W 7231   0.268   4.780   9.286
 3647W        W 7232   4.278   5.770  10.793
 3648W        W 7233   9.262   2.796   8.253
 3649W        W 7234   7.783   2.286  10.281
 3650W        W 7235   5.754   8.257   9.774
 3651W        W 7236   1.787   5.291   8.292
 3652W        W 7237   9.792   3.251   1.776
 3653W        W 7238   7.254   9.770   9.791
 3654W        W 7239   3.285   4.283  10.283
 3655W        W 7240   0.259   8.776   9.784
 3656W        W 7241   6.257   6.754   9.254
 3657W        W 7242   8.252   8.779   2.782
 3658W        W 7243   0.289   2.751   1.292
 3659W        W 7244   3.279   4.765   2.260
 3660W        W 7245   8.258   0.258   2.788
 3661W        W 7246   0.283   8.756   9.294
 3662W        W 7247   5.771   6.284  10.774
 3663W        W 7248   8.764   9.765   9.759
 3664W        W 7249   8.791   7.282   2.777
 3665W        W 7250   7.789   0.785   1.795
 3666W        W 7251   3.790   9.267   2.755
 3667W        W 7252   4.775   7.289   2.798
 3668W        W 7253   4.771   1.758   1.254
 3669W        W 7254   3.797   3.260   0.290
 3670W        W 7255   2.751   0.292  10.756
 3671W        W 7256   8.294   0.297   9.262
 3672W        W 7257   1.788   8.280  10.283
 3673W        W 7258   0.774   7.795   2.267
 3674W        W 7259   5.754   5.769   9.777
 3675W        W 7260   7.784   1.276  10.755
 3676W        W 7261   9.756   2.775   8.292
 3677W        W 7262   2.778   6.281  10.752
 3678W        W 7263   6.768   7.298   1.757
 3679W        W 7264   9.780   8.776   2.263
 3680W        W 7265   7.262   0.265   0.772
 3681W        W 7266   2.260   9.264   2.292
 3682W        W 7267   1.289   9.262  10.768
 3683W        W 7268   1.289   6.774   1.257
 3684W        W 7269   3.256   1.795  10.259
 3685W        W 7270   5.284   1.294   8.758
 3686W        W 7271   3.752   8.253   2.755
 3687W        W 7272   9.277   5.289   0.782
 3688W        W 7273   8.256   5.261   8.762
 3689W        W 7274   7.760   6.773   8.284
 3690W        W 7275   1.794   6.279   2.779
 3691W        W 7276   5.767   1.263   2.259
 3692W        W 7277   5.773   9.265   2.769
 3693W        W 7278   3.284   7.291   9.755
 3694W        W 7279   5.800   9.267   8.250
 3695W        W 7280   7.265   7.761   0.771
 3696W        W 7281   8.259   0.275  10.298
 3697W        W 7282   8.793   2.758   2.795
 3698W        W 7283   3.260   8.757  10.760
 3699W        W 7284   2.761   0.762   9.281
 3700W        W 7285   1.781   4.775  10.752
 3701W        W 7286   5.756   7.797   2.796
 3702W        W 7287   7.289   7.258   9.795
 3703W        W 7288   9.769   9.285   9.756
 3704W        W 7289   3.758   1.792   1.300
 3705W        W 7290   7.257   6.787   9.263
 3706W        W 7291   3.258   7.795   9.293
 3707W        W 7292   4.253   0.271   2.253
 3708W        W 7293   6.264   6.274   2.282
 3709W        W 7294   6.296   8.251   2.264
 3710W        W 7295   3.791   9.753   8.291
 3711W        W 7296   3.282   5.771   1.752
 3712W        W 7297   2.758   3.299   0.275
 3713W        W 7298   8.776   7.797   2.291
 3714W        W 7299   9.751   4.284   2.785
 3715W        W 7300   5.256   6.299   2.782
 3716W        W 7301   8.773   9.255   1.270
 3717W        W 7302   9.780   1.253   2.296
 3718W        W 7303   9.765   5.280   9.287
 3719W        W 7304   5.270   9.264   0.280
 3720W        W 7305   9.258   5.255   8.765
 3721W        W 7306   2.280   1.755   9.763
 3722W        W 7307   7.763   3.268   2.251
 3723W        W 7308   2.792   3.258  10.270
 3724W        W 7309   2.284   7.268   8.758
 3725W        W 7310   8.759   3.287   9.255
 3726W        W 7311   4.779   9.757   9.298
 3727W        W 7312   2.260   5.751   8.764
 3728W        W 7313   6.253   1.265   9.757
 3729W        W 7314   5.788   9.258  10.781
 3730W        W 7315   1.299   3.267   1.752
 3731W        W 7316   3.299   1.755   2.270
 3732W        W 7317   3.262   1.289   2.769
 3733W        W 7318   5.291   8.761   0.760
 3734W        W 7319   6.787   8.258   2.756
 3735W        W 7320   1.288   3.265   9.789
 3736W        W 7321   3.776   7.299   8.779
 3737W        W 7322   1.274   7.759   8.293
 3738W        W 7323   3.751   8.764   0.288
 3739W        W 7324   6.756   7.262   0.777
 3740W        W 7325   3.753   5.763   2.268
 3741W        W 7326   1.260   1.775   9.784
 3742W        W 7327   2.294   9.751   9.262
 3743W        W 7328   3.762   2.767   0.288
 3744W        W 7329   5.250   0.273   9.285
 3745W        W 7330   2.797   7.257   2.282
 3746W        W 7331   3.764   5.278   0.795
 3747W        W 7332   0.278   9.251   9.794
 3748W        W 7333   4.774   2.297   1.777
 3749W        W 7334   9.768   3.272   9.769
 3750W        W 7335   7.791   7.260   9.796
 3751W        W 7336   0.768   8.789   9.778
 3752W        W 7337   0.287   0.293   9.259
 3753W        W 7338   4.263   7.775  10.765
 3754W        W 7339   7.260   8.754   2.757
 3755W        W 7340   2.255   0.257  10.781
 3756W        W 7341   0.273   2.262   2.264
 3757W        W 7342   9.759   8.757   9.789
 3758W        W 7343   7.768   6.758   2.299
 3759W        W 7344   2.761   3.761   0.277
 3760W        W 7345   9.780   4.267   1.295
 3761W        W 7346   4.777   8.262   1.751
 3762W        W 7347   2.299   9.254  10.766
 3763W        W 7348   9.282   0.298   1.762
 3764W        W 7349   7.798   0.253   9.260
 3765W        W 7350   4.774   8.282   8.786
 3766W        W 7351   2.787   6.785   2.259
 3767W        W 7352   5.257   7.779   1.267
 3768W        W 7353   9.258   5.799   9.759
 3769W        W 7354   0.790   9.764   1.273
 3770W        W 7355   6.265   0.753   0.786
 3771W        W 7356   4.263   7.263   8.291
 3772W        W 7357   0.760   4.799   2.775
 3773W        W 7358   8.794   5.261  10.753
 3774W        W 7359   6.799   8.284   8.299
 3775W        W 7360   0.283   0.778   9.277
 3776W        W 7361   1.788   5.268   0.265
 3777W        W 7362   3.777   8.750   0.773
 3778W        W 7363   1.752   4.297   8.752
 3779W        W 7364   9.789   5.273   0.766
 3780W        W 7365   5.769   5.298   1.777
 3781W        W 7366   4.263   8.285   8.780
 3782W        W 7367   7.792   4.760   2.252
 3783W        W 7368   9.279   1.271   2.781
 3784W        W 7369   7.288   3.288   2.768
 3785W        W 7370   6.300   4.794   0.253
 3786W        W 7371   7.290   5.252   1.781
 3787W        W 7372   3.786   3.262   0.755
 3788W        W 7373   2.281   6.752   8.783
 3789W        W 7374   0.285   9.273   8.784
 3790W        W 7375   8.771   6.273   9.291
 3791W        W 7376   5.776   0.779   2.293
 3792W        W 7377   2.792   3.793   2.793
 3793W        W 7378   1.265   9.756   8.797
 3794W        W 7379   7.785   2.785   2.292
 3795W        W 7380   2.273   4.782   0.784
 3796W        W 7381   1.258   5.761   1.783
 3797W        W 7382   7.299   5.794   2.294
 3798W        W 7383   2.295   0.300   9.754
 3799W        W 7384   8.769   0.272  10.758
 3800W        W 7385   5.756   5.261   1.299
 3801W        W 7386   9.751   4.269   9.278
 3802W        W 7387   9.759   3.788   9.282
 3803W        W 7388   7.777   4.287   8.796
 3804W        W 7389   4.286   4.787   0.280
 3805W        W 7390   1.762   0.261   8.296
 3806W        W 7391   0.772   1.272   1.763
 3807W        W 7392   0.800   2.269   1.296
 3808W        W 7393   2.269   9.294   1.760
 3809W        W 7394   9.259   6.785   8.260
 3810W        W 7395   7.766   4.286  10.782
 3811W        W 7396   0.296   3.287   2.782
 3812W        W 7397   8.789   2.750   9.786
 3813W        W 7398   2.300   1.279   2.791
 3814W        W 7399   1.784   6.795   1.750
 3815W        W 7400   4.281   7.799   8.780
 3816W        W 7401   7.287   1.286   1.797
 3817W        W 7402   6.766   9.270   9.800
 3818W        W 7403   6.780   8.278   2.260
 3819W        W 7404   7.750   9.277   1.792
 3820W        W 7405   1.282   8.780  10.273
 3821W        W 7406   6.297   2.288  10.773
 3822W        W 7407   4.281   8.798   9.281
 3823W        W 7408   8.783   5.757   0.766
 3824W        W 7409   2.780   9.291   1.759
 3825W        W 7410   4.772   1.779   2.787
 3826W        W 7411   7.271   4.268   8.776
 3827W        W 7412   1.272   1.258   1.255
 3828W        W 7413   2.267   1.258   9.764
 3829W        W 7414   7.264   9.781   2.761
 3830W        W 7415   7.757   4.271   0.771
 3831W        W 7416   4.264   1.282   9.294
 3832W        W 7417   1.755   4.771   2.798
 3833W        W 7418   2.785   0.783   8.754
 3834W        W 7419   8.762   3.755   8.269
 3835W        W 7420   5.289   8.285   2.277
 3836W        W 7421   4.275   3.757   0.778
 3837W        W 7422   5.785   5.784  10.755
 3838W        W 7423   6.258   8.284  10.272
 3839W        W 7424   9.785   2.278   0.792
 3840W        W 7425   6.253   2.780   1.769
 3841W        W 7426   0.262   0.758   1.770
 3842W        W 7427   1.767   7.271  10.251
 3843W        W 7428   1.789   3.293   9.784
 3844W        W 7429   7.783   5.298   1.268
 3845W        W 7430   4.286   6.753   2.755
 3846W        W 7431   2.288   4.288   8.278
 3847W        W 7432   3.788   9.254   1.768
 3848W        W 7433   1.799   3.753  10.762
 3849W        W 7434   3.781   5.761   1.767
 3850W        W 7435   1.781   7.784  10.265
 3851W        W 7436   2.262   2.254   2.797
 3852W        W 7437   6.792   7.281   1.290
 3853W        W 7438   5.252   7.787   2.797
 3854W        W 7439   6.259   0.252   0.288
 3855W        W 7440   8.793   9.783  10.788
 3856W        W 7441   0.770   2.761   0.792
 3857W        W 7442   3.795   8.290   1.268
 3858W        W 7443   6.279   4.769   9.780
 3859W        W 7444   9.268   1.257   1.758
 3860W        W 7445   5.755   1.268   1.254
 3861W        W 7446   7.798   1.755   9.272
 3862W        W 7447   9.754   9.277  10.267
 3863W        W 7448   2.296   0.278   8.273
 3864W        W 7449   9.790   7.289   0.254
 3865W        W 7450   8.299   7.771   9.796
 3866W        W 7451   8.264   1.781   0.287
 3867W        W 7452   5.789   3.286   1.767
 3868W        W 7453   9.764   2.258   9.752
 3869W        W 7454   2.757   7.277   8.799
 3870W        W 7455   5.295   9.767  10.752
 3871W        W 7456   4.256   5.785  10.269
 3872W        W 7457   4.773   0.798   1.760
 3873W        W 7458   5.256   3.275  10.754
 3874W        W 7459   9.751   6.295   0.752
 3875W        W 7460   4.290   6.786   9.797
 3876W        W 7461   2.773   8.772   8.772
 3877W        W 7462   4.265   2.759   1.780
 3878W        W 7463   3.763   2.263   8.255
 3879W        W 7464   3.292   9.759   8.265
 3880W        W 7465   2.274   8.280   0.776
 3881W        W 7466   3.795   5.777   0.765
 3882W        W 7467   7.798   2.257   8.270
 3883W        W 7468   3.297   0.256   9.755
 3884W        W 7469   2.279   4.256   0.772
 3885W        W 7470   5.259   2.258   1.290
 3886W        W 7471   6.752   3.765   9.769
 3887W        W 7472   6.788   7.755   8.252
 3888W        W 7473   2.782   3.769   1.765
 3889W        W 7474   9.294   2.264   1.799
 3890W        W 7475   6.762   6.798   0.765
 3891W        W 7476   7.799   7.773   0.765
 3892W        W 7477   2.289   5.265   8.759
 3893W        W 7478   2.295   6.271   2.289
 3894W        W 7479   0.791   3.792   8.273
 3895W        W 7480   3.276   9.757   2.771
 3896W        W 7481   9.769   5.768   0.770
 3897W        W 7482   3.285   4.267   3.257
 3898W        W 7483   3.271   1.258   8.761
 3899W        W 7484   0.291   6.797   0.271
 3900W        W 7485   7.258   7.761   2.783
 3901W        W 7486   5.779   6.289   0.280
 3902W        W 7487   6.272   1.281   1.293
 3903W        W 7488   7.779   8.288   9.794
 3904W        W 7489   6.763   1.266  10.790
 3905W        W 7490   5.790   2.298   1.767
 3906W        W 7491   9.774   9.760   0.761
 3907W        W 7492   3.767   7.263   1.283
 3908W        W 7493   7.290   7.797  10.277
 3909W        W 7494   9.789   0.257   0.293
 3910W        W 7495   2.771   2.762  10.795
 3911W        W 7496   3.255   5.797   8.265
 3912W        W 7497   7.252   7.300   8.262
 3913W        W 7498   3.759   7.763   0.279
 3914W        W 7499   7.268   1.297   0.800
 3915W        W 7500   5.275   8.270  10.768
 3916W        W 7501   5.294   1.253   2.785
 3917W        W 7502   3.257   2.777   0.255
 3918W        W 7503   2.260   5.779  10.299
 3919W        W 7504   2.753   7.252   1.261
 3920W        W 7505   6.794   3.288   2.251
 3921W        W 7506   1.261   5.761  10.754
 3922W        W 7507   6.797   0.782  10.751
 3923W        W 7508   4.784   6.286   1.256
 3924W        W 7509   6.274   2.264   9.281
 3925W        W 7510   2.770   0.269   1.291
 3926W        W 7511   0.765   3.254   8.762
 3927W        W 7512   5.296   8.261  10.272
 3928W        W 7513   3.277   6.255   8.289
 3929W        W 7514   0.766   0.795   2.786
 3930W        W 7515   8.773   4.275  10.761
 3931W        W 7516   1.796   3.774   0.772
 3932W        W 7517   1.287   5.265   1.293
 3933W        W 7518   0.281   7.790   0.268
 3934W        W 7519   7.794   7.272   9.258
 3935W        W 7520   5.772   9.277   9.287
 3936W        W 7521   2.265   0.284   1.284
 3937W        W 7522   7.252   4.269  10.759
 3938W        W 7523   6.800   2.789   8.279
 3939W        W 7524   4.291   4.280   1.263
 3940W        W 7525   3.786   6.274   0.793
 3941W        W 7526   5.293   2.276   9.791
 3942W        W 7527   1.796   7.750   9.278
 3943W        W 7528   4.755   6.789   0.788
 3944W        W 7529   6.789   4.263   8.751
 3945W        W 7530   5.757   9.292   2.296
 3946W        W 7531   2.789   2.276  10.767
 3947W        W 7532   9.292   5.260  10.265
 3948W        W 7533   4.759   8.788   8.270
 3949W        W 7534   1.774   3.791  10.297
 3950W        W 7535   0.295   5.286   8.799
 3951W        W 7536   3.293   7.274  10.264
 3952W        W 7537   3.299   2.271  10.799
 3953W        W 7538   7.782   1.262   8.794
 3954W        W 7539   0.278   2.279  10.796
 3955W        W 7540   2.265   6.279   1.777
 3956W        W 7541   8.292   3.255   1.760
 3957W        W 7542   0.251   0.794   0.278
 3958W        W 7543   3.279   0.774   2.258
 3959W        W 7544   3.272   7.265   8.260
 3960W        W 7545   0.261   8.291   9.260
 3961W        W 7546   6.754   2.283   9.258
 3962W        W 7547   0.753   2.252   9.259
 3963W        W 7548   8.293   3.271   2.258
 3964W        W 7549   0.283   7.254   0.255
 3965W        W 7550   9.275   6.751   1.264
 3966W        W 7551   9.782   0.262   2.760
 3967W        W 7552   7.791   3.276  10.280
 3968W        W 7553   0.288   9.783  10.773
 3969W        W 7554   8.273   7.789   1.293
 3970W        W 7555   0.254   6.285   1.296
 3971W        W 7556   9.289   4.254   0.771
 3972W        W 7557   1.778   0.282   0.780
 3973W        W 7558   0.756   2.780   1.294
 3974W        W 7559   1.292   9.757   1.795
 3975W        W 7560   5.781   1.265  10.287
 3976W        W 7561   7.296   3.773   0.291
 3977W        W 7562   2.281   4.289  10.782
 3978W        W 7563   5.274   6.288   0.281
 3979W        W 7564   4.297   4.291   2.268
 3980W        W 7565   0.750   7.761  10.284
 3981W        W 7566   4.255   4.775  10.297
 3982W        W 7567   2.267   2.255   9.286
 3983W        W 7568   5.773   9.784   8.763
 3984W        W 7569   5.258   3.775   1.281
 3985W        W 7570   8.776   0.770  10.797
 3986W        W 7571   7.762   4.286   1.278
 3987W        W 7572   4.789   2.289   2.795
 3988W        W 7573   3.773   4.300   0.299
 3989W        W 7574   4.771   5.284   2.260
 3990W        W 7575   9.294   2.300   2.769
 3991W        W 7576   4.295   9.760   2.756
 3992W        W 7577   7.270   1.272   8.759
 3993W        W 7578   4.278   9.287   2.291
 3994W        W 7579   1.776   8.768   2.786
 3995W        W 7580   6.758   0.275   9.782
 3996W        W 7581   6.274   3.283   9.765
 3997W        W 7582   5.293   1.288   0.267
 3998W        W 7583   2.253   5.292   1.758
 3999W        W 7584   7.754   2.278   0.299
 4000W        W 7585   8.774   2.253   8.761
 4001W        W 7586   0.275   0.286   8.300
 4002W        W 7587   6.783   8.786   9.287
 4003W        W 7588   5.770   3.770   9.764
 4004W        W 7589   2.778   5.272   1.277
 4005W        W 7590   0.269   8.287   9.771
 4006W        W 7591   1.251   1.283   9.782
 4007W        W 7592   6.782   9.792   8.254
 4008W        W 7593   8.259   4.758   9.790
 4009W        W 7594   4.764   2.774   1.283
 4010W        W 7595   9.272   1.264   9.779
 4011W        W 7596   2.769   9.285   9.256
 4012W        W 7597   5.289   1.267  10.792
 4013W        W 7598   2.266   3.272  10.772
 4014W        W 7599   6.274   3.796   9.752
 4015W        W 7600   7.791   4.267   8.261
 4016W        W 7601   2.775   6.786   0.274
 4017W        W 7602   2.797   7.752   1.289
 4018W        W 7603   0.286   5.767   2.266
 4019W        W 7604   6.799   9.780   2.266
 4020W        W 7605   2.791   8.767   1.765
 4021W        W 7606   1.262   8.755   1.782
 4022W        W 7607   4.774   0.265  10.782
 4023W        W 7608   5.774   7.297   8.767
 4024W        W 7609   1.289   6.773   0.264
 4025W        W 7610   8.779   3.264   1.767
 4026W        W 7611   5.784   6.796   8.772
 4027W        W 7612   5.758   2.252   8.272
 4028W        W 7613   4.260   0.265  10.279
 4029W        W 7614   0.783   5.274   0.293
 4030W        W 7615   4.760   0.252   0.297
 4031W        W 7616   5.791   1.287   9.298
 4032W        W 7617   6.775   7.798  10.275
 4033W        W 7618   2.291   8.786   2.250
 4034W        W 7619   0.752   1.754   2.283
 4035W        W 7620   0.276   2.799   1.799
 4036W        W 7621   0.763   4.769   9.297
 4037W        W 7622   4.256   2.269   9.267
 4038W        W 7623   8.784   4.261   9.283
 4039W        W 7624   0.277   9.789   9.279
 4040W        W 7625   7.766   2.275   1.261
 4041W        W 7626   9.784   3.280   9.289
 4042W        W 7627   5.785   7.779   9.783
 4043W        W 7628   5.288   6.796   8.761
 4044W        W 7629   1.770   3.753   1.786
 4045W        W 7630   9.262   6.773  10.796
 4046W        W 7631   0.266   3.794   0.298
 4047W        W 7632   1.797   6.298   1.298
 4048W        W 7633   3.782   9.290   2.277
 4049W        W 7634   9.753   1.274   8.298
 4050W        W 7635   3.774   3.761   0.767
 4051W        W 7636   2.251   0.279   0.285
 4052W        W 7637   2.255   0.790   2.283
 4053W        W 7638   5.280   0.296   1.279
 4054W        W 7639   1.769   3.298   8.277
 4055W        W 7640   4.787   4.269   0.279
 4056W        W 7641   5.282   1.254   1.775
 4057W        W 7642   1.763   4.780   1.765
 4058W        W 7643   2.250   8.757   8.263
 4059W        W 7644   8.779   0.286   8.266
 4060W        W 7645   6.796   6.756   9.787
 4061W        W 7646   2.290   1.777   9.275
 4062W        W 7647   5.757   1.280   0.264
 4063W        W 7648   7.282   6.277   2.256
 4064W        W 7649   4.751   0.763   2.760
 4065W        W 7650   4.773   3.262  10.783
 4066W        W 7651   5.298   5.287  10.253
 4067W        W 7652   2.795   1.271   0.773
 4068W        W 7653   6.779   9.261   1.273
 4069W        W 7654   2.259   6.776   0.261
 4070W        W 7655   6.280   6.766   8.781
 4071W        W 7656   5.793   5.777   0.258
 4072W        W 7657   7.290   2.256   0.771
 4073W        W 7658   5.273   0.779   2.783
 4074W        W 7659   2.256   7.262   9.751
 4075W        W 7660   9.793   0.256   1.273
 4076W        W 7661   6.796   0.260   8.754
 4077W        W 7662   4.253   3.777   0.298
 4078W        W 7663   2.296   9.265   9.271
 4079W        W 7664   9.288   9.270   9.788
 4080W        W 7665   0.286   2.772   9.288
 4081W        W 7666   9.282   7.298   1.762
 4082W        W 7667   1.273   9.268   9.771
 4083W        W 7668   3.285   0.784   9.268
 4084W        W 7669   0.756   9.265   0.789
 4085W        W 7670   6.285   9.284   1.799
 4086W        W 7671   2.771   9.765   8.789
 4087W        W 7672   5.751   0.271  10.273
 4088W        W 7673   6.253   0.791   2.284
 4089W        W 7674   2.273   3.296   1.299
 4090W        W 7675   2.272   2.252   8.297
 4091W        W 7676   2.761   6.298   1.791
 4092W        W 7677   2.256   1.797   2.255
 4093W        W 7678   7.263   5.774   8.282
 4094W        W 7679   3.778   9.773   0.753
 4095W        W 7680   3.256   2.787  10.760
 4096W        W 7681   1.779   9.756   2.792
 4097W        W 7682   2.793   9.789   0.283
 4098W        W 7683   8.779   1.296   9.775
 4099W        W 7684   9.298   0.752   8.767
 4100W        W 7685   1.291   1.778  10.298
 4101W        W 7686   0.296   9.797   8.299
 4102W        W 7687   9.250   8.787   2.289
 4103W        W 7688   4.764   3.288   8.787
 4104W        W 7689   1.282   8.766   0.767
 4105W        W 7690   1.779   6.794  10.774
 4106W        W 7691   6.792   7.297   8.259
 4107W        W 7692   0.786   7.276   9.785
 4108W        W 7693   5.789   3.276   2.275
 4109W        W 7694   8.778   2.287   0.767
 4110W        W 7695   2.291   3.767  10.760
 4111W        W 7696   2.780   2.272   1.772
 4112W        W 7697   4.290   1.269   1.794
 4113W        W 7698   1.762   1.272   9.782
 4114W        W 7699   3.268   7.260  10.770
 4115W        W 7700   4.264   7.287   9.779
 4116W        W 7701   2.776   0.296   0.761
 4117W        W 7702   3.752   1.264   2.273
 4118W        W 7703   5.780   8.773   9.295
 4119W        W 7704   2.771   3.291   8.772
 4120W        W 7705   2.265   4.274  10.257
 4121W        W 7706   8.760   4.288   0.269
 4122W        W 7707   0.296   2.753   2.762
 4123W        W 7708   7.760   1.761   3.276
 4124W        W 7709   6.771   0.292   2.296
 4125W        W 7710   0.799   5.265  10.778
 4126W        W 7711   4.265   5.778   0.267
 4127W        W 7712   4.753   3.772   1.794
 4128W        W 7713   3.288   8.781   1.785
 4129W        W 7714   1.770   2.774   9.252
 4130W        W 7715   7.757   1.765  10.798
 4131W        W 7716   7.758   4.787   8.775
 4132W        W 7717   5.761   2.267   0.756
 4133W        W 7718   9.272   2.757   0.795
 4134W        W 7719   2.775   7.289   0.288
 4135W        W 7720   4.793   4.788   1.797
 4136W        W 7721   3.756   1.253   1.282
 4137W        W 7722   0.252   0.767   8.775
 4138W        W 7723   4.274   1.300   0.261
 4139W        W 7724   1.260   7.784   0.262
 4140W        W 7725   3.790   6.797  10.251
 4141W        W 7726   4.782   5.250   9.252
 4142W        W 7727   3.250   2.267   9.752
 4143W        W 7728   3.773   3.784   9.782
 4144W        W 7729   0.260   1.759   9.782
 4145W        W 7730   0.784   8.253  10.764
 4146W        W 7731   9.755   2.286   8.278
 4147W        W 7732   7.751   4.791   9.270
 4148W        W 7733   9.760   9.754   8.790
 4149W        W 7734   0.295   4.778  10.291
 4150W        W 7735   6.251   7.766   1.763
 4151W        W 7736   8.765   7.761   2.755
 4152W        W 7737   3.766   4.275   9.280
 4153W        W 7738   4.260   8.799   1.755
 4154W        W 7739   8.278   1.283  10.287
 4155W        W 7740   2.752   3.294   2.776
 4156W        W 7741   4.271   5.251  10.295
 4157W        W 7742   8.267   4.792   1.265
 4158W        W 7743   2.291   5.786  10.761
 4159W        W 7744   5.293   2.292   9.270
 4160W        W 7745   5.776   7.751   0.773
 4161W        W 7746   7.272   8.294   8.794
 4162W        W 7747   3.265   1.753   0.757
 4163W        W 7748   4.769   2.276   8.784
 4164W        W 7749   8.786   4.766   9.785
 4165W        W 7750   6.792   5.262  10.293
 4166W        W 7751   7.298   9.299   2.760
 4167W        W 7752   0.265   9.800   2.266
 4168W        W 7753   9.761   2.774  10.270
 4169W        W 7754   7.755   8.251  10.257
 4170W        W 7755   8.779   0.787   2.281
 4171W        W 7756   0.290   2.265   8.777
 4172W        W 7757   8.793   2.800   8.750
 4173W        W 7758   7.289   8.297   1.766
 4174W        W 7759   0.250   5.774   0.267
 4175W        W 7760   2.284   2.253  10.787
 4176W        W 7761   3.761   1.752   0.780
 4177W        W 7762   7.279   1.751   1.297
 4178W        W 7763   0.770   6.762   2.273
 4179W        W 7764   8.294   3.289  10.280
 4180W        W 7765   4.791   2.285   1.298
 4181W        W 7766   5.767   2.758  10.775
 4182W        W 7767   6.769   1.283   1.265
 4183W        W 7768   9.251   5.770   8.792
 4184W        W 7769   4.786   0.268   1.251
 4185W        W 7770   2.279   3.292   3.263
 4186W        W 7771   6.290   7.766   8.761
 4187W        W 7772   7.258   5.784   1.769
 4188W        W 7773   9.280   9.295  10.275
 4189W        W 7774   4.756   3.798   9.763
 4190W        W 7775   9.798   2.295  10.252
 4191W        W 7776   3.263   0.260   8.266
 4192W        W 7777   8.269   6.788   1.294
 4193W        W 7778   2.296   4.765  10.298
 4194W        W 7779   7.295   1.254  10.790
 4195W        W 7780   9.791   8.284   2.275
 4196W        W 7781   5.264   3.277   0.267
 4197W        W 7782   1.763   5.258   0.798
 4198W        W 7783   5.252   5.768   0.790
 4199W        W 7784   6.272   4.776   0.750
 4200W        W 7785   5.254   6.289   9.783
 4201W        W 7786   9.759   2.791   2.762
 4202W        W 7787   6.272   3.766   0.757
 4203W        W 7788   2.257   9.291   2.778
 4204W        W 7789   6.274   6.291   0.761
 4205W        W 7790   0.289   3.762   0.797
 4206W        W 7791   1.260   0.788   2.295
 4207W        W 7792   8.771   3.795  10.780
 4208W        W 7793   7.292   5.751   9.251
 4209W        W 7794   0.759   4.261  10.768
 4210W        W 7795   9.796   1.260   1.759
 4211W        W 7796   2.790   4.767   1.786
 4212W        W 7797   8.257   3.789   9.751
 4213W        W 7798   0.786   7.796   8.288
 4214W        W 7799   2.786   3.297  10.760
 4215W        W 7800   0.797   3.775   1.279
 4216W        W 7801   6.270   8.283   9.284
 4217W        W 7802   8.285   8.297   0.794
 4218W        W 7803   5.262   9.261   9.771
 4219W        W 7804   1.285   9.768   0.794
 4220W        W 7805   6.267   4.789   1.272
 4221W        W 7806   1.294   9.265   0.787
 4222W        W 7807   4.293   8.752   2.272
 4223W        W 7808   6.775   0.259   0.297
 4224W        W 7809   7.260   6.279   9.260
 4225W        W 7810   0.757   9.282   3.263
 4226W        W 7811   5.796   1.781   9.789
 4227W        W 7812   1.288   1.763   0.285
 4228W        W 7813   7.789   9.289   0.254
 4229W        W 7814   8.293   2.757   2.298
 4230W        W 7815   0.261   0.261  10.265
 4231W        W 7816   3.784   4.793   8.777
 4232W        W 7817   4.266   0.284   2.770
 4233W        W 7818   8.260   3.794   0.284
 4234W        W 7819   9.757   6.271  10.750
 4235W        W 7820   3.773   6.290   1.255
 4236W        W 7821   0.272   5.784   8.252
 4237W        W 7822   2.790   2.288   8.768
 4238W        W 7823   8.299   4.784  10.753
 4239W        W 7824   6.765   3.785  10.767
 4240W        W 7825   8.261   1.266   1.274
 4241W        W 7826   9.768   6.790  10.278
 4242W        W 7827   7.784   4.776   2.793
 4243W        W 7828   4.760   6.273   9.256
 4244W        W 7829   5.292   9.251   0.762
 4245W        W 7830   7.759   0.798   8.761
 4246W        W 7831   1.251   9.286   1.775
 4247W        W 7832   1.774   2.292   0.283
 4248W        W 7833   8.777   6.264   1.783
 4249W        W 7834   8.793   9.281   9.280
 4250W        W 7835   0.760   6.297  10.799
 4251W        W 7836   1.771   7.794   0.797
 4252W        W 7837   1.263   0.282   1.783
 4253W        W 7838   9.279   2.760  10.758
 4254W        W 7839   4.277   5.280   9.786
 4255W        W 7840   6.761   7.750   1.776
 4256W        W 7841   6.798   5.796   9.797
 4257W        W 7842   1.770   6.750   9.289
 4258W        W 7843   9.792   6.766   8.262
 4259W        W 7844   5.766   1.782   1.272
 4260W        W 7845   1.257   1.292  10.778
 4261W        W 7846   3.269   7.290   2.294
 4262W        W 7847   2.279   8.759  10.270
 4263W        W 7848   5.796   3.275  10.280
 4264W        W 7849   0.791   7.778   0.796
 4265W        W 7850   9.292   9.289   8.768
 4266W        W 7851   3.758   9.285   0.784
 4267W        W 7852   8.253   6.262   0.260
 4268W        W 7853   7.788   3.258  10.797
 4269W        W 7854   3.250   8.773   0.275
 4270W        W 7855   9.263   4.784   9.297
 4271W        W 7856   4.766   1.762  10.274
 4272W        W 7857   6.757   5.264   1.293
 4273W        W 7858   3.277   1.789   0.294
 4274W        W 7859   0.778   4.762   0.754
 4275W        W 7860   3.762   5.275  10.285
 4276W        W 7861   1.781   9.786   1.263
 4277W        W 7862   9.776   3.762   2.796
 4278W        W 7863   7.263   5.262   1.266
 4279W        W 7864   9.772   0.257   8.256
 4280W        W 7865   1.764   6.289   9.288
 4281W        W 7866   3.257   4.273   9.257
 4282W        W 7867   0.268   4.765   0.290
 4283W        W 7868   9.286   9.786   9.751
 4284W        W 7869   8.798   6.779   1.788
 4285W        W 7870   8.769   9.294  10.281
 4286W        W 7871   4.284   9.799   1.292
 4287W        W 7872   1.254   8.763   2.258
 4288W        W 7873   9.756   9.752   1.781
 4289W        W 7874   4.258   0.754   2.266
 4290W        W 7875   7.762   3.286   2.787
 4291W        W 7876   0.793   5.252   8.277
 4292W        W 7877   8.253   7.251   0.760
 4293W        W 7878   6.776   5.784   1.793
 4294W        W 7879   2.284   4.756  10.775
 4295W        W 7880   7.774   4.766   1.796
 4296W        W 7881   7.271   6.763   9.777
 4297W        W 7882   1.297   5.790   0.275
 4298W        W 7883   3.254   4.300   2.272
 4299W        W 7884   0.300   9.757   8.800
 4300W        W 7885   1.754   1.276   8.298
 4301W        W 7886   3.778   5.274   1.767
 4302W        W 7887   0.272   6.267   9.295
 4303W        W 7888   1.269   7.752   9.253
 4304W        W 7889   8.252   5.770  10.288
 4305W        W 7890   1.299   7.772   9.771
 4306W        W 7891   9.270   4.794   1.781
 4307W        W 7892   1.789   3.297   2.286
 4308W        W 7893   9.296   2.752   2.257
 4309W        W 7894   6.275   3.257  10.754
 4310W        W 7895   8.273   7.274   9.260
 4311W        W 7896   4.285   4.768  10.781
 4312W        W 7897   3.778   6.284   1.797
 4313W        W 7898   2.271   1.251   8.265
 4314W        W 7899   5.260   9.257   1.792
 4315W        W 7900   8.297   5.270   9.258
 4316W        W 7901   7.780   0.267   0.759
 4317W        W 7902   8.792   0.782   8.284
 4318W        W 7903   8.754   7.773   1.794
 4319W        W 7904   1.785   3.785   8.253
 4320W        W 7905   8.286   5.781   1.776
 4321W        W 7906   3.281   7.790   2.261
 4322W        W 7907   0.783   1.268   9.290
 4323W        W 7908   9.280   3.797   9.262
 4324W        W 7909   8.259   0.299   9.771
 4325W        W 7910   2.288   9.777   8.757
 4326W        W 7911   1.762   7.774   1.782
 4327W        W 7912   1.779   0.295   2.764
 4328W        W 7913   7.257   1.767  10.298
 4329W        W 7914   1.754   8.290   9.755
 4330W        W 7915   6.799   7.298   9.273
 4331W        W 7916   5.776   2.275   8.772
 4332W        W 7917   8.796   6.775   9.269
 4333W        W 7918   4.779   7.752   1.259
 4334W        W 7919   3.790   1.782   0.278
 4335W        W 7920   1.290   5.774   9.767
 4336W        W 7921   5.271   1.766   0.753
 4337W        W 7922   3.267   8.270   9.274
 4338W        W 7923   9.299   5.290  10.786
 4339W        W 7924   7.286   7.791   0.291
 4340W        W 7925   4.752   7.760   8.769
 4341W        W 7926   1.266   6.792   2.283
 4342W        W 7927   2.782   0.265   9.789
 4343W        W 7928   7.792   4.764   0.250
 4344W        W 7929   6.278   4.277   1.786
 4345W        W 7930   9.278   7.778   9.271
 4346W        W 7931   0.799   9.772   1.785
 4347W        W 7932   7.770   9.274  10.778
 4348W        W 7933   8.753   4.271   8.795
 4349W        W 7934   6.297   8.781   0.281
 4350W        W 7935   2.768   3.297   8.287
 4351W        W 7936   9.769   0.279  10.764
 4352W        W 7937   1.264   6.295   1.267
 4353W        W 7938   9.775   1.284   0.758
 4354W        W 7939   1.799   8.751   1.254
 4355W        W 7940   0.294   8.790   8.756
 4356W        W 7941   5.763   6.261   9.266
 4357W        W 7942   9.800   6.788   2.772
 4358W        W 7943   9.282   2.286   0.772
 4359W        W 7944   3.265   0.299   2.753
 4360W        W 7945   6.764   9.292  10.779
 4361W        W 7946   6.255   0.263   9.772
 4362W        W 7947   2.270   9.765   8.279
 4363W        W 7948   6.251   9.784  10.284
 4364W        W 7949   7.779   3.297   8.267
 4365W        W 7950   6.772   0.784  10.284
 4366W        W 7951   6.758   3.258   1.296
 4367W        W 7952   4.297   3.262   9.265
 4368W        W 7953   5.774   9.781   8.259
 4369W        W 7954   3.292   5.792  10.776
 4370W        W 7955   6.782   4.797   9.769
 4371W        W 7956   0.780   7.281   1.261
 4372W        W 7957   5.293   7.763  10.288
 4373W        W 7958   5.787   8.753   0.761
 4374W        W 7959   8.787   9.796   1.787
 4375W        W 7960   8.273   0.782   9.257
 4376W        W 7961   0.777   7.253   0.286
 4377W        W 7962   0.775   5.798   1.790
 4378W        W 7963   4.752   6.752   1.756
 4379W        W 7964   8.776   4.291   2.758
 4380W        W 7965   2.261   0.766   1.791
 4381W        W 7966   9.772   5.755   9.285
 4382W        W 7967   1.298   9.283  10.300
 4383W        W 7968   1.263   7.762  10.758
 4384W        W 7969   7.797   8.796   8.781
 4385W        W 7970   1.766   7.250   0.786
 4386W        W 7971   0.285   1.762   8.294
 4387W        W 7972   4.300   1.255   2.257
 4388W        W 7973   2.780   8.789  10.260
 4389W        W 7974   7.772   5.291  10.775
 4390W        W 7975   4.284   6.773  10.291
 4391W        W 7976   1.267   6.251   9.798
 4392W        W 7977   6.293   2.267   0.286
 4393W        W 7978   2.252   0.295   9.298
 4394W        W 7979   5.757   3.278   1.297
 4395W        W 7980   2.761   0.292  10.279
 4396W        W 7981   8.294   2.282  10.781
 4397W        W 7982   6.253   8.294   9.775
 4398W        W 7983   2.769   7.778  10.756
 4399W        W 7984   4.271   5.766   9.278
 4400W        W 7985   1.293   2.252   0.265
 4401W        W 7986   9.254   8.797   0.276
 4402W        W 7987   3.796   3.262   2.271
 4403W        W 7988   5.795   3.779  10.251
 4404W        W 7989   8.794   1.782   2.273
 4405W        W 7990   9.250   1.770   1.765
 4406W        W 7991   4.789   0.292   9.767
 4407W        W 7992   0.797   7.768   1.262
 4408W        W 7993   6.271   9.297   0.760
 4409W        W 7994   3.273   7.760  10.756
 4410W        W 7995   6.271   7.265   1.275
 4411W        W 7996   5.777   2.773   2.253
 4412W        W 7997   2.288   3.259   8.282
 4413W        W 7998   5.794   3.772   0.285
 4414W        W 7999   0.253   5.251   9.800
 4415W        W 8000   5.792   9.775   0.766
 4416W        W 8001   2.279   2.756   0.267
 4417W        W 8002   5.777   6.782   8.299
 4418W        W 8003   6.262   8.298   8.269
 4419W        W 8004   6.786   4.264   0.262
 4420W        W 8005   2.786   4.266   8.273
 4421W        W 8006   7.287   6.754   1.774
 4422W        W 8007   5.265   4.255   1.255
 4423W        W 8008   3.276   0.751   1.796
 4424W        W 8009   6.783   2.272   1.786
 4425W        W 8010   0.263   0.296   0.750
 4426W        W 8011   7.773   1.776   8.284
 4427W        W 8012   1.798   9.282  10.786
 4428W        W 8013   5.266   6.775   1.756
 4429W        W 8014   4.298   7.760   2.769
 4430W        W 8015   3.265   9.756   9.794
 4431W        W 8016   6.792   0.754   9.788
 4432W        W 8017   6.259   1.781   1.754
 4433W        W 8018   6.786   1.274   9.292
 4434W        W 8019   5.797   5.289  10.797
 4435W        W 8020   9.789   8.283   9.263
 4436W        W 8021   5.258   4.769   2.272
 4437W        W 8022   8.271   8.754   1.293
 4438W        W 8023   4.784   1.275   0.258
 4439W        W 8024   8.752   1.299   2.288
 4440W        W 8025   4.770   4.772   0.789
 4441W        W 8026   4.294   4.787   1.770
 4442W        W 8027   2.289   7.781   8.785
 4443W        W 8028   0.761   8.754   1.268
 4444W        W 8029   5.285   0.795   8.283
 4445W        W 8030   7.293   8.756   1.289
 4446W        W 8031   5.796   7.260   0.779
 4447W        W 8032   6.768   5.266   0.759
 4448W        W 8033   0.254   5.755  10.774
 4449W        W 8034   4.290   8.285  10.281
 4450W        W 8035   9.257   2.764   9.288
 4451W        W 8036   2.785   5.772   0.274
 4452W        W 8037   7.290   9.756   9.261
 4453W        W 8038   6.256   6.267   8.780
 4454W        W 8039   4.276   7.266   2.282
 4455W        W 8040   0.784   8.270   9.762
 4456W        W 8041   9.772   9.287   2.790
 4457W        W 8042   9.282   1.753   8.753
 4458W        W 8043   6.254   5.256   2.800
 4459W        W 8044   7.273   1.254   1.255
 4460W        W 8045   4.796   3.271   9.274
 4461W        W 8046   2.755   5.781   2.289
 4462W        W 8047   4.289   0.271   8.751
 4463W        W 8048   3.773   1.764   8.269
 4464W        W 8049   7.267   0.270  10.283
 4465W        W 8050   6.777   1.784   8.780
 4466W        W 8051   2.754   4.253   2.283
 4467W        W 8052   7.265   9.791   0.269
 4468W        W 8053   6.282   5.772   9.768
 4469W        W 8054   0.279   6.766   1.294
 4470W        W 8055   8.279   4.274   8.265
 4471W        W 8056   4.773   7.777   2.760
 4472W        W 8057   0.268   3.789   9.788
 4473W        W 8058   3.273   7.282   0.270
 4474W        W 8059   2.774   9.767   8.295
 4475W        W 8060   1.298   5.796   8.758
 4476W        W 8061   2.274   6.780  10.285
 4477W        W 8062   1.299   8.756   8.777
 4478W        W 8063   3.287   4.778   9.280
 4479W        W 8064   7.298   8.774  10.787
 4480W        W 8065   6.262   5.298   2.273
 4481W        W 8066   6.271   1.287  10.276
 4482W        W 8067   4.775   7.260   1.769
 4483W        W 8068   3.758   7.297  10.260
 4484W        W 8069   5.292   7.277   2.273
 4485W        W 8070   8.296   3.258   1.295
 4486W        W 8071   4.798   5.260   1.298
 4487W        W 8072   6.265   1.757   2.769
 4488W        W 8073   6.784   8.268   1.282
 4489W        W 8074   0.267   2.276   0.254
 4490W        W 8075   2.296   0.770  10.761
 4491W        W 8076   0.287   4.777   1.785
 4492W        W 8077   2.766   0.752  10.774
 4493W        W 8078   1.280   2.781   0.281
 4494W        W 8079   3.278   3.270   2.756
 4495W        W 8080   3.251   1.283   8.263
 4496W        W 8081   6.252   3.751   9.266
 4497W        W 8082   8.757   1.789  10.267
 4498W        W 8083   0.775   0.290   2.770
 4499W        W 8084   6.769   3.290   9.758
 4500W        W 8085   3.778   2.787   8.287
 4501W        W 8086   2.751   3.772  10.796
 4502W        W 8087   8.754   6.252  10.756
 4503W        W 8088   2.288   7.287  10.274
 4504W        W 8089   0.267   5.296   0.281
 4505W        W 8090   9.780   7.293   9.290
 4506W        W 8091   9.771   0.251   9.273
 4507W        W 8092   1.284   1.282   2.296
 4508W        W 8093   2.261   5.299  10.256
 4509W        W 8094   5.286   8.756   9.764
 4510W        W 8095   9.282   0.799  10.295
 4511W        W 8096   6.757   3.774  10.287
 4512W        W 8097   6.267   2.269   2.289
 4513W        W 8098   1.796   4.758   9.293
 4514W        W 8099   5.290   9.288   2.291
 4515W        W 8100   8.794   2.767  10.779
 4516W        W 8101   5.284   6.300   8.793
 4517W        W 8102   2.275   9.274  10.295
 4518W        W 8103   2.256   0.784   8.292
 4519W        W 8104   0.271   7.782   8.271
 4520W        W 8105   4.257   1.774   1.300
 4521W        W 8106   9.789   1.253   1.288
 4522W        W 8107   9.795   3.778   8.783
 4523W        W 8108   0.283   5.252  10.756
 4524W        W 8109   7.296   7.269   1.293
 4525W        W 8110   9.300   8.259   2.298
 4526W        W 8111   4.257   1.799  10.287
 4527W        W 8112   1.268   6.279   9.278
 4528W        W 8113   4.282   2.751   9.292
 4529W        W 8114   8.252   9.257   9.258
 4530W        W 8115   1.295   7.786   0.797
 4531W        W 8116   8.254   4.760   8.254
 4532W        W 8117   3.798   0.768   0.789
 4533W        W 8118   7.752   5.276   2.257
 4534W        W 8119   3.752   6.782   0.295
 4535W        W 8120   4.276   3.300   1.780
 4536W        W 8121   9.267   4.266   1.784
 4537W        W 8122   0.298   6.293   2.787
 4538W        W 8123   9.255   0.785   3.271
 4539W        W 8124   2.256   7.767  10.781
 4540W        W 8125   3.800   5.799   0.281
 4541W        W 8126   6.268   2.266   0.775
 4542W        W 8127   0.780   6.270   2.768
 4543W        W 8128   6.778   1.770   0.259
 4544W        W 8129   9.262   1.296   1.270
 4545W        W 8130   4.274   2.276  10.762
 4546W        W 8131   3.799   4.767   1.752
 4547W        W 8132   5.274   6.261   0.773
 4548W        W 8133   7.272   7.290   8.750
 4549W        W 8134   0.780   6.257   8.790
 4550W        W 8135   0.787   6.259   0.276
 4551W        W 8136   8.250   5.784   2.776
 4552W        W 8137   1.774   7.278   2.258
 4553W        W 8138   1.273   3.791  10.764
 4554W        W 8139   8.291   1.253   9.260
 4555W        W 8140   0.787   0.282   2.284
 4556W        W 8141   1.287   4.795   0.797
 4557W        W 8142   6.275   7.766   0.260
 4558W        W 8143   8.286   2.251   0.282
 4559W        W 8144   3.782   4.262   1.290
 4560W        W 8145   0.281   1.298   1.773
 4561W        W 8146   4.790   6.793   2.776
 4562W        W 8147   5.787   6.762   0.789
 4563W        W 8148   8.254   2.255  10.285
 4564W        W 8149   8.272   6.751  10.769
 4565W        W 8150   4.767   8.273   0.300
 4566W        W 8151   5.763   5.764   1.287
 4567W        W 8152   1.776   7.268   8.270
 4568W        W 8153   7.263   4.283   0.753
 4569W        W 8154   7.275   9.289  10.793
 4570W        W 8155   2.781   6.267   8.268
 4571W        W 8156   4.764   4.254  10.794
 4572W        W 8157   2.764   1.293   9.279
 4573W        W 8158   0.781   4.274   0.296
 4574W        W 8159   5.265   7.293  10.269
 4575W        W 8160   9.266   9.252   2.269
 4576W        W 8161   9.282   3.752   9.799
 4577W        W 8162   4.785   4.255   1.264
 4578W        W 8163   9.293   7.755   8.276
 4579W        W 8164   2.273   2.255   0.282
 4580W        W 8165   5.273   9.283   2.763
 4581W        W 8166   1.790   6.257  10.778
 4582W        W 8167   9.281   4.272   2.266
 4583W        W 8168   3.274   0.250   1.269
 4584W        W 8169   8.265   4.267   8.755
 4585W        W 8170   7.250   1.783  10.775
 4586W        W 8171   0.793   8.254   2.288
 4587W        W 8172   4.792   0.300   8.260
 4588W        W 8173   8.271   9.767   1.756
 4589W        W 8174   2.296   3.291   2.268
 4590W        W 8175   7.295   3.280   9.260
 4591W        W 8176   3.272   2.287  10.287
 4592W        W 8177   9.253   3.799   0.293
 4593W        W 8178   6.299   0.768  10.299
 4594W        W 8179   4.287   1.754   8.755
 4595W        W 8180   9.782   4.758   0.771
 4596W        W 8181   2.755   1.755   9.760
 4597W        W 8182   9.773   8.781   0.783
 4598W        W 8183   1.252   6.787   9.265
 4599W        W 8184   3.289   3.791   9.255
 4600W        W 8185   1.255   8.274  10.760
 4601W        W 8186   2.260   6.255   2.775
 4602W        W 8187   1.256   2.294  10.772
 4603W        W 8188   9.789   8.794   1.771
 4604W        W 8189   5.276   4.772  10.287
 4605W        W 8190   3.772   1.288   1.784
 4606W        W 8191   6.799   0.771   0.765
 4607W        W 8192   8.295   1.271  10.786
 4608W        W 8193   1.261   9.279   2.792
 4609W        W 8194   9.779   5.285   2.297
 4610W        W 8195   1.774   5.261  10.763
 4611W        W 8196   3.254   6.272  10.285
 4612W        W 8197   0.768   9.283   1.772
 4613W        W 8198   9.769   2.773   9.263
 4614W        W 8199   9.753   9.774   2.756
 4615W        W 8200   4.257   2.294   8.288
 4616W        W 8201   9.770   9.282   9.275
 4617W        W 8202   6.798   1.276   8.763
 4618W        W 8203   5.250   9.766   0.279
 4619W        W 8204   2.752   9.265   1.260
 4620W        W 8205   7.797   3.283   9.784
 4621W        W 8206   3.274   9.260  10.262
 4622W        W 8207   1.274   8.271   1.752
 4623W        W 8208   9.271   3.277   1.790
 4624W        W 8209   4.792   2.277   9.794
 4625W        W 8210   5.253   4.255  10.785
 4626W        W 8211   1.753   9.256   2.267
 4627W        W 8212   0.294   3.763   1.765
 4628W        W 8213   2.277   7.280   2.271
 4629W        W 8214   7.267   9.774   2.268
 4630W        W 8215   4.267   7.300   2.766
 4631W        W 8216   2.293   7.773   9.752
 4632W        W 8217   8.778   9.278   0.258
 4633W        W 8218   1.290   3.780   2.769
 4634W        W 8219   1.764   9.760  10.789
 4635W        W 8220   1.289   5.763   2.296
 4636W        W 8221   9.267   4.768  10.765
 4637W        W 8222   4.751   5.776   0.256
 4638W        W 8223   9.273   4.792  10.274
 4639W        W 8224   2.789   3.779  10.292
 4640W        W 8225   8.760   4.298   2.300
 4641W        W 8226   9.784   5.277   1.772
 4642W        W 8227   9.294   1.296   2.282
 4643W        W 8228   9.265   0.294  10.294
 4644W        W 8229   5.254   0.753   8.764
 4645W        W 8230   7.790   6.277  10.293
 4646W        W 8231   5.794   0.288   2.785
 4647W        W 8232   1.750   6.255   1.775
 4648W        W 8233   7.254   4.773   2.287
 4649W        W 8234   5.269   5.787   2.290
 4650W        W 8235   1.291   8.777   8.285
 4651W        W 8236   8.759   8.769   9.273
 4652W        W 8237   6.255   5.281   1.761
 4653W        W 8238   5.262   0.284  10.251
 4654W        W 8239   0.755   3.274   0.787
 4655W        W 8240   6.751   7.750   0.786
 4656W        W 8241   6.260   7.298   1.755
 4657W        W 8242   7.267   3.756   2.774
 4658W        W 8243   7.775   6.261   8.763
 4659W        W 8244   6.780   8.784   0.253
 4660W        W 8245   9.758   4.796   2.767
 4661W        W 8246   5.282   4.275   1.775
 4662W        W 8247   2.778   5.264   8.754
 4663W        W 8248   4.257   7.791   8.251
 4664W        W 8249   2.789   8.257   8.787
 4665W        W 8250   5.752   3.288   0.785
 4666W        W 8251   9.255   2.250   8.258
 4667W        W 8252   9.272   8.774   9.776
 4668W        W 8253   9.286   7.296   2.254
 4669W        W 8254   7.781   0.283   8.779
 4670W        W 8255   0.762   1.793   8.757
 4671W        W 8256   8.260   8.260   1.258
 4672W        W 8257   4.761   5.251  10.289
 4673W        W 8258   3.258   2.293   1.771
 4674W        W 8259   7.263   1.289   2.271
 4675W        W 8260   3.256   9.794  10.772
 4676W        W 8261   5.254   7.793   0.753
 4677W        W 8262   4.258   9.255   1.286
 4678W        W 8263   4.270   0.756   8.753
 4679W        W 8264   7.794   9.782   8.760
 4680W        W 8265   0.771   5.789   9.764
 4681W        W 8266   0.790   4.792   1.263
 4682W        W 8267   6.796   0.764   8.278
 4683W        W 8268   9.791   6.255   2.777
 4684W        W 8269   1.284   0.773   1.789
 4685W        W 8270   9.763   4.793   0.277
 4686W        W 8271   7.254   4.261   1.261
 4687W        W 8272   1.268   1.756   8.763
 4688W        W 8273   5.764   3.781  10.772
 4689W        W 8274   7.799   2.775   8.751
 4690W        W 8275   1.785   0.760   9.786
 4691W        W 8276   0.787   3.273   2.257
 4692W        W 8277   5.788   2.763   8.768
 4693W        W 8278   1.291   3.289   8.265
 4694W        W 8279   7.753   5.764   1.299
 4695W        W 8280   6.789   2.794   0.272
 4696W        W 8281   8.261   9.276  10.293
 4697W        W 8282   1.768   1.793   0.279
 4698W        W 8283   3.283   7.758  10.271
 4699W        W 8284   3.289   9.294   1.258
 4700W        W 8285   9.277   8.795   1.753
 4701W        W 8286   8.794   6.780   0.761
 4702W        W 8287   9.274   0.768   2.757
 4703W        W 8288   3.769   8.778   2.768
 4704W        W 8289   1.776   7.251   8.750
 4705W        W 8290   7.758   2.283   9.265
 4706W        W 8291   8.291   6.256   8.253
 4707W        W 8292   8.768   2.271   2.772
 4708W        W 8293   2.795   1.759  10.276
 4709W        W 8294   5.767   7.752  10.275
 4710W        W 8295   9.283   3.265   0.293
 4711W        W 8296   9.252   2.272   9.796
 4712W        W 8297   7.251   2.257  10.764
 4713W        W 8298   1.269   5.280  10.776
 4714W        W 8299   9.282   5.778   0.783
 4715W        W 8300   6.751   3.766   1.259
 4716W        W 8301   8.261   2.756  10.762
 4717W        W 8302   4.792   9.253   0.787
 4718W        W 8303   8.283   6.753   0.791
 4719W        W 8304   4.277   6.770  10.798
 4720W        W 8305   0.275   2.777  10.773
 4721W        W 8306   2.263   6.255   8.266
 4722W        W 8307   6.759   4.290   0.751
 4723W        W 8308   1.290   4.764   1.761
 4724W        W 8309   8.750   0.263  10.261
 4725W        W 8310   7.775   3.760   2.799
 4726W        W 8311   1.753   2.260  10.762
 4727W        W 8312   1.775   7.287   0.252
 4728W        W 8313   1.273   3.755   9.792
 4729W        W 8314   9.284   7.756  10.287
 4730W        W 8315   8.277   0.771   8.772
 4731W        W 8316   7.759   5.260   1.755
 4732W        W 8317   2.253   1.280   1.777
 4733W        W 8318   8.764   5.283   8.757
 4734W        W 8319   0.757   4.269   8.297
 4735W        W 8320   0.262   6.773   8.779
 4736W        W 8321   5.768   1.276   1.785
 4737W        W 8322   4.785   7.261  10.265
 4738W        W 8323   7.755   9.778   9.278
 4739W        W 8324   3.758   6.762   9.791
 4740W        W 8325   1.273   2.297  10.253
 4741W        W 8326   8.776   2.273   9.790
 4742W        W 8327   3.783   0.271  10.263
 4743W        W 8328   3.756   4.757   9.267
 4744W        W 8329   2.798   2.250   2.265
 4745W        W 8330   5.258   5.282   2.269
 4746W        W 8331   6.293   9.751   2.756
 4747W        W 8332   5.290   6.788  10.759
 4748W        W 8333   0.785   0.282   8.272
 4749W        W 8334   0.798   4.294   2.799
 4750W        W 8335   3.282   9.271  10.769
 4751W        W 8336   2.293   0.297  10.277
 4752W        W 8337   1.279   6.774  10.775
 4753W        W 8338   9.250   2.775   9.793
 4754W        W 8339   5.261   3.253   9.256
 4755W        W 8340   1.790   5.759  10.283
 4756W        W 8341   1.290   0.259   2.264
 4757W        W 8342   7.788   3.292   8.766
 4758W        W 8343   1.763   4.764   0.264
 4759W        W 8344   2.778   0.275   1.774
 4760W        W 8345   5.783   5.267   9.260
 4761W        W 8346   9.266   0.276   9.284
 4762W        W 8347   7.779   5.759  10.290
 4763W        W 8348   1.756   4.275  10.792
 4764W        W 8349   4.789   7.267   9.263
 4765W        W 8350   3.300   8.298   2.791
 4766W        W 8351   5.282   3.273   9.778
 4767W        W 8352   9.769   3.277   1.274
 4768W        W 8353   5.776   9.263   0.280
 4769W        W 8354   5.288   4.769   9.782
 4770W        W 8355   9.776   2.284   8.760
 4771W        W 8356   9.278   8.278   9.785
 4772W        W 8357   3.255   6.776   9.296
 4773W        W 8358   2.751   4.765   1.256
 4774W        W 8359   8.264   5.789   0.298
 4775W        W 8360   6.752   6.276  10.771
 4776W        W 8361   9.274   1.263   0.257
 4777W        W 8362   2.764   0.268   8.765
 4778W        W 8363   4.272   8.780   0.773
 4779W        W 8364   9.781   8.768   8.765
 4780W        W 8365   4.279   0.271   1.750
 4781W        W 8366   6.754   2.758   1.788
 4782W        W 8367   7.289   5.255   9.775
 4783W        W 8368   7.292   2.787   8.293
 4784W        W 8369   1.287   4.758   2.261
 4785W        W 8370   4.765   7.276   8.271
 4786W        W 8371   3.780   3.277   1.260
 4787W        W 8372   6.272   8.791   1.257
 4788W        W 8373   1.287   7.263   8.291
 4789W        W 8374   6.276   9.283   8.767
 4790W        W 8375   9.772   2.779   9.775
 4791W        W 8376   0.778   5.296   9.751
 4792W        W 8377   5.276   3.758  10.755
 4793W        W 8378   5.758   5.282   0.751
 4794W        W 8379   6.287   2.250   9.793
 4795W        W 8380   7.283   6.265  10.283
 4796W        W 8381   2.258   0.766   9.293
 4797W        W 8382   8.773   3.762   1.769
 4798W        W 8383   3.281   5.755   9.270
 4799W        W 8384   9.798   5.750   2.750
 4800W        W 8385   5.775   7.777   2.258
 4801W        W 8386   4.785   2.273   0.261
 4802W        W 8387   3.769   0.283   0.296
 4803W        W 8388   0.284   5.283   1.283
 4804W        W 8389   1.285   0.263   0.765
 4805W        W 8390   2.261   2.787   1.768
 4806W        W 8391   9.780   9.753  10.260
 4807W        W 8392   7.765   3.758  10.755
 4808W        W 8393   3.768   2.297   3.273
 4809W        W 8394   6.776   3.271   0.792
 4810W        W 8395   4.265   7.271   0.278
 4811W        W 8396   7.751   9.771  10.280
 4812W        W 8397   0.782   1.787   0.777
 4813W        W 8398   5.260   7.259   9.793
 4814W        W 8399   4.757   9.256   1.295
 4815W        W 8400   4.781   0.799   8.274
 4816W        W 8401   8.752   6.279   2.784
 4817W        W 8402   6.772   4.297  10.278
 4818W        W 8403   9.272   3.279   8.781
 4819W        W 8404   0.788   4.269   9.766
 4820W        W 8405   5.257   3.271   1.797
 4821W        W 8406   4.274   0.776   0.789
 4822W        W 8407   1.795   3.290   2.775
 4823W        W 8408   8.785   4.791   8.297
 4824W        W 8409   5.286   3.286   1.296
 4825W        W 8410   4.262   5.291   2.286
 4826W        W 8411   3.299   4.798   0.251
 4827W        W 8412   1.284   7.766   8.785
 4828W        W 8413   0.757   1.798   2.799
 4829W        W 8414   5.791   5.280   0.268
 4830W        W 8415   7.794   3.761   0.757
 4831W        W 8416   8.799   0.282   2.275
 4832W        W 8417   3.274   1.762  10.777
 4833W        W 8418   1.279   0.775   8.791
 4834W        W 8419   0.260   3.771  10.295
 4835W        W 8420   9.771   9.796   2.293
 4836W        W 8421   7.291   5.299   2.791
 4837W        W 8422   7.268   3.269   8.795
 4838W        W 8423   6.772   2.297  10.260
 4839W        W 8424   6.779   7.774  10.767
 4840W        W 8425   4.256   9.796   0.281
 4841W        W 8426   7.792   8.782   1.289
 4842W        W 8427   8.790   2.784   9.290
 4843W        W 8428   7.282   2.793   1.264
 4844W        W 8429   4.270   3.763   1.752
 4845W        W 8430   9.789   1.756   8.267
 4846W        W 8431   8.275   0.788   1.300
 4847W        W 8432   2.277   8.762   1.769
 4848W        W 8433   2.799   1.269   1.288
 4849W        W 8434   8.782   6.763   1.277
 4850W        W 8435   3.792   1.273   8.796
 4851W        W 8436   5.293   5.282  10.782
 4852W        W 8437   5.753   6.788  10.783
 4853W        W 8438   0.250   4.282   1.290
 4854W        W 8439   4.291   9.790   9.783
 4855W        W 8440   6.757   1.787   0.778
 4856W        W 8441   0.251   1.782   0.792
 4857W        W 8442   2.293   8.273   0.285
 4858W        W 8443   3.291   7.798   1.800
 4859W        W 8444   8.762   4.285   0.763
 4860W        W 8445   7.785   5.256   8.770
 4861W        W 8446   7.797   2.286   8.795
 4862W        W 8447   2.290   7.257   0.782
 4863W        W 8448   2.764   9.756   2.791
 4864W        W 8449   7.281   5.297  10.291
 4865W        W 8450   7.280   1.757   2.780
 4866W        W 8451   7.783   3.291   1.299
 4867W        W 8452   0.765   8.783   8.286
 4868W        W 8453   6.288   2.289   2.777
 4869W        W 8454   6.763   7.759   1.276
 4870W        W 8455   5.265   6.785   1.298
 4871W        W 8456   7.292   0.276   1.793
 4872W        W 8457   0.295   6.254   2.268
 4873W        W 8458   8.282   6.800   1.792
 4874W        W 8459   8.271   7.753  10.783
 4875W        W 8460   1.294   9.795   9.785
 4876W        W 8461   8.796   5.270   9.772
 4877W        W 8462   7.771   0.291   0.259
 4878W        W 8463   7.286   7.787   8.289
 4879W        W 8464   6.283   6.271   1.253
 4880W        W 8465   5.271   8.775  10.769
 4881W        W 8466   0.275   7.778   1.257
 4882W        W 8467   5.751   4.263   0.253
 4883W        W 8468   9.275   6.295   0.269
 4884W        W 8469   2.293   9.774  10.252
 4885W        W 8470   3.769   0.765   1.276
 4886W        W 8471   3.753   7.285   0.797
 4887W        W 8472   5.765   6.764   0.252
 4888W        W 8473   8.768   8.286   2.284
 4889W        W 8474   2.271   0.279   1.769
 4890W        W 8475   7.790   8.781   8.256
 4891W        W 8476   2.253   4.291   9.279
 4892W        W 8477   4.774   2.254   9.271
 4893W        W 8478   2.798   2.766   0.790
 4894W        W 8479   5.793   5.752   0.785
 4895W        W 8480   0.272   8.793   2.291
 4896W        W 8481   2.766   8.292   0.272
 4897W        W 8482   4.758   8.765   9.768
 4898W        W 8483   3.781   0.272   9.295
 4899W        W 8484   8.267   1.761   0.790
 4900W        W 8485   4.781   0.776  10.280
 4901W        W 8486   0.780   5.773  10.772
 4902W        W 8487   8.281   3.791   2.293
 4903W        W 8488   8.777   1.285  10.785
 4904W        W 8489   6.777   6.759   1.771
 4905W        W 8490   7.290   1.761   2.254
 4906W        W 8491   8.761   5.788   1.782
 4907W        W 8492   2.757   4.768   2.789
 4908W        W 8493   5.755   4.791  10.299
 4909W        W 8494   0.275   6.775   2.252
 4910W        W 8495   3.780   2.267   1.292
 4911W        W 8496   3.775   0.261   1.775
 4912W        W 8497   5.770   9.288   0.768
 4913W        W 8498   3.754   7.285   9.792
 4914W        W 8499   8.277   1.762   2.795
 4915W        W 8500   9.791   8.791  10.780
 4916W        W 8501   0.284   4.287   0.781
 4917W        W 8502   3.784   9.781   2.755
 4918W        W 8503   1.279   8.758   0.252
 4919W        W 8504   1.269   0.300   9.291
 4920W        W 8505   9.296   7.268   1.288
 4921W        W 8506   9.287   7.755   2.778
 4922W        W 8507   1.294   0.786   8.264
 4923W        W 8508   1.760   8.259   9.266
 4924W        W 8509   9.775   5.292  10.254
 4925W        W 8510   4.297   0.285   0.280
 4926W        W 8511   0.775   1.272   8.267
 4927W        W 8512   0.269   9.277   2.272
 4928W        W 8513   9.285   6.762   1.765
 4929W        W 8514   3.752   1.785   9.759
 4930W        W 8515   1.784   4.291   9.783
 4931W        W 8516   1.756   6.287  10.265
 4932W        W 8517   9.778   1.757   8.770
 4933W        W 8518   5.287   1.772   1.259
 4934W        W 8519   3.262   7.783   0.786
 4935W        W 8520   3.757   8.800   8.299
 4936W        W 8521   1.797   7.292   2.768
 4937W        W 8522   3.261   1.259   2.263
 4938W        W 8523   4.759   0.271  10.256
 4939W        W 8524   8.288   5.283   0.790
 4940W        W 8525   6.770   2.279   8.788
 4941W        W 8526   2.787   9.750   1.255
 4942W        W 8527   9.785   7.252   9.782
 4943W        W 8528   3.267   4.781  10.795
 4944W        W 8529   1.295   0.795   9.780
 4945W        W 8530   3.253   8.251   9.774
 4946W        W 8531   0.782   8.292   1.285
 4947W        W 8532   3.770   7.758   8.765
 4948W        W 8533   8.275   7.772   2.788
 4949W        W 8534   7.797   5.253   3.286
 4950W        W 8535   3.291   6.252   8.778
 4951W        W 8536   1.261   1.254   9.274
 4952W        W 8537   1.785   5.791   0.783
 4953W        W 8538   1.268   3.277   9.279
 4954W        W 8539   7.785   1.293   8.283
 4955W        W 8540   0.776   1.252   8.800
 4956W        W 8541   1.763   1.750   2.752
 4957W        W 8542   6.266   7.278   8.780
 4958W        W 8543   4.273   2.783   8.798
 4959W        W 8544   9.264   7.766   9.800
 4960W        W 8545   3.759   2.775   2.286
 4961W        W 8546   8.289   6.277  10.296
 4962W        W 8547   0.298   5.783   9.269
 4963W        W 8548   6.799   1.267   1.756
 4964W        W 8549   2.788   3.753   8.778
 4965W        W 8550   7.753   6.251   9.795
 4966W        W 8551   1.292   2.782   2.259
 4967W        W 8552   0.252   4.263   1.793
 4968W        W 8553   9.755   4.768   8.799
 4969W        W 8554   2.284   5.800   2.779
 4970W        W 8555   1.780   2.275   8.763
 4971W        W 8556   1.792   1.276  10.261
 4972W        W 8557   6.798   8.284   0.772
 4973W        W 8558   3.773   0.252   8.261
 4974W        W 8559   8.783   4.769  10.298
 4975W        W 8560   1.273   3.292   1.253
 4976W        W 8561   3.768   3.772   9.270
 4977W        W 8562   4.784   2.769   1.754
 4978W        W 8563   8.756   9.274  10.752
 4979W        W 8564   3.291   8.279   1.762
 4980W        W 8565   0.281   7.257  10.282
 4981W        W 8566   2.286   8.788   2.798
 4982W        W 8567   8.774   6.285   0.276
 4983W        W 8568   5.783   4.293  10.298
 4984W        W 8569   6.286   8.764   9.755
 4985W        W 8570   1.296   6.788   8.762
 4986W        W 8571   3.266   0.265   9.265
 4987W        W 8572   5.771   4.290   1.766
 4988W        W 8573   3.272   5.797   9.775
 4989W        W 8574   9.267   2.766  10.254
 4990W        W 8575   9.256   9.759   8.288
 4991W        W 8576   0.771   8.751   0.782
 4992W        W 8577   1.257   3.758   8.785
 4993W        W 8578   1.780   2.762   2.297
 4994W        W 8579   3.282   5.279   2.767
 4995W        W 8580   8.774   3.299   9.791
 4996W        W 8581   6.254   1.794   0.264
 4997W        W 8582   0.771   9.752  10.251
 4998W        W 8583   3.280   6.255   9.766
 4999W        W 8584   7.269   1.278   9.269
 5000W        W 8585   1.759   4.770   8.786
 5001W        W 8586   1.282   2.780  10.251
 5002W        W 8587   8.273   4.760   0.798
 5003W        W 8588   8.278   3.780   1.762
 5004W        W 8589   0.295   3.755  10.765
 5005W        W 8590   3.253   2.800   9.288
 5006W        W 8591   1.792   0.755   1.270
 5007W        W 8592   9.283   1.774   8.289
 5008W        W 8593   6.758   1.270   9.780
 5009W        W 8594   6.271   5.297   9.788
 5010W        W 8595   6.290   2.780  10.295
 5011W        W 8596   2.293   6.772   2.798
 5012W        W 8597   4.790   5.752   0.789
 5013W        W 8598   1.286   5.753   9.278
 5014W        W 8599   7.755   2.269   9.766
 5015W        W 8600   0.274   0.769  10.291
 5016W        W 8601   6.280   0.275  10.785
 5017W        W 8602   5.299   2.793   9.270
 5018W        W 8603   8.274   3.763   1.299
 5019W        W 8604   4.779   3.257   1.280
 5020W        W 8605   8.258   4.789   2.786
 5021W        W 8606   4.296   2.777   9.797
 5022W        W 8607   5.793   7.263   2.779
 5023W        W 8608   2.762   2.272   0.279
 5024W        W 8609   1.277   0.269  10.796
 5025W        W 8610   7.781   9.750   1.255
 5026W        W 8611   3.296   3.300   2.292
 5027W        W 8612   3.257   7.759   3.274
 5028W        W 8613   7.776   4.268   0.282
 5029W        W 8614   9.294   3.253   2.282
 5030W        W 8615   5.780   1.764  10.781
 5031W        W 8616   0.791   0.796   9.275
 5032W        W 8617   7.252   8.766   0.768
 5033W        W 8618   9.253   1.751   1.255
 5034W        W 8619   0.772   5.295   0.782
 5035W        W 8620   3.770   7.791   8.263
 5036W        W 8621   1.792   3.267   0.298
 5037W        W 8622   4.264   2.259   2.296
 5038W        W 8623   5.776   3.751   8.779
 5039W        W 8624   8.293   0.762   2.779
 5040W        W 8625   1.296   5.250   9.758
 5041W        W 8626   8.273   1.767   2.262
 5042W        W 8627   6.757   4.254   9.275
 5043W        W 8628   1.792   2.756   9.764
 5044W        W 8629   2.286   2.274   2.253
 5045W        W 8630   1.800   8.764   0.789
 5046W        W 8631   8.792   6.290   2.291
 5047W        W 8632   1.285   4.786  10.780
 5048W        W 8633   1.793   2.790   0.283
 5049W        W 8634   7.257   3.253   8.283
 5050W        W 8635   7.295   6.757   0.788
 5051W        W 8636   7.763   0.265  10.799
 5052W        W 8637   4.298   4.764   8.789
 5053W        W 8638   1.765   8.271   0.286
 5054W        W 8639   6.294   0.276   8.298
 5055W        W 8640   2.762   3.267   1.294
 5056W        W 8641   2.274   9.298   8.765
 5057W        W 8642   2.263   6.784   0.766
 5058W        W 8643   4.294   3.264  10.271
 5059W        W 8644   9.273   4.284  10.287
 5060W        W 8645   7.793   5.778   9.294
 5061W        W 8646   4.289   3.288   8.265
 5062W        W 8647   0.797   3.264  10.797
 5063W        W 8648   7.772   5.293   8.278
 5064W        W 8649   5.781   4.772   8.771
 5065W        W 8650   5.281   5.790   1.273
 5066W        W 8651   0.282   3.785   2.758
 5067W        W 8652   0.788   2.292   8.263
 5068W        W 8653   8.751   1.263   8.267
 5069W        W 8654   8.786   6.262   8.271
 5070W        W 8655   9.289   8.258   2.790
 5071W        W 8656   4.296   7.754   9.781
 5072W        W 8657   0.251   7.774  10.760
 5073W        W 8658   1.280   1.272   1.760
 5074W        W 8659   5.766   2.791   9.799
 5075W        W 8660   5.772   9.264   1.293
 5076W        W 8661   1.260   5.273   2.269
 5077W        W 8662   2.278   8.287  10.276
 5078W        W 8663   1.299   0.262   8.794
 5079W        W 8664   0.287   3.257   9.769
 5080W        W 8665   5.283   3.751   9.273
 5081W        W 8666   3.778   8.266   9.758
 5082W        W 8667   1.269   5.757   2.798
 5083W        W 8668   9.778   5.774   9.755
 5084W        W 8669   9.797   1.781  10.756
 5085W        W 8670   8.796   2.286   1.769
 5086W        W 8671   1.267   5.294   2.788
 5087W        W 8672   9.786   5.797   1.290
 5088W        W 8673   6.255   5.266   0.755
 5089W        W 8674   2.754   1.753   0.784
 5090W        W 8675   1.762   2.753  10.256
 5091W        W 8676   3.258   1.773   8.754
 5092W        W 8677   6.752   3.778   0.275
 5093W        W 8678   7.781   7.800   8.767
 5094W        W 8679   3.293   6.772   8.278
 5095W        W 8680   4.782   5.792   1.280
 5096W        W 8681   6.283   1.794   9.764
 5097W        W 8682   7.250   0.791   8.285
 5098W        W 8683   8.764   9.272   8.786
 5099W        W 8684   7.767   1.787   0.291
 5100W        W 8685   9.264   3.751  10.782
 5101W        W 8686   6.792   4.755  10.255
 5102W        W 8687   6.793   8.270  10.288
 5103W        W 8688   1.285   8.270   9.774
 5104W        W 8689   3.796   1.261   9.282
 5105W        W 8690   7.761   0.256   2.759
 5106W        W 8691   2.778   4.264   1.774
 5107W        W 8692   0.255   8.766   1.751
 5108W        W 8693   5.773   0.750   1.753
 5109W        W 8694   0.797   8.284  10.254
 5110W        W 8695   2.763   0.272   0.287
 5111W        W 8696   9.793   0.774   9.788
 5112W        W 8697   8.291   1.295   0.790
 5113W        W 8698   7.764   8.260   8.259
 5114W        W 8699   1.755   7.252   1.285
 5115W        W 8700   9.795   0.283   0.759
 5116W        W 8701   8.288   2.795   2.795
 5117W        W 8702   8.252   1.766  10.261
 5118W        W 8703   4.774   8.283   0.793
 5119W        W 8704   4.773   1.797   8.776
 5120W        W 8705   2.297   6.792  10.752
 5121W        W 8706   1.253   0.296  10.273
 5122W        W 8707   6.763   8.794   8.760
 5123W        W 8708   4.780   0.299   8.784
 5124W        W 8709   7.280   5.785  10.773
 5125W        W 8710   2.253   4.760   2.280
 5126W        W 8711   7.798   5.276   9.252
 5127W        W 8712   7.776   7.268   8.293
 5128W        W 8713   5.783   6.750  10.296
 5129W        W 8714   1.777   5.790   2.271
 5130W        W 8715   3.755   9.755   1.789
 5131W        W 8716   1.273   7.272   0.764
 5132W        W 8717   5.293   7.783  10.766
 5133W        W 8718   8.786   4.272   1.766
 5134W        W 8719   5.769   4.776   0.795
 5135W        W 8720   2.779   4.259   1.252
 5136W        W 8721   2.280   7.792   2.257
 5137W        W 8722   1.287   3.299   2.274
 5138W        W 8723   9.763   6.797   2.261
 5139W        W 8724   7.772   1.288   2.790
 5140W        W 8725   8.762   2.792   1.790
 5141W        W 8726   3.274   1.764   9.775
 5142W        W 8727   5.297   3.786   9.760
 5143W        W 8728   2.783   5.767   9.781
 5144W        W 8729   8.275   1.286   8.781
 5145W        W 8730   3.770   9.774   9.287
 5146W        W 8731   1.297   1.277   0.269
 5147W        W 8732   2.280   7.295   0.277
 5148W        W 8733   8.267   4.267   0.781
 5149W        W 8734   4.755   1.753   0.297
 5150W        W 8735   1.273   6.289   2.283
 5151W        W 8736   5.269   9.778   1.755
 5152W        W 8737   2.776   6.288   0.265
 5153W        W 8738   8.777   3.770   9.288
 5154W        W 8739   3.300   8.259   0.264
 5155W        W 8740   7.762   8.290  10.777
 5156W        W 8741   5.764   3.779   9.266
 5157W        W 8742   1.767   8.790   9.262
 5158W        W 8743   4.286   7.799   2.258
 5159W        W 8744   9.762   4.272   9.788
 5160W        W 8745   7.295   5.793   1.261
 5161W        W 8746   1.756   9.770   2.255
 5162W        W 8747   8.282   9.770  10.295
 5163W        W 8748   8.257   1.280   2.250
 5164W        W 8749   3.767   5.751   8.793
 5165W        W 8750   0.276   3.259   1.770
 5166W        W 8751   0.771   8.796  10.754
 5167W        W 8752   8.281   3.787   0.757
 5168W        W 8753   8.784   7.780   8.774
 5169W        W 8754   0.777   0.800   2.294
 5170W        W 8755   5.271   5.793  10.761
 5171W        W 8756   4.766   8.270   2.798
 5172W        W 8757   0.765   2.295   9.776
 5173W        W 8758   0.267   1.768   2.266
 5174W        W 8759   9.284   7.778   1.266
 5175W        W 8760   8.271   2.797   1.750
 5176W        W 8761   3.297   8.257   0.780
 5177W        W 8762   8.785   1.755  10.771
 5178W        W 8763   1.291   4.277   2.257
 5179W        W 8764   2.774   8.787   2.770
 5180W        W 8765   0.797   4.751  10.753
 5181W        W 8766   7.297   2.273   8.757
 5182W        W 8767   8.290   8.766   9.772
 5183W        W 8768   9.265   6.263   1.797
 5184W        W 8769   6.251   1.299   8.753
 5185W        W 8770   1.756   9.767   9.257
 5186W        W 8771   6.781   0.758   8.752
 5187W        W 8772   2.289   6.254   3.270
 5188W        W 8773   2.278   0.791   8.780
 5189W        W 8774   0.251   4.784  10.759
 5190W        W 8775   8.778   6.289   0.761
 5191W        W 8776   6.782   4.770   1.778
 5192W        W 8777   5.751   7.297   1.298
 5193W        W 8778   4.290   1.754   9.285
 5194W        W 8779   1.299   9.769   0.292
 5195W        W 8780   0.752   7.769  10.762
 5196W        W 8781   8.299   0.264   0.296
 5197W        W 8782   9.789   9.274   8.794
 5198W        W 8783   9.286   9.277   1.751
 5199W        W 8784   2.276   2.797  10.797
 5200W        W 8785   7.281   8.791   0.288
 5201W        W 8786   4.772   9.774   2.772
 5202W        W 8787   8.292   7.267  10.776
 5203W        W 8788   0.267   5.765   2.765
 5204W        W 8789   1.289   8.292   0.751
 5205W        W 8790   5.255   9.298  10.264
 5206W        W 8791   8.285   8.270   2.785
 5207W        W 8792   8.266   6.772   2.768
 5208W        W 8793   4.266   6.798   1.262
 5209W        W 8794   4.278   3.300   2.278
 5210W        W 8795   6.274   3.794  10.790
 5211W        W 8796   3.275   0.799   2.793
 5212W        W 8797   7.771   4.285   2.767
 5213W        W 8798   7.290   3.295   0.770
 5214W        W 8799   3.793   4.295   0.787
 5215W        W 8800   2.255   3.753   8.280
 5216W        W 8801   4.781   3.780   9.275
 5217W        W 8802   8.260   8.260   8.786
 5218W        W 8803   0.759   1.278   1.276
 5219W        W 8804   4.762   3.297   2.265
 5220W        W 8805   6.779   4.257   2.271
 5221W        W 8806   8.267   2.261   0.762
 5222W        W 8807   1.287   4.270   2.778
 5223W        W 8808   1.782   8.797   2.284
 5224W        W 8809   2.766   5.793   1.785
 5225W        W 8810   9.791   4.785   9.793
 5226W        W 8811   8.794   6.780  10.794
 5227W        W 8812   8.799   0.755   1.253
 5228W        W 8813   1.797   0.275  10.761
 5229W        W 8814   3.292   5.282   9.260
 5230W        W 8815   9.253   6.280   8.772
 5231W        W 8816   2.291   7.767   1.295
 5232W        W 8817   3.788   7.290  10.782
 5233W        W 8818   7.272   6.274   1.792
 5234W        W 8819   0.271   4.255   8.294
 5235W        W 8820   4.299   4.291   0.262
 5236W        W 8821   4.278   8.295  10.773
 5237W        W 8822   8.299   1.300   2.759
 5238W        W 8823   6.779   6.262   1.260
 5239W        W 8824   9.771   0.751  10.781
 5240W        W 8825   1.287   8.280   0.274
 5241W        W 8826   2.758   1.289  10.797
 5242W        W 8827   1.784   5.783   9.774
 5243W        W 8828   7.786   9.260   1.293
 5244W        W 8829   9.267   8.794   2.771
 5245W        W 8830   4.281   6.266   9.790
 5246W        W 8831   5.277   6.757   9.783
 5247W        W 8832   7.794   0.300   8.268
 5248W        W 8833   1.275   3.291   0.280
 5249W        W 8834   9.751   0.754  10.273
 5250W        W 8835   6.786   1.258   0.777
 5251W        W 8836   4.295   1.799   2.790
 5252W        W 8837   3.760   3.782   1.755
 5253W        W 8838   6.757   2.785   9.795
 5254W        W 8839   1.290   4.275   1.792
 5255W        W 8840   7.799   7.766  10.262
 5256W        W 8841   0.770   6.756   2.763
 5257W        W 8842   7.264   8.768   9.269
 5258W        W 8843   2.300   5.793   8.250
 5259W        W 8844   2.268   0.785   2.776
 5260W        W 8845   8.761   7.293   0.770
 5261W        W 8846   0.751   2.279   0.758
 5262W        W 8847   4.793   8.796   0.754
 5263W        W 8848   8.260   8.278   8.252
 5264W        W 8849   0.265   2.759   0.753
 5265W        W 8850   1.778   6.765   0.260
 5266W        W 8851   4.778   2.292  10.795
 5267W        W 8852   4.285   6.751   1.785
 5268W        W 8853   2.774   4.762   9.255
 5269W        W 8854   4.294   2.757  10.272
 5270W        W 8855   6.278   4.784  10.759
 5271W        W 8856   6.271   9.777   8.269
 5272W        W 8857   6.784   8.770   9.785
 5273W        W 8858   1.761   6.275   2.291
 5274W        W 8859   6.756   8.272   9.267
 5275W        W 8860   3.281   9.793   0.282
 5276W        W 8861   0.760   5.768   2.771
 5277W        W 8862   4.275   9.281   9.289
 5278W        W 8863   7.773   1.267   1.295
 5279W        W 8864   2.299   6.285   0.754
 5280W        W 8865   2.794   0.269   9.269
 5281W        W 8866   9.756   2.760   8.774
 5282W        W 8867   4.269   0.784   2.752
 5283W        W 8868   0.261   5.281   2.770
 5284W        W 8869   8.797   9.766   8.277
 5285W        W 8870   2.770   4.771   0.798
 5286W        W 8871   4.254   5.256   8.756
 5287W        W 8872   7.771   9.784  10.783
 5288W        W 8873   5.268   0.289   2.798
 5289W        W 8874   0.779   7.754   9.796
 5290W        W 8875   7.783   2.257  10.765
 5291W        W 8876   7.266   7.256   0.278
 5292W        W 8877   0.285   0.269   8.776
 5293W        W 8878   7.795   8.283   1.760
 5294W        W 8879   4.751   3.253   1.773
 5295W        W 8880   0.768   5.263   1.276
 5296W        W 8881   1.771   7.797   2.270
 5297W        W 8882   8.274   8.758   2.278
 5298W        W 8883   1.253   6.276   0.779
 5299W        W 8884   0.774   4.796  10.296
 5300W        W 8885   9.754   3.283   2.276
 5301W        W 8886   4.780   8.754   2.796
 5302W        W 8887   1.777   8.780   8.294
[truncated: 183 more chars]
