# Supplementary material for: Docking for EP4R antagonists active against inflammatory pain
Source: Nat Commun. 2023 Dec 6;14:8067. doi: 10.1038/s41467-023-43506-6 (PMC10700596; doi:10.1038/s41467-023-43506-6)
Supplement: Supplementary file 6 — Supplementary Data 3 [file 41467_2023_43506_MOESM6_ESM.zip › MD-files/Protein.itp]

; MARTINI (martini22) Coarse Grained topology file for "Protein"
; Created by py version 2.6 
; Using the following options:  -f conf.pdb -dssp /anaconda3/bin/mkdssp -x prot-cg.pdb -o prot-cg.top -ff martini22 -elastic -ep 6 -ea 3 -ef 500 -eu 0.9 -v -pf 10000 -p ALL -cys auto -nt
; Sequence:
; NSPVTIPAVMFIFGVVGNLVAIVVLCKSRKEQKETTFYTLVCGLAVTDLLGTLLVSPVTIATYMKGQWPGGQPLCEYSTFILLFFSLSGLSIICAMSVERYLAINHAYFYSHYVDKRLAGLTLFAVYASNVLFCALPNMGLGSSRLQYPDTWCFIDWTTNVTAHAAYSYMYAGFSSFLILATVLCNVLVCGALLRMHRQIAGAEIQMVILLIATSLVVLICSIPLVVRVFVNQLYQPSLEREVSKNPDLQAIRIASVNPILDPWIYILLRKTVLSKAIEKIKC
; Secondary Structure:
; C1111HHHHHHHHHHHHHHH2222TTSSSCCSTT1111HHHHHHHHHHHHHHHHHHHHHHH2222SSCCSC1111HHHHHHHHHHHHHHHHHHHHHHHHHH2222CS3333TTCSS1111HHHHHHHHHHH2222TTTTSSCCEEEETTTTEEEECTTCCS1111HHHHHHHHHHHHHHHHHHHHHHHHHHH2222SCCSCST1111HHHHHHHHH2222TT1111HHHH2222SCCCCCSSTTTC1111HH2222S1111HHH2222TC1111HH2222SCC

[ moleculetype ]
; Name         Exclusions
Protein           1

[ atoms ]
    1    P5     1   ASN    BB     1  0.0000 ; C
    2    P5     1   ASN   SC1     2  0.0000 ; C
    3    Nd     2   SER    BB     3  0.0000 ; 1
    4    P1     2   SER   SC1     4  0.0000 ; 1
    5    N0     3   PRO    BB     5  0.0000 ; 1
    6    C3     3   PRO   SC1     6  0.0000 ; 1
    7    Nd     4   VAL    BB     7  0.0000 ; 1
    8   AC2     4   VAL   SC1     8  0.0000 ; 1
    9    Nd     5   THR    BB     9  0.0000 ; 1
   10    P1     5   THR   SC1    10  0.0000 ; 1
   11    N0     6   ILE    BB    11  0.0000 ; H
   12   AC1     6   ILE   SC1    12  0.0000 ; H
   13    C5     7   PRO    BB    13  0.0000 ; H
   14    C3     7   PRO   SC1    14  0.0000 ; H
   15    C5     8   ALA    BB    15  0.0000 ; H
   16    N0     9   VAL    BB    16  0.0000 ; H
   17   AC2     9   VAL   SC1    17  0.0000 ; H
   18    N0    10   MET    BB    18  0.0000 ; H
   19    C5    10   MET   SC1    19  0.0000 ; H
   20    N0    11   PHE    BB    20  0.0000 ; H
   21   SC5    11   PHE   SC1    21  0.0000 ; H
   22   SC5    11   PHE   SC2    22  0.0000 ; H
   23   SC5    11   PHE   SC3    23  0.0000 ; H
   24    N0    12   ILE    BB    24  0.0000 ; H
   25   AC1    12   ILE   SC1    25  0.0000 ; H
   26    N0    13   PHE    BB    26  0.0000 ; H
   27   SC5    13   PHE   SC1    27  0.0000 ; H
   28   SC5    13   PHE   SC2    28  0.0000 ; H
   29   SC5    13   PHE   SC3    29  0.0000 ; H
   30    N0    14   GLY    BB    30  0.0000 ; H
   31    N0    15   VAL    BB    31  0.0000 ; H
   32   AC2    15   VAL   SC1    32  0.0000 ; H
   33    N0    16   VAL    BB    33  0.0000 ; H
   34   AC2    16   VAL   SC1    34  0.0000 ; H
   35    N0    17   GLY    BB    35  0.0000 ; H
   36    N0    18   ASN    BB    36  0.0000 ; H
   37    P5    18   ASN   SC1    37  0.0000 ; H
   38    N0    19   LEU    BB    38  0.0000 ; H
   39   AC1    19   LEU   SC1    39  0.0000 ; H
   40    N0    20   VAL    BB    40  0.0000 ; H
   41   AC2    20   VAL   SC1    41  0.0000 ; H
   42    N0    21   ALA    BB    42  0.0000 ; 2
   43    Na    22   ILE    BB    43  0.0000 ; 2
   44   AC1    22   ILE   SC1    44  0.0000 ; 2
   45    Na    23   VAL    BB    45  0.0000 ; 2
   46   AC2    23   VAL   SC1    46  0.0000 ; 2
   47    Na    24   VAL    BB    47  0.0000 ; 2
   48   AC2    24   VAL   SC1    48  0.0000 ; 2
   49   Nda    25   LEU    BB    49  0.0000 ; T
   50   AC1    25   LEU   SC1    50  0.0000 ; T
   51   Nda    26   CYS    BB    51  0.0000 ; T
   52    C5    26   CYS   SC1    52  0.0000 ; T
   53    P5    27   LYS    BB    53  0.0000 ; S
   54    C3    27   LYS   SC1    54  0.0000 ; S
   55    Qd    27   LYS   SC2    55  1.0000 ; S
   56    P5    28   SER    BB    56  0.0000 ; S
   57    P1    28   SER   SC1    57  0.0000 ; S
   58    P5    29   ARG    BB    58  0.0000 ; S
   59    N0    29   ARG   SC1    59  0.0000 ; S
   60    Qd    29   ARG   SC2    60  1.0000 ; S
   61    P5    30   LYS    BB    61  0.0000 ; C
   62    C3    30   LYS   SC1    62  0.0000 ; C
   63    Qd    30   LYS   SC2    63  1.0000 ; C
   64    P5    31   GLU    BB    64  0.0000 ; C
   65    Qa    31   GLU   SC1    65 -1.0000 ; C
   66    P5    32   GLN    BB    66  0.0000 ; S
   67    P4    32   GLN   SC1    67  0.0000 ; S
   68   Nda    33   LYS    BB    68  0.0000 ; T
   69    C3    33   LYS   SC1    69  0.0000 ; T
   70    Qd    33   LYS   SC2    70  1.0000 ; T
   71   Nda    34   GLU    BB    71  0.0000 ; T
   72    Qa    34   GLU   SC1    72 -1.0000 ; T
   73    Nd    35   THR    BB    73  0.0000 ; 1
   74    P1    35   THR   SC1    74  0.0000 ; 1
   75    Nd    36   THR    BB    75  0.0000 ; 1
   76    P1    36   THR   SC1    76  0.0000 ; 1
   77    Nd    37   PHE    BB    77  0.0000 ; 1
   78   SC5    37   PHE   SC1    78  0.0000 ; 1
   79   SC5    37   PHE   SC2    79  0.0000 ; 1
   80   SC5    37   PHE   SC3    80  0.0000 ; 1
   81    Nd    38   TYR    BB    81  0.0000 ; 1
   82   SC4    38   TYR   SC1    82  0.0000 ; 1
   83   SC4    38   TYR   SC2    83  0.0000 ; 1
   84   SP1    38   TYR   SC3    84  0.0000 ; 1
   85    N0    39   THR    BB    85  0.0000 ; H
   86    P1    39   THR   SC1    86  0.0000 ; H
   87    N0    40   LEU    BB    87  0.0000 ; H
   88   AC1    40   LEU   SC1    88  0.0000 ; H
   89    N0    41   VAL    BB    89  0.0000 ; H
   90   AC2    41   VAL   SC1    90  0.0000 ; H
   91    N0    42   CYS    BB    91  0.0000 ; H
   92    C5    42   CYS   SC1    92  0.0000 ; H
   93    N0    43   GLY    BB    93  0.0000 ; H
   94    N0    44   LEU    BB    94  0.0000 ; H
   95   AC1    44   LEU   SC1    95  0.0000 ; H
   96    C5    45   ALA    BB    96  0.0000 ; H
   97    N0    46   VAL    BB    97  0.0000 ; H
   98   AC2    46   VAL   SC1    98  0.0000 ; H
   99    N0    47   THR    BB    99  0.0000 ; H
  100    P1    47   THR   SC1   100  0.0000 ; H
  101    N0    48   ASP    BB   101  0.0000 ; H
  102    Qa    48   ASP   SC1   102 -1.0000 ; H
  103    N0    49   LEU    BB   103  0.0000 ; H
  104   AC1    49   LEU   SC1   104  0.0000 ; H
  105    N0    50   LEU    BB   105  0.0000 ; H
  106   AC1    50   LEU   SC1   106  0.0000 ; H
  107    N0    51   GLY    BB   107  0.0000 ; H
  108    N0    52   THR    BB   108  0.0000 ; H
  109    P1    52   THR   SC1   109  0.0000 ; H
  110    N0    53   LEU    BB   110  0.0000 ; H
  111   AC1    53   LEU   SC1   111  0.0000 ; H
  112    N0    54   LEU    BB   112  0.0000 ; H
  113   AC1    54   LEU   SC1   113  0.0000 ; H
  114    N0    55   VAL    BB   114  0.0000 ; H
  115   AC2    55   VAL   SC1   115  0.0000 ; H
  116    N0    56   SER    BB   116  0.0000 ; H
  117    P1    56   SER   SC1   117  0.0000 ; H
  118    C5    57   PRO    BB   118  0.0000 ; H
  119    C3    57   PRO   SC1   119  0.0000 ; H
  120    N0    58   VAL    BB   120  0.0000 ; H
  121   AC2    58   VAL   SC1   121  0.0000 ; H
  122    N0    59   THR    BB   122  0.0000 ; H
  123    P1    59   THR   SC1   123  0.0000 ; H
  124    N0    60   ILE    BB   124  0.0000 ; H
  125   AC1    60   ILE   SC1   125  0.0000 ; H
  126    C5    61   ALA    BB   126  0.0000 ; H
  127    Na    62   THR    BB   127  0.0000 ; 2
  128    P1    62   THR   SC1   128  0.0000 ; 2
  129    Na    63   TYR    BB   129  0.0000 ; 2
  130   SC4    63   TYR   SC1   130  0.0000 ; 2
  131   SC4    63   TYR   SC2   131  0.0000 ; 2
  132   SP1    63   TYR   SC3   132  0.0000 ; 2
  133    Na    64   MET    BB   133  0.0000 ; 2
  134    C5    64   MET   SC1   134  0.0000 ; 2
  135    Na    65   LYS    BB   135  0.0000 ; 2
  136    C3    65   LYS   SC1   136  0.0000 ; 2
  137    Qd    65   LYS   SC2   137  1.0000 ; 2
  138    P5    66   GLY    BB   138  0.0000 ; S
  139    P5    67   GLN    BB   139  0.0000 ; S
  140    P4    67   GLN   SC1   140  0.0000 ; S
  141    P5    68   TRP    BB   141  0.0000 ; C
  142   SC4    68   TRP   SC1   142  0.0000 ; C
  143   SNd    68   TRP   SC2   143  0.0000 ; C
  144   SC5    68   TRP   SC3   144  0.0000 ; C
  145   SC5    68   TRP   SC4   145  0.0000 ; C
  146    P4    69   PRO    BB   146  0.0000 ; C
  147    C3    69   PRO   SC1   147  0.0000 ; C
  148    P5    70   GLY    BB   148  0.0000 ; S
  149    P5    71   GLY    BB   149  0.0000 ; C
  150    Nd    72   GLN    BB   150  0.0000 ; 1
  151    P4    72   GLN   SC1   151  0.0000 ; 1
  152    N0    73   PRO    BB   152  0.0000 ; 1
  153    C3    73   PRO   SC1   153  0.0000 ; 1
  154    Nd    74   LEU    BB   154  0.0000 ; 1
  155   AC1    74   LEU   SC1   155  0.0000 ; 1
  156    Nd    75   CYS    BB   156  0.0000 ; 1
  157    C5    75   CYS   SC1   157  0.0000 ; 1
  158    N0    76   GLU    BB   158  0.0000 ; H
  159    Qa    76   GLU   SC1   159 -1.0000 ; H
  160    N0    77   TYR    BB   160  0.0000 ; H
  161   SC4    77   TYR   SC1   161  0.0000 ; H
  162   SC4    77   TYR   SC2   162  0.0000 ; H
  163   SP1    77   TYR   SC3   163  0.0000 ; H
  164    N0    78   SER    BB   164  0.0000 ; H
  165    P1    78   SER   SC1   165  0.0000 ; H
  166    N0    79   THR    BB   166  0.0000 ; H
  167    P1    79   THR   SC1   167  0.0000 ; H
  168    N0    80   PHE    BB   168  0.0000 ; H
  169   SC5    80   PHE   SC1   169  0.0000 ; H
  170   SC5    80   PHE   SC2   170  0.0000 ; H
  171   SC5    80   PHE   SC3   171  0.0000 ; H
  172    N0    81   ILE    BB   172  0.0000 ; H
  173   AC1    81   ILE   SC1   173  0.0000 ; H
  174    N0    82   LEU    BB   174  0.0000 ; H
  175   AC1    82   LEU   SC1   175  0.0000 ; H
  176    N0    83   LEU    BB   176  0.0000 ; H
  177   AC1    83   LEU   SC1   177  0.0000 ; H
  178    N0    84   PHE    BB   178  0.0000 ; H
  179   SC5    84   PHE   SC1   179  0.0000 ; H
  180   SC5    84   PHE   SC2   180  0.0000 ; H
  181   SC5    84   PHE   SC3   181  0.0000 ; H
  182    N0    85   PHE    BB   182  0.0000 ; H
  183   SC5    85   PHE   SC1   183  0.0000 ; H
  184   SC5    85   PHE   SC2   184  0.0000 ; H
  185   SC5    85   PHE   SC3   185  0.0000 ; H
  186    N0    86   SER    BB   186  0.0000 ; H
  187    P1    86   SER   SC1   187  0.0000 ; H
  188    N0    87   LEU    BB   188  0.0000 ; H
  189   AC1    87   LEU   SC1   189  0.0000 ; H
  190    N0    88   SER    BB   190  0.0000 ; H
  191    P1    88   SER   SC1   191  0.0000 ; H
  192    N0    89   GLY    BB   192  0.0000 ; H
  193    N0    90   LEU    BB   193  0.0000 ; H
  194   AC1    90   LEU   SC1   194  0.0000 ; H
  195    N0    91   SER    BB   195  0.0000 ; H
  196    P1    91   SER   SC1   196  0.0000 ; H
  197    N0    92   ILE    BB   197  0.0000 ; H
  198   AC1    92   ILE   SC1   198  0.0000 ; H
  199    N0    93   ILE    BB   199  0.0000 ; H
  200   AC1    93   ILE   SC1   200  0.0000 ; H
  201    N0    94   CYS    BB   201  0.0000 ; H
  202    C5    94   CYS   SC1   202  0.0000 ; H
  203    C5    95   ALA    BB   203  0.0000 ; H
  204    N0    96   MET    BB   204  0.0000 ; H
  205    C5    96   MET   SC1   205  0.0000 ; H
  206    N0    97   SER    BB   206  0.0000 ; H
  207    P1    97   SER   SC1   207  0.0000 ; H
  208    N0    98   VAL    BB   208  0.0000 ; H
  209   AC2    98   VAL   SC1   209  0.0000 ; H
  210    N0    99   GLU    BB   210  0.0000 ; H
  211    Qa    99   GLU   SC1   211 -1.0000 ; H
  212    N0   100   ARG    BB   212  0.0000 ; H
  213    N0   100   ARG   SC1   213  0.0000 ; H
  214    Qd   100   ARG   SC2   214  1.0000 ; H
  215    N0   101   TYR    BB   215  0.0000 ; H
  216   SC4   101   TYR   SC1   216  0.0000 ; H
  217   SC4   101   TYR   SC2   217  0.0000 ; H
  218   SP1   101   TYR   SC3   218  0.0000 ; H
  219    Na   102   LEU    BB   219  0.0000 ; 2
  220   AC1   102   LEU   SC1   220  0.0000 ; 2
  221    N0   103   ALA    BB   221  0.0000 ; 2
  222    Na   104   ILE    BB   222  0.0000 ; 2
  223   AC1   104   ILE   SC1   223  0.0000 ; 2
  224    Na   105   ASN    BB   224  0.0000 ; 2
  225    P5   105   ASN   SC1   225  0.0000 ; 2
  226    P5   106   HIS    BB   226  0.0000 ; C
  227   SC4   106   HIS   SC1   227  0.0000 ; C
  228   SP1   106   HIS   SC2   228  0.0000 ; C
  229   SP1   106   HIS   SC3   229  0.0000 ; C
  230    P4   107   ALA    BB   230  0.0000 ; S
  231   Nda   108   TYR    BB   231  0.0000 ; 3
  232   SC4   108   TYR   SC1   232  0.0000 ; 3
  233   SC4   108   TYR   SC2   233  0.0000 ; 3
  234   SP1   108   TYR   SC3   234  0.0000 ; 3
  235   Nda   109   PHE    BB   235  0.0000 ; 3
  236   SC5   109   PHE   SC1   236  0.0000 ; 3
  237   SC5   109   PHE   SC2   237  0.0000 ; 3
  238   SC5   109   PHE   SC3   238  0.0000 ; 3
  239   Nda   110   TYR    BB   239  0.0000 ; 3
  240   SC4   110   TYR   SC1   240  0.0000 ; 3
  241   SC4   110   TYR   SC2   241  0.0000 ; 3
  242   SP1   110   TYR   SC3   242  0.0000 ; 3
  243   Nda   111   SER    BB   243  0.0000 ; 3
  244    P1   111   SER   SC1   244  0.0000 ; 3
  245   Nda   112   HIS    BB   245  0.0000 ; T
  246   SC4   112   HIS   SC1   246  0.0000 ; T
  247   SP1   112   HIS   SC2   247  0.0000 ; T
  248   SP1   112   HIS   SC3   248  0.0000 ; T
  249   Nda   113   TYR    BB   249  0.0000 ; T
  250   SC4   113   TYR   SC1   250  0.0000 ; T
  251   SC4   113   TYR   SC2   251  0.0000 ; T
  252   SP1   113   TYR   SC3   252  0.0000 ; T
  253    P5   114   VAL    BB   253  0.0000 ; C
  254   AC2   114   VAL   SC1   254  0.0000 ; C
  255    P5   115   ASP    BB   255  0.0000 ; S
  256    Qa   115   ASP   SC1   256 -1.0000 ; S
  257    P5   116   LYS    BB   257  0.0000 ; S
  258    C3   116   LYS   SC1   258  0.0000 ; S
  259    Qd   116   LYS   SC2   259  1.0000 ; S
  260    Nd   117   ARG    BB   260  0.0000 ; 1
  261    N0   117   ARG   SC1   261  0.0000 ; 1
  262    Qd   117   ARG   SC2   262  1.0000 ; 1
  263    Nd   118   LEU    BB   263  0.0000 ; 1
  264   AC1   118   LEU   SC1   264  0.0000 ; 1
  265    N0   119   ALA    BB   265  0.0000 ; 1
  266    Nd   120   GLY    BB   266  0.0000 ; 1
  267    N0   121   LEU    BB   267  0.0000 ; H
  268   AC1   121   LEU   SC1   268  0.0000 ; H
  269    N0   122   THR    BB   269  0.0000 ; H
  270    P1   122   THR   SC1   270  0.0000 ; H
  271    N0   123   LEU    BB   271  0.0000 ; H
  272   AC1   123   LEU   SC1   272  0.0000 ; H
  273    N0   124   PHE    BB   273  0.0000 ; H
  274   SC5   124   PHE   SC1   274  0.0000 ; H
  275   SC5   124   PHE   SC2   275  0.0000 ; H
  276   SC5   124   PHE   SC3   276  0.0000 ; H
  277    C5   125   ALA    BB   277  0.0000 ; H
  278    N0   126   VAL    BB   278  0.0000 ; H
  279   AC2   126   VAL   SC1   279  0.0000 ; H
  280    N0   127   TYR    BB   280  0.0000 ; H
  281   SC4   127   TYR   SC1   281  0.0000 ; H
  282   SC4   127   TYR   SC2   282  0.0000 ; H
  283   SP1   127   TYR   SC3   283  0.0000 ; H
  284    C5   128   ALA    BB   284  0.0000 ; H
  285    N0   129   SER    BB   285  0.0000 ; H
  286    P1   129   SER   SC1   286  0.0000 ; H
  287    N0   130   ASN    BB   287  0.0000 ; H
  288    P5   130   ASN   SC1   288  0.0000 ; H
  289    N0   131   VAL    BB   289  0.0000 ; H
  290   AC2   131   VAL   SC1   290  0.0000 ; H
  291    Na   132   LEU    BB   291  0.0000 ; 2
  292   AC1   132   LEU   SC1   292  0.0000 ; 2
  293    Na   133   PHE    BB   293  0.0000 ; 2
  294   SC5   133   PHE   SC1   294  0.0000 ; 2
  295   SC5   133   PHE   SC2   295  0.0000 ; 2
  296   SC5   133   PHE   SC3   296  0.0000 ; 2
  297    Na   134   CYS    BB   297  0.0000 ; 2
  298    C5   134   CYS   SC1   298  0.0000 ; 2
  299    N0   135   ALA    BB   299  0.0000 ; 2
  300   Nda   136   LEU    BB   300  0.0000 ; T
  301   AC1   136   LEU   SC1   301  0.0000 ; T
  302    N0   137   PRO    BB   302  0.0000 ; T
  303    C3   137   PRO   SC1   303  0.0000 ; T
  304   Nda   138   ASN    BB   304  0.0000 ; T
  305    P5   138   ASN   SC1   305  0.0000 ; T
  306   Nda   139   MET    BB   306  0.0000 ; T
  307    C5   139   MET   SC1   307  0.0000 ; T
  308    P5   140   GLY    BB   308  0.0000 ; S
  309    P5   141   LEU    BB   309  0.0000 ; S
  310   AC1   141   LEU   SC1   310  0.0000 ; S
  311    P5   142   GLY    BB   311  0.0000 ; C
  312    P5   143   SER    BB   312  0.0000 ; C
  313    P1   143   SER   SC1   313  0.0000 ; C
  314   Nda   144   SER    BB   314  0.0000 ; E
  315    P1   144   SER   SC1   315  0.0000 ; E
  316   Nda   145   ARG    BB   316  0.0000 ; E
  317    N0   145   ARG   SC1   317  0.0000 ; E
  318    Qd   145   ARG   SC2   318  1.0000 ; E
  319   Nda   146   LEU    BB   319  0.0000 ; E
  320   AC1   146   LEU   SC1   320  0.0000 ; E
  321   Nda   147   GLN    BB   321  0.0000 ; E
  322    P4   147   GLN   SC1   322  0.0000 ; E
  323   Nda   148   TYR    BB   323  0.0000 ; T
  324   SC4   148   TYR   SC1   324  0.0000 ; T
  325   SC4   148   TYR   SC2   325  0.0000 ; T
  326   SP1   148   TYR   SC3   326  0.0000 ; T
  327    N0   149   PRO    BB   327  0.0000 ; T
  328    C3   149   PRO   SC1   328  0.0000 ; T
  329   Nda   150   ASP    BB   329  0.0000 ; T
  330    Qa   150   ASP   SC1   330 -1.0000 ; T
  331   Nda   151   THR    BB   331  0.0000 ; T
  332    P1   151   THR   SC1   332  0.0000 ; T
  333   Nda   152   TRP    BB   333  0.0000 ; E
  334   SC4   152   TRP   SC1   334  0.0000 ; E
  335   SNd   152   TRP   SC2   335  0.0000 ; E
  336   SC5   152   TRP   SC3   336  0.0000 ; E
  337   SC5   152   TRP   SC4   337  0.0000 ; E
  338   Nda   153   CYS    BB   338  0.0000 ; E
  339    C5   153   CYS   SC1   339  0.0000 ; E
  340   Nda   154   PHE    BB   340  0.0000 ; E
  341   SC5   154   PHE   SC1   341  0.0000 ; E
  342   SC5   154   PHE   SC2   342  0.0000 ; E
  343   SC5   154   PHE   SC3   343  0.0000 ; E
  344   Nda   155   ILE    BB   344  0.0000 ; E
  345   AC1   155   ILE   SC1   345  0.0000 ; E
  346    P5   156   ASP    BB   346  0.0000 ; C
  347    Qa   156   ASP   SC1   347 -1.0000 ; C
  348   Nda   157   TRP    BB   348  0.0000 ; T
  349   SC4   157   TRP   SC1   349  0.0000 ; T
  350   SNd   157   TRP   SC2   350  0.0000 ; T
  351   SC5   157   TRP   SC3   351  0.0000 ; T
  352   SC5   157   TRP   SC4   352  0.0000 ; T
  353   Nda   158   THR    BB   353  0.0000 ; T
  354    P1   158   THR   SC1   354  0.0000 ; T
  355    P5   159   THR    BB   355  0.0000 ; C
  356    P1   159   THR   SC1   356  0.0000 ; C
  357    P5   160   ASN    BB   357  0.0000 ; C
  358    P5   160   ASN   SC1   358  0.0000 ; C
  359    P5   161   VAL    BB   359  0.0000 ; S
  360   AC2   161   VAL   SC1   360  0.0000 ; S
  361    Nd   162   THR    BB   361  0.0000 ; 1
  362    P1   162   THR   SC1   362  0.0000 ; 1
  363    N0   163   ALA    BB   363  0.0000 ; 1
  364    Nd   164   HIS    BB   364  0.0000 ; 1
  365   SC4   164   HIS   SC1   365  0.0000 ; 1
  366   SP1   164   HIS   SC2   366  0.0000 ; 1
  367   SP1   164   HIS   SC3   367  0.0000 ; 1
  368    N0   165   ALA    BB   368  0.0000 ; 1
  369    C5   166   ALA    BB   369  0.0000 ; H
  370    N0   167   TYR    BB   370  0.0000 ; H
  371   SC4   167   TYR   SC1   371  0.0000 ; H
  372   SC4   167   TYR   SC2   372  0.0000 ; H
  373   SP1   167   TYR   SC3   373  0.0000 ; H
  374    N0   168   SER    BB   374  0.0000 ; H
  375    P1   168   SER   SC1   375  0.0000 ; H
  376    N0   169   TYR    BB   376  0.0000 ; H
  377   SC4   169   TYR   SC1   377  0.0000 ; H
  378   SC4   169   TYR   SC2   378  0.0000 ; H
  379   SP1   169   TYR   SC3   379  0.0000 ; H
  380    N0   170   MET    BB   380  0.0000 ; H
  381    C5   170   MET   SC1   381  0.0000 ; H
  382    N0   171   TYR    BB   382  0.0000 ; H
  383   SC4   171   TYR   SC1   383  0.0000 ; H
  384   SC4   171   TYR   SC2   384  0.0000 ; H
  385   SP1   171   TYR   SC3   385  0.0000 ; H
  386    C5   172   ALA    BB   386  0.0000 ; H
  387    N0   173   GLY    BB   387  0.0000 ; H
  388    N0   174   PHE    BB   388  0.0000 ; H
  389   SC5   174   PHE   SC1   389  0.0000 ; H
  390   SC5   174   PHE   SC2   390  0.0000 ; H
  391   SC5   174   PHE   SC3   391  0.0000 ; H
  392    N0   175   SER    BB   392  0.0000 ; H
  393    P1   175   SER   SC1   393  0.0000 ; H
  394    N0   176   SER    BB   394  0.0000 ; H
  395    P1   176   SER   SC1   395  0.0000 ; H
  396    N0   177   PHE    BB   396  0.0000 ; H
  397   SC5   177   PHE   SC1   397  0.0000 ; H
  398   SC5   177   PHE   SC2   398  0.0000 ; H
  399   SC5   177   PHE   SC3   399  0.0000 ; H
  400    N0   178   LEU    BB   400  0.0000 ; H
  401   AC1   178   LEU   SC1   401  0.0000 ; H
  402    N0   179   ILE    BB   402  0.0000 ; H
  403   AC1   179   ILE   SC1   403  0.0000 ; H
  404    N0   180   LEU    BB   404  0.0000 ; H
  405   AC1   180   LEU   SC1   405  0.0000 ; H
  406    C5   181   ALA    BB   406  0.0000 ; H
  407    N0   182   THR    BB   407  0.0000 ; H
  408    P1   182   THR   SC1   408  0.0000 ; H
  409    N0   183   VAL    BB   409  0.0000 ; H
  410   AC2   183   VAL   SC1   410  0.0000 ; H
  411    N0   184   LEU    BB   411  0.0000 ; H
  412   AC1   184   LEU   SC1   412  0.0000 ; H
  413    N0   185   CYS    BB   413  0.0000 ; H
  414    C5   185   CYS   SC1   414  0.0000 ; H
  415    N0   186   ASN    BB   415  0.0000 ; H
  416    P5   186   ASN   SC1   416  0.0000 ; H
  417    N0   187   VAL    BB   417  0.0000 ; H
  418   AC2   187   VAL   SC1   418  0.0000 ; H
  419    N0   188   LEU    BB   419  0.0000 ; H
  420   AC1   188   LEU   SC1   420  0.0000 ; H
  421    N0   189   VAL    BB   421  0.0000 ; H
  422   AC2   189   VAL   SC1   422  0.0000 ; H
  423    N0   190   CYS    BB   423  0.0000 ; H
  424    C5   190   CYS   SC1   424  0.0000 ; H
  425    N0   191   GLY    BB   425  0.0000 ; H
  426    C5   192   ALA    BB   426  0.0000 ; H
  427    Na   193   LEU    BB   427  0.0000 ; 2
  428   AC1   193   LEU   SC1   428  0.0000 ; 2
  429    Na   194   LEU    BB   429  0.0000 ; 2
  430   AC1   194   LEU   SC1   430  0.0000 ; 2
  431    Na   195   ARG    BB   431  0.0000 ; 2
  432    N0   195   ARG   SC1   432  0.0000 ; 2
  433    Qd   195   ARG   SC2   433  1.0000 ; 2
  434    Na   196   MET    BB   434  0.0000 ; 2
  435    C5   196   MET   SC1   435  0.0000 ; 2
  436    P5   197   HIS    BB   436  0.0000 ; S
  437   SC4   197   HIS   SC1   437  0.0000 ; S
  438   SP1   197   HIS   SC2   438  0.0000 ; S
  439   SP1   197   HIS   SC3   439  0.0000 ; S
  440    P5   198   ARG    BB   440  0.0000 ; C
  441    N0   198   ARG   SC1   441  0.0000 ; C
  442    Qd   198   ARG   SC2   442  1.0000 ; C
  443    P5   199   GLN    BB   443  0.0000 ; C
  444    P4   199   GLN   SC1   444  0.0000 ; C
  445    P5   200   ILE    BB   445  0.0000 ; S
  446   AC1   200   ILE   SC1   446  0.0000 ; S
  447    P4   201   ALA    BB   447  0.0000 ; C
  448    P5   202   GLY    BB   448  0.0000 ; S
  449    N0   203   ALA    BB   449  0.0000 ; T
  450    Nd   204   GLU    BB   450  0.0000 ; 1
  451    Qa   204   GLU   SC1   451 -1.0000 ; 1
  452    Nd   205   ILE    BB   452  0.0000 ; 1
  453   AC1   205   ILE   SC1   453  0.0000 ; 1
  454    Nd   206   GLN    BB   454  0.0000 ; 1
  455    P4   206   GLN   SC1   455  0.0000 ; 1
  456    Nd   207   MET    BB   456  0.0000 ; 1
  457    C5   207   MET   SC1   457  0.0000 ; 1
  458    N0   208   VAL    BB   458  0.0000 ; H
  459   AC2   208   VAL   SC1   459  0.0000 ; H
  460    N0   209   ILE    BB   460  0.0000 ; H
  461   AC1   209   ILE   SC1   461  0.0000 ; H
  462    N0   210   LEU    BB   462  0.0000 ; H
  463   AC1   210   LEU   SC1   463  0.0000 ; H
  464    N0   211   LEU    BB   464  0.0000 ; H
  465   AC1   211   LEU   SC1   465  0.0000 ; H
  466    N0   212   ILE    BB   466  0.0000 ; H
  467   AC1   212   ILE   SC1   467  0.0000 ; H
  468    C5   213   ALA    BB   468  0.0000 ; H
  469    N0   214   THR    BB   469  0.0000 ; H
  470    P1   214   THR   SC1   470  0.0000 ; H
  471    N0   215   SER    BB   471  0.0000 ; H
  472    P1   215   SER   SC1   472  0.0000 ; H
  473    N0   216   LEU    BB   473  0.0000 ; H
  474   AC1   216   LEU   SC1   474  0.0000 ; H
  475    Na   217   VAL    BB   475  0.0000 ; 2
  476   AC2   217   VAL   SC1   476  0.0000 ; 2
  477    Na   218   VAL    BB   477  0.0000 ; 2
  478   AC2   218   VAL   SC1   478  0.0000 ; 2
  479    Na   219   LEU    BB   479  0.0000 ; 2
  480   AC1   219   LEU   SC1   480  0.0000 ; 2
  481    Na   220   ILE    BB   481  0.0000 ; 2
  482   AC1   220   ILE   SC1   482  0.0000 ; 2
  483   Nda   221   CYS    BB   483  0.0000 ; T
  484    C5   221   CYS   SC1   484  0.0000 ; T
  485   Nda   222   SER    BB   485  0.0000 ; T
  486    P1   222   SER   SC1   486  0.0000 ; T
  487    Nd   223   ILE    BB   487  0.0000 ; 1
  488   AC1   223   ILE   SC1   488  0.0000 ; 1
  489    N0   224   PRO    BB   489  0.0000 ; 1
  490    C3   224   PRO   SC1   490  0.0000 ; 1
  491    Nd   225   LEU    BB   491  0.0000 ; 1
  492   AC1   225   LEU   SC1   492  0.0000 ; 1
  493    Nd   226   VAL    BB   493  0.0000 ; 1
  494   AC2   226   VAL   SC1   494  0.0000 ; 1
  495    N0   227   VAL    BB   495  0.0000 ; H
  496   AC2   227   VAL   SC1   496  0.0000 ; H
  497    N0   228   ARG    BB   497  0.0000 ; H
  498    N0   228   ARG   SC1   498  0.0000 ; H
  499    Qd   228   ARG   SC2   499  1.0000 ; H
  500    N0   229   VAL    BB   500  0.0000 ; H
  501   AC2   229   VAL   SC1   501  0.0000 ; H
  502    N0   230   PHE    BB   502  0.0000 ; H
  503   SC5   230   PHE   SC1   503  0.0000 ; H
  504   SC5   230   PHE   SC2   504  0.0000 ; H
  505   SC5   230   PHE   SC3   505  0.0000 ; H
  506    Na   231   VAL    BB   506  0.0000 ; 2
  507   AC2   231   VAL   SC1   507  0.0000 ; 2
  508    Na   232   ASN    BB   508  0.0000 ; 2
  509    P5   232   ASN   SC1   509  0.0000 ; 2
  510    Na   233   GLN    BB   510  0.0000 ; 2
  511    P4   233   GLN   SC1   511  0.0000 ; 2
  512    Na   234   LEU    BB   512  0.0000 ; 2
  513   AC1   234   LEU   SC1   513  0.0000 ; 2
  514    P5   235   TYR    BB   514  0.0000 ; S
  515   SC4   235   TYR   SC1   515  0.0000 ; S
  516   SC4   235   TYR   SC2   516  0.0000 ; S
  517   SP1   235   TYR   SC3   517  0.0000 ; S
  518    P5   236   GLN    BB   518  0.0000 ; C
  519    P4   236   GLN   SC1   519  0.0000 ; C
  520    P4   237   PRO    BB   520  0.0000 ; C
  521    C3   237   PRO   SC1   521  0.0000 ; C
  522    P5   238   SER    BB   522  0.0000 ; C
  523    P1   238   SER   SC1   523  0.0000 ; C
  524    P5   239   LEU    BB   524  0.0000 ; C
  525   AC1   239   LEU   SC1   525  0.0000 ; C
  526    P5   240   GLU    BB   526  0.0000 ; C
  527    Qa   240   GLU   SC1   527 -1.0000 ; C
  528    P5   241   ARG    BB   528  0.0000 ; S
  529    N0   241   ARG   SC1   529  0.0000 ; S
  530    Qd   241   ARG   SC2   530  1.0000 ; S
  531    P5   242   GLU    BB   531  0.0000 ; S
  532    Qa   242   GLU   SC1   532 -1.0000 ; S
  533   Nda   243   VAL    BB   533  0.0000 ; T
  534   AC2   243   VAL   SC1   534  0.0000 ; T
  535   Nda   244   SER    BB   535  0.0000 ; T
  536    P1   244   SER   SC1   536  0.0000 ; T
  537   Nda   245   LYS    BB   537  0.0000 ; T
  538    C3   245   LYS   SC1   538  0.0000 ; T
  539    Qd   245   LYS   SC2   539  1.0000 ; T
  540    P5   246   ASN    BB   540  0.0000 ; C
  541    P5   246   ASN   SC1   541  0.0000 ; C
  542    N0   247   PRO    BB   542  0.0000 ; 1
  543    C3   247   PRO   SC1   543  0.0000 ; 1
  544    Nd   248   ASP    BB   544  0.0000 ; 1
  545    Qa   248   ASP   SC1   545 -1.0000 ; 1
  546    Nd   249   LEU    BB   546  0.0000 ; 1
  547   AC1   249   LEU   SC1   547  0.0000 ; 1
  548    Nd   250   GLN    BB   548  0.0000 ; 1
  549    P4   250   GLN   SC1   549  0.0000 ; 1
  550    C5   251   ALA    BB   550  0.0000 ; H
  551    N0   252   ILE    BB   551  0.0000 ; H
  552   AC1   252   ILE   SC1   552  0.0000 ; H
  553    Na   253   ARG    BB   553  0.0000 ; 2
  554    N0   253   ARG   SC1   554  0.0000 ; 2
  555    Qd   253   ARG   SC2   555  1.0000 ; 2
  556    Na   254   ILE    BB   556  0.0000 ; 2
  557   AC1   254   ILE   SC1   557  0.0000 ; 2
  558    N0   255   ALA    BB   558  0.0000 ; 2
  559    Na   256   SER    BB   559  0.0000 ; 2
  560    P1   256   SER   SC1   560  0.0000 ; 2
  561    P5   257   VAL    BB   561  0.0000 ; S
  562   AC2   257   VAL   SC1   562  0.0000 ; S
  563    Nd   258   ASN    BB   563  0.0000 ; 1
  564    P5   258   ASN   SC1   564  0.0000 ; 1
  565    N0   259   PRO    BB   565  0.0000 ; 1
  566    C3   259   PRO   SC1   566  0.0000 ; 1
  567    Nd   260   ILE    BB   567  0.0000 ; 1
  568   AC1   260   ILE   SC1   568  0.0000 ; 1
  569    Nd   261   LEU    BB   569  0.0000 ; 1
  570   AC1   261   LEU   SC1   570  0.0000 ; 1
  571    N0   262   ASP    BB   571  0.0000 ; H
  572    Qa   262   ASP   SC1   572 -1.0000 ; H
  573    C5   263   PRO    BB   573  0.0000 ; H
  574    C3   263   PRO   SC1   574  0.0000 ; H
  575    N0   264   TRP    BB   575  0.0000 ; H
  576   SC4   264   TRP   SC1   576  0.0000 ; H
  577   SNd   264   TRP   SC2   577  0.0000 ; H
  578   SC5   264   TRP   SC3   578  0.0000 ; H
  579   SC5   264   TRP   SC4   579  0.0000 ; H
  580    Na   265   ILE    BB   580  0.0000 ; 2
  581   AC1   265   ILE   SC1   581  0.0000 ; 2
  582    Na   266   TYR    BB   582  0.0000 ; 2
  583   SC4   266   TYR   SC1   583  0.0000 ; 2
  584   SC4   266   TYR   SC2   584  0.0000 ; 2
  585   SP1   266   TYR   SC3   585  0.0000 ; 2
  586    Na   267   ILE    BB   586  0.0000 ; 2
  587   AC1   267   ILE   SC1   587  0.0000 ; 2
  588    Na   268   LEU    BB   588  0.0000 ; 2
  589   AC1   268   LEU   SC1   589  0.0000 ; 2
  590   Nda   269   LEU    BB   590  0.0000 ; T
  591   AC1   269   LEU   SC1   591  0.0000 ; T
  592    P5   270   ARG    BB   592  0.0000 ; C
  593    N0   270   ARG   SC1   593  0.0000 ; C
  594    Qd   270   ARG   SC2   594  1.0000 ; C
  595    Nd   271   LYS    BB   595  0.0000 ; 1
  596    C3   271   LYS   SC1   596  0.0000 ; 1
  597    Qd   271   LYS   SC2   597  1.0000 ; 1
  598    Nd   272   THR    BB   598  0.0000 ; 1
  599    P1   272   THR   SC1   599  0.0000 ; 1
  600    Nd   273   VAL    BB   600  0.0000 ; 1
  601   AC2   273   VAL   SC1   601  0.0000 ; 1
  602    Nd   274   LEU    BB   602  0.0000 ; 1
  603   AC1   274   LEU   SC1   603  0.0000 ; 1
  604    N0   275   SER    BB   604  0.0000 ; H
  605    P1   275   SER   SC1   605  0.0000 ; H
  606    N0   276   LYS    BB   606  0.0000 ; H
  607    C3   276   LYS   SC1   607  0.0000 ; H
  608    Qd   276   LYS   SC2   608  1.0000 ; H
  609    N0   277   ALA    BB   609  0.0000 ; 2
  610    Na   278   ILE    BB   610  0.0000 ; 2
  611   AC1   278   ILE   SC1   611  0.0000 ; 2
  612    Na   279   GLU    BB   612  0.0000 ; 2
  613    Qa   279   GLU   SC1   613 -1.0000 ; 2
  614    Na   280   LYS    BB   614  0.0000 ; 2
  615    C3   280   LYS   SC1   615  0.0000 ; 2
  616    Qd   280   LYS   SC2   616  1.0000 ; 2
  617    P5   281   ILE    BB   617  0.0000 ; S
  618   AC1   281   ILE   SC1   618  0.0000 ; S
  619    P5   282   LYS    BB   619  0.0000 ; C
  620    C3   282   LYS   SC1   620  0.0000 ; C
  621    Qd   282   LYS   SC2   621  1.0000 ; C
  622    P5   283   CYS    BB   622  0.0000 ; C
  623    C5   283   CYS   SC1   623  0.0000 ; C

[ bonds ]
; Backbone bonds
   49    51      1   0.35000  1250 ; LEU(T)-CYS(T)
   51    53      1   0.35000  1250 ; CYS(T)-LYS(S)
   53    56      1   0.35000  1250 ; LYS(S)-SER(S)
   56    58      1   0.35000  1250 ; SER(S)-ARG(S)
   58    61      1   0.35000  1250 ; ARG(S)-LYS(C)
   61    64      1   0.35000  1250 ; LYS(C)-GLU(C)
   64    66      1   0.35000  1250 ; GLU(C)-GLN(S)
   66    68      1   0.35000  1250 ; GLN(S)-LYS(T)
   68    71      1   0.35000  1250 ; LYS(T)-GLU(T)
  138   139      1   0.35000  1250 ; GLY(S)-GLN(S)
  139   141      1   0.35000  1250 ; GLN(S)-TRP(C)
  141   146      1   0.35000  1250 ; TRP(C)-PRO(C)
  146   148      1   0.35000  1250 ; PRO(C)-GLY(S)
  148   149      1   0.35000  1250 ; GLY(S)-GLY(C)
  226   230      1   0.35000  1250 ; HIS(C)-ALA(S)
  245   249      1   0.35000  1250 ; HIS(T)-TYR(T)
  249   253      1   0.35000  1250 ; TYR(T)-VAL(C)
  253   255      1   0.35000  1250 ; VAL(C)-ASP(S)
  255   257      1   0.35000  1250 ; ASP(S)-LYS(S)
  300   302      1   0.35000  1250 ; LEU(T)-PRO(T)
  302   304      1   0.35000  1250 ; PRO(T)-ASN(T)
  304   306      1   0.35000  1250 ; ASN(T)-MET(T)
  306   308      1   0.35000  1250 ; MET(T)-GLY(S)
  308   309      1   0.35000  1250 ; GLY(S)-LEU(S)
  309   311      1   0.35000  1250 ; LEU(S)-GLY(C)
  311   312      1   0.35000  1250 ; GLY(C)-SER(C)
  312   314      1   0.35000  1250 ; SER(C)-SER(E)
  314   316      1   0.35000  1250 ; SER(E)-ARG(E)
  316   319      1   0.35000  1250 ; ARG(E)-LEU(E)
  319   321      1   0.35000  1250 ; LEU(E)-GLN(E)
  321   323      1   0.35000  1250 ; GLN(E)-TYR(T)
  323   327      1   0.35000  1250 ; TYR(T)-PRO(T)
  327   329      1   0.35000  1250 ; PRO(T)-ASP(T)
  329   331      1   0.35000  1250 ; ASP(T)-THR(T)
  331   333      1   0.35000  1250 ; THR(T)-TRP(E)
  333   338      1   0.35000  1250 ; TRP(E)-CYS(E)
  338   340      1   0.35000  1250 ; CYS(E)-PHE(E)
  340   344      1   0.35000  1250 ; PHE(E)-ILE(E)
  344   346      1   0.35000  1250 ; ILE(E)-ASP(C)
  346   348      1   0.35000  1250 ; ASP(C)-TRP(T)
  348   353      1   0.35000  1250 ; TRP(T)-THR(T)
  353   355      1   0.35000  1250 ; THR(T)-THR(C)
  355   357      1   0.35000  1250 ; THR(C)-ASN(C)
  357   359      1   0.35000  1250 ; ASN(C)-VAL(S)
  436   440      1   0.35000  1250 ; HIS(S)-ARG(C)
  440   443      1   0.35000  1250 ; ARG(C)-GLN(C)
  443   445      1   0.35000  1250 ; GLN(C)-ILE(S)
  445   447      1   0.35000  1250 ; ILE(S)-ALA(C)
  447   448      1   0.35000  1250 ; ALA(C)-GLY(S)
  448   449      1   0.35000  1250 ; GLY(S)-ALA(T)
  483   485      1   0.35000  1250 ; CYS(T)-SER(T)
  514   518      1   0.35000  1250 ; TYR(S)-GLN(C)
  518   520      1   0.35000  1250 ; GLN(C)-PRO(C)
  520   522      1   0.35000  1250 ; PRO(C)-SER(C)
  522   524      1   0.35000  1250 ; SER(C)-LEU(C)
  524   526      1   0.35000  1250 ; LEU(C)-GLU(C)
  526   528      1   0.35000  1250 ; GLU(C)-ARG(S)
  528   531      1   0.35000  1250 ; ARG(S)-GLU(S)
  531   533      1   0.35000  1250 ; GLU(S)-VAL(T)
  533   535      1   0.35000  1250 ; VAL(T)-SER(T)
  535   537      1   0.35000  1250 ; SER(T)-LYS(T)
  537   540      1   0.35000  1250 ; LYS(T)-ASN(C)
  590   592      1   0.35000  1250 ; LEU(T)-ARG(C)
  617   619      1   0.35000  1250 ; ILE(S)-LYS(C)
  619   622      1   0.35000  1250 ; LYS(C)-CYS(C)
#ifndef NO_RUBBER_BANDS
#ifndef RUBBER_FC
#define RUBBER_FC 500.000000
#endif
    1     7      6   0.49722 RUBBER_FC*0.955679
    1     9      6   0.59646 RUBBER_FC*0.873647
    1    11      6   0.84788 RUBBER_FC*0.328047
    1   129      6   0.85994 RUBBER_FC*0.297238
    3     9      6   0.44496 RUBBER_FC*0.976986
    3    11      6   0.62312 RUBBER_FC*0.838951
    3    13      6   0.87654 RUBBER_FC*0.256488
    3   129      6   0.89585 RUBBER_FC*0.212094
    5    11      6   0.55131 RUBBER_FC*0.919212
    5    13      6   0.73410 RUBBER_FC*0.625313
    5    15      6   0.87013 RUBBER_FC*0.271966
    5   124      6   0.83108 RUBBER_FC*0.372127
    5   129      6   0.64637 RUBBER_FC*0.803502
    5   133      6   0.84768 RUBBER_FC*0.328550
    7    13      6   0.57242 RUBBER_FC*0.899841
    7    15      6   0.63081 RUBBER_FC*0.827766
    7    16      6   0.86611 RUBBER_FC*0.281864
    7   122      6   0.82933 RUBBER_FC*0.376773
    7   124      6   0.64258 RUBBER_FC*0.809615
    7   126      6   0.88757 RUBBER_FC*0.230680
    7   127      6   0.85905 RUBBER_FC*0.299487
    7   129      6   0.60394 RUBBER_FC*0.864525
    7   133      6   0.75344 RUBBER_FC*0.577648
    9    15      6   0.48073 RUBBER_FC*0.963648
    9    16      6   0.62711 RUBBER_FC*0.833205
    9    18      6   0.83283 RUBBER_FC*0.367499
    9   124      6   0.86715 RUBBER_FC*0.279279
   11    16      6   0.49738 RUBBER_FC*0.955594
   11    18      6   0.62335 RUBBER_FC*0.838622
   11    20      6   0.82981 RUBBER_FC*0.375513
   11   124      6   0.87078 RUBBER_FC*0.270378
   13    18      6   0.47027 RUBBER_FC*0.968073
   13    20      6   0.59676 RUBBER_FC*0.873288
   13    24      6   0.81038 RUBBER_FC*0.427563
   13   116      6   0.69415 RUBBER_FC*0.714899
   13   118      6   0.86507 RUBBER_FC*0.284436
   13   122      6   0.71538 RUBBER_FC*0.668913
   13   124      6   0.67144 RUBBER_FC*0.759652
   15    20      6   0.51747 RUBBER_FC*0.944025
   15    24      6   0.63270 RUBBER_FC*0.824938
   15    26      6   0.84585 RUBBER_FC*0.333311
   15   116      6   0.83084 RUBBER_FC*0.372779
   15   124      6   0.80766 RUBBER_FC*0.434879
   16    24      6   0.48661 RUBBER_FC*0.960953
   16    26      6   0.60341 RUBBER_FC*0.865188
   16    30      6   0.81235 RUBBER_FC*0.422250
   18    26      6   0.49074 RUBBER_FC*0.958965
   18    30      6   0.61313 RUBBER_FC*0.852670
   18    31      6   0.82331 RUBBER_FC*0.392852
   18   108      6   0.86872 RUBBER_FC*0.275418
   18   116      6   0.84214 RUBBER_FC*0.342970
   18   559      6   0.86523 RUBBER_FC*0.284023
   18   561      6   0.83067 RUBBER_FC*0.373228
   18   565      6   0.82756 RUBBER_FC*0.381490
   18   567      6   0.79068 RUBBER_FC*0.480442
   20    30      6   0.48797 RUBBER_FC*0.960306
   20    31      6   0.60556 RUBBER_FC*0.862489
   20    33      6   0.79640 RUBBER_FC*0.465143
   20   108      6   0.71977 RUBBER_FC*0.658918
   20   110      6   0.81730 RUBBER_FC*0.408963
   20   116      6   0.74379 RUBBER_FC*0.601718
   20   565      6   0.87051 RUBBER_FC*0.271051
   20   567      6   0.89726 RUBBER_FC*0.209006
   24    31      6   0.49928 RUBBER_FC*0.954592
   24    33      6   0.58218 RUBBER_FC*0.889762
   24    35      6   0.77238 RUBBER_FC*0.528905
   26    33      6   0.49548 RUBBER_FC*0.956581
   26    35      6   0.55767 RUBBER_FC*0.913711
   26    36      6   0.75077 RUBBER_FC*0.584375
   26   565      6   0.72909 RUBBER_FC*0.637241
   26   567      6   0.62390 RUBBER_FC*0.837840
   30    35      6   0.49813 RUBBER_FC*0.955204
   30    36      6   0.55488 RUBBER_FC*0.916164
   30    38      6   0.75388 RUBBER_FC*0.576535
   30   101      6   0.80231 RUBBER_FC*0.449253
   30   103      6   0.70510 RUBBER_FC*0.691658
   30   108      6   0.74627 RUBBER_FC*0.595587
   30   110      6   0.89844 RUBBER_FC*0.206423
   30   563      6   0.88130 RUBBER_FC*0.245227
   30   565      6   0.57037 RUBBER_FC*0.901867
   30   567      6   0.59794 RUBBER_FC*0.871880
   30   569      6   0.88802 RUBBER_FC*0.229655
   30   573      6   0.88673 RUBBER_FC*0.232618
   31    36      6   0.50058 RUBBER_FC*0.953895
   31    38      6   0.56547 RUBBER_FC*0.906578
   31    40      6   0.78675 RUBBER_FC*0.490923
   31   103      6   0.71271 RUBBER_FC*0.674892
   31   108      6   0.85287 RUBBER_FC*0.315204
   31   565      6   0.84077 RUBBER_FC*0.346566
   31   567      6   0.87607 RUBBER_FC*0.257616
   33    38      6   0.48697 RUBBER_FC*0.960783
   33    40      6   0.59786 RUBBER_FC*0.871968
   33    42      6   0.80570 RUBBER_FC*0.440152
   35    40      6   0.49046 RUBBER_FC*0.959100
   35    42      6   0.58949 RUBBER_FC*0.881710
   35    43      6   0.80971 RUBBER_FC*0.429361
   35   565      6   0.80842 RUBBER_FC*0.432834
   35   567      6   0.72206 RUBBER_FC*0.653669
   35   569      6   0.88111 RUBBER_FC*0.245654
   35   571      6   0.84395 RUBBER_FC*0.338254
   35   573      6   0.62898 RUBBER_FC*0.830473
   35   575      6   0.78430 RUBBER_FC*0.497439
   36    42      6   0.46826 RUBBER_FC*0.968869
   36    43      6   0.59620 RUBBER_FC*0.873953
   36    45      6   0.81817 RUBBER_FC*0.406617
   36    96      6   0.63682 RUBBER_FC*0.818660
   36    97      6   0.77928 RUBBER_FC*0.510751
   36   101      6   0.80010 RUBBER_FC*0.455189
   36   103      6   0.73990 RUBBER_FC*0.611273
   36   565      6   0.77466 RUBBER_FC*0.522915
   36   567      6   0.80772 RUBBER_FC*0.434702
   36   571      6   0.81166 RUBBER_FC*0.424100
   36   573      6   0.63573 RUBBER_FC*0.820333
   36   575      6   0.89710 RUBBER_FC*0.209340
   38    43      6   0.47122 RUBBER_FC*0.967690
   38    45      6   0.60745 RUBBER_FC*0.860088
   38    47      6   0.81609 RUBBER_FC*0.412200
   38    96      6   0.82679 RUBBER_FC*0.383543
   38    97      6   0.89262 RUBBER_FC*0.219274
   38   103      6   0.88680 RUBBER_FC*0.232464
   38   573      6   0.88783 RUBBER_FC*0.230102
   40    45      6   0.48544 RUBBER_FC*0.961504
   40    47      6   0.61360 RUBBER_FC*0.852051
   40    49      6   0.79247 RUBBER_FC*0.475665
   40   573      6   0.82270 RUBBER_FC*0.394471
   42    47      6   0.52111 RUBBER_FC*0.941696
   42    49      6   0.58331 RUBBER_FC*0.888538
   42    51      6   0.80869 RUBBER_FC*0.432094
   42    91      6   0.79037 RUBBER_FC*0.481270
   42    96      6   0.77432 RUBBER_FC*0.523825
   42   573      6   0.62783 RUBBER_FC*0.832157
   42   575      6   0.85235 RUBBER_FC*0.316534
   42   582      6   0.74274 RUBBER_FC*0.604314
   42   586      6   0.79176 RUBBER_FC*0.477571
   43    49      6   0.45450 RUBBER_FC*0.973903
   43    51      6   0.55669 RUBBER_FC*0.914582
   43    53      6   0.81672 RUBBER_FC*0.410524
   43    89      6   0.89953 RUBBER_FC*0.204053
   43    91      6   0.67428 RUBBER_FC*0.754307
   43    96      6   0.76037 RUBBER_FC*0.560022
   43    97      6   0.86450 RUBBER_FC*0.285845
   45    51      6   0.51750 RUBBER_FC*0.944009
   45    53      6   0.64942 RUBBER_FC*0.798474
   45    56      6   0.84560 RUBBER_FC*0.333964
   47    53      6   0.55717 RUBBER_FC*0.914156
   47    56      6   0.64421 RUBBER_FC*0.806995
   47    58      6   0.87717 RUBBER_FC*0.254996
   49    56      6   0.62071 RUBBER_FC*0.842331
   49    58      6   0.84711 RUBBER_FC*0.330021
   49    81      6   0.64276 RUBBER_FC*0.809327
   49    85      6   0.74665 RUBBER_FC*0.594655
   49    89      6   0.81451 RUBBER_FC*0.416439
   49    91      6   0.67757 RUBBER_FC*0.748030
   51    58      6   0.87065 RUBBER_FC*0.270702
   51    81      6   0.76252 RUBBER_FC*0.554504
   51    85      6   0.76251 RUBBER_FC*0.554529
   51    91      6   0.75917 RUBBER_FC*0.563076
   53    61      6   0.76307 RUBBER_FC*0.553080
   56    64      6   0.84162 RUBBER_FC*0.344329
   56    73      6   0.89458 RUBBER_FC*0.214905
   58    66      6   0.85314 RUBBER_FC*0.314513
   58    73      6   0.84887 RUBBER_FC*0.325472
   61    68      6   0.79730 RUBBER_FC*0.462711
   61    71      6   0.76285 RUBBER_FC*0.553656
   61    73      6   0.62465 RUBBER_FC*0.836762
   61    75      6   0.89228 RUBBER_FC*0.220024
   64    71      6   0.70337 RUBBER_FC*0.695400
   64    73      6   0.72113 RUBBER_FC*0.655809
   66    73      6   0.55411 RUBBER_FC*0.916829
   66    75      6   0.76964 RUBBER_FC*0.536059
   68    75      6   0.61534 RUBBER_FC*0.849715
   68    77      6   0.79626 RUBBER_FC*0.465514
   68   243      6   0.89679 RUBBER_FC*0.210026
   68   253      6   0.87368 RUBBER_FC*0.263364
   68   255      6   0.78283 RUBBER_FC*0.501353
   71    77      6   0.57229 RUBBER_FC*0.899971
   71    81      6   0.72994 RUBBER_FC*0.635222
   71   255      6   0.87848 RUBBER_FC*0.251880
   71   449      6   0.81013 RUBBER_FC*0.428214
   71   450      6   0.86027 RUBBER_FC*0.296420
   71   456      6   0.87483 RUBBER_FC*0.260599
   73    81      6   0.47550 RUBBER_FC*0.965920
   73    85      6   0.63805 RUBBER_FC*0.816759
   73    87      6   0.83801 RUBBER_FC*0.353801
   73   255      6   0.84395 RUBBER_FC*0.338256
   75    85      6   0.46525 RUBBER_FC*0.970033
   75    87      6   0.61899 RUBBER_FC*0.844727
   75    89      6   0.80443 RUBBER_FC*0.443568
   75   255      6   0.58962 RUBBER_FC*0.881573
   75   257      6   0.79356 RUBBER_FC*0.472745
   75   265      6   0.83315 RUBBER_FC*0.366640
   77    87      6   0.48671 RUBBER_FC*0.960906
   77    89      6   0.60416 RUBBER_FC*0.864255
   77    91      6   0.79628 RUBBER_FC*0.465461
   77   204      6   0.82672 RUBBER_FC*0.383750
   77   255      6   0.78824 RUBBER_FC*0.486972
   77   456      6   0.87209 RUBBER_FC*0.267198
   81    89      6   0.47314 RUBBER_FC*0.966906
   81    91      6   0.57544 RUBBER_FC*0.896802
   81    93      6   0.80450 RUBBER_FC*0.443371
   85    91      6   0.46398 RUBBER_FC*0.970513
   85    93      6   0.59706 RUBBER_FC*0.872931
   85    94      6   0.80133 RUBBER_FC*0.451892
   85   255      6   0.87077 RUBBER_FC*0.270414
   85   265      6   0.85257 RUBBER_FC*0.315962
   87    93      6   0.48551 RUBBER_FC*0.961468
   87    94      6   0.60461 RUBBER_FC*0.863687
   87    96      6   0.81211 RUBBER_FC*0.422901
   87   197      6   0.83571 RUBBER_FC*0.359863
   87   204      6   0.85208 RUBBER_FC*0.317221
   87   265      6   0.77473 RUBBER_FC*0.522729
   87   266      6   0.88540 RUBBER_FC*0.235676
   89    94      6   0.47130 RUBBER_FC*0.967655
   89    96      6   0.58870 RUBBER_FC*0.882603
   89    97      6   0.80538 RUBBER_FC*0.441000
   91    96      6   0.47045 RUBBER_FC*0.967999
   91    97      6   0.60889 RUBBER_FC*0.858233
   91    99      6   0.81455 RUBBER_FC*0.416349
   93    97      6   0.47231 RUBBER_FC*0.967245
   93    99      6   0.61097 RUBBER_FC*0.855520
   93   101      6   0.81950 RUBBER_FC*0.403042
   94    99      6   0.47069 RUBBER_FC*0.967902
   94   101      6   0.61415 RUBBER_FC*0.851311
   94   103      6   0.82838 RUBBER_FC*0.379314
   94   190      6   0.84849 RUBBER_FC*0.326462
   94   192      6   0.79033 RUBBER_FC*0.481388
   94   197      6   0.82781 RUBBER_FC*0.380844
   96   101      6   0.48713 RUBBER_FC*0.960706
   96   103      6   0.63073 RUBBER_FC*0.827889
   96   105      6   0.83756 RUBBER_FC*0.355004
   96   565      6   0.80918 RUBBER_FC*0.430772
   96   571      6   0.78867 RUBBER_FC*0.485819
   96   573      6   0.80494 RUBBER_FC*0.442176
   97   103      6   0.48024 RUBBER_FC*0.963867
   97   105      6   0.60604 RUBBER_FC*0.861885
   97   107      6   0.80051 RUBBER_FC*0.454108
   99   105      6   0.48812 RUBBER_FC*0.960235
   99   107      6   0.59877 RUBBER_FC*0.870873
   99   108      6   0.82366 RUBBER_FC*0.391907
   99   182      6   0.78028 RUBBER_FC*0.508100
   99   190      6   0.84764 RUBBER_FC*0.328655
   99   192      6   0.89388 RUBBER_FC*0.216461
  101   107      6   0.47344 RUBBER_FC*0.966780
  101   108      6   0.60559 RUBBER_FC*0.862451
  101   110      6   0.78810 RUBBER_FC*0.487335
  101   182      6   0.82688 RUBBER_FC*0.383314
  101   563      6   0.82650 RUBBER_FC*0.384338
  101   565      6   0.63158 RUBBER_FC*0.826614
  103   108      6   0.49832 RUBBER_FC*0.955100
  103   110      6   0.57098 RUBBER_FC*0.901264
  103   112      6   0.80073 RUBBER_FC*0.453501
  103   565      6   0.77758 RUBBER_FC*0.515245
  105   110      6   0.46537 RUBBER_FC*0.969985
  105   112      6   0.60070 RUBBER_FC*0.868530
  105   114      6   0.82273 RUBBER_FC*0.394391
  107   112      6   0.48050 RUBBER_FC*0.963754
  107   114      6   0.60223 RUBBER_FC*0.866647
  107   116      6   0.81515 RUBBER_FC*0.414737
  107   172      6   0.78747 RUBBER_FC*0.489015
  107   174      6   0.87004 RUBBER_FC*0.272191
  107   182      6   0.77057 RUBBER_FC*0.533621
  107   565      6   0.87486 RUBBER_FC*0.260510
  108   114      6   0.47989 RUBBER_FC*0.964023
  108   116      6   0.57821 RUBBER_FC*0.893948
  108   118      6   0.83236 RUBBER_FC*0.368727
  108   559      6   0.86591 RUBBER_FC*0.282358
  108   565      6   0.79546 RUBBER_FC*0.467649
  110   116      6   0.58814 RUBBER_FC*0.883231
  110   118      6   0.73566 RUBBER_FC*0.621547
  112   118      6   0.62541 RUBBER_FC*0.835678
  112   120      6   0.76428 RUBBER_FC*0.549948
  112   164      6   0.86904 RUBBER_FC*0.274641
  112   172      6   0.83667 RUBBER_FC*0.357329
  114   120      6   0.55087 RUBBER_FC*0.919588
  114   122      6   0.66889 RUBBER_FC*0.764379
  114   124      6   0.85581 RUBBER_FC*0.307690
  114   164      6   0.81650 RUBBER_FC*0.411093
  114   172      6   0.87188 RUBBER_FC*0.267725
  116   122      6   0.50359 RUBBER_FC*0.952246
  116   124      6   0.60497 RUBBER_FC*0.863236
  116   126      6   0.79014 RUBBER_FC*0.481890
  118   124      6   0.49524 RUBBER_FC*0.956704
  118   126      6   0.56256 RUBBER_FC*0.909288
  118   127      6   0.79022 RUBBER_FC*0.481680
  120   126      6   0.46312 RUBBER_FC*0.970833
  120   127      6   0.58140 RUBBER_FC*0.890590
  120   129      6   0.81990 RUBBER_FC*0.401978
  120   141      6   0.87970 RUBBER_FC*0.248979
  120   146      6   0.83249 RUBBER_FC*0.368397
  120   331      6   0.87033 RUBBER_FC*0.271487
  122   127      6   0.45644 RUBBER_FC*0.973235
  122   129      6   0.60867 RUBBER_FC*0.858512
  122   133      6   0.82017 RUBBER_FC*0.401261
  122   139      6   0.85051 RUBBER_FC*0.321245
  122   331      6   0.80185 RUBBER_FC*0.450499
  124   129      6   0.47417 RUBBER_FC*0.966479
  124   133      6   0.61858 RUBBER_FC*0.845287
  124   135      6   0.85552 RUBBER_FC*0.308431
  124   139      6   0.87904 RUBBER_FC*0.250536
  126   133      6   0.51793 RUBBER_FC*0.943735
  126   135      6   0.66982 RUBBER_FC*0.762668
  126   138      6   0.79175 RUBBER_FC*0.477600
  126   139      6   0.69697 RUBBER_FC*0.709017
  126   141      6   0.76338 RUBBER_FC*0.552288
  126   146      6   0.70698 RUBBER_FC*0.687573
  127   135      6   0.53214 RUBBER_FC*0.934148
  127   138      6   0.51328 RUBBER_FC*0.946620
  127   139      6   0.43447 RUBBER_FC*0.980023
  127   141      6   0.60009 RUBBER_FC*0.869282
  127   146      6   0.71794 RUBBER_FC*0.663099
  127   331      6   0.69201 RUBBER_FC*0.719315
  129   138      6   0.48751 RUBBER_FC*0.960527
  129   139      6   0.60479 RUBBER_FC*0.863458
  129   141      6   0.86074 RUBBER_FC*0.295246
  133   139      6   0.65672 RUBBER_FC*0.786116
  133   141      6   0.88537 RUBBER_FC*0.235743
  135   141      6   0.67895 RUBBER_FC*0.745383
  135   146      6   0.78602 RUBBER_FC*0.492884
  138   146      6   0.89311 RUBBER_FC*0.218162
  138   329      6   0.82621 RUBBER_FC*0.385105
  138   331      6   0.79620 RUBBER_FC*0.465662
  139   148      6   0.83059 RUBBER_FC*0.373442
  139   327      6   0.84702 RUBBER_FC*0.330265
  139   329      6   0.64797 RUBBER_FC*0.800876
  139   331      6   0.60947 RUBBER_FC*0.857483
  139   333      6   0.88704 RUBBER_FC*0.231895
  141   149      6   0.78937 RUBBER_FC*0.483935
  141   329      6   0.63892 RUBBER_FC*0.815392
  141   331      6   0.62453 RUBBER_FC*0.836937
  141   333      6   0.80006 RUBBER_FC*0.455299
  146   154      6   0.87080 RUBBER_FC*0.270329
  148   152      6   0.76436 RUBBER_FC*0.549754
  148   154      6   0.65285 RUBBER_FC*0.792735
  148   156      6   0.82781 RUBBER_FC*0.380834
  149   154      6   0.47815 RUBBER_FC*0.964786
  149   156      6   0.61798 RUBBER_FC*0.846111
  149   158      6   0.84394 RUBBER_FC*0.338265
  150   156      6   0.47700 RUBBER_FC*0.965280
  150   158      6   0.62383 RUBBER_FC*0.837933
  150   160      6   0.81596 RUBBER_FC*0.412561
  150   314      6   0.79991 RUBBER_FC*0.455704
  150   316      6   0.83832 RUBBER_FC*0.353001
  152   158      6   0.49197 RUBBER_FC*0.958358
  152   160      6   0.60413 RUBBER_FC*0.864284
  152   164      6   0.82062 RUBBER_FC*0.400046
  154   160      6   0.48112 RUBBER_FC*0.963474
  154   164      6   0.60475 RUBBER_FC*0.863516
  154   166      6   0.80511 RUBBER_FC*0.441737
  154   338      6   0.82020 RUBBER_FC*0.401163
  156   164      6   0.49961 RUBBER_FC*0.954415
  156   166      6   0.60354 RUBBER_FC*0.865027
  156   168      6   0.80818 RUBBER_FC*0.433465
  156   314      6   0.66986 RUBBER_FC*0.762583
  156   316      6   0.65209 RUBBER_FC*0.794017
  156   319      6   0.85707 RUBBER_FC*0.304486
  156   333      6   0.80265 RUBBER_FC*0.448335
  156   338      6   0.59712 RUBBER_FC*0.872856
  156   340      6   0.67449 RUBBER_FC*0.753926
  158   166      6   0.49041 RUBBER_FC*0.959126
  158   168      6   0.60254 RUBBER_FC*0.866269
  158   172      6   0.81779 RUBBER_FC*0.407652
  158   302      6   0.81237 RUBBER_FC*0.422205
  158   304      6   0.71770 RUBBER_FC*0.663652
  158   312      6   0.80341 RUBBER_FC*0.446305
  158   314      6   0.68242 RUBBER_FC*0.738611
  158   316      6   0.80507 RUBBER_FC*0.441838
  158   338      6   0.78255 RUBBER_FC*0.502101
  158   340      6   0.75258 RUBBER_FC*0.579813
  160   168      6   0.49152 RUBBER_FC*0.958579
  160   172      6   0.61812 RUBBER_FC*0.845927
  160   174      6   0.83462 RUBBER_FC*0.362750
  160   338      6   0.84093 RUBBER_FC*0.346126
  160   340      6   0.89872 RUBBER_FC*0.205811
  164   172      6   0.48228 RUBBER_FC*0.962952
  164   174      6   0.61294 RUBBER_FC*0.852930
  164   176      6   0.81337 RUBBER_FC*0.419517
  164   333      6   0.89365 RUBBER_FC*0.216963
  164   338      6   0.61459 RUBBER_FC*0.850723
  164   340      6   0.72862 RUBBER_FC*0.638348
  166   174      6   0.49911 RUBBER_FC*0.954680
  166   176      6   0.60821 RUBBER_FC*0.859111
  166   178      6   0.80809 RUBBER_FC*0.433720
  166   297      6   0.76196 RUBBER_FC*0.555938
  166   302      6   0.88031 RUBBER_FC*0.247557
  166   312      6   0.86117 RUBBER_FC*0.294161
  166   314      6   0.82305 RUBBER_FC*0.393542
  166   316      6   0.85712 RUBBER_FC*0.304376
  166   338      6   0.63491 RUBBER_FC*0.821591
  166   340      6   0.58678 RUBBER_FC*0.884745
  166   344      6   0.74207 RUBBER_FC*0.605966
  168   176      6   0.49990 RUBBER_FC*0.954260
  168   178      6   0.59913 RUBBER_FC*0.870440
  168   182      6   0.82144 RUBBER_FC*0.397845
  168   289      6   0.83830 RUBBER_FC*0.353041
  168   293      6   0.86800 RUBBER_FC*0.277204
  168   297      6   0.54952 RUBBER_FC*0.920716
  168   299      6   0.75425 RUBBER_FC*0.575603
  168   302      6   0.84367 RUBBER_FC*0.338971
  168   304      6   0.89823 RUBBER_FC*0.206880
  168   340      6   0.87010 RUBBER_FC*0.272044
  172   178      6   0.48499 RUBBER_FC*0.961709
  172   182      6   0.60266 RUBBER_FC*0.866118
  172   186      6   0.79815 RUBBER_FC*0.460441
  172   297      6   0.76995 RUBBER_FC*0.535255
  174   182      6   0.50137 RUBBER_FC*0.953469
  174   186      6   0.59145 RUBBER_FC*0.879490
  174   188      6   0.78270 RUBBER_FC*0.501699
  174   297      6   0.85623 RUBBER_FC*0.306622
  176   186      6   0.50720 RUBBER_FC*0.950209
  176   188      6   0.58158 RUBBER_FC*0.890395
  176   190      6   0.78845 RUBBER_FC*0.486396
  176   287      6   0.78721 RUBBER_FC*0.489716
  176   289      6   0.88743 RUBBER_FC*0.231013
  176   293      6   0.81752 RUBBER_FC*0.408363
  176   297      6   0.65371 RUBBER_FC*0.791270
  178   188      6   0.48513 RUBBER_FC*0.961647
  178   190      6   0.58247 RUBBER_FC*0.889448
  178   192      6   0.81780 RUBBER_FC*0.407611
  178   280      6   0.84206 RUBBER_FC*0.343183
  178   287      6   0.60398 RUBBER_FC*0.864476
  178   289      6   0.72836 RUBBER_FC*0.638969
  178   293      6   0.81697 RUBBER_FC*0.409834
  178   297      6   0.68589 RUBBER_FC*0.731728
  182   190      6   0.46132 RUBBER_FC*0.971499
  182   192      6   0.60028 RUBBER_FC*0.869050
  182   193      6   0.80274 RUBBER_FC*0.448093
  182   287      6   0.87272 RUBBER_FC*0.265669
  186   192      6   0.49832 RUBBER_FC*0.955102
  186   193      6   0.61513 RUBBER_FC*0.849990
  186   195      6   0.81188 RUBBER_FC*0.423531
  186   392      6   0.87718 RUBBER_FC*0.254956
  186   485      6   0.75930 RUBBER_FC*0.562757
  186   558      6   0.84341 RUBBER_FC*0.339653
  188   193      6   0.48848 RUBBER_FC*0.960060
  188   195      6   0.58377 RUBBER_FC*0.888040
  188   197      6   0.80272 RUBBER_FC*0.448159
  188   278      6   0.86404 RUBBER_FC*0.286979
  188   287      6   0.74151 RUBBER_FC*0.607332
  188   388      6   0.84919 RUBBER_FC*0.324661
  188   392      6   0.74024 RUBBER_FC*0.610445
  190   195      6   0.48316 RUBBER_FC*0.962554
  190   197      6   0.58679 RUBBER_FC*0.884733
  190   199      6   0.77511 RUBBER_FC*0.521748
  190   278      6   0.74934 RUBBER_FC*0.587947
  190   280      6   0.83447 RUBBER_FC*0.363138
  190   287      6   0.81008 RUBBER_FC*0.428358
  192   197      6   0.50500 RUBBER_FC*0.951460
  192   199      6   0.58139 RUBBER_FC*0.890605
  192   201      6   0.78780 RUBBER_FC*0.488144
  192   400      6   0.89768 RUBBER_FC*0.208091
  192   477      6   0.77075 RUBBER_FC*0.533153
  193   199      6   0.49360 RUBBER_FC*0.957539
  193   201      6   0.59697 RUBBER_FC*0.873038
  193   203      6   0.80813 RUBBER_FC*0.433606
  193   388      6   0.89018 RUBBER_FC*0.224753
  193   392      6   0.70308 RUBBER_FC*0.696021
  193   394      6   0.89266 RUBBER_FC*0.219178
  193   396      6   0.85443 RUBBER_FC*0.311218
  193   400      6   0.58944 RUBBER_FC*0.881774
  193   402      6   0.72008 RUBBER_FC*0.658217
  193   407      6   0.89708 RUBBER_FC*0.209402
  193   477      6   0.80719 RUBBER_FC*0.436124
  193   479      6   0.86348 RUBBER_FC*0.288383
  193   485      6   0.88099 RUBBER_FC*0.245943
  195   201      6   0.47829 RUBBER_FC*0.964722
  195   203      6   0.59164 RUBBER_FC*0.879268
  195   204      6   0.84201 RUBBER_FC*0.343312
  195   278      6   0.78250 RUBBER_FC*0.502232
  195   392      6   0.82962 RUBBER_FC*0.376019
  195   396      6   0.87987 RUBBER_FC*0.248595
  195   400      6   0.63590 RUBBER_FC*0.820081
  195   402      6   0.85358 RUBBER_FC*0.313368
  197   203      6   0.43722 RUBBER_FC*0.979260
  197   204      6   0.61378 RUBBER_FC*0.851805
  197   206      6   0.80295 RUBBER_FC*0.447542
  197   269      6   0.87945 RUBBER_FC*0.249580
  197   271      6   0.85374 RUBBER_FC*0.312970
  197   278      6   0.86880 RUBBER_FC*0.275221
  197   400      6   0.86083 RUBBER_FC*0.295006
  199   204      6   0.49650 RUBBER_FC*0.956052
  199   206      6   0.60303 RUBBER_FC*0.865659
  199   208      6   0.80932 RUBBER_FC*0.430405
  199   400      6   0.76856 RUBBER_FC*0.538861
  199   402      6   0.84334 RUBBER_FC*0.339848
  199   406      6   0.84359 RUBBER_FC*0.339192
  199   407      6   0.71817 RUBBER_FC*0.662580
  199   464      6   0.87103 RUBBER_FC*0.269787
  199   469      6   0.86013 RUBBER_FC*0.296768
  199   471      6   0.73914 RUBBER_FC*0.613131
  201   206      6   0.48645 RUBBER_FC*0.961030
  201   208      6   0.59787 RUBBER_FC*0.871953
  201   210      6   0.79115 RUBBER_FC*0.479200
  201   396      6   0.89757 RUBBER_FC*0.208323
  201   400      6   0.62457 RUBBER_FC*0.836873
  201   402      6   0.74797 RUBBER_FC*0.591361
  201   404      6   0.85742 RUBBER_FC*0.303618
  201   406      6   0.61532 RUBBER_FC*0.849739
  201   407      6   0.58346 RUBBER_FC*0.888379
  201   409      6   0.88810 RUBBER_FC*0.229483
  201   413      6   0.86956 RUBBER_FC*0.273375
  203   208      6   0.53188 RUBBER_FC*0.934333
  203   210      6   0.61579 RUBBER_FC*0.849109
  203   212      6   0.85834 RUBBER_FC*0.301278
  203   265      6   0.85528 RUBBER_FC*0.309051
  203   269      6   0.84525 RUBBER_FC*0.334864
  203   406      6   0.87099 RUBBER_FC*0.269871
  203   407      6   0.86072 RUBBER_FC*0.295288
  204   210      6   0.46079 RUBBER_FC*0.971692
  204   212      6   0.60528 RUBBER_FC*0.862843
  204   215      6   0.80848 RUBBER_FC*0.432666
  204   407      6   0.82878 RUBBER_FC*0.378237
  204   413      6   0.88944 RUBBER_FC*0.226426
  204   464      6   0.81746 RUBBER_FC*0.408533
  206   212      6   0.49121 RUBBER_FC*0.958734
  206   215      6   0.61334 RUBBER_FC*0.852392
  206   219      6   0.81072 RUBBER_FC*0.426637
  206   406      6   0.75278 RUBBER_FC*0.579299
  206   407      6   0.60641 RUBBER_FC*0.861412
  206   409      6   0.82151 RUBBER_FC*0.397660
  206   411      6   0.83094 RUBBER_FC*0.372516
  206   413      6   0.58483 RUBBER_FC*0.886888
  206   415      6   0.72568 RUBBER_FC*0.645238
  206   464      6   0.78938 RUBBER_FC*0.483913
  208   215      6   0.48003 RUBBER_FC*0.963962
  208   219      6   0.59486 RUBBER_FC*0.875529
  208   221      6   0.78868 RUBBER_FC*0.485798
  208   406      6   0.77312 RUBBER_FC*0.526967
  208   407      6   0.75230 RUBBER_FC*0.580507
  208   411      6   0.86521 RUBBER_FC*0.284094
  208   413      6   0.63633 RUBBER_FC*0.819410
  208   415      6   0.86403 RUBBER_FC*0.287009
  210   219      6   0.47342 RUBBER_FC*0.966788
  210   221      6   0.57698 RUBBER_FC*0.895224
  210   222      6   0.83227 RUBBER_FC*0.368965
  210   226      6   0.89095 RUBBER_FC*0.223003
  210   239      6   0.89462 RUBBER_FC*0.214821
  210   413      6   0.86203 RUBBER_FC*0.292001
  212   221      6   0.42764 RUBBER_FC*0.981820
  212   222      6   0.60697 RUBBER_FC*0.860703
  212   224      6   0.80498 RUBBER_FC*0.442083
  212   226      6   0.81108 RUBBER_FC*0.425669
  212   413      6   0.74821 RUBBER_FC*0.590755
  212   415      6   0.84413 RUBBER_FC*0.337779
  212   419      6   0.89434 RUBBER_FC*0.215442
  212   421      6   0.78791 RUBBER_FC*0.487838
  212   458      6   0.88960 RUBBER_FC*0.226069
  215   222      6   0.48971 RUBBER_FC*0.959466
  215   224      6   0.59553 RUBBER_FC*0.874744
  215   226      6   0.68886 RUBBER_FC*0.725748
  215   413      6   0.63504 RUBBER_FC*0.821390
  215   415      6   0.78431 RUBBER_FC*0.497414
  215   419      6   0.69980 RUBBER_FC*0.703043
  215   421      6   0.66715 RUBBER_FC*0.767570
  219   224      6   0.49609 RUBBER_FC*0.956269
  219   226      6   0.45190 RUBBER_FC*0.974774
  219   230      6   0.74035 RUBBER_FC*0.610179
  219   235      6   0.75568 RUBBER_FC*0.571982
  219   239      6   0.75017 RUBBER_FC*0.585855
  221   226      6   0.43667 RUBBER_FC*0.979416
  221   230      6   0.62676 RUBBER_FC*0.833721
  221   231      6   0.87631 RUBBER_FC*0.257048
  221   235      6   0.81482 RUBBER_FC*0.415620
  221   239      6   0.71820 RUBBER_FC*0.662524
  221   445      6   0.89952 RUBBER_FC*0.204073
  222   230      6   0.71321 RUBBER_FC*0.673793
  222   419      6   0.87437 RUBBER_FC*0.261699
  222   421      6   0.74203 RUBBER_FC*0.606047
  222   426      6   0.76091 RUBBER_FC*0.558625
  222   443      6   0.82100 RUBBER_FC*0.399043
  222   445      6   0.78820 RUBBER_FC*0.487060
  224   421      6   0.89618 RUBBER_FC*0.211367
  224   426      6   0.82610 RUBBER_FC*0.385387
  226   235      6   0.61500 RUBBER_FC*0.850172
  226   239      6   0.68225 RUBBER_FC*0.738937
  230   239      6   0.52348 RUBBER_FC*0.940134
  230   243      6   0.63832 RUBBER_FC*0.816326
  230   245      6   0.78670 RUBBER_FC*0.491058
  231   243      6   0.48085 RUBBER_FC*0.963594
  231   245      6   0.52743 RUBBER_FC*0.937458
  231   249      6   0.83695 RUBBER_FC*0.356590
  231   253      6   0.88192 RUBBER_FC*0.243775
  235   245      6   0.44063 RUBBER_FC*0.978283
  235   249      6   0.66044 RUBBER_FC*0.779613
  235   253      6   0.72594 RUBBER_FC*0.644633
  239   249      6   0.54574 RUBBER_FC*0.923806
  239   253      6   0.48715 RUBBER_FC*0.960700
  239   255      6   0.81093 RUBBER_FC*0.426070
  243   253      6   0.51372 RUBBER_FC*0.946350
  243   255      6   0.84083 RUBBER_FC*0.346396
  245   255      6   0.87640 RUBBER_FC*0.256815
  249   257      6   0.71747 RUBBER_FC*0.664180
  249   260      6   0.66546 RUBBER_FC*0.770649
  249   263      6   0.69147 RUBBER_FC*0.720431
  253   260      6   0.65121 RUBBER_FC*0.795489
  253   263      6   0.64368 RUBBER_FC*0.807851
  253   265      6   0.74993 RUBBER_FC*0.586479
  255   263      6   0.57365 RUBBER_FC*0.898607
  255   265      6   0.50552 RUBBER_FC*0.951164
  255   266      6   0.75999 RUBBER_FC*0.560996
  257   265      6   0.45041 RUBBER_FC*0.975265
  257   266      6   0.55279 RUBBER_FC*0.917958
  257   267      6   0.73406 RUBBER_FC*0.625394
  257   269      6   0.88737 RUBBER_FC*0.231142
  260   266      6   0.49521 RUBBER_FC*0.956718
  260   267      6   0.52922 RUBBER_FC*0.936214
  260   269      6   0.73737 RUBBER_FC*0.617421
  263   267      6   0.47059 RUBBER_FC*0.967942
  263   269      6   0.54475 RUBBER_FC*0.924598
  263   271      6   0.78717 RUBBER_FC*0.489819
  265   269      6   0.50255 RUBBER_FC*0.952823
  265   271      6   0.64042 RUBBER_FC*0.813044
  265   273      6   0.86197 RUBBER_FC*0.292155
  266   271      6   0.47142 RUBBER_FC*0.967609
  266   273      6   0.61542 RUBBER_FC*0.849598
  266   277      6   0.78342 RUBBER_FC*0.499779
  267   273      6   0.49493 RUBBER_FC*0.956863
  267   277      6   0.56911 RUBBER_FC*0.903091
  267   278      6   0.81730 RUBBER_FC*0.408948
  269   277      6   0.44809 RUBBER_FC*0.976010
  269   278      6   0.59854 RUBBER_FC*0.871159
  269   280      6   0.80437 RUBBER_FC*0.443710
  271   278      6   0.48976 RUBBER_FC*0.959441
  271   280      6   0.60623 RUBBER_FC*0.861634
  271   284      6   0.80802 RUBBER_FC*0.433915
  273   280      6   0.48357 RUBBER_FC*0.962369
  273   284      6   0.59249 RUBBER_FC*0.878287
  273   285      6   0.81384 RUBBER_FC*0.418247
  277   284      6   0.51002 RUBBER_FC*0.948567
  277   285      6   0.62505 RUBBER_FC*0.836183
  277   287      6   0.83032 RUBBER_FC*0.374150
  278   285      6   0.48012 RUBBER_FC*0.963919
  278   287      6   0.57191 RUBBER_FC*0.900351
  278   289      6   0.78914 RUBBER_FC*0.484548
  280   287      6   0.48518 RUBBER_FC*0.961621
  280   289      6   0.59426 RUBBER_FC*0.876228
  280   291      6   0.80740 RUBBER_FC*0.435579
  284   289      6   0.51705 RUBBER_FC*0.944291
  284   291      6   0.63928 RUBBER_FC*0.814832
  284   293      6   0.85646 RUBBER_FC*0.306051
  285   291      6   0.48368 RUBBER_FC*0.962314
  285   293      6   0.60644 RUBBER_FC*0.861369
  285   297      6   0.80949 RUBBER_FC*0.429953
  287   293      6   0.48040 RUBBER_FC*0.963798
  287   297      6   0.57960 RUBBER_FC*0.892497
  287   299      6   0.75978 RUBBER_FC*0.561532
  289   297      6   0.47780 RUBBER_FC*0.964935
  289   299      6   0.53553 RUBBER_FC*0.931681
  289   300      6   0.80826 RUBBER_FC*0.433269
  291   299      6   0.44217 RUBBER_FC*0.977827
  291   300      6   0.61113 RUBBER_FC*0.855317
  291   302      6   0.87479 RUBBER_FC*0.260694
  293   300      6   0.53243 RUBBER_FC*0.933943
  293   302      6   0.74898 RUBBER_FC*0.588841
  297   302      6   0.59914 RUBBER_FC*0.870429
  297   304      6   0.74282 RUBBER_FC*0.604113
  297   306      6   0.89193 RUBBER_FC*0.220821
  297   311      6   0.88074 RUBBER_FC*0.246535
  299   304      6   0.54585 RUBBER_FC*0.923717
  299   306      6   0.62417 RUBBER_FC*0.837454
  299   308      6   0.77489 RUBBER_FC*0.522321
  299   311      6   0.84726 RUBBER_FC*0.329634
  300   306      6   0.45641 RUBBER_FC*0.973246
  300   308      6   0.47347 RUBBER_FC*0.966769
  300   309      6   0.58129 RUBBER_FC*0.890704
  300   311      6   0.57459 RUBBER_FC*0.897666
  300   312      6   0.84784 RUBBER_FC*0.328134
  302   308      6   0.42617 RUBBER_FC*0.982188
  302   309      6   0.52486 RUBBER_FC*0.939210
  302   311      6   0.35517 RUBBER_FC*0.993996
  302   312      6   0.55256 RUBBER_FC*0.918160
  302   314      6   0.79828 RUBBER_FC*0.460080
  304   309      6   0.76510 RUBBER_FC*0.547829
  304   311      6   0.59024 RUBBER_FC*0.880862
  304   312      6   0.70796 RUBBER_FC*0.685430
  304   314      6   0.85293 RUBBER_FC*0.315050
  306   311      6   0.64776 RUBBER_FC*0.801218
  308   312      6   0.73939 RUBBER_FC*0.612513
  308   363      6   0.85702 RUBBER_FC*0.304632
  308   364      6   0.85207 RUBBER_FC*0.317242
  309   361      6   0.87072 RUBBER_FC*0.270533
  309   363      6   0.56279 RUBBER_FC*0.909080
  309   364      6   0.52275 RUBBER_FC*0.940619
  309   368      6   0.82250 RUBBER_FC*0.395027
  309   369      6   0.77537 RUBBER_FC*0.521068
  309   370      6   0.65633 RUBBER_FC*0.786779
  311   344      6   0.82596 RUBBER_FC*0.385771
  311   346      6   0.76663 RUBBER_FC*0.543868
  311   363      6   0.77025 RUBBER_FC*0.534461
  311   364      6   0.61078 RUBBER_FC*0.855779
  311   370      6   0.77241 RUBBER_FC*0.528815
  312   340      6   0.67289 RUBBER_FC*0.756935
  312   344      6   0.53322 RUBBER_FC*0.933366
  312   346      6   0.51116 RUBBER_FC*0.947891
  312   348      6   0.85495 RUBBER_FC*0.309888
  312   364      6   0.75268 RUBBER_FC*0.579550
  314   338      6   0.78337 RUBBER_FC*0.499932
  314   340      6   0.52673 RUBBER_FC*0.937937
  314   344      6   0.52955 RUBBER_FC*0.935986
  314   346      6   0.57618 RUBBER_FC*0.896039
  316   333      6   0.69117 RUBBER_FC*0.721034
  316   338      6   0.52636 RUBBER_FC*0.938196
  316   340      6   0.37519 RUBBER_FC*0.991666
  316   344      6   0.51339 RUBBER_FC*0.946554
  316   346      6   0.63575 RUBBER_FC*0.820305
  316   348      6   0.88556 RUBBER_FC*0.235315
  319   327      6   0.79331 RUBBER_FC*0.473415
  319   329      6   0.66007 RUBBER_FC*0.780265
  319   331      6   0.77188 RUBBER_FC*0.530209
  319   333      6   0.55523 RUBBER_FC*0.915857
  319   338      6   0.59332 RUBBER_FC*0.877333
  319   340      6   0.60163 RUBBER_FC*0.867396
  319   344      6   0.75684 RUBBER_FC*0.569039
  319   346      6   0.84461 RUBBER_FC*0.336534
  321   329      6   0.47567 RUBBER_FC*0.965848
  321   331      6   0.56654 RUBBER_FC*0.905565
  321   333      6   0.42738 RUBBER_FC*0.981884
  321   338      6   0.61614 RUBBER_FC*0.848626
  321   340      6   0.73904 RUBBER_FC*0.613372
  323   331      6   0.63721 RUBBER_FC*0.818052
  323   333      6   0.62776 RUBBER_FC*0.832261
  323   338      6   0.86773 RUBBER_FC*0.277867
  323   526      6   0.88220 RUBBER_FC*0.243120
  323   528      6   0.86667 RUBBER_FC*0.280459
  323   533      6   0.87494 RUBBER_FC*0.260315
  323   540      6   0.89096 RUBBER_FC*0.222993
  323   544      6   0.83847 RUBBER_FC*0.352588
  323   546      6   0.85135 RUBBER_FC*0.319088
  327   333      6   0.69327 RUBBER_FC*0.716717
  329   338      6   0.85740 RUBBER_FC*0.303650
  340   348      6   0.82042 RUBBER_FC*0.400576
  344   353      6   0.83913 RUBBER_FC*0.350854
  346   355      6   0.62271 RUBBER_FC*0.839525
  346   364      6   0.71983 RUBBER_FC*0.658792
  346   368      6   0.79698 RUBBER_FC*0.463563
  346   374      6   0.84746 RUBBER_FC*0.329136
  346   508      6   0.86122 RUBBER_FC*0.294020
  346   510      6   0.86114 RUBBER_FC*0.294237
  348   364      6   0.81897 RUBBER_FC*0.404477
  348   368      6   0.74898 RUBBER_FC*0.588852
  348   374      6   0.79300 RUBBER_FC*0.474230
  348   497      6   0.81860 RUBBER_FC*0.405471
  348   500      6   0.66863 RUBBER_FC*0.764852
  348   502      6   0.83188 RUBBER_FC*0.370008
  348   506      6   0.79448 RUBBER_FC*0.470290
  348   508      6   0.50684 RUBBER_FC*0.950417
  348   510      6   0.54536 RUBBER_FC*0.924111
  348   512      6   0.84672 RUBBER_FC*0.331031
  348   514      6   0.84807 RUBBER_FC*0.327544
  353   359      6   0.78557 RUBBER_FC*0.494067
  353   364      6   0.83946 RUBBER_FC*0.349990
  353   368      6   0.76602 RUBBER_FC*0.545452
  353   508      6   0.64421 RUBBER_FC*0.807002
  353   510      6   0.60338 RUBBER_FC*0.865221
  353   512      6   0.83722 RUBBER_FC*0.355895
  353   514      6   0.81286 RUBBER_FC*0.420885
  353   518      6   0.89258 RUBBER_FC*0.219349
  355   361      6   0.73900 RUBBER_FC*0.613454
  355   363      6   0.85446 RUBBER_FC*0.311123
  355   364      6   0.67205 RUBBER_FC*0.758513
  355   368      6   0.62904 RUBBER_FC*0.830395
  355   508      6   0.85842 RUBBER_FC*0.301075
  355   510      6   0.71035 RUBBER_FC*0.680160
  357   363      6   0.79415 RUBBER_FC*0.471158
  357   364      6   0.76514 RUBBER_FC*0.547737
  357   368      6   0.72463 RUBBER_FC*0.647696
  359   364      6   0.57469 RUBBER_FC*0.897557
  359   368      6   0.60730 RUBBER_FC*0.860280
  359   369      6   0.83029 RUBBER_FC*0.374220
  361   368      6   0.48638 RUBBER_FC*0.961063
  361   369      6   0.57139 RUBBER_FC*0.900864
  361   370      6   0.81973 RUBBER_FC*0.402425
  363   369      6   0.49274 RUBBER_FC*0.957971
  363   370      6   0.64708 RUBBER_FC*0.802342
  363   374      6   0.87393 RUBBER_FC*0.262753
  364   370      6   0.47131 RUBBER_FC*0.967653
  364   374      6   0.62335 RUBBER_FC*0.838620
  364   376      6   0.81680 RUBBER_FC*0.410298
  368   374      6   0.51941 RUBBER_FC*0.942789
  368   376      6   0.64008 RUBBER_FC*0.813574
  368   380      6   0.86244 RUBBER_FC*0.290985
  368   510      6   0.67614 RUBBER_FC*0.750788
  368   512      6   0.88318 RUBBER_FC*0.240834
  369   376      6   0.50920 RUBBER_FC*0.949047
  369   380      6   0.64212 RUBBER_FC*0.810341
  369   382      6   0.85645 RUBBER_FC*0.306055
  370   380      6   0.48301 RUBBER_FC*0.962621
  370   382      6   0.61489 RUBBER_FC*0.850314
  370   386      6   0.80243 RUBBER_FC*0.448929
  374   382      6   0.49259 RUBBER_FC*0.958049
  374   386      6   0.58369 RUBBER_FC*0.888132
  374   387      6   0.80678 RUBBER_FC*0.437225
  374   500      6   0.69023 RUBBER_FC*0.722953
  374   502      6   0.79096 RUBBER_FC*0.479689
  374   510      6   0.77287 RUBBER_FC*0.527630
  376   386      6   0.47220 RUBBER_FC*0.967289
  376   387      6   0.59805 RUBBER_FC*0.871742
  376   388      6   0.81968 RUBBER_FC*0.402560
  376   500      6   0.78606 RUBBER_FC*0.492767
  376   502      6   0.78253 RUBBER_FC*0.502147
  376   510      6   0.85177 RUBBER_FC*0.318012
  380   387      6   0.46837 RUBBER_FC*0.968825
  380   388      6   0.59798 RUBBER_FC*0.871830
  380   392      6   0.80806 RUBBER_FC*0.433805
  382   388      6   0.48635 RUBBER_FC*0.961077
  382   392      6   0.60443 RUBBER_FC*0.863912
  382   394      6   0.79314 RUBBER_FC*0.473878
  382   493      6   0.82573 RUBBER_FC*0.386391
  382   500      6   0.87152 RUBBER_FC*0.268588
  386   392      6   0.52686 RUBBER_FC*0.937854
  386   394      6   0.61283 RUBBER_FC*0.853076
  386   396      6   0.83636 RUBBER_FC*0.358166
  386   491      6   0.88052 RUBBER_FC*0.247056
  386   493      6   0.61208 RUBBER_FC*0.854067
  386   495      6   0.80360 RUBBER_FC*0.445802
  386   500      6   0.70698 RUBBER_FC*0.687569
  386   502      6   0.75400 RUBBER_FC*0.576219
  387   394      6   0.47144 RUBBER_FC*0.967599
  387   396      6   0.59427 RUBBER_FC*0.876222
  387   400      6   0.82173 RUBBER_FC*0.397076
  388   396      6   0.47046 RUBBER_FC*0.967995
  388   400      6   0.62000 RUBBER_FC*0.843330
  388   402      6   0.81885 RUBBER_FC*0.404807
  392   400      6   0.48672 RUBBER_FC*0.960899
  392   402      6   0.61120 RUBBER_FC*0.855224
  392   404      6   0.81108 RUBBER_FC*0.425683
  392   487      6   0.87894 RUBBER_FC*0.250778
  392   493      6   0.80257 RUBBER_FC*0.448565
  394   402      6   0.48449 RUBBER_FC*0.961943
  394   404      6   0.59182 RUBBER_FC*0.879058
  394   406      6   0.78968 RUBBER_FC*0.483126
  394   493      6   0.88019 RUBBER_FC*0.247838
  396   404      6   0.48723 RUBBER_FC*0.960658
  396   406      6   0.57929 RUBBER_FC*0.892820
  396   407      6   0.81762 RUBBER_FC*0.408101
  400   406      6   0.46465 RUBBER_FC*0.970262
  400   407      6   0.61458 RUBBER_FC*0.850734
  400   409      6   0.82438 RUBBER_FC*0.389993
  402   407      6   0.48799 RUBBER_FC*0.960299
  402   409      6   0.61348 RUBBER_FC*0.852203
  402   411      6   0.81310 RUBBER_FC*0.420231
  402   479      6   0.80899 RUBBER_FC*0.431294
  404   409      6   0.49402 RUBBER_FC*0.957328
  404   411      6   0.59781 RUBBER_FC*0.872033
  404   413      6   0.81052 RUBBER_FC*0.427188
  406   411      6   0.52124 RUBBER_FC*0.941608
  406   413      6   0.62768 RUBBER_FC*0.832376
  406   415      6   0.84775 RUBBER_FC*0.328371
  407   413      6   0.49018 RUBBER_FC*0.959237
  407   415      6   0.61475 RUBBER_FC*0.850510
  407   417      6   0.82049 RUBBER_FC*0.400410
  407   471      6   0.81053 RUBBER_FC*0.427141
  409   415      6   0.49231 RUBBER_FC*0.958185
  409   417      6   0.60779 RUBBER_FC*0.859648
  409   419      6   0.80601 RUBBER_FC*0.439322
  411   417      6   0.48953 RUBBER_FC*0.959554
  411   419      6   0.59734 RUBBER_FC*0.872593
  411   421      6   0.81647 RUBBER_FC*0.411171
  413   419      6   0.47338 RUBBER_FC*0.966807
  413   421      6   0.60560 RUBBER_FC*0.862443
  413   423      6   0.82361 RUBBER_FC*0.392043
  415   421      6   0.48381 RUBBER_FC*0.962257
  415   423      6   0.61624 RUBBER_FC*0.848493
  415   425      6   0.79948 RUBBER_FC*0.456855
  415   464      6   0.89326 RUBBER_FC*0.217842
  415   466      6   0.82161 RUBBER_FC*0.397385
  417   423      6   0.49854 RUBBER_FC*0.954987
  417   425      6   0.58269 RUBBER_FC*0.889212
  417   426      6   0.78113 RUBBER_FC*0.505855
  419   425      6   0.48156 RUBBER_FC*0.963278
  419   426      6   0.56011 RUBBER_FC*0.911526
  419   427      6   0.80640 RUBBER_FC*0.438250
  421   426      6   0.46491 RUBBER_FC*0.970164
  421   427      6   0.61311 RUBBER_FC*0.852700
  421   429      6   0.82185 RUBBER_FC*0.396766
  423   427      6   0.48765 RUBBER_FC*0.960460
  423   429      6   0.60898 RUBBER_FC*0.858110
  423   431      6   0.81281 RUBBER_FC*0.421029
  425   429      6   0.48630 RUBBER_FC*0.961097
  425   431      6   0.59901 RUBBER_FC*0.870587
  425   434      6   0.81327 RUBBER_FC*0.419773
  426   431      6   0.51654 RUBBER_FC*0.944611
  426   434      6   0.62678 RUBBER_FC*0.833697
  426   436      6   0.79667 RUBBER_FC*0.464409
  426   440      6   0.71990 RUBBER_FC*0.658630
  427   434      6   0.49021 RUBBER_FC*0.959224
  427   436      6   0.52630 RUBBER_FC*0.938230
  427   440      6   0.49244 RUBBER_FC*0.958121
  427   443      6   0.75572 RUBBER_FC*0.571885
  429   436      6   0.52316 RUBBER_FC*0.940348
  429   440      6   0.66220 RUBBER_FC*0.776495
  431   440      6   0.67833 RUBBER_FC*0.746583
  434   443      6   0.76418 RUBBER_FC*0.550207
  440   447      6   0.80739 RUBBER_FC*0.435588
  443   448      6   0.80338 RUBBER_FC*0.446394
  443   450      6   0.89099 RUBBER_FC*0.222926
  445   449      6   0.84188 RUBBER_FC*0.343649
  445   450      6   0.68837 RUBBER_FC*0.726745
  445   452      6   0.89051 RUBBER_FC*0.224015
  447   450      6   0.66153 RUBBER_FC*0.777695
  447   452      6   0.82362 RUBBER_FC*0.392014
  448   452      6   0.62394 RUBBER_FC*0.837780
  448   454      6   0.79508 RUBBER_FC*0.468675
  449   454      6   0.52262 RUBBER_FC*0.940700
  449   456      6   0.64017 RUBBER_FC*0.813444
  449   458      6   0.86460 RUBBER_FC*0.285586
  450   456      6   0.45962 RUBBER_FC*0.972115
  450   458      6   0.59977 RUBBER_FC*0.869671
  450   460      6   0.80100 RUBBER_FC*0.452770
  452   458      6   0.48780 RUBBER_FC*0.960388
  452   460      6   0.60122 RUBBER_FC*0.867894
  452   462      6   0.81523 RUBBER_FC*0.414505
  452   610      6   0.88578 RUBBER_FC*0.234801
  454   460      6   0.47877 RUBBER_FC*0.964513
  454   462      6   0.60768 RUBBER_FC*0.859790
  454   464      6   0.80488 RUBBER_FC*0.442342
  454   590      6   0.88952 RUBBER_FC*0.226248
  454   595      6   0.89356 RUBBER_FC*0.217166
  454   602      6   0.78201 RUBBER_FC*0.503527
  454   604      6   0.86742 RUBBER_FC*0.278620
  456   462      6   0.49757 RUBBER_FC*0.955498
  456   464      6   0.60277 RUBBER_FC*0.865977
  456   466      6   0.81905 RUBBER_FC*0.404265
  458   464      6   0.47340 RUBBER_FC*0.966799
  458   466      6   0.59381 RUBBER_FC*0.876754
  458   468      6   0.78396 RUBBER_FC*0.498349
  460   466      6   0.49596 RUBBER_FC*0.956334
  460   468      6   0.57338 RUBBER_FC*0.898877
  460   469      6   0.79968 RUBBER_FC*0.456325
  462   468      6   0.47046 RUBBER_FC*0.967995
  462   469      6   0.58067 RUBBER_FC*0.891361
  462   471      6   0.77798 RUBBER_FC*0.514186
  462   580      6   0.75967 RUBBER_FC*0.561804
  462   582      6   0.85519 RUBBER_FC*0.309278
  462   590      6   0.84823 RUBBER_FC*0.327123
  464   469      6   0.50015 RUBBER_FC*0.954124
  464   471      6   0.57955 RUBBER_FC*0.892545
  464   473      6   0.79821 RUBBER_FC*0.460263
  466   471      6   0.48147 RUBBER_FC*0.963318
  466   473      6   0.59277 RUBBER_FC*0.877964
  466   475      6   0.81290 RUBBER_FC*0.420779
  468   473      6   0.52188 RUBBER_FC*0.941189
  468   475      6   0.64302 RUBBER_FC*0.808911
  468   477      6   0.85254 RUBBER_FC*0.316030
  468   571      6   0.88558 RUBBER_FC*0.235264
  468   580      6   0.76529 RUBBER_FC*0.547344
  469   475      6   0.48974 RUBBER_FC*0.959453
  469   477      6   0.60433 RUBBER_FC*0.864034
  469   479      6   0.80501 RUBBER_FC*0.441999
  469   569      6   0.85676 RUBBER_FC*0.305274
  469   571      6   0.71252 RUBBER_FC*0.675336
  469   580      6   0.81080 RUBBER_FC*0.426431
  471   477      6   0.49170 RUBBER_FC*0.958492
  471   479      6   0.59230 RUBBER_FC*0.878511
  471   481      6   0.79815 RUBBER_FC*0.460431
  473   479      6   0.48973 RUBBER_FC*0.959456
  473   481      6   0.58898 RUBBER_FC*0.882292
  473   483      6   0.78267 RUBBER_FC*0.501774
  475   481      6   0.49046 RUBBER_FC*0.959100
  475   483      6   0.56707 RUBBER_FC*0.905054
  475   485      6   0.80293 RUBBER_FC*0.447600
  475   563      6   0.77778 RUBBER_FC*0.514713
  475   569      6   0.79365 RUBBER_FC*0.472502
  475   571      6   0.81552 RUBBER_FC*0.413739
  477   483      6   0.44197 RUBBER_FC*0.977888
  477   485      6   0.57216 RUBBER_FC*0.900094
  477   487      6   0.81721 RUBBER_FC*0.409194
  477   558      6   0.87110 RUBBER_FC*0.269600
  477   563      6   0.76289 RUBBER_FC*0.553534
  479   485      6   0.46200 RUBBER_FC*0.971248
  479   487      6   0.59572 RUBBER_FC*0.874511
  479   489      6   0.86420 RUBBER_FC*0.286582
  481   487      6   0.57805 RUBBER_FC*0.894111
  481   489      6   0.75423 RUBBER_FC*0.575638
  481   556      6   0.77953 RUBBER_FC*0.510084
  481   558      6   0.87165 RUBBER_FC*0.268268
  483   489      6   0.71120 RUBBER_FC*0.678260
  483   491      6   0.84843 RUBBER_FC*0.326629
  483   550      6   0.77502 RUBBER_FC*0.521983
  483   551      6   0.84629 RUBBER_FC*0.332165
  483   553      6   0.81309 RUBBER_FC*0.420261
  483   556      6   0.51800 RUBBER_FC*0.943688
  483   558      6   0.53999 RUBBER_FC*0.928324
  483   559      6   0.78815 RUBBER_FC*0.487196
  483   561      6   0.74442 RUBBER_FC*0.600173
  483   563      6   0.71223 RUBBER_FC*0.675969
  485   491      6   0.59031 RUBBER_FC*0.880781
  485   493      6   0.70416 RUBBER_FC*0.693699
  485   495      6   0.88751 RUBBER_FC*0.230815
  485   550      6   0.75658 RUBBER_FC*0.569681
  485   551      6   0.87971 RUBBER_FC*0.248953
  485   556      6   0.73134 RUBBER_FC*0.631889
  485   558      6   0.65372 RUBBER_FC*0.791258
  487   493      6   0.50454 RUBBER_FC*0.951719
  487   495      6   0.61511 RUBBER_FC*0.850016
  487   497      6   0.82544 RUBBER_FC*0.387144
  487   550      6   0.76240 RUBBER_FC*0.554811
  487   558      6   0.89367 RUBBER_FC*0.216921
  489   495      6   0.47826 RUBBER_FC*0.964734
  489   497      6   0.60490 RUBBER_FC*0.863322
  489   500      6   0.82214 RUBBER_FC*0.395970
  489   542      6   0.81007 RUBBER_FC*0.428381
  489   544      6   0.79091 RUBBER_FC*0.479840
  489   548      6   0.75674 RUBBER_FC*0.569291
  489   550      6   0.51690 RUBBER_FC*0.944384
  489   551      6   0.80737 RUBBER_FC*0.435661
  489   556      6   0.82104 RUBBER_FC*0.398917
  489   558      6   0.85710 RUBBER_FC*0.304426
  491   497      6   0.46709 RUBBER_FC*0.969324
  491   500      6   0.62006 RUBBER_FC*0.843237
  491   502      6   0.82880 RUBBER_FC*0.378185
  491   542      6   0.87220 RUBBER_FC*0.266948
  491   544      6   0.75282 RUBBER_FC*0.579198
  491   548      6   0.84722 RUBBER_FC*0.329757
  491   550      6   0.55016 RUBBER_FC*0.920179
  491   551      6   0.76073 RUBBER_FC*0.559101
  491   558      6   0.84641 RUBBER_FC*0.331838
  493   500      6   0.47699 RUBBER_FC*0.965284
  493   502      6   0.62089 RUBBER_FC*0.842087
  493   506      6   0.81840 RUBBER_FC*0.405996
  493   550      6   0.84985 RUBBER_FC*0.322957
  495   502      6   0.48317 RUBBER_FC*0.962550
  495   506      6   0.60305 RUBBER_FC*0.865635
  495   508      6   0.79550 RUBBER_FC*0.467555
  495   550      6   0.87656 RUBBER_FC*0.256451
  497   506      6   0.48646 RUBBER_FC*0.961025
  497   508      6   0.56870 RUBBER_FC*0.903488
  497   510      6   0.78104 RUBBER_FC*0.506106
  497   542      6   0.79227 RUBBER_FC*0.476207
  497   544      6   0.73624 RUBBER_FC*0.620153
  497   550      6   0.81132 RUBBER_FC*0.425014
  500   508      6   0.48654 RUBBER_FC*0.960988
  500   510      6   0.57701 RUBBER_FC*0.895195
  500   512      6   0.76493 RUBBER_FC*0.548280
  500   514      6   0.83513 RUBBER_FC*0.361406
  502   510      6   0.50341 RUBBER_FC*0.952349
  502   512      6   0.56421 RUBBER_FC*0.907756
  502   514      6   0.68240 RUBBER_FC*0.738645
  506   512      6   0.47850 RUBBER_FC*0.964633
  506   514      6   0.44313 RUBBER_FC*0.977540
  506   518      6   0.60139 RUBBER_FC*0.867688
  506   520      6   0.70552 RUBBER_FC*0.690741
  508   514      6   0.42385 RUBBER_FC*0.982757
  508   518      6   0.55306 RUBBER_FC*0.917726
  508   520      6   0.62172 RUBBER_FC*0.840927
  510   518      6   0.71940 RUBBER_FC*0.659778
  510   520      6   0.88991 RUBBER_FC*0.225364
  518   524      6   0.88187 RUBBER_FC*0.243891
  520   526      6   0.80689 RUBBER_FC*0.436937
  522   528      6   0.88015 RUBBER_FC*0.247912
  524   531      6   0.78342 RUBBER_FC*0.499783
  524   540      6   0.79156 RUBBER_FC*0.478097
  526   533      6   0.71808 RUBBER_FC*0.662786
  526   535      6   0.84315 RUBBER_FC*0.340341
  526   537      6   0.71282 RUBBER_FC*0.674667
  526   540      6   0.60738 RUBBER_FC*0.860175
  526   542      6   0.82910 RUBBER_FC*0.377408
  528   535      6   0.77761 RUBBER_FC*0.515166
  528   537      6   0.77785 RUBBER_FC*0.514532
  528   540      6   0.75412 RUBBER_FC*0.575929
  531   537      6   0.57527 RUBBER_FC*0.896975
  531   540      6   0.64949 RUBBER_FC*0.798356
  533   540      6   0.55750 RUBBER_FC*0.913861
  533   542      6   0.87122 RUBBER_FC*0.269306
  533   546      6   0.77267 RUBBER_FC*0.528138
  535   542      6   0.82496 RUBBER_FC*0.388440
  535   546      6   0.78506 RUBBER_FC*0.495430
  535   548      6   0.84544 RUBBER_FC*0.334360
  537   544      6   0.75650 RUBBER_FC*0.569900
  537   546      6   0.67552 RUBBER_FC*0.751972
  537   548      6   0.70307 RUBBER_FC*0.696042
  540   546      6   0.49872 RUBBER_FC*0.954889
  540   548      6   0.60222 RUBBER_FC*0.866662
  540   550      6   0.82203 RUBBER_FC*0.396278
  542   548      6   0.47625 RUBBER_FC*0.965599
  542   550      6   0.59169 RUBBER_FC*0.879209
  542   551      6   0.83051 RUBBER_FC*0.373652
  544   550      6   0.46225 RUBBER_FC*0.971158
  544   551      6   0.61664 RUBBER_FC*0.847950
  544   553      6   0.81062 RUBBER_FC*0.426910
  546   551      6   0.49249 RUBBER_FC*0.958095
  546   553      6   0.59708 RUBBER_FC*0.872899
  546   556      6   0.79981 RUBBER_FC*0.455982
  548   553      6   0.49504 RUBBER_FC*0.956809
  548   556      6   0.59686 RUBBER_FC*0.873163
  548   558      6   0.79007 RUBBER_FC*0.482088
  550   556      6   0.52453 RUBBER_FC*0.939433
  550   558      6   0.60369 RUBBER_FC*0.864833
  550   559      6   0.86040 RUBBER_FC*0.296090
  551   558      6   0.44229 RUBBER_FC*0.977794
  551   559      6   0.61368 RUBBER_FC*0.851935
  551   561      6   0.85910 RUBBER_FC*0.299351
  553   559      6   0.45750 RUBBER_FC*0.972865
  553   561      6   0.63802 RUBBER_FC*0.816795
  553   563      6   0.88205 RUBBER_FC*0.243453
  556   561      6   0.51866 RUBBER_FC*0.943275
  556   563      6   0.70421 RUBBER_FC*0.693585
  558   563      6   0.63789 RUBBER_FC*0.817005
  558   565      6   0.89003 RUBBER_FC*0.225092
  559   565      6   0.67509 RUBBER_FC*0.752780
  559   567      6   0.81716 RUBBER_FC*0.409343
  561   567      6   0.55918 RUBBER_FC*0.912365
  561   569      6   0.67201 RUBBER_FC*0.758584
  561   571      6   0.87810 RUBBER_FC*0.252777
  563   569      6   0.50194 RUBBER_FC*0.953157
  563   571      6   0.61840 RUBBER_FC*0.845537
  563   573      6   0.88500 RUBBER_FC*0.236591
  565   571      6   0.55724 RUBBER_FC*0.914098
  565   573      6   0.72344 RUBBER_FC*0.650469
  567   573      6   0.61743 RUBBER_FC*0.846870
  567   575      6   0.68620 RUBBER_FC*0.731109
  569   575      6   0.51033 RUBBER_FC*0.948385
  569   580      6   0.66931 RUBBER_FC*0.763607
  571   580      6   0.56500 RUBBER_FC*0.907015
  571   582      6   0.74221 RUBBER_FC*0.605603
  571   586      6   0.89340 RUBBER_FC*0.217534
  573   582      6   0.51512 RUBBER_FC*0.945492
  573   586      6   0.62228 RUBBER_FC*0.840127
  573   588      6   0.81110 RUBBER_FC*0.425621
  573   590      6   0.86800 RUBBER_FC*0.277195
  575   586      6   0.46303 RUBBER_FC*0.970867
  575   588      6   0.55064 RUBBER_FC*0.919778
  575   590      6   0.69881 RUBBER_FC*0.705147
  580   588      6   0.49355 RUBBER_FC*0.957564
  580   590      6   0.49348 RUBBER_FC*0.957599
  580   592      6   0.74408 RUBBER_FC*0.601021
  582   590      6   0.38386 RUBBER_FC*0.990448
  582   592      6   0.52837 RUBBER_FC*0.936810
  582   595      6   0.82436 RUBBER_FC*0.390035
  586   592      6   0.52739 RUBBER_FC*0.937487
  586   595      6   0.84454 RUBBER_FC*0.336706
  588   595      6   0.82437 RUBBER_FC*0.390018
  588   598      6   0.86408 RUBBER_FC*0.286879
  588   600      6   0.72064 RUBBER_FC*0.656933
  588   602      6   0.81773 RUBBER_FC*0.407801
  590   598      6   0.71954 RUBBER_FC*0.659456
  590   600      6   0.61284 RUBBER_FC*0.853059
  590   602      6   0.59699 RUBBER_FC*0.873016
  590   604      6   0.87827 RUBBER_FC*0.252366
  592   600      6   0.49342 RUBBER_FC*0.957630
  592   602      6   0.54132 RUBBER_FC*0.927293
  592   604      6   0.75137 RUBBER_FC*0.582866
  595   602      6   0.50132 RUBBER_FC*0.953492
  595   604      6   0.56187 RUBBER_FC*0.909926
  595   606      6   0.78888 RUBBER_FC*0.485246
  598   604      6   0.48186 RUBBER_FC*0.963143
  598   606      6   0.59781 RUBBER_FC*0.872029
  598   609      6   0.80205 RUBBER_FC*0.449971
  600   606      6   0.48988 RUBBER_FC*0.959384
  600   609      6   0.59091 RUBBER_FC*0.880100
  600   610      6   0.82138 RUBBER_FC*0.398003
  602   609      6   0.46250 RUBBER_FC*0.971065
  602   610      6   0.60975 RUBBER_FC*0.857113
  602   612      6   0.81684 RUBBER_FC*0.410178
  604   610      6   0.48445 RUBBER_FC*0.961960
  604   612      6   0.59999 RUBBER_FC*0.869404
  604   614      6   0.80772 RUBBER_FC*0.434698
  606   612      6   0.47241 RUBBER_FC*0.967206
  606   614      6   0.58417 RUBBER_FC*0.887606
  606   617      6   0.79585 RUBBER_FC*0.466610
  609   614      6   0.49014 RUBBER_FC*0.959260
  609   617      6   0.59871 RUBBER_FC*0.870943
  610   617      6   0.48446 RUBBER_FC*0.961959
  610   619      6   0.77703 RUBBER_FC*0.516687
  610   622      6   0.74120 RUBBER_FC*0.608101
  612   619      6   0.73113 RUBBER_FC*0.632393
  612   622      6   0.56664 RUBBER_FC*0.905472
  614   622      6   0.53475 RUBBER_FC*0.932252
#endif
; Sidechain bonds
    1     2      1   0.32000  5000 ; ASN
    3     4      1   0.25000  7500 ; SER
    5     6      1   0.30000  7500 ; PRO
   13    14      1   0.30000  7500 ; PRO
   18    19      1   0.40000  2500 ; MET
   20    21      1   0.31000  7500 ; PHE
   26    27      1   0.31000  7500 ; PHE
   36    37      1   0.32000  5000 ; ASN
   38    39      1   0.33000  7500 ; LEU
   49    50      1   0.33000  7500 ; LEU
   51    52      1   0.31000  7500 ; CYS
   53    54      1   0.33000  5000 ; LYS
   54    55      1   0.28000  5000 ; LYS
   56    57      1   0.25000  7500 ; SER
   58    59      1   0.33000  5000 ; ARG
   59    60      1   0.34000  5000 ; ARG
   61    62      1   0.33000  5000 ; LYS
   62    63      1   0.28000  5000 ; LYS
   64    65      1   0.40000  5000 ; GLU
   66    67      1   0.40000  5000 ; GLN
   68    69      1   0.33000  5000 ; LYS
   69    70      1   0.28000  5000 ; LYS
   71    72      1   0.40000  5000 ; GLU
   77    78      1   0.31000  7500 ; PHE
   81    82      1   0.32000  5000 ; TYR
   87    88      1   0.33000  7500 ; LEU
   91    92      1   0.31000  7500 ; CYS
   94    95      1   0.33000  7500 ; LEU
  101   102      1   0.32000  7500 ; ASP
  103   104      1   0.33000  7500 ; LEU
  105   106      1   0.33000  7500 ; LEU
  110   111      1   0.33000  7500 ; LEU
  112   113      1   0.33000  7500 ; LEU
  116   117      1   0.25000  7500 ; SER
  118   119      1   0.30000  7500 ; PRO
  129   130      1   0.32000  5000 ; TYR
  133   134      1   0.40000  2500 ; MET
  135   136      1   0.33000  5000 ; LYS
  136   137      1   0.28000  5000 ; LYS
  139   140      1   0.40000  5000 ; GLN
  141   142      1   0.30000  5000 ; TRP
  146   147      1   0.30000  7500 ; PRO
  150   151      1   0.40000  5000 ; GLN
  152   153      1   0.30000  7500 ; PRO
  154   155      1   0.33000  7500 ; LEU
  156   157      1   0.31000  7500 ; CYS
  158   159      1   0.40000  5000 ; GLU
  160   161      1   0.32000  5000 ; TYR
  164   165      1   0.25000  7500 ; SER
  168   169      1   0.31000  7500 ; PHE
  174   175      1   0.33000  7500 ; LEU
  176   177      1   0.33000  7500 ; LEU
  178   179      1   0.31000  7500 ; PHE
  182   183      1   0.31000  7500 ; PHE
  186   187      1   0.25000  7500 ; SER
  188   189      1   0.33000  7500 ; LEU
  190   191      1   0.25000  7500 ; SER
  193   194      1   0.33000  7500 ; LEU
  195   196      1   0.25000  7500 ; SER
  201   202      1   0.31000  7500 ; CYS
  204   205      1   0.40000  2500 ; MET
  206   207      1   0.25000  7500 ; SER
  210   211      1   0.40000  5000 ; GLU
  212   213      1   0.33000  5000 ; ARG
  213   214      1   0.34000  5000 ; ARG
  215   216      1   0.32000  5000 ; TYR
  219   220      1   0.33000  7500 ; LEU
  224   225      1   0.32000  5000 ; ASN
  226   227      1   0.32000  7500 ; HIS
  231   232      1   0.32000  5000 ; TYR
  235   236      1   0.31000  7500 ; PHE
  239   240      1   0.32000  5000 ; TYR
  243   244      1   0.25000  7500 ; SER
  245   246      1   0.32000  7500 ; HIS
  249   250      1   0.32000  5000 ; TYR
  255   256      1   0.32000  7500 ; ASP
  257   258      1   0.33000  5000 ; LYS
  258   259      1   0.28000  5000 ; LYS
  260   261      1   0.33000  5000 ; ARG
  261   262      1   0.34000  5000 ; ARG
  263   264      1   0.33000  7500 ; LEU
  267   268      1   0.33000  7500 ; LEU
  271   272      1   0.33000  7500 ; LEU
  273   274      1   0.31000  7500 ; PHE
  280   281      1   0.32000  5000 ; TYR
  285   286      1   0.25000  7500 ; SER
  287   288      1   0.32000  5000 ; ASN
  291   292      1   0.33000  7500 ; LEU
  293   294      1   0.31000  7500 ; PHE
  297   298      1   0.31000  7500 ; CYS
  300   301      1   0.33000  7500 ; LEU
  302   303      1   0.30000  7500 ; PRO
  304   305      1   0.32000  5000 ; ASN
  306   307      1   0.40000  2500 ; MET
  309   310      1   0.33000  7500 ; LEU
  312   313      1   0.25000  7500 ; SER
  314   315      1   0.25000  7500 ; SER
  316   317      1   0.33000  5000 ; ARG
  317   318      1   0.34000  5000 ; ARG
  319   320      1   0.33000  7500 ; LEU
  321   322      1   0.40000  5000 ; GLN
  323   324      1   0.32000  5000 ; TYR
  327   328      1   0.30000  7500 ; PRO
  329   330      1   0.32000  7500 ; ASP
  333   334      1   0.30000  5000 ; TRP
  338   339      1   0.31000  7500 ; CYS
  340   341      1   0.31000  7500 ; PHE
  346   347      1   0.32000  7500 ; ASP
  348   349      1   0.30000  5000 ; TRP
  357   358      1   0.32000  5000 ; ASN
  364   365      1   0.32000  7500 ; HIS
  370   371      1   0.32000  5000 ; TYR
  374   375      1   0.25000  7500 ; SER
  376   377      1   0.32000  5000 ; TYR
  380   381      1   0.40000  2500 ; MET
  382   383      1   0.32000  5000 ; TYR
  388   389      1   0.31000  7500 ; PHE
  392   393      1   0.25000  7500 ; SER
  394   395      1   0.25000  7500 ; SER
  396   397      1   0.31000  7500 ; PHE
  400   401      1   0.33000  7500 ; LEU
  404   405      1   0.33000  7500 ; LEU
  411   412      1   0.33000  7500 ; LEU
  413   414      1   0.31000  7500 ; CYS
  415   416      1   0.32000  5000 ; ASN
  419   420      1   0.33000  7500 ; LEU
  423   424      1   0.31000  7500 ; CYS
  427   428      1   0.33000  7500 ; LEU
  429   430      1   0.33000  7500 ; LEU
  431   432      1   0.33000  5000 ; ARG
  432   433      1   0.34000  5000 ; ARG
  434   435      1   0.40000  2500 ; MET
  436   437      1   0.32000  7500 ; HIS
  440   441      1   0.33000  5000 ; ARG
  441   442      1   0.34000  5000 ; ARG
  443   444      1   0.40000  5000 ; GLN
  450   451      1   0.40000  5000 ; GLU
  454   455      1   0.40000  5000 ; GLN
  456   457      1   0.40000  2500 ; MET
  462   463      1   0.33000  7500 ; LEU
  464   465      1   0.33000  7500 ; LEU
  471   472      1   0.25000  7500 ; SER
  473   474      1   0.33000  7500 ; LEU
  479   480      1   0.33000  7500 ; LEU
  483   484      1   0.31000  7500 ; CYS
  485   486      1   0.25000  7500 ; SER
  489   490      1   0.30000  7500 ; PRO
  491   492      1   0.33000  7500 ; LEU
  497   498      1   0.33000  5000 ; ARG
  498   499      1   0.34000  5000 ; ARG
  502   503      1   0.31000  7500 ; PHE
  508   509      1   0.32000  5000 ; ASN
  510   511      1   0.40000  5000 ; GLN
  512   513      1   0.33000  7500 ; LEU
  514   515      1   0.32000  5000 ; TYR
  518   519      1   0.40000  5000 ; GLN
  520   521      1   0.30000  7500 ; PRO
  522   523      1   0.25000  7500 ; SER
  524   525      1   0.33000  7500 ; LEU
  526   527      1   0.40000  5000 ; GLU
  528   529      1   0.33000  5000 ; ARG
  529   530      1   0.34000  5000 ; ARG
  531   532      1   0.40000  5000 ; GLU
  535   536      1   0.25000  7500 ; SER
  537   538      1   0.33000  5000 ; LYS
  538   539      1   0.28000  5000 ; LYS
  540   541      1   0.32000  5000 ; ASN
  542   543      1   0.30000  7500 ; PRO
  544   545      1   0.32000  7500 ; ASP
  546   547      1   0.33000  7500 ; LEU
  548   549      1   0.40000  5000 ; GLN
  553   554      1   0.33000  5000 ; ARG
  554   555      1   0.34000  5000 ; ARG
  559   560      1   0.25000  7500 ; SER
  563   564      1   0.32000  5000 ; ASN
  565   566      1   0.30000  7500 ; PRO
  569   570      1   0.33000  7500 ; LEU
  571   572      1   0.32000  7500 ; ASP
  573   574      1   0.30000  7500 ; PRO
  575   576      1   0.30000  5000 ; TRP
  582   583      1   0.32000  5000 ; TYR
  588   589      1   0.33000  7500 ; LEU
  590   591      1   0.33000  7500 ; LEU
  592   593      1   0.33000  5000 ; ARG
  593   594      1   0.34000  5000 ; ARG
  595   596      1   0.33000  5000 ; LYS
  596   597      1   0.28000  5000 ; LYS
  602   603      1   0.33000  7500 ; LEU
  604   605      1   0.25000  7500 ; SER
  606   607      1   0.33000  5000 ; LYS
  607   608      1   0.28000  5000 ; LYS
  612   613      1   0.40000  5000 ; GLU
  614   615      1   0.33000  5000 ; LYS
  615   616      1   0.28000  5000 ; LYS
  619   620      1   0.33000  5000 ; LYS
  620   621      1   0.28000  5000 ; LYS
  622   623      1   0.31000  7500 ; CYS
; Short elastic bonds for extended regions
  314   319      1   0.64000  2500 ; SER(314)-LEU(319) 1-3
  316   321      1   0.64000  2500 ; ARG(316)-GLN(321) 2-4
  333   340      1   0.64000  2500 ; TRP(333)-PHE(340) 1-3
  338   344      1   0.64000  2500 ; CYS(338)-ILE(344) 2-4
; Long elastic bonds for extended regions
  314   321      1   0.97000  2500 ; SER(314)-GLN(321) 1-4
  333   344      1   0.97000  2500 ; TRP(333)-ILE(344) 1-4

[ constraints ]
    1     3      1   0.33000 ; ASN(C)-SER(1)
    3     5      1   0.31000 ; SER(1)-PRO(1)
    5     7      1   0.31000 ; PRO(1)-VAL(1)
    7     9      1   0.31000 ; VAL(1)-THR(1)
    9    11      1   0.31000 ; THR(1)-ILE(H)
   11    13      1   0.31000 ; ILE(H)-PRO(H)
   13    15      1   0.31000 ; PRO(H)-ALA(H)
   15    16      1   0.31000 ; ALA(H)-VAL(H)
   16    18      1   0.31000 ; VAL(H)-MET(H)
   18    20      1   0.31000 ; MET(H)-PHE(H)
   20    24      1   0.31000 ; PHE(H)-ILE(H)
   24    26      1   0.31000 ; ILE(H)-PHE(H)
   26    30      1   0.31000 ; PHE(H)-GLY(H)
   30    31      1   0.31000 ; GLY(H)-VAL(H)
   31    33      1   0.31000 ; VAL(H)-VAL(H)
   33    35      1   0.31000 ; VAL(H)-GLY(H)
   35    36      1   0.31000 ; GLY(H)-ASN(H)
   36    38      1   0.31000 ; ASN(H)-LEU(H)
   38    40      1   0.31000 ; LEU(H)-VAL(H)
   40    42      1   0.31000 ; VAL(H)-ALA(2)
   42    43      1   0.31000 ; ALA(2)-ILE(2)
   43    45      1   0.31000 ; ILE(2)-VAL(2)
   45    47      1   0.31000 ; VAL(2)-VAL(2)
   47    49      1   0.33000 ; VAL(2)-LEU(T)
   71    73      1   0.33000 ; GLU(T)-THR(1)
   73    75      1   0.31000 ; THR(1)-THR(1)
   75    77      1   0.31000 ; THR(1)-PHE(1)
   77    81      1   0.31000 ; PHE(1)-TYR(1)
   81    85      1   0.31000 ; TYR(1)-THR(H)
   85    87      1   0.31000 ; THR(H)-LEU(H)
   87    89      1   0.31000 ; LEU(H)-VAL(H)
   89    91      1   0.31000 ; VAL(H)-CYS(H)
   91    93      1   0.31000 ; CYS(H)-GLY(H)
   93    94      1   0.31000 ; GLY(H)-LEU(H)
   94    96      1   0.31000 ; LEU(H)-ALA(H)
   96    97      1   0.31000 ; ALA(H)-VAL(H)
   97    99      1   0.31000 ; VAL(H)-THR(H)
   99   101      1   0.31000 ; THR(H)-ASP(H)
  101   103      1   0.31000 ; ASP(H)-LEU(H)
  103   105      1   0.31000 ; LEU(H)-LEU(H)
  105   107      1   0.31000 ; LEU(H)-GLY(H)
  107   108      1   0.31000 ; GLY(H)-THR(H)
  108   110      1   0.31000 ; THR(H)-LEU(H)
  110   112      1   0.31000 ; LEU(H)-LEU(H)
  112   114      1   0.31000 ; LEU(H)-VAL(H)
  114   116      1   0.31000 ; VAL(H)-SER(H)
  116   118      1   0.31000 ; SER(H)-PRO(H)
  118   120      1   0.31000 ; PRO(H)-VAL(H)
  120   122      1   0.31000 ; VAL(H)-THR(H)
  122   124      1   0.31000 ; THR(H)-ILE(H)
  124   126      1   0.31000 ; ILE(H)-ALA(H)
  126   127      1   0.31000 ; ALA(H)-THR(2)
  127   129      1   0.31000 ; THR(2)-TYR(2)
  129   133      1   0.31000 ; TYR(2)-MET(2)
  133   135      1   0.31000 ; MET(2)-LYS(2)
  135   138      1   0.33000 ; LYS(2)-GLY(S)
  149   150      1   0.33000 ; GLY(C)-GLN(1)
  150   152      1   0.31000 ; GLN(1)-PRO(1)
  152   154      1   0.31000 ; PRO(1)-LEU(1)
  154   156      1   0.31000 ; LEU(1)-CYS(1)
  156   158      1   0.31000 ; CYS(1)-GLU(H)
  158   160      1   0.31000 ; GLU(H)-TYR(H)
  160   164      1   0.31000 ; TYR(H)-SER(H)
  164   166      1   0.31000 ; SER(H)-THR(H)
  166   168      1   0.31000 ; THR(H)-PHE(H)
  168   172      1   0.31000 ; PHE(H)-ILE(H)
  172   174      1   0.31000 ; ILE(H)-LEU(H)
  174   176      1   0.31000 ; LEU(H)-LEU(H)
  176   178      1   0.31000 ; LEU(H)-PHE(H)
  178   182      1   0.31000 ; PHE(H)-PHE(H)
  182   186      1   0.31000 ; PHE(H)-SER(H)
  186   188      1   0.31000 ; SER(H)-LEU(H)
  188   190      1   0.31000 ; LEU(H)-SER(H)
  190   192      1   0.31000 ; SER(H)-GLY(H)
  192   193      1   0.31000 ; GLY(H)-LEU(H)
  193   195      1   0.31000 ; LEU(H)-SER(H)
  195   197      1   0.31000 ; SER(H)-ILE(H)
  197   199      1   0.31000 ; ILE(H)-ILE(H)
  199   201      1   0.31000 ; ILE(H)-CYS(H)
  201   203      1   0.31000 ; CYS(H)-ALA(H)
  203   204      1   0.31000 ; ALA(H)-MET(H)
  204   206      1   0.31000 ; MET(H)-SER(H)
  206   208      1   0.31000 ; SER(H)-VAL(H)
  208   210      1   0.31000 ; VAL(H)-GLU(H)
  210   212      1   0.31000 ; GLU(H)-ARG(H)
  212   215      1   0.31000 ; ARG(H)-TYR(H)
  215   219      1   0.31000 ; TYR(H)-LEU(2)
  219   221      1   0.31000 ; LEU(2)-ALA(2)
  221   222      1   0.31000 ; ALA(2)-ILE(2)
  222   224      1   0.31000 ; ILE(2)-ASN(2)
  224   226      1   0.33000 ; ASN(2)-HIS(C)
  230   231      1   0.33000 ; ALA(S)-TYR(3)
  231   235      1   0.31000 ; TYR(3)-PHE(3)
  235   239      1   0.31000 ; PHE(3)-TYR(3)
  239   243      1   0.31000 ; TYR(3)-SER(3)
  243   245      1   0.33000 ; SER(3)-HIS(T)
  257   260      1   0.33000 ; LYS(S)-ARG(1)
  260   263      1   0.31000 ; ARG(1)-LEU(1)
  263   265      1   0.31000 ; LEU(1)-ALA(1)
  265   266      1   0.31000 ; ALA(1)-GLY(1)
  266   267      1   0.31000 ; GLY(1)-LEU(H)
  267   269      1   0.31000 ; LEU(H)-THR(H)
  269   271      1   0.31000 ; THR(H)-LEU(H)
  271   273      1   0.31000 ; LEU(H)-PHE(H)
  273   277      1   0.31000 ; PHE(H)-ALA(H)
  277   278      1   0.31000 ; ALA(H)-VAL(H)
  278   280      1   0.31000 ; VAL(H)-TYR(H)
  280   284      1   0.31000 ; TYR(H)-ALA(H)
  284   285      1   0.31000 ; ALA(H)-SER(H)
  285   287      1   0.31000 ; SER(H)-ASN(H)
  287   289      1   0.31000 ; ASN(H)-VAL(H)
  289   291      1   0.31000 ; VAL(H)-LEU(2)
  291   293      1   0.31000 ; LEU(2)-PHE(2)
  293   297      1   0.31000 ; PHE(2)-CYS(2)
  297   299      1   0.31000 ; CYS(2)-ALA(2)
  299   300      1   0.33000 ; ALA(2)-LEU(T)
  359   361      1   0.33000 ; VAL(S)-THR(1)
  361   363      1   0.31000 ; THR(1)-ALA(1)
  363   364      1   0.31000 ; ALA(1)-HIS(1)
  364   368      1   0.31000 ; HIS(1)-ALA(1)
  368   369      1   0.31000 ; ALA(1)-ALA(H)
  369   370      1   0.31000 ; ALA(H)-TYR(H)
  370   374      1   0.31000 ; TYR(H)-SER(H)
  374   376      1   0.31000 ; SER(H)-TYR(H)
  376   380      1   0.31000 ; TYR(H)-MET(H)
  380   382      1   0.31000 ; MET(H)-TYR(H)
  382   386      1   0.31000 ; TYR(H)-ALA(H)
  386   387      1   0.31000 ; ALA(H)-GLY(H)
  387   388      1   0.31000 ; GLY(H)-PHE(H)
  388   392      1   0.31000 ; PHE(H)-SER(H)
  392   394      1   0.31000 ; SER(H)-SER(H)
  394   396      1   0.31000 ; SER(H)-PHE(H)
  396   400      1   0.31000 ; PHE(H)-LEU(H)
  400   402      1   0.31000 ; LEU(H)-ILE(H)
  402   404      1   0.31000 ; ILE(H)-LEU(H)
  404   406      1   0.31000 ; LEU(H)-ALA(H)
  406   407      1   0.31000 ; ALA(H)-THR(H)
  407   409      1   0.31000 ; THR(H)-VAL(H)
  409   411      1   0.31000 ; VAL(H)-LEU(H)
  411   413      1   0.31000 ; LEU(H)-CYS(H)
  413   415      1   0.31000 ; CYS(H)-ASN(H)
  415   417      1   0.31000 ; ASN(H)-VAL(H)
  417   419      1   0.31000 ; VAL(H)-LEU(H)
  419   421      1   0.31000 ; LEU(H)-VAL(H)
  421   423      1   0.31000 ; VAL(H)-CYS(H)
  423   425      1   0.31000 ; CYS(H)-GLY(H)
  425   426      1   0.31000 ; GLY(H)-ALA(H)
  426   427      1   0.31000 ; ALA(H)-LEU(2)
  427   429      1   0.31000 ; LEU(2)-LEU(2)
  429   431      1   0.31000 ; LEU(2)-ARG(2)
  431   434      1   0.31000 ; ARG(2)-MET(2)
  434   436      1   0.33000 ; MET(2)-HIS(S)
  449   450      1   0.33000 ; ALA(T)-GLU(1)
  450   452      1   0.31000 ; GLU(1)-ILE(1)
  452   454      1   0.31000 ; ILE(1)-GLN(1)
  454   456      1   0.31000 ; GLN(1)-MET(1)
  456   458      1   0.31000 ; MET(1)-VAL(H)
  458   460      1   0.31000 ; VAL(H)-ILE(H)
  460   462      1   0.31000 ; ILE(H)-LEU(H)
  462   464      1   0.31000 ; LEU(H)-LEU(H)
  464   466      1   0.31000 ; LEU(H)-ILE(H)
  466   468      1   0.31000 ; ILE(H)-ALA(H)
  468   469      1   0.31000 ; ALA(H)-THR(H)
  469   471      1   0.31000 ; THR(H)-SER(H)
  471   473      1   0.31000 ; SER(H)-LEU(H)
  473   475      1   0.31000 ; LEU(H)-VAL(2)
  475   477      1   0.31000 ; VAL(2)-VAL(2)
  477   479      1   0.31000 ; VAL(2)-LEU(2)
  479   481      1   0.31000 ; LEU(2)-ILE(2)
  481   483      1   0.33000 ; ILE(2)-CYS(T)
  485   487      1   0.33000 ; SER(T)-ILE(1)
  487   489      1   0.31000 ; ILE(1)-PRO(1)
  489   491      1   0.31000 ; PRO(1)-LEU(1)
  491   493      1   0.31000 ; LEU(1)-VAL(1)
  493   495      1   0.31000 ; VAL(1)-VAL(H)
  495   497      1   0.31000 ; VAL(H)-ARG(H)
  497   500      1   0.31000 ; ARG(H)-VAL(H)
  500   502      1   0.31000 ; VAL(H)-PHE(H)
  502   506      1   0.31000 ; PHE(H)-VAL(2)
  506   508      1   0.31000 ; VAL(2)-ASN(2)
  508   510      1   0.31000 ; ASN(2)-GLN(2)
  510   512      1   0.31000 ; GLN(2)-LEU(2)
  512   514      1   0.33000 ; LEU(2)-TYR(S)
  540   542      1   0.33000 ; ASN(C)-PRO(1)
  542   544      1   0.31000 ; PRO(1)-ASP(1)
  544   546      1   0.31000 ; ASP(1)-LEU(1)
  546   548      1   0.31000 ; LEU(1)-GLN(1)
  548   550      1   0.31000 ; GLN(1)-ALA(H)
  550   551      1   0.31000 ; ALA(H)-ILE(H)
  551   553      1   0.31000 ; ILE(H)-ARG(2)
  553   556      1   0.31000 ; ARG(2)-ILE(2)
  556   558      1   0.31000 ; ILE(2)-ALA(2)
  558   559      1   0.31000 ; ALA(2)-SER(2)
  559   561      1   0.33000 ; SER(2)-VAL(S)
  561   563      1   0.33000 ; VAL(S)-ASN(1)
  563   565      1   0.31000 ; ASN(1)-PRO(1)
  565   567      1   0.31000 ; PRO(1)-ILE(1)
  567   569      1   0.31000 ; ILE(1)-LEU(1)
  569   571      1   0.31000 ; LEU(1)-ASP(H)
  571   573      1   0.31000 ; ASP(H)-PRO(H)
  573   575      1   0.31000 ; PRO(H)-TRP(H)
  575   580      1   0.31000 ; TRP(H)-ILE(2)
  580   582      1   0.31000 ; ILE(2)-TYR(2)
  582   586      1   0.31000 ; TYR(2)-ILE(2)
  586   588      1   0.31000 ; ILE(2)-LEU(2)
  588   590      1   0.33000 ; LEU(2)-LEU(T)
  592   595      1   0.33000 ; ARG(C)-LYS(1)
  595   598      1   0.31000 ; LYS(1)-THR(1)
  598   600      1   0.31000 ; THR(1)-VAL(1)
  600   602      1   0.31000 ; VAL(1)-LEU(1)
  602   604      1   0.31000 ; LEU(1)-SER(H)
  604   606      1   0.31000 ; SER(H)-LYS(H)
  606   609      1   0.31000 ; LYS(H)-ALA(2)
  609   610      1   0.31000 ; ALA(2)-ILE(2)
  610   612      1   0.31000 ; ILE(2)-GLU(2)
  612   614      1   0.31000 ; GLU(2)-LYS(2)
  614   617      1   0.33000 ; LYS(2)-ILE(S)
    7     8      1   0.26500 ; VAL
    9    10      1   0.26000 ; THR
   11    12      1   0.31000 ; ILE
   16    17      1   0.26500 ; VAL
   21    22      1   0.27000 ; PHE
   21    23      1   0.27000 ; PHE
   22    23      1   0.27000 ; PHE
   24    25      1   0.31000 ; ILE
   27    28      1   0.27000 ; PHE
   27    29      1   0.27000 ; PHE
   28    29      1   0.27000 ; PHE
   31    32      1   0.26500 ; VAL
   33    34      1   0.26500 ; VAL
   40    41      1   0.26500 ; VAL
   43    44      1   0.31000 ; ILE
   45    46      1   0.26500 ; VAL
   47    48      1   0.26500 ; VAL
   73    74      1   0.26000 ; THR
   75    76      1   0.26000 ; THR
   78    79      1   0.27000 ; PHE
   78    80      1   0.27000 ; PHE
   79    80      1   0.27000 ; PHE
   82    83      1   0.27000 ; TYR
   82    84      1   0.27000 ; TYR
   83    84      1   0.27000 ; TYR
   85    86      1   0.26000 ; THR
   89    90      1   0.26500 ; VAL
   97    98      1   0.26500 ; VAL
   99   100      1   0.26000 ; THR
  108   109      1   0.26000 ; THR
  114   115      1   0.26500 ; VAL
  120   121      1   0.26500 ; VAL
  122   123      1   0.26000 ; THR
  124   125      1   0.31000 ; ILE
  127   128      1   0.26000 ; THR
  130   131      1   0.27000 ; TYR
  130   132      1   0.27000 ; TYR
  131   132      1   0.27000 ; TYR
  142   143      1   0.27000 ; TRP
  142   144      1   0.27000 ; TRP
  143   144      1   0.27000 ; TRP
  143   145      1   0.27000 ; TRP
  144   145      1   0.27000 ; TRP
  161   162      1   0.27000 ; TYR
  161   163      1   0.27000 ; TYR
  162   163      1   0.27000 ; TYR
  166   167      1   0.26000 ; THR
  169   170      1   0.27000 ; PHE
  169   171      1   0.27000 ; PHE
  170   171      1   0.27000 ; PHE
  172   173      1   0.31000 ; ILE
  179   180      1   0.27000 ; PHE
  179   181      1   0.27000 ; PHE
  180   181      1   0.27000 ; PHE
  183   184      1   0.27000 ; PHE
  183   185      1   0.27000 ; PHE
  184   185      1   0.27000 ; PHE
  197   198      1   0.31000 ; ILE
  199   200      1   0.31000 ; ILE
  208   209      1   0.26500 ; VAL
  216   217      1   0.27000 ; TYR
  216   218      1   0.27000 ; TYR
  217   218      1   0.27000 ; TYR
  222   223      1   0.31000 ; ILE
  227   228      1   0.27000 ; HIS
  227   229      1   0.27000 ; HIS
  228   229      1   0.27000 ; HIS
  232   233      1   0.27000 ; TYR
  232   234      1   0.27000 ; TYR
  233   234      1   0.27000 ; TYR
  236   237      1   0.27000 ; PHE
  236   238      1   0.27000 ; PHE
  237   238      1   0.27000 ; PHE
  240   241      1   0.27000 ; TYR
  240   242      1   0.27000 ; TYR
  241   242      1   0.27000 ; TYR
  246   247      1   0.27000 ; HIS
  246   248      1   0.27000 ; HIS
  247   248      1   0.27000 ; HIS
  250   251      1   0.27000 ; TYR
  250   252      1   0.27000 ; TYR
  251   252      1   0.27000 ; TYR
  253   254      1   0.26500 ; VAL
  269   270      1   0.26000 ; THR
  274   275      1   0.27000 ; PHE
  274   276      1   0.27000 ; PHE
  275   276      1   0.27000 ; PHE
  278   279      1   0.26500 ; VAL
  281   282      1   0.27000 ; TYR
  281   283      1   0.27000 ; TYR
  282   283      1   0.27000 ; TYR
  289   290      1   0.26500 ; VAL
  294   295      1   0.27000 ; PHE
  294   296      1   0.27000 ; PHE
  295   296      1   0.27000 ; PHE
  324   325      1   0.27000 ; TYR
  324   326      1   0.27000 ; TYR
  325   326      1   0.27000 ; TYR
  331   332      1   0.26000 ; THR
  334   335      1   0.27000 ; TRP
  334   336      1   0.27000 ; TRP
  335   336      1   0.27000 ; TRP
  335   337      1   0.27000 ; TRP
  336   337      1   0.27000 ; TRP
  341   342      1   0.27000 ; PHE
  341   343      1   0.27000 ; PHE
  342   343      1   0.27000 ; PHE
  344   345      1   0.31000 ; ILE
  349   350      1   0.27000 ; TRP
  349   351      1   0.27000 ; TRP
  350   351      1   0.27000 ; TRP
  350   352      1   0.27000 ; TRP
  351   352      1   0.27000 ; TRP
  353   354      1   0.26000 ; THR
  355   356      1   0.26000 ; THR
  359   360      1   0.26500 ; VAL
  361   362      1   0.26000 ; THR
  365   366      1   0.27000 ; HIS
  365   367      1   0.27000 ; HIS
  366   367      1   0.27000 ; HIS
  371   372      1   0.27000 ; TYR
  371   373      1   0.27000 ; TYR
  372   373      1   0.27000 ; TYR
  377   378      1   0.27000 ; TYR
  377   379      1   0.27000 ; TYR
  378   379      1   0.27000 ; TYR
  383   384      1   0.27000 ; TYR
  383   385      1   0.27000 ; TYR
  384   385      1   0.27000 ; TYR
  389   390      1   0.27000 ; PHE
  389   391      1   0.27000 ; PHE
  390   391      1   0.27000 ; PHE
  397   398      1   0.27000 ; PHE
  397   399      1   0.27000 ; PHE
  398   399      1   0.27000 ; PHE
  402   403      1   0.31000 ; ILE
  407   408      1   0.26000 ; THR
  409   410      1   0.26500 ; VAL
  417   418      1   0.26500 ; VAL
  421   422      1   0.26500 ; VAL
  437   438      1   0.27000 ; HIS
  437   439      1   0.27000 ; HIS
  438   439      1   0.27000 ; HIS
  445   446      1   0.31000 ; ILE
  452   453      1   0.31000 ; ILE
  458   459      1   0.26500 ; VAL
  460   461      1   0.31000 ; ILE
  466   467      1   0.31000 ; ILE
  469   470      1   0.26000 ; THR
  475   476      1   0.26500 ; VAL
  477   478      1   0.26500 ; VAL
  481   482      1   0.31000 ; ILE
  487   488      1   0.31000 ; ILE
  493   494      1   0.26500 ; VAL
  495   496      1   0.26500 ; VAL
  500   501      1   0.26500 ; VAL
  503   504      1   0.27000 ; PHE
  503   505      1   0.27000 ; PHE
  504   505      1   0.27000 ; PHE
  506   507      1   0.26500 ; VAL
  515   516      1   0.27000 ; TYR
  515   517      1   0.27000 ; TYR
  516   517      1   0.27000 ; TYR
  533   534      1   0.26500 ; VAL
  551   552      1   0.31000 ; ILE
  556   557      1   0.31000 ; ILE
  561   562      1   0.26500 ; VAL
  567   568      1   0.31000 ; ILE
  576   577      1   0.27000 ; TRP
  576   578      1   0.27000 ; TRP
  577   578      1   0.27000 ; TRP
  577   579      1   0.27000 ; TRP
  578   579      1   0.27000 ; TRP
  580   581      1   0.31000 ; ILE
  583   584      1   0.27000 ; TYR
  583   585      1   0.27000 ; TYR
  584   585      1   0.27000 ; TYR
  586   587      1   0.31000 ; ILE
  598   599      1   0.26000 ; THR
  600   601      1   0.26500 ; VAL
  610   611      1   0.31000 ; ILE
  617   618      1   0.31000 ; ILE
  157   339      1   0.24000 ; Cys-bonds/special link

[ angles ]
; Backbone angles
    1     3     5      2    127    20 ; ASN(C)-SER(1)-PRO(1)
    3     5     7      2     98   100 ; SER(1)-PRO(1)-VAL(1)
    5     7     9      2     98   100 ; PRO(1)-VAL(1)-THR(1)
    7     9    11      2     96   700 ; VAL(1)-THR(1)-ILE(H)
    9    11    13      2     98   100 ; THR(1)-ILE(H)-PRO(H)
   11    13    15      2     98   100 ; ILE(H)-PRO(H)-ALA(H)
   13    15    16      2     98   100 ; PRO(H)-ALA(H)-VAL(H)
   15    16    18      2     96   700 ; ALA(H)-VAL(H)-MET(H)
   16    18    20      2     96   700 ; VAL(H)-MET(H)-PHE(H)
   18    20    24      2     96   700 ; MET(H)-PHE(H)-ILE(H)
   20    24    26      2     96   700 ; PHE(H)-ILE(H)-PHE(H)
   24    26    30      2     96   700 ; ILE(H)-PHE(H)-GLY(H)
   26    30    31      2     96   700 ; PHE(H)-GLY(H)-VAL(H)
   30    31    33      2     96   700 ; GLY(H)-VAL(H)-VAL(H)
   31    33    35      2     96   700 ; VAL(H)-VAL(H)-GLY(H)
   33    35    36      2     96   700 ; VAL(H)-GLY(H)-ASN(H)
   35    36    38      2     96   700 ; GLY(H)-ASN(H)-LEU(H)
   36    38    40      2     96   700 ; ASN(H)-LEU(H)-VAL(H)
   38    40    42      2     96   700 ; LEU(H)-VAL(H)-ALA(2)
   40    42    43      2     96   700 ; VAL(H)-ALA(2)-ILE(2)
   42    43    45      2     96   700 ; ALA(2)-ILE(2)-VAL(2)
   43    45    47      2     96   700 ; ILE(2)-VAL(2)-VAL(2)
   45    47    49      2    100    20 ; VAL(2)-VAL(2)-LEU(T)
   47    49    51      2    100    20 ; VAL(2)-LEU(T)-CYS(T)
   49    51    53      2    100    20 ; LEU(T)-CYS(T)-LYS(S)
   51    53    56      2    100    20 ; CYS(T)-LYS(S)-SER(S)
   53    56    58      2    130    20 ; LYS(S)-SER(S)-ARG(S)
   56    58    61      2    127    20 ; SER(S)-ARG(S)-LYS(C)
   58    61    64      2    127    20 ; ARG(S)-LYS(C)-GLU(C)
   61    64    66      2    127    20 ; LYS(C)-GLU(C)-GLN(S)
   64    66    68      2    100    20 ; GLU(C)-GLN(S)-LYS(T)
   66    68    71      2    100    20 ; GLN(S)-LYS(T)-GLU(T)
   68    71    73      2    100    20 ; LYS(T)-GLU(T)-THR(1)
   71    73    75      2    100    20 ; GLU(T)-THR(1)-THR(1)
   73    75    77      2     96   700 ; THR(1)-THR(1)-PHE(1)
   75    77    81      2     96   700 ; THR(1)-PHE(1)-TYR(1)
   77    81    85      2     96   700 ; PHE(1)-TYR(1)-THR(H)
   81    85    87      2     96   700 ; TYR(1)-THR(H)-LEU(H)
   85    87    89      2     96   700 ; THR(H)-LEU(H)-VAL(H)
   87    89    91      2     96   700 ; LEU(H)-VAL(H)-CYS(H)
   89    91    93      2     96   700 ; VAL(H)-CYS(H)-GLY(H)
   91    93    94      2     96   700 ; CYS(H)-GLY(H)-LEU(H)
   93    94    96      2     96   700 ; GLY(H)-LEU(H)-ALA(H)
   94    96    97      2     96   700 ; LEU(H)-ALA(H)-VAL(H)
   96    97    99      2     96   700 ; ALA(H)-VAL(H)-THR(H)
   97    99   101      2     96   700 ; VAL(H)-THR(H)-ASP(H)
   99   101   103      2     96   700 ; THR(H)-ASP(H)-LEU(H)
  101   103   105      2     96   700 ; ASP(H)-LEU(H)-LEU(H)
  103   105   107      2     96   700 ; LEU(H)-LEU(H)-GLY(H)
  105   107   108      2     96   700 ; LEU(H)-GLY(H)-THR(H)
  107   108   110      2     96   700 ; GLY(H)-THR(H)-LEU(H)
  108   110   112      2     96   700 ; THR(H)-LEU(H)-LEU(H)
  110   112   114      2     96   700 ; LEU(H)-LEU(H)-VAL(H)
  112   114   116      2     96   700 ; LEU(H)-VAL(H)-SER(H)
  114   116   118      2     98   100 ; VAL(H)-SER(H)-PRO(H)
  116   118   120      2     98   100 ; SER(H)-PRO(H)-VAL(H)
  118   120   122      2     98   100 ; PRO(H)-VAL(H)-THR(H)
  120   122   124      2     96   700 ; VAL(H)-THR(H)-ILE(H)
  122   124   126      2     96   700 ; THR(H)-ILE(H)-ALA(H)
  124   126   127      2     96   700 ; ILE(H)-ALA(H)-THR(2)
  126   127   129      2     96   700 ; ALA(H)-THR(2)-TYR(2)
  127   129   133      2     96   700 ; THR(2)-TYR(2)-MET(2)
  129   133   135      2     96   700 ; TYR(2)-MET(2)-LYS(2)
  133   135   138      2    130    20 ; MET(2)-LYS(2)-GLY(S)
  135   138   139      2    130    20 ; LYS(2)-GLY(S)-GLN(S)
  138   139   141      2    127    20 ; GLY(S)-GLN(S)-TRP(C)
  139   141   146      2    127    20 ; GLN(S)-TRP(C)-PRO(C)
  141   146   148      2    127    20 ; TRP(C)-PRO(C)-GLY(S)
  146   148   149      2    127    20 ; PRO(C)-GLY(S)-GLY(C)
  148   149   150      2    127    20 ; GLY(S)-GLY(C)-GLN(1)
  149   150   152      2    127    20 ; GLY(C)-GLN(1)-PRO(1)
  150   152   154      2     98   100 ; GLN(1)-PRO(1)-LEU(1)
  152   154   156      2     98   100 ; PRO(1)-LEU(1)-CYS(1)
  154   156   158      2     96   700 ; LEU(1)-CYS(1)-GLU(H)
  156   158   160      2     96   700 ; CYS(1)-GLU(H)-TYR(H)
  158   160   164      2     96   700 ; GLU(H)-TYR(H)-SER(H)
  160   164   166      2     96   700 ; TYR(H)-SER(H)-THR(H)
  164   166   168      2     96   700 ; SER(H)-THR(H)-PHE(H)
  166   168   172      2     96   700 ; THR(H)-PHE(H)-ILE(H)
  168   172   174      2     96   700 ; PHE(H)-ILE(H)-LEU(H)
  172   174   176      2     96   700 ; ILE(H)-LEU(H)-LEU(H)
  174   176   178      2     96   700 ; LEU(H)-LEU(H)-PHE(H)
  176   178   182      2     96   700 ; LEU(H)-PHE(H)-PHE(H)
  178   182   186      2     96   700 ; PHE(H)-PHE(H)-SER(H)
  182   186   188      2     96   700 ; PHE(H)-SER(H)-LEU(H)
  186   188   190      2     96   700 ; SER(H)-LEU(H)-SER(H)
  188   190   192      2     96   700 ; LEU(H)-SER(H)-GLY(H)
  190   192   193      2     96   700 ; SER(H)-GLY(H)-LEU(H)
  192   193   195      2     96   700 ; GLY(H)-LEU(H)-SER(H)
  193   195   197      2     96   700 ; LEU(H)-SER(H)-ILE(H)
  195   197   199      2     96   700 ; SER(H)-ILE(H)-ILE(H)
  197   199   201      2     96   700 ; ILE(H)-ILE(H)-CYS(H)
  199   201   203      2     96   700 ; ILE(H)-CYS(H)-ALA(H)
  201   203   204      2     96   700 ; CYS(H)-ALA(H)-MET(H)
  203   204   206      2     96   700 ; ALA(H)-MET(H)-SER(H)
  204   206   208      2     96   700 ; MET(H)-SER(H)-VAL(H)
  206   208   210      2     96   700 ; SER(H)-VAL(H)-GLU(H)
  208   210   212      2     96   700 ; VAL(H)-GLU(H)-ARG(H)
  210   212   215      2     96   700 ; GLU(H)-ARG(H)-TYR(H)
  212   215   219      2     96   700 ; ARG(H)-TYR(H)-LEU(2)
  215   219   221      2     96   700 ; TYR(H)-LEU(2)-ALA(2)
  219   221   222      2     96   700 ; LEU(2)-ALA(2)-ILE(2)
  221   222   224      2     96   700 ; ALA(2)-ILE(2)-ASN(2)
  222   224   226      2    127    20 ; ILE(2)-ASN(2)-HIS(C)
  224   226   230      2    127    20 ; ASN(2)-HIS(C)-ALA(S)
  226   230   231      2    127    20 ; HIS(C)-ALA(S)-TYR(3)
  230   231   235      2    130    20 ; ALA(S)-TYR(3)-PHE(3)
  231   235   239      2     96   700 ; TYR(3)-PHE(3)-TYR(3)
  235   239   243      2     96   700 ; PHE(3)-TYR(3)-SER(3)
  239   243   245      2    100    20 ; TYR(3)-SER(3)-HIS(T)
  243   245   249      2    100    20 ; SER(3)-HIS(T)-TYR(T)
  245   249   253      2    100    20 ; HIS(T)-TYR(T)-VAL(C)
  249   253   255      2    100    20 ; TYR(T)-VAL(C)-ASP(S)
  253   255   257      2    127    20 ; VAL(C)-ASP(S)-LYS(S)
  255   257   260      2    130    20 ; ASP(S)-LYS(S)-ARG(1)
  257   260   263      2    130    20 ; LYS(S)-ARG(1)-LEU(1)
  260   263   265      2     96   700 ; ARG(1)-LEU(1)-ALA(1)
  263   265   266      2     96   700 ; LEU(1)-ALA(1)-GLY(1)
  265   266   267      2     96   700 ; ALA(1)-GLY(1)-LEU(H)
  266   267   269      2     96   700 ; GLY(1)-LEU(H)-THR(H)
  267   269   271      2     96   700 ; LEU(H)-THR(H)-LEU(H)
  269   271   273      2     96   700 ; THR(H)-LEU(H)-PHE(H)
  271   273   277      2     96   700 ; LEU(H)-PHE(H)-ALA(H)
  273   277   278      2     96   700 ; PHE(H)-ALA(H)-VAL(H)
  277   278   280      2     96   700 ; ALA(H)-VAL(H)-TYR(H)
  278   280   284      2     96   700 ; VAL(H)-TYR(H)-ALA(H)
  280   284   285      2     96   700 ; TYR(H)-ALA(H)-SER(H)
  284   285   287      2     96   700 ; ALA(H)-SER(H)-ASN(H)
  285   287   289      2     96   700 ; SER(H)-ASN(H)-VAL(H)
  287   289   291      2     96   700 ; ASN(H)-VAL(H)-LEU(2)
  289   291   293      2     96   700 ; VAL(H)-LEU(2)-PHE(2)
  291   293   297      2     96   700 ; LEU(2)-PHE(2)-CYS(2)
  293   297   299      2     96   700 ; PHE(2)-CYS(2)-ALA(2)
  297   299   300      2    100    20 ; CYS(2)-ALA(2)-LEU(T)
  299   300   302      2    100    20 ; ALA(2)-LEU(T)-PRO(T)
  300   302   304      2    100    20 ; LEU(T)-PRO(T)-ASN(T)
  302   304   306      2    100    20 ; PRO(T)-ASN(T)-MET(T)
  304   306   308      2    100    20 ; ASN(T)-MET(T)-GLY(S)
  306   308   309      2    100    20 ; MET(T)-GLY(S)-LEU(S)
  308   309   311      2    127    20 ; GLY(S)-LEU(S)-GLY(C)
  309   311   312      2    127    20 ; LEU(S)-GLY(C)-SER(C)
  311   312   314      2    127    20 ; GLY(C)-SER(C)-SER(E)
  312   314   316      2    127    20 ; SER(C)-SER(E)-ARG(E)
  314   316   319      2    134    25 ; SER(E)-ARG(E)-LEU(E)
  316   319   321      2    134    25 ; ARG(E)-LEU(E)-GLN(E)
  319   321   323      2    100    20 ; LEU(E)-GLN(E)-TYR(T)
  321   323   327      2    100    20 ; GLN(E)-TYR(T)-PRO(T)
  323   327   329      2    100    20 ; TYR(T)-PRO(T)-ASP(T)
  327   329   331      2    100    20 ; PRO(T)-ASP(T)-THR(T)
  329   331   333      2    100    20 ; ASP(T)-THR(T)-TRP(E)
  331   333   338      2    100    20 ; THR(T)-TRP(E)-CYS(E)
  333   338   340      2    134    25 ; TRP(E)-CYS(E)-PHE(E)
  338   340   344      2    134    25 ; CYS(E)-PHE(E)-ILE(E)
  340   344   346      2    127    20 ; PHE(E)-ILE(E)-ASP(C)
  344   346   348      2    100    20 ; ILE(E)-ASP(C)-TRP(T)
  346   348   353      2    100    20 ; ASP(C)-TRP(T)-THR(T)
  348   353   355      2    100    20 ; TRP(T)-THR(T)-THR(C)
  353   355   357      2    100    20 ; THR(T)-THR(C)-ASN(C)
  355   357   359      2    127    20 ; THR(C)-ASN(C)-VAL(S)
  357   359   361      2    127    20 ; ASN(C)-VAL(S)-THR(1)
  359   361   363      2    130    20 ; VAL(S)-THR(1)-ALA(1)
  361   363   364      2     96   700 ; THR(1)-ALA(1)-HIS(1)
  363   364   368      2     96   700 ; ALA(1)-HIS(1)-ALA(1)
  364   368   369      2     96   700 ; HIS(1)-ALA(1)-ALA(H)
  368   369   370      2     96   700 ; ALA(1)-ALA(H)-TYR(H)
  369   370   374      2     96   700 ; ALA(H)-TYR(H)-SER(H)
  370   374   376      2     96   700 ; TYR(H)-SER(H)-TYR(H)
  374   376   380      2     96   700 ; SER(H)-TYR(H)-MET(H)
  376   380   382      2     96   700 ; TYR(H)-MET(H)-TYR(H)
  380   382   386      2     96   700 ; MET(H)-TYR(H)-ALA(H)
  382   386   387      2     96   700 ; TYR(H)-ALA(H)-GLY(H)
  386   387   388      2     96   700 ; ALA(H)-GLY(H)-PHE(H)
  387   388   392      2     96   700 ; GLY(H)-PHE(H)-SER(H)
  388   392   394      2     96   700 ; PHE(H)-SER(H)-SER(H)
  392   394   396      2     96   700 ; SER(H)-SER(H)-PHE(H)
  394   396   400      2     96   700 ; SER(H)-PHE(H)-LEU(H)
  396   400   402      2     96   700 ; PHE(H)-LEU(H)-ILE(H)
  400   402   404      2     96   700 ; LEU(H)-ILE(H)-LEU(H)
  402   404   406      2     96   700 ; ILE(H)-LEU(H)-ALA(H)
  404   406   407      2     96   700 ; LEU(H)-ALA(H)-THR(H)
  406   407   409      2     96   700 ; ALA(H)-THR(H)-VAL(H)
  407   409   411      2     96   700 ; THR(H)-VAL(H)-LEU(H)
  409   411   413      2     96   700 ; VAL(H)-LEU(H)-CYS(H)
  411   413   415      2     96   700 ; LEU(H)-CYS(H)-ASN(H)
  413   415   417      2     96   700 ; CYS(H)-ASN(H)-VAL(H)
  415   417   419      2     96   700 ; ASN(H)-VAL(H)-LEU(H)
  417   419   421      2     96   700 ; VAL(H)-LEU(H)-VAL(H)
  419   421   423      2     96   700 ; LEU(H)-VAL(H)-CYS(H)
  421   423   425      2     96   700 ; VAL(H)-CYS(H)-GLY(H)
  423   425   426      2     96   700 ; CYS(H)-GLY(H)-ALA(H)
  425   426   427      2     96   700 ; GLY(H)-ALA(H)-LEU(2)
  426   427   429      2     96   700 ; ALA(H)-LEU(2)-LEU(2)
  427   429   431      2     96   700 ; LEU(2)-LEU(2)-ARG(2)
  429   431   434      2     96   700 ; LEU(2)-ARG(2)-MET(2)
  431   434   436      2    130    20 ; ARG(2)-MET(2)-HIS(S)
  434   436   440      2    127    20 ; MET(2)-HIS(S)-ARG(C)
  436   440   443      2    127    20 ; HIS(S)-ARG(C)-GLN(C)
  440   443   445      2    127    20 ; ARG(C)-GLN(C)-ILE(S)
  443   445   447      2    127    20 ; GLN(C)-ILE(S)-ALA(C)
  445   447   448      2    127    20 ; ILE(S)-ALA(C)-GLY(S)
  447   448   449      2    100    20 ; ALA(C)-GLY(S)-ALA(T)
  448   449   450      2    100    20 ; GLY(S)-ALA(T)-GLU(1)
  449   450   452      2    100    20 ; ALA(T)-GLU(1)-ILE(1)
  450   452   454      2     96   700 ; GLU(1)-ILE(1)-GLN(1)
  452   454   456      2     96   700 ; ILE(1)-GLN(1)-MET(1)
  454   456   458      2     96   700 ; GLN(1)-MET(1)-VAL(H)
  456   458   460      2     96   700 ; MET(1)-VAL(H)-ILE(H)
  458   460   462      2     96   700 ; VAL(H)-ILE(H)-LEU(H)
  460   462   464      2     96   700 ; ILE(H)-LEU(H)-LEU(H)
  462   464   466      2     96   700 ; LEU(H)-LEU(H)-ILE(H)
  464   466   468      2     96   700 ; LEU(H)-ILE(H)-ALA(H)
  466   468   469      2     96   700 ; ILE(H)-ALA(H)-THR(H)
  468   469   471      2     96   700 ; ALA(H)-THR(H)-SER(H)
  469   471   473      2     96   700 ; THR(H)-SER(H)-LEU(H)
  471   473   475      2     96   700 ; SER(H)-LEU(H)-VAL(2)
  473   475   477      2     96   700 ; LEU(H)-VAL(2)-VAL(2)
  475   477   479      2     96   700 ; VAL(2)-VAL(2)-LEU(2)
  477   479   481      2     96   700 ; VAL(2)-LEU(2)-ILE(2)
  479   481   483      2    100    20 ; LEU(2)-ILE(2)-CYS(T)
  481   483   485      2    100    20 ; ILE(2)-CYS(T)-SER(T)
  483   485   487      2    100    20 ; CYS(T)-SER(T)-ILE(1)
  485   487   489      2    100    20 ; SER(T)-ILE(1)-PRO(1)
  487   489   491      2     98   100 ; ILE(1)-PRO(1)-LEU(1)
  489   491   493      2     98   100 ; PRO(1)-LEU(1)-VAL(1)
  491   493   495      2     96   700 ; LEU(1)-VAL(1)-VAL(H)
  493   495   497      2     96   700 ; VAL(1)-VAL(H)-ARG(H)
  495   497   500      2     96   700 ; VAL(H)-ARG(H)-VAL(H)
  497   500   502      2     96   700 ; ARG(H)-VAL(H)-PHE(H)
  500   502   506      2     96   700 ; VAL(H)-PHE(H)-VAL(2)
  502   506   508      2     96   700 ; PHE(H)-VAL(2)-ASN(2)
  506   508   510      2     96   700 ; VAL(2)-ASN(2)-GLN(2)
  508   510   512      2     96   700 ; ASN(2)-GLN(2)-LEU(2)
  510   512   514      2    130    20 ; GLN(2)-LEU(2)-TYR(S)
  512   514   518      2    127    20 ; LEU(2)-TYR(S)-GLN(C)
  514   518   520      2    127    20 ; TYR(S)-GLN(C)-PRO(C)
  518   520   522      2    127    20 ; GLN(C)-PRO(C)-SER(C)
  520   522   524      2    127    20 ; PRO(C)-SER(C)-LEU(C)
  522   524   526      2    127    20 ; SER(C)-LEU(C)-GLU(C)
  524   526   528      2    127    20 ; LEU(C)-GLU(C)-ARG(S)
  526   528   531      2    127    20 ; GLU(C)-ARG(S)-GLU(S)
  528   531   533      2    100    20 ; ARG(S)-GLU(S)-VAL(T)
  531   533   535      2    100    20 ; GLU(S)-VAL(T)-SER(T)
  533   535   537      2    100    20 ; VAL(T)-SER(T)-LYS(T)
  535   537   540      2    100    20 ; SER(T)-LYS(T)-ASN(C)
  537   540   542      2    100    20 ; LYS(T)-ASN(C)-PRO(1)
  540   542   544      2     98   100 ; ASN(C)-PRO(1)-ASP(1)
  542   544   546      2     98   100 ; PRO(1)-ASP(1)-LEU(1)
  544   546   548      2     96   700 ; ASP(1)-LEU(1)-GLN(1)
  546   548   550      2     96   700 ; LEU(1)-GLN(1)-ALA(H)
  548   550   551      2     96   700 ; GLN(1)-ALA(H)-ILE(H)
  550   551   553      2     96   700 ; ALA(H)-ILE(H)-ARG(2)
  551   553   556      2     96   700 ; ILE(H)-ARG(2)-ILE(2)
  553   556   558      2     96   700 ; ARG(2)-ILE(2)-ALA(2)
  556   558   559      2     96   700 ; ILE(2)-ALA(2)-SER(2)
  558   559   561      2    130    20 ; ALA(2)-SER(2)-VAL(S)
  559   561   563      2    130    20 ; SER(2)-VAL(S)-ASN(1)
  561   563   565      2    130    20 ; VAL(S)-ASN(1)-PRO(1)
  563   565   567      2     98   100 ; ASN(1)-PRO(1)-ILE(1)
  565   567   569      2     98   100 ; PRO(1)-ILE(1)-LEU(1)
  567   569   571      2     96   700 ; ILE(1)-LEU(1)-ASP(H)
  569   571   573      2     98   100 ; LEU(1)-ASP(H)-PRO(H)
  571   573   575      2     98   100 ; ASP(H)-PRO(H)-TRP(H)
  573   575   580      2     98   100 ; PRO(H)-TRP(H)-ILE(2)
  575   580   582      2     96   700 ; TRP(H)-ILE(2)-TYR(2)
  580   582   586      2     96   700 ; ILE(2)-TYR(2)-ILE(2)
  582   586   588      2     96   700 ; TYR(2)-ILE(2)-LEU(2)
  586   588   590      2    100    20 ; ILE(2)-LEU(2)-LEU(T)
  588   590   592      2    100    20 ; LEU(2)-LEU(T)-ARG(C)
  590   592   595      2    100    20 ; LEU(T)-ARG(C)-LYS(1)
  592   595   598      2    127    20 ; ARG(C)-LYS(1)-THR(1)
  595   598   600      2     96   700 ; LYS(1)-THR(1)-VAL(1)
  598   600   602      2     96   700 ; THR(1)-VAL(1)-LEU(1)
  600   602   604      2     96   700 ; VAL(1)-LEU(1)-SER(H)
  602   604   606      2     96   700 ; LEU(1)-SER(H)-LYS(H)
  604   606   609      2     96   700 ; SER(H)-LYS(H)-ALA(2)
  606   609   610      2     96   700 ; LYS(H)-ALA(2)-ILE(2)
  609   610   612      2     96   700 ; ALA(2)-ILE(2)-GLU(2)
  610   612   614      2     96   700 ; ILE(2)-GLU(2)-LYS(2)
  612   614   617      2    130    20 ; GLU(2)-LYS(2)-ILE(S)
  614   617   619      2    127    20 ; LYS(2)-ILE(S)-LYS(C)
  617   619   622      2    127    20 ; ILE(S)-LYS(C)-CYS(C)
; Backbone-sidechain angles
    2     1     3      2    100    25 ; ASN(C)-SER(1) SBB
    1     3     4      2    100    25 ; ASN(C)-SER(1) SBB
    3     5     6      2    100    25 ; SER(1)-PRO(1) SBB
    5     7     8      2    100    25 ; PRO(1)-VAL(1) SBB
    7     9    10      2    100    25 ; VAL(1)-THR(1) SBB
    9    11    12      2    100    25 ; THR(1)-ILE(H) SBB
   11    13    14      2    100    25 ; ILE(H)-PRO(H) SBB
   15    16    17      2    100    25 ; ALA(H)-VAL(H) SBB
   16    18    19      2    100    25 ; VAL(H)-MET(H) SBB
   18    20    21      2    100    25 ; MET(H)-PHE(H) SBB
   20    24    25      2    100    25 ; PHE(H)-ILE(H) SBB
   24    26    27      2    100    25 ; ILE(H)-PHE(H) SBB
   30    31    32      2    100    25 ; GLY(H)-VAL(H) SBB
   31    33    34      2    100    25 ; VAL(H)-VAL(H) SBB
   35    36    37      2    100    25 ; GLY(H)-ASN(H) SBB
   36    38    39      2    100    25 ; ASN(H)-LEU(H) SBB
   38    40    41      2    100    25 ; LEU(H)-VAL(H) SBB
   42    43    44      2    100    25 ; ALA(2)-ILE(2) SBB
   43    45    46      2    100    25 ; ILE(2)-VAL(2) SBB
   45    47    48      2    100    25 ; VAL(2)-VAL(2) SBB
   47    49    50      2    100    25 ; VAL(2)-LEU(T) SBB
   49    51    52      2    100    25 ; LEU(T)-CYS(T) SBB
   51    53    54      2    100    25 ; CYS(T)-LYS(S) SBB
   53    56    57      2    100    25 ; LYS(S)-SER(S) SBB
   56    58    59      2    100    25 ; SER(S)-ARG(S) SBB
   58    61    62      2    100    25 ; ARG(S)-LYS(C) SBB
   61    64    65      2    100    25 ; LYS(C)-GLU(C) SBB
   64    66    67      2    100    25 ; GLU(C)-GLN(S) SBB
   66    68    69      2    100    25 ; GLN(S)-LYS(T) SBB
   68    71    72      2    100    25 ; LYS(T)-GLU(T) SBB
   71    73    74      2    100    25 ; GLU(T)-THR(1) SBB
   73    75    76      2    100    25 ; THR(1)-THR(1) SBB
   75    77    78      2    100    25 ; THR(1)-PHE(1) SBB
   77    81    82      2    100    25 ; PHE(1)-TYR(1) SBB
   81    85    86      2    100    25 ; TYR(1)-THR(H) SBB
   85    87    88      2    100    25 ; THR(H)-LEU(H) SBB
   87    89    90      2    100    25 ; LEU(H)-VAL(H) SBB
   89    91    92      2    100    25 ; VAL(H)-CYS(H) SBB
   93    94    95      2    100    25 ; GLY(H)-LEU(H) SBB
   96    97    98      2    100    25 ; ALA(H)-VAL(H) SBB
   97    99   100      2    100    25 ; VAL(H)-THR(H) SBB
   99   101   102      2    100    25 ; THR(H)-ASP(H) SBB
  101   103   104      2    100    25 ; ASP(H)-LEU(H) SBB
  103   105   106      2    100    25 ; LEU(H)-LEU(H) SBB
  107   108   109      2    100    25 ; GLY(H)-THR(H) SBB
  108   110   111      2    100    25 ; THR(H)-LEU(H) SBB
  110   112   113      2    100    25 ; LEU(H)-LEU(H) SBB
  112   114   115      2    100    25 ; LEU(H)-VAL(H) SBB
  114   116   117      2    100    25 ; VAL(H)-SER(H) SBB
  116   118   119      2    100    25 ; SER(H)-PRO(H) SBB
  118   120   121      2    100    25 ; PRO(H)-VAL(H) SBB
  120   122   123      2    100    25 ; VAL(H)-THR(H) SBB
  122   124   125      2    100    25 ; THR(H)-ILE(H) SBB
  126   127   128      2    100    25 ; ALA(H)-THR(2) SBB
  127   129   130      2    100    25 ; THR(2)-TYR(2) SBB
  129   133   134      2    100    25 ; TYR(2)-MET(2) SBB
  133   135   136      2    100    25 ; MET(2)-LYS(2) SBB
  138   139   140      2    100    25 ; GLY(S)-GLN(S) SBB
  139   141   142      2    100    25 ; GLN(S)-TRP(C) SBB
  141   146   147      2    100    25 ; TRP(C)-PRO(C) SBB
  149   150   151      2    100    25 ; GLY(C)-GLN(1) SBB
  150   152   153      2    100    25 ; GLN(1)-PRO(1) SBB
  152   154   155      2    100    25 ; PRO(1)-LEU(1) SBB
  154   156   157      2    100    25 ; LEU(1)-CYS(1) SBB
  156   158   159      2    100    25 ; CYS(1)-GLU(H) SBB
  158   160   161      2    100    25 ; GLU(H)-TYR(H) SBB
  160   164   165      2    100    25 ; TYR(H)-SER(H) SBB
  164   166   167      2    100    25 ; SER(H)-THR(H) SBB
  166   168   169      2    100    25 ; THR(H)-PHE(H) SBB
  168   172   173      2    100    25 ; PHE(H)-ILE(H) SBB
  172   174   175      2    100    25 ; ILE(H)-LEU(H) SBB
  174   176   177      2    100    25 ; LEU(H)-LEU(H) SBB
  176   178   179      2    100    25 ; LEU(H)-PHE(H) SBB
  178   182   183      2    100    25 ; PHE(H)-PHE(H) SBB
  182   186   187      2    100    25 ; PHE(H)-SER(H) SBB
  186   188   189      2    100    25 ; SER(H)-LEU(H) SBB
  188   190   191      2    100    25 ; LEU(H)-SER(H) SBB
  192   193   194      2    100    25 ; GLY(H)-LEU(H) SBB
  193   195   196      2    100    25 ; LEU(H)-SER(H) SBB
  195   197   198      2    100    25 ; SER(H)-ILE(H) SBB
  197   199   200      2    100    25 ; ILE(H)-ILE(H) SBB
  199   201   202      2    100    25 ; ILE(H)-CYS(H) SBB
  203   204   205      2    100    25 ; ALA(H)-MET(H) SBB
  204   206   207      2    100    25 ; MET(H)-SER(H) SBB
  206   208   209      2    100    25 ; SER(H)-VAL(H) SBB
  208   210   211      2    100    25 ; VAL(H)-GLU(H) SBB
  210   212   213      2    100    25 ; GLU(H)-ARG(H) SBB
  212   215   216      2    100    25 ; ARG(H)-TYR(H) SBB
  215   219   220      2    100    25 ; TYR(H)-LEU(2) SBB
  221   222   223      2    100    25 ; ALA(2)-ILE(2) SBB
  222   224   225      2    100    25 ; ILE(2)-ASN(2) SBB
  224   226   227      2    100    25 ; ASN(2)-HIS(C) SBB
  230   231   232      2    100    25 ; ALA(S)-TYR(3) SBB
  231   235   236      2    100    25 ; TYR(3)-PHE(3) SBB
  235   239   240      2    100    25 ; PHE(3)-TYR(3) SBB
  239   243   244      2    100    25 ; TYR(3)-SER(3) SBB
  243   245   246      2    100    25 ; SER(3)-HIS(T) SBB
  245   249   250      2    100    25 ; HIS(T)-TYR(T) SBB
  249   253   254      2    100    25 ; TYR(T)-VAL(C) SBB
  253   255   256      2    100    25 ; VAL(C)-ASP(S) SBB
  255   257   258      2    100    25 ; ASP(S)-LYS(S) SBB
  257   260   261      2    100    25 ; LYS(S)-ARG(1) SBB
  260   263   264      2    100    25 ; ARG(1)-LEU(1) SBB
  266   267   268      2    100    25 ; GLY(1)-LEU(H) SBB
  267   269   270      2    100    25 ; LEU(H)-THR(H) SBB
  269   271   272      2    100    25 ; THR(H)-LEU(H) SBB
  271   273   274      2    100    25 ; LEU(H)-PHE(H) SBB
  277   278   279      2    100    25 ; ALA(H)-VAL(H) SBB
  278   280   281      2    100    25 ; VAL(H)-TYR(H) SBB
  284   285   286      2    100    25 ; ALA(H)-SER(H) SBB
  285   287   288      2    100    25 ; SER(H)-ASN(H) SBB
  287   289   290      2    100    25 ; ASN(H)-VAL(H) SBB
  289   291   292      2    100    25 ; VAL(H)-LEU(2) SBB
  291   293   294      2    100    25 ; LEU(2)-PHE(2) SBB
  293   297   298      2    100    25 ; PHE(2)-CYS(2) SBB
  299   300   301      2    100    25 ; ALA(2)-LEU(T) SBB
  300   302   303      2    100    25 ; LEU(T)-PRO(T) SBB
  302   304   305      2    100    25 ; PRO(T)-ASN(T) SBB
  304   306   307      2    100    25 ; ASN(T)-MET(T) SBB
  308   309   310      2    100    25 ; GLY(S)-LEU(S) SBB
  311   312   313      2    100    25 ; GLY(C)-SER(C) SBB
  312   314   315      2    100    25 ; SER(C)-SER(E) SBB
  314   316   317      2    100    25 ; SER(E)-ARG(E) SBB
  316   319   320      2    100    25 ; ARG(E)-LEU(E) SBB
  319   321   322      2    100    25 ; LEU(E)-GLN(E) SBB
  321   323   324      2    100    25 ; GLN(E)-TYR(T) SBB
  323   327   328      2    100    25 ; TYR(T)-PRO(T) SBB
  327   329   330      2    100    25 ; PRO(T)-ASP(T) SBB
  329   331   332      2    100    25 ; ASP(T)-THR(T) SBB
  331   333   334      2    100    25 ; THR(T)-TRP(E) SBB
  333   338   339      2    100    25 ; TRP(E)-CYS(E) SBB
  338   340   341      2    100    25 ; CYS(E)-PHE(E) SBB
  340   344   345      2    100    25 ; PHE(E)-ILE(E) SBB
  344   346   347      2    100    25 ; ILE(E)-ASP(C) SBB
  346   348   349      2    100    25 ; ASP(C)-TRP(T) SBB
  348   353   354      2    100    25 ; TRP(T)-THR(T) SBB
  353   355   356      2    100    25 ; THR(T)-THR(C) SBB
  355   357   358      2    100    25 ; THR(C)-ASN(C) SBB
  357   359   360      2    100    25 ; ASN(C)-VAL(S) SBB
  359   361   362      2    100    25 ; VAL(S)-THR(1) SBB
  363   364   365      2    100    25 ; ALA(1)-HIS(1) SBB
  369   370   371      2    100    25 ; ALA(H)-TYR(H) SBB
  370   374   375      2    100    25 ; TYR(H)-SER(H) SBB
  374   376   377      2    100    25 ; SER(H)-TYR(H) SBB
  376   380   381      2    100    25 ; TYR(H)-MET(H) SBB
  380   382   383      2    100    25 ; MET(H)-TYR(H) SBB
  387   388   389      2    100    25 ; GLY(H)-PHE(H) SBB
  388   392   393      2    100    25 ; PHE(H)-SER(H) SBB
  392   394   395      2    100    25 ; SER(H)-SER(H) SBB
  394   396   397      2    100    25 ; SER(H)-PHE(H) SBB
  396   400   401      2    100    25 ; PHE(H)-LEU(H) SBB
  400   402   403      2    100    25 ; LEU(H)-ILE(H) SBB
  402   404   405      2    100    25 ; ILE(H)-LEU(H) SBB
  406   407   408      2    100    25 ; ALA(H)-THR(H) SBB
  407   409   410      2    100    25 ; THR(H)-VAL(H) SBB
  409   411   412      2    100    25 ; VAL(H)-LEU(H) SBB
  411   413   414      2    100    25 ; LEU(H)-CYS(H) SBB
  413   415   416      2    100    25 ; CYS(H)-ASN(H) SBB
  415   417   418      2    100    25 ; ASN(H)-VAL(H) SBB
  417   419   420      2    100    25 ; VAL(H)-LEU(H) SBB
  419   421   422      2    100    25 ; LEU(H)-VAL(H) SBB
  421   423   424      2    100    25 ; VAL(H)-CYS(H) SBB
  426   427   428      2    100    25 ; ALA(H)-LEU(2) SBB
  427   429   430      2    100    25 ; LEU(2)-LEU(2) SBB
  429   431   432      2    100    25 ; LEU(2)-ARG(2) SBB
  431   434   435      2    100    25 ; ARG(2)-MET(2) SBB
  434   436   437      2    100    25 ; MET(2)-HIS(S) SBB
  436   440   441      2    100    25 ; HIS(S)-ARG(C) SBB
  440   443   444      2    100    25 ; ARG(C)-GLN(C) SBB
  443   445   446      2    100    25 ; GLN(C)-ILE(S) SBB
  449   450   451      2    100    25 ; ALA(T)-GLU(1) SBB
  450   452   453      2    100    25 ; GLU(1)-ILE(1) SBB
  452   454   455      2    100    25 ; ILE(1)-GLN(1) SBB
  454   456   457      2    100    25 ; GLN(1)-MET(1) SBB
  456   458   459      2    100    25 ; MET(1)-VAL(H) SBB
  458   460   461      2    100    25 ; VAL(H)-ILE(H) SBB
  460   462   463      2    100    25 ; ILE(H)-LEU(H) SBB
  462   464   465      2    100    25 ; LEU(H)-LEU(H) SBB
  464   466   467      2    100    25 ; LEU(H)-ILE(H) SBB
  468   469   470      2    100    25 ; ALA(H)-THR(H) SBB
  469   471   472      2    100    25 ; THR(H)-SER(H) SBB
  471   473   474      2    100    25 ; SER(H)-LEU(H) SBB
  473   475   476      2    100    25 ; LEU(H)-VAL(2) SBB
  475   477   478      2    100    25 ; VAL(2)-VAL(2) SBB
  477   479   480      2    100    25 ; VAL(2)-LEU(2) SBB
  479   481   482      2    100    25 ; LEU(2)-ILE(2) SBB
  481   483   484      2    100    25 ; ILE(2)-CYS(T) SBB
  483   485   486      2    100    25 ; CYS(T)-SER(T) SBB
  485   487   488      2    100    25 ; SER(T)-ILE(1) SBB
  487   489   490      2    100    25 ; ILE(1)-PRO(1) SBB
  489   491   492      2    100    25 ; PRO(1)-LEU(1) SBB
  491   493   494      2    100    25 ; LEU(1)-VAL(1) SBB
  493   495   496      2    100    25 ; VAL(1)-VAL(H) SBB
  495   497   498      2    100    25 ; VAL(H)-ARG(H) SBB
  497   500   501      2    100    25 ; ARG(H)-VAL(H) SBB
  500   502   503      2    100    25 ; VAL(H)-PHE(H) SBB
  502   506   507      2    100    25 ; PHE(H)-VAL(2) SBB
  506   508   509      2    100    25 ; VAL(2)-ASN(2) SBB
  508   510   511      2    100    25 ; ASN(2)-GLN(2) SBB
  510   512   513      2    100    25 ; GLN(2)-LEU(2) SBB
  512   514   515      2    100    25 ; LEU(2)-TYR(S) SBB
  514   518   519      2    100    25 ; TYR(S)-GLN(C) SBB
  518   520   521      2    100    25 ; GLN(C)-PRO(C) SBB
  520   522   523      2    100    25 ; PRO(C)-SER(C) SBB
  522   524   525      2    100    25 ; SER(C)-LEU(C) SBB
  524   526   527      2    100    25 ; LEU(C)-GLU(C) SBB
  526   528   529      2    100    25 ; GLU(C)-ARG(S) SBB
  528   531   532      2    100    25 ; ARG(S)-GLU(S) SBB
  531   533   534      2    100    25 ; GLU(S)-VAL(T) SBB
  533   535   536      2    100    25 ; VAL(T)-SER(T) SBB
  535   537   538      2    100    25 ; SER(T)-LYS(T) SBB
  537   540   541      2    100    25 ; LYS(T)-ASN(C) SBB
  540   542   543      2    100    25 ; ASN(C)-PRO(1) SBB
  542   544   545      2    100    25 ; PRO(1)-ASP(1) SBB
  544   546   547      2    100    25 ; ASP(1)-LEU(1) SBB
  546   548   549      2    100    25 ; LEU(1)-GLN(1) SBB
  550   551   552      2    100    25 ; ALA(H)-ILE(H) SBB
  551   553   554      2    100    25 ; ILE(H)-ARG(2) SBB
  553   556   557      2    100    25 ; ARG(2)-ILE(2) SBB
  558   559   560      2    100    25 ; ALA(2)-SER(2) SBB
  559   561   562      2    100    25 ; SER(2)-VAL(S) SBB
  561   563   564      2    100    25 ; VAL(S)-ASN(1) SBB
  563   565   566      2    100    25 ; ASN(1)-PRO(1) SBB
  565   567   568      2    100    25 ; PRO(1)-ILE(1) SBB
  567   569   570      2    100    25 ; ILE(1)-LEU(1) SBB
  569   571   572      2    100    25 ; LEU(1)-ASP(H) SBB
  571   573   574      2    100    25 ; ASP(H)-PRO(H) SBB
  573   575   576      2    100    25 ; PRO(H)-TRP(H) SBB
  575   580   581      2    100    25 ; TRP(H)-ILE(2) SBB
  580   582   583      2    100    25 ; ILE(2)-TYR(2) SBB
  582   586   587      2    100    25 ; TYR(2)-ILE(2) SBB
  586   588   589      2    100    25 ; ILE(2)-LEU(2) SBB
  588   590   591      2    100    25 ; LEU(2)-LEU(T) SBB
  590   592   593      2    100    25 ; LEU(T)-ARG(C) SBB
  592   595   596      2    100    25 ; ARG(C)-LYS(1) SBB
  595   598   599      2    100    25 ; LYS(1)-THR(1) SBB
  598   600   601      2    100    25 ; THR(1)-VAL(1) SBB
  600   602   603      2    100    25 ; VAL(1)-LEU(1) SBB
  602   604   605      2    100    25 ; LEU(1)-SER(H) SBB
  604   606   607      2    100    25 ; SER(H)-LYS(H) SBB
  609   610   611      2    100    25 ; ALA(2)-ILE(2) SBB
  610   612   613      2    100    25 ; ILE(2)-GLU(2) SBB
  612   614   615      2    100    25 ; GLU(2)-LYS(2) SBB
  614   617   618      2    100    25 ; LYS(2)-ILE(S) SBB
  617   619   620      2    100    25 ; ILE(S)-LYS(C) SBB
  619   622   623      2    100    25 ; LYS(C)-CYS(C) SBB
; Sidechain angles
   20    21    22      2    150    50 ; PHE
   20    21    23      2    150    50 ; PHE
   26    27    28      2    150    50 ; PHE
   26    27    29      2    150    50 ; PHE
   53    54    55      2    180    25 ; LYS
   58    59    60      2    180    25 ; ARG
   61    62    63      2    180    25 ; LYS
   68    69    70      2    180    25 ; LYS
   77    78    79      2    150    50 ; PHE
   77    78    80      2    150    50 ; PHE
   81    82    83      2    150    50 ; TYR
   81    82    84      2    150    50 ; TYR
  129   130   131      2    150    50 ; TYR
  129   130   132      2    150    50 ; TYR
  135   136   137      2    180    25 ; LYS
  141   142   143      2    210    50 ; TRP
  141   142   144      2     90    50 ; TRP
  160   161   162      2    150    50 ; TYR
  160   161   163      2    150    50 ; TYR
  168   169   170      2    150    50 ; PHE
  168   169   171      2    150    50 ; PHE
  178   179   180      2    150    50 ; PHE
  178   179   181      2    150    50 ; PHE
  182   183   184      2    150    50 ; PHE
  182   183   185      2    150    50 ; PHE
  212   213   214      2    180    25 ; ARG
  215   216   217      2    150    50 ; TYR
  215   216   218      2    150    50 ; TYR
  226   227   228      2    150    50 ; HIS
  226   227   229      2    150    50 ; HIS
  231   232   233      2    150    50 ; TYR
  231   232   234      2    150    50 ; TYR
  235   236   237      2    150    50 ; PHE
  235   236   238      2    150    50 ; PHE
  239   240   241      2    150    50 ; TYR
  239   240   242      2    150    50 ; TYR
  245   246   247      2    150    50 ; HIS
  245   246   248      2    150    50 ; HIS
  249   250   251      2    150    50 ; TYR
  249   250   252      2    150    50 ; TYR
  257   258   259      2    180    25 ; LYS
  260   261   262      2    180    25 ; ARG
  273   274   275      2    150    50 ; PHE
  273   274   276      2    150    50 ; PHE
  280   281   282      2    150    50 ; TYR
  280   281   283      2    150    50 ; TYR
  293   294   295      2    150    50 ; PHE
  293   294   296      2    150    50 ; PHE
  316   317   318      2    180    25 ; ARG
  323   324   325      2    150    50 ; TYR
  323   324   326      2    150    50 ; TYR
  333   334   335      2    210    50 ; TRP
  333   334   336      2     90    50 ; TRP
  340   341   342      2    150    50 ; PHE
  340   341   343      2    150    50 ; PHE
  348   349   350      2    210    50 ; TRP
  348   349   351      2     90    50 ; TRP
  364   365   366      2    150    50 ; HIS
  364   365   367      2    150    50 ; HIS
  370   371   372      2    150    50 ; TYR
  370   371   373      2    150    50 ; TYR
  376   377   378      2    150    50 ; TYR
  376   377   379      2    150    50 ; TYR
  382   383   384      2    150    50 ; TYR
  382   383   385      2    150    50 ; TYR
  388   389   390      2    150    50 ; PHE
  388   389   391      2    150    50 ; PHE
  396   397   398      2    150    50 ; PHE
  396   397   399      2    150    50 ; PHE
  431   432   433      2    180    25 ; ARG
  436   437   438      2    150    50 ; HIS
  436   437   439      2    150    50 ; HIS
  440   441   442      2    180    25 ; ARG
  497   498   499      2    180    25 ; ARG
  502   503   504      2    150    50 ; PHE
  502   503   505      2    150    50 ; PHE
  514   515   516      2    150    50 ; TYR
  514   515   517      2    150    50 ; TYR
  528   529   530      2    180    25 ; ARG
  537   538   539      2    180    25 ; LYS
  553   554   555      2    180    25 ; ARG
  575   576   577      2    210    50 ; TRP
  575   576   578      2     90    50 ; TRP
  582   583   584      2    150    50 ; TYR
  582   583   585      2    150    50 ; TYR
  592   593   594      2    180    25 ; ARG
  595   596   597      2    180    25 ; LYS
  606   607   608      2    180    25 ; LYS
  614   615   616      2    180    25 ; LYS
  619   620   621      2    180    25 ; LYS

[ dihedrals ]
; Backbone dihedrals
    3     5     7     9      1   -120   400     1 ; SER(1)-PRO(1)-VAL(1)-THR(1)
    5     7     9    11      1   -120   400     1 ; PRO(1)-VAL(1)-THR(1)-ILE(H)
    7     9    11    13      1   -120   400     1 ; VAL(1)-THR(1)-ILE(H)-PRO(H)
    9    11    13    15      1   -120   400     1 ; THR(1)-ILE(H)-PRO(H)-ALA(H)
   11    13    15    16      1   -120   400     1 ; ILE(H)-PRO(H)-ALA(H)-VAL(H)
   13    15    16    18      1   -120   400     1 ; PRO(H)-ALA(H)-VAL(H)-MET(H)
   15    16    18    20      1   -120   400     1 ; ALA(H)-VAL(H)-MET(H)-PHE(H)
   16    18    20    24      1   -120   400     1 ; VAL(H)-MET(H)-PHE(H)-ILE(H)
   18    20    24    26      1   -120   400     1 ; MET(H)-PHE(H)-ILE(H)-PHE(H)
   20    24    26    30      1   -120   400     1 ; PHE(H)-ILE(H)-PHE(H)-GLY(H)
   24    26    30    31      1   -120   400     1 ; ILE(H)-PHE(H)-GLY(H)-VAL(H)
   26    30    31    33      1   -120   400     1 ; PHE(H)-GLY(H)-VAL(H)-VAL(H)
   30    31    33    35      1   -120   400     1 ; GLY(H)-VAL(H)-VAL(H)-GLY(H)
   31    33    35    36      1   -120   400     1 ; VAL(H)-VAL(H)-GLY(H)-ASN(H)
   33    35    36    38      1   -120   400     1 ; VAL(H)-GLY(H)-ASN(H)-LEU(H)
   35    36    38    40      1   -120   400     1 ; GLY(H)-ASN(H)-LEU(H)-VAL(H)
   36    38    40    42      1   -120   400     1 ; ASN(H)-LEU(H)-VAL(H)-ALA(2)
   38    40    42    43      1   -120   400     1 ; LEU(H)-VAL(H)-ALA(2)-ILE(2)
   40    42    43    45      1   -120   400     1 ; VAL(H)-ALA(2)-ILE(2)-VAL(2)
   42    43    45    47      1   -120   400     1 ; ALA(2)-ILE(2)-VAL(2)-VAL(2)
   73    75    77    81      1   -120   400     1 ; THR(1)-THR(1)-PHE(1)-TYR(1)
   75    77    81    85      1   -120   400     1 ; THR(1)-PHE(1)-TYR(1)-THR(H)
   77    81    85    87      1   -120   400     1 ; PHE(1)-TYR(1)-THR(H)-LEU(H)
   81    85    87    89      1   -120   400     1 ; TYR(1)-THR(H)-LEU(H)-VAL(H)
   85    87    89    91      1   -120   400     1 ; THR(H)-LEU(H)-VAL(H)-CYS(H)
   87    89    91    93      1   -120   400     1 ; LEU(H)-VAL(H)-CYS(H)-GLY(H)
   89    91    93    94      1   -120   400     1 ; VAL(H)-CYS(H)-GLY(H)-LEU(H)
   91    93    94    96      1   -120   400     1 ; CYS(H)-GLY(H)-LEU(H)-ALA(H)
   93    94    96    97      1   -120   400     1 ; GLY(H)-LEU(H)-ALA(H)-VAL(H)
   94    96    97    99      1   -120   400     1 ; LEU(H)-ALA(H)-VAL(H)-THR(H)
   96    97    99   101      1   -120   400     1 ; ALA(H)-VAL(H)-THR(H)-ASP(H)
   97    99   101   103      1   -120   400     1 ; VAL(H)-THR(H)-ASP(H)-LEU(H)
   99   101   103   105      1   -120   400     1 ; THR(H)-ASP(H)-LEU(H)-LEU(H)
  101   103   105   107      1   -120   400     1 ; ASP(H)-LEU(H)-LEU(H)-GLY(H)
  103   105   107   108      1   -120   400     1 ; LEU(H)-LEU(H)-GLY(H)-THR(H)
  105   107   108   110      1   -120   400     1 ; LEU(H)-GLY(H)-THR(H)-LEU(H)
  107   108   110   112      1   -120   400     1 ; GLY(H)-THR(H)-LEU(H)-LEU(H)
  108   110   112   114      1   -120   400     1 ; THR(H)-LEU(H)-LEU(H)-VAL(H)
  110   112   114   116      1   -120   400     1 ; LEU(H)-LEU(H)-VAL(H)-SER(H)
  112   114   116   118      1   -120   400     1 ; LEU(H)-VAL(H)-SER(H)-PRO(H)
  114   116   118   120      1   -120   400     1 ; VAL(H)-SER(H)-PRO(H)-VAL(H)
  116   118   120   122      1   -120   400     1 ; SER(H)-PRO(H)-VAL(H)-THR(H)
  118   120   122   124      1   -120   400     1 ; PRO(H)-VAL(H)-THR(H)-ILE(H)
  120   122   124   126      1   -120   400     1 ; VAL(H)-THR(H)-ILE(H)-ALA(H)
  122   124   126   127      1   -120   400     1 ; THR(H)-ILE(H)-ALA(H)-THR(2)
  124   126   127   129      1   -120   400     1 ; ILE(H)-ALA(H)-THR(2)-TYR(2)
  126   127   129   133      1   -120   400     1 ; ALA(H)-THR(2)-TYR(2)-MET(2)
  127   129   133   135      1   -120   400     1 ; THR(2)-TYR(2)-MET(2)-LYS(2)
  150   152   154   156      1   -120   400     1 ; GLN(1)-PRO(1)-LEU(1)-CYS(1)
  152   154   156   158      1   -120   400     1 ; PRO(1)-LEU(1)-CYS(1)-GLU(H)
  154   156   158   160      1   -120   400     1 ; LEU(1)-CYS(1)-GLU(H)-TYR(H)
  156   158   160   164      1   -120   400     1 ; CYS(1)-GLU(H)-TYR(H)-SER(H)
  158   160   164   166      1   -120   400     1 ; GLU(H)-TYR(H)-SER(H)-THR(H)
  160   164   166   168      1   -120   400     1 ; TYR(H)-SER(H)-THR(H)-PHE(H)
  164   166   168   172      1   -120   400     1 ; SER(H)-THR(H)-PHE(H)-ILE(H)
  166   168   172   174      1   -120   400     1 ; THR(H)-PHE(H)-ILE(H)-LEU(H)
  168   172   174   176      1   -120   400     1 ; PHE(H)-ILE(H)-LEU(H)-LEU(H)
  172   174   176   178      1   -120   400     1 ; ILE(H)-LEU(H)-LEU(H)-PHE(H)
  174   176   178   182      1   -120   400     1 ; LEU(H)-LEU(H)-PHE(H)-PHE(H)
  176   178   182   186      1   -120   400     1 ; LEU(H)-PHE(H)-PHE(H)-SER(H)
  178   182   186   188      1   -120   400     1 ; PHE(H)-PHE(H)-SER(H)-LEU(H)
  182   186   188   190      1   -120   400     1 ; PHE(H)-SER(H)-LEU(H)-SER(H)
  186   188   190   192      1   -120   400     1 ; SER(H)-LEU(H)-SER(H)-GLY(H)
  188   190   192   193      1   -120   400     1 ; LEU(H)-SER(H)-GLY(H)-LEU(H)
  190   192   193   195      1   -120   400     1 ; SER(H)-GLY(H)-LEU(H)-SER(H)
  192   193   195   197      1   -120   400     1 ; GLY(H)-LEU(H)-SER(H)-ILE(H)
  193   195   197   199      1   -120   400     1 ; LEU(H)-SER(H)-ILE(H)-ILE(H)
  195   197   199   201      1   -120   400     1 ; SER(H)-ILE(H)-ILE(H)-CYS(H)
  197   199   201   203      1   -120   400     1 ; ILE(H)-ILE(H)-CYS(H)-ALA(H)
  199   201   203   204      1   -120   400     1 ; ILE(H)-CYS(H)-ALA(H)-MET(H)
  201   203   204   206      1   -120   400     1 ; CYS(H)-ALA(H)-MET(H)-SER(H)
  203   204   206   208      1   -120   400     1 ; ALA(H)-MET(H)-SER(H)-VAL(H)
  204   206   208   210      1   -120   400     1 ; MET(H)-SER(H)-VAL(H)-GLU(H)
  206   208   210   212      1   -120   400     1 ; SER(H)-VAL(H)-GLU(H)-ARG(H)
  208   210   212   215      1   -120   400     1 ; VAL(H)-GLU(H)-ARG(H)-TYR(H)
  210   212   215   219      1   -120   400     1 ; GLU(H)-ARG(H)-TYR(H)-LEU(2)
  212   215   219   221      1   -120   400     1 ; ARG(H)-TYR(H)-LEU(2)-ALA(2)
  215   219   221   222      1   -120   400     1 ; TYR(H)-LEU(2)-ALA(2)-ILE(2)
  219   221   222   224      1   -120   400     1 ; LEU(2)-ALA(2)-ILE(2)-ASN(2)
  231   235   239   243      1   -120   400     1 ; TYR(3)-PHE(3)-TYR(3)-SER(3)
  260   263   265   266      1   -120   400     1 ; ARG(1)-LEU(1)-ALA(1)-GLY(1)
  263   265   266   267      1   -120   400     1 ; LEU(1)-ALA(1)-GLY(1)-LEU(H)
  265   266   267   269      1   -120   400     1 ; ALA(1)-GLY(1)-LEU(H)-THR(H)
  266   267   269   271      1   -120   400     1 ; GLY(1)-LEU(H)-THR(H)-LEU(H)
  267   269   271   273      1   -120   400     1 ; LEU(H)-THR(H)-LEU(H)-PHE(H)
  269   271   273   277      1   -120   400     1 ; THR(H)-LEU(H)-PHE(H)-ALA(H)
  271   273   277   278      1   -120   400     1 ; LEU(H)-PHE(H)-ALA(H)-VAL(H)
  273   277   278   280      1   -120   400     1 ; PHE(H)-ALA(H)-VAL(H)-TYR(H)
  277   278   280   284      1   -120   400     1 ; ALA(H)-VAL(H)-TYR(H)-ALA(H)
  278   280   284   285      1   -120   400     1 ; VAL(H)-TYR(H)-ALA(H)-SER(H)
  280   284   285   287      1   -120   400     1 ; TYR(H)-ALA(H)-SER(H)-ASN(H)
  284   285   287   289      1   -120   400     1 ; ALA(H)-SER(H)-ASN(H)-VAL(H)
  285   287   289   291      1   -120   400     1 ; SER(H)-ASN(H)-VAL(H)-LEU(2)
  287   289   291   293      1   -120   400     1 ; ASN(H)-VAL(H)-LEU(2)-PHE(2)
  289   291   293   297      1   -120   400     1 ; VAL(H)-LEU(2)-PHE(2)-CYS(2)
  291   293   297   299      1   -120   400     1 ; LEU(2)-PHE(2)-CYS(2)-ALA(2)
  361   363   364   368      1   -120   400     1 ; THR(1)-ALA(1)-HIS(1)-ALA(1)
  363   364   368   369      1   -120   400     1 ; ALA(1)-HIS(1)-ALA(1)-ALA(H)
  364   368   369   370      1   -120   400     1 ; HIS(1)-ALA(1)-ALA(H)-TYR(H)
  368   369   370   374      1   -120   400     1 ; ALA(1)-ALA(H)-TYR(H)-SER(H)
  369   370   374   376      1   -120   400     1 ; ALA(H)-TYR(H)-SER(H)-TYR(H)
  370   374   376   380      1   -120   400     1 ; TYR(H)-SER(H)-TYR(H)-MET(H)
  374   376   380   382      1   -120   400     1 ; SER(H)-TYR(H)-MET(H)-TYR(H)
  376   380   382   386      1   -120   400     1 ; TYR(H)-MET(H)-TYR(H)-ALA(H)
  380   382   386   387      1   -120   400     1 ; MET(H)-TYR(H)-ALA(H)-GLY(H)
  382   386   387   388      1   -120   400     1 ; TYR(H)-ALA(H)-GLY(H)-PHE(H)
  386   387   388   392      1   -120   400     1 ; ALA(H)-GLY(H)-PHE(H)-SER(H)
  387   388   392   394      1   -120   400     1 ; GLY(H)-PHE(H)-SER(H)-SER(H)
  388   392   394   396      1   -120   400     1 ; PHE(H)-SER(H)-SER(H)-PHE(H)
  392   394   396   400      1   -120   400     1 ; SER(H)-SER(H)-PHE(H)-LEU(H)
  394   396   400   402      1   -120   400     1 ; SER(H)-PHE(H)-LEU(H)-ILE(H)
  396   400   402   404      1   -120   400     1 ; PHE(H)-LEU(H)-ILE(H)-LEU(H)
  400   402   404   406      1   -120   400     1 ; LEU(H)-ILE(H)-LEU(H)-ALA(H)
  402   404   406   407      1   -120   400     1 ; ILE(H)-LEU(H)-ALA(H)-THR(H)
  404   406   407   409      1   -120   400     1 ; LEU(H)-ALA(H)-THR(H)-VAL(H)
  406   407   409   411      1   -120   400     1 ; ALA(H)-THR(H)-VAL(H)-LEU(H)
  407   409   411   413      1   -120   400     1 ; THR(H)-VAL(H)-LEU(H)-CYS(H)
  409   411   413   415      1   -120   400     1 ; VAL(H)-LEU(H)-CYS(H)-ASN(H)
  411   413   415   417      1   -120   400     1 ; LEU(H)-CYS(H)-ASN(H)-VAL(H)
  413   415   417   419      1   -120   400     1 ; CYS(H)-ASN(H)-VAL(H)-LEU(H)
  415   417   419   421      1   -120   400     1 ; ASN(H)-VAL(H)-LEU(H)-VAL(H)
  417   419   421   423      1   -120   400     1 ; VAL(H)-LEU(H)-VAL(H)-CYS(H)
  419   421   423   425      1   -120   400     1 ; LEU(H)-VAL(H)-CYS(H)-GLY(H)
  421   423   425   426      1   -120   400     1 ; VAL(H)-CYS(H)-GLY(H)-ALA(H)
  423   425   426   427      1   -120   400     1 ; CYS(H)-GLY(H)-ALA(H)-LEU(2)
  425   426   427   429      1   -120   400     1 ; GLY(H)-ALA(H)-LEU(2)-LEU(2)
  426   427   429   431      1   -120   400     1 ; ALA(H)-LEU(2)-LEU(2)-ARG(2)
  427   429   431   434      1   -120   400     1 ; LEU(2)-LEU(2)-ARG(2)-MET(2)
  450   452   454   456      1   -120   400     1 ; GLU(1)-ILE(1)-GLN(1)-MET(1)
  452   454   456   458      1   -120   400     1 ; ILE(1)-GLN(1)-MET(1)-VAL(H)
  454   456   458   460      1   -120   400     1 ; GLN(1)-MET(1)-VAL(H)-ILE(H)
  456   458   460   462      1   -120   400     1 ; MET(1)-VAL(H)-ILE(H)-LEU(H)
  458   460   462   464      1   -120   400     1 ; VAL(H)-ILE(H)-LEU(H)-LEU(H)
  460   462   464   466      1   -120   400     1 ; ILE(H)-LEU(H)-LEU(H)-ILE(H)
  462   464   466   468      1   -120   400     1 ; LEU(H)-LEU(H)-ILE(H)-ALA(H)
  464   466   468   469      1   -120   400     1 ; LEU(H)-ILE(H)-ALA(H)-THR(H)
  466   468   469   471      1   -120   400     1 ; ILE(H)-ALA(H)-THR(H)-SER(H)
  468   469   471   473      1   -120   400     1 ; ALA(H)-THR(H)-SER(H)-LEU(H)
  469   471   473   475      1   -120   400     1 ; THR(H)-SER(H)-LEU(H)-VAL(2)
  471   473   475   477      1   -120   400     1 ; SER(H)-LEU(H)-VAL(2)-VAL(2)
  473   475   477   479      1   -120   400     1 ; LEU(H)-VAL(2)-VAL(2)-LEU(2)
  475   477   479   481      1   -120   400     1 ; VAL(2)-VAL(2)-LEU(2)-ILE(2)
  487   489   491   493      1   -120   400     1 ; ILE(1)-PRO(1)-LEU(1)-VAL(1)
  489   491   493   495      1   -120   400     1 ; PRO(1)-LEU(1)-VAL(1)-VAL(H)
  491   493   495   497      1   -120   400     1 ; LEU(1)-VAL(1)-VAL(H)-ARG(H)
  493   495   497   500      1   -120   400     1 ; VAL(1)-VAL(H)-ARG(H)-VAL(H)
  495   497   500   502      1   -120   400     1 ; VAL(H)-ARG(H)-VAL(H)-PHE(H)
  497   500   502   506      1   -120   400     1 ; ARG(H)-VAL(H)-PHE(H)-VAL(2)
  500   502   506   508      1   -120   400     1 ; VAL(H)-PHE(H)-VAL(2)-ASN(2)
  502   506   508   510      1   -120   400     1 ; PHE(H)-VAL(2)-ASN(2)-GLN(2)
  506   508   510   512      1   -120   400     1 ; VAL(2)-ASN(2)-GLN(2)-LEU(2)
  542   544   546   548      1   -120   400     1 ; PRO(1)-ASP(1)-LEU(1)-GLN(1)
  544   546   548   550      1   -120   400     1 ; ASP(1)-LEU(1)-GLN(1)-ALA(H)
  546   548   550   551      1   -120   400     1 ; LEU(1)-GLN(1)-ALA(H)-ILE(H)
  548   550   551   553      1   -120   400     1 ; GLN(1)-ALA(H)-ILE(H)-ARG(2)
  550   551   553   556      1   -120   400     1 ; ALA(H)-ILE(H)-ARG(2)-ILE(2)
  551   553   556   558      1   -120   400     1 ; ILE(H)-ARG(2)-ILE(2)-ALA(2)
  553   556   558   559      1   -120   400     1 ; ARG(2)-ILE(2)-ALA(2)-SER(2)
  563   565   567   569      1   -120   400     1 ; ASN(1)-PRO(1)-ILE(1)-LEU(1)
  565   567   569   571      1   -120   400     1 ; PRO(1)-ILE(1)-LEU(1)-ASP(H)
  567   569   571   573      1   -120   400     1 ; ILE(1)-LEU(1)-ASP(H)-PRO(H)
  569   571   573   575      1   -120   400     1 ; LEU(1)-ASP(H)-PRO(H)-TRP(H)
  571   573   575   580      1   -120   400     1 ; ASP(H)-PRO(H)-TRP(H)-ILE(2)
  573   575   580   582      1   -120   400     1 ; PRO(H)-TRP(H)-ILE(2)-TYR(2)
  575   580   582   586      1   -120   400     1 ; TRP(H)-ILE(2)-TYR(2)-ILE(2)
  580   582   586   588      1   -120   400     1 ; ILE(2)-TYR(2)-ILE(2)-LEU(2)
  595   598   600   602      1   -120   400     1 ; LYS(1)-THR(1)-VAL(1)-LEU(1)
  598   600   602   604      1   -120   400     1 ; THR(1)-VAL(1)-LEU(1)-SER(H)
  600   602   604   606      1   -120   400     1 ; VAL(1)-LEU(1)-SER(H)-LYS(H)
  602   604   606   609      1   -120   400     1 ; LEU(1)-SER(H)-LYS(H)-ALA(2)
  604   606   609   610      1   -120   400     1 ; SER(H)-LYS(H)-ALA(2)-ILE(2)
  606   609   610   612      1   -120   400     1 ; LYS(H)-ALA(2)-ILE(2)-GLU(2)
  609   610   612   614      1   -120   400     1 ; ALA(2)-ILE(2)-GLU(2)-LYS(2)
; Sidechain improper dihedrals
   20    22    23    21      2      0    50 ; PHE
   26    28    29    27      2      0    50 ; PHE
   77    79    80    78      2      0    50 ; PHE
   81    83    84    82      2      0    50 ; TYR
  129   131   132   130      2      0    50 ; TYR
  141   143   144   142      2      0    50 ; TRP
  142   143   145   144      2      0   200 ; TRP
  160   162   163   161      2      0    50 ; TYR
  168   170   171   169      2      0    50 ; PHE
  178   180   181   179      2      0    50 ; PHE
  182   184   185   183      2      0    50 ; PHE
  215   217   218   216      2      0    50 ; TYR
  226   228   229   227      2      0    50 ; HIS
  231   233   234   232      2      0    50 ; TYR
  235   237   238   236      2      0    50 ; PHE
  239   241   242   240      2      0    50 ; TYR
  245   247   248   246      2      0    50 ; HIS
  249   251   252   250      2      0    50 ; TYR
  273   275   276   274      2      0    50 ; PHE
  280   282   283   281      2      0    50 ; TYR
  293   295   296   294      2      0    50 ; PHE
  323   325   326   324      2      0    50 ; TYR
  333   335   336   334      2      0    50 ; TRP
  334   335   337   336      2      0   200 ; TRP
  340   342   343   341      2      0    50 ; PHE
  348   350   351   349      2      0    50 ; TRP
  349   350   352   351      2      0   200 ; TRP
  364   366   367   365      2      0    50 ; HIS
  370   372   373   371      2      0    50 ; TYR
  376   378   379   377      2      0    50 ; TYR
  382   384   385   383      2      0    50 ; TYR
  388   390   391   389      2      0    50 ; PHE
  396   398   399   397      2      0    50 ; PHE
  436   438   439   437      2      0    50 ; HIS
  502   504   505   503      2      0    50 ; PHE
  514   516   517   515      2      0    50 ; TYR
  575   577   578   576      2      0    50 ; TRP
  576   577   579   578      2      0   200 ; TRP
  582   584   585   583      2      0    50 ; TYR

#ifdef POSRES
#ifndef POSRES_FC
#define POSRES_FC 10000.00
#endif
 [ position_restraints ]
      1    1    POSRES_FC    POSRES_FC    POSRES_FC
      2    1    POSRES_FC    POSRES_FC    POSRES_FC
      3    1    POSRES_FC    POSRES_FC    POSRES_FC
      4    1    POSRES_FC    POSRES_FC    POSRES_FC
      5    1    POSRES_FC    POSRES_FC    POSRES_FC
      6    1    POSRES_FC    POSRES_FC    POSRES_FC
      7    1    POSRES_FC    POSRES_FC    POSRES_FC
      8    1    POSRES_FC    POSRES_FC    POSRES_FC
      9    1    POSRES_FC    POSRES_FC    POSRES_FC
     10    1    POSRES_FC    POSRES_FC    POSRES_FC
     11    1    POSRES_FC    POSRES_FC    POSRES_FC
     12    1    POSRES_FC    POSRES_FC    POSRES_FC
     13    1    POSRES_FC    POSRES_FC    POSRES_FC
     14    1    POSRES_FC    POSRES_FC    POSRES_FC
     15    1    POSRES_FC    POSRES_FC    POSRES_FC
     16    1    POSRES_FC    POSRES_FC    POSRES_FC
     17    1    POSRES_FC    POSRES_FC    POSRES_FC
     18    1    POSRES_FC    POSRES_FC    POSRES_FC
     19    1    POSRES_FC    POSRES_FC    POSRES_FC
     20    1    POSRES_FC    POSRES_FC    POSRES_FC
     21    1    POSRES_FC    POSRES_FC    POSRES_FC
     22    1    POSRES_FC    POSRES_FC    POSRES_FC
     23    1    POSRES_FC    POSRES_FC    POSRES_FC
     24    1    POSRES_FC    POSRES_FC    POSRES_FC
     25    1    POSRES_FC    POSRES_FC    POSRES_FC
     26    1    POSRES_FC    POSRES_FC    POSRES_FC
     27    1    POSRES_FC    POSRES_FC    POSRES_FC
     28    1    POSRES_FC    POSRES_FC    POSRES_FC
     29    1    POSRES_FC    POSRES_FC    POSRES_FC
     30    1    POSRES_FC    POSRES_FC    POSRES_FC
     31    1    POSRES_FC    POSRES_FC    POSRES_FC
     32    1    POSRES_FC    POSRES_FC    POSRES_FC
     33    1    POSRES_FC    POSRES_FC    POSRES_FC
     34    1    POSRES_FC    POSRES_FC    POSRES_FC
     35    1    POSRES_FC    POSRES_FC    POSRES_FC
     36    1    POSRES_FC    POSRES_FC    POSRES_FC
     37    1    POSRES_FC    POSRES_FC    POSRES_FC
     38    1    POSRES_FC    POSRES_FC    POSRES_FC
     39    1    POSRES_FC    POSRES_FC    POSRES_FC
     40    1    POSRES_FC    POSRES_FC    POSRES_FC
     41    1    POSRES_FC    POSRES_FC    POSRES_FC
     42    1    POSRES_FC    POSRES_FC    POSRES_FC
     43    1    POSRES_FC    POSRES_FC    POSRES_FC
     44    1    POSRES_FC    POSRES_FC    POSRES_FC
     45    1    POSRES_FC    POSRES_FC    POSRES_FC
     46    1    POSRES_FC    POSRES_FC    POSRES_FC
     47    1    POSRES_FC    POSRES_FC    POSRES_FC
     48    1    POSRES_FC    POSRES_FC    POSRES_FC
     49    1    POSRES_FC    POSRES_FC    POSRES_FC
     50    1    POSRES_FC    POSRES_FC    POSRES_FC
     51    1    POSRES_FC    POSRES_FC    POSRES_FC
     52    1    POSRES_FC    POSRES_FC    POSRES_FC
     53    1    POSRES_FC    POSRES_FC    POSRES_FC
     54    1    POSRES_FC    POSRES_FC    POSRES_FC
     55    1    POSRES_FC    POSRES_FC    POSRES_FC
     56    1    POSRES_FC    POSRES_FC    POSRES_FC
     57    1    POSRES_FC    POSRES_FC    POSRES_FC
     58    1    POSRES_FC    POSRES_FC    POSRES_FC
     59    1    POSRES_FC    POSRES_FC    POSRES_FC
     60    1    POSRES_FC    POSRES_FC    POSRES_FC
     61    1    POSRES_FC    POSRES_FC    POSRES_FC
     62    1    POSRES_FC    POSRES_FC    POSRES_FC
     63    1    POSRES_FC    POSRES_FC    POSRES_FC
     64    1    POSRES_FC    POSRES_FC    POSRES_FC
     65    1    POSRES_FC    POSRES_FC    POSRES_FC
     66    1    POSRES_FC    POSRES_FC    POSRES_FC
     67    1    POSRES_FC    POSRES_FC    POSRES_FC
     68    1    POSRES_FC    POSRES_FC    POSRES_FC
     69    1    POSRES_FC    POSRES_FC    POSRES_FC
     70    1    POSRES_FC    POSRES_FC    POSRES_FC
     71    1    POSRES_FC    POSRES_FC    POSRES_FC
     72    1    POSRES_FC    POSRES_FC    POSRES_FC
     73    1    POSRES_FC    POSRES_FC    POSRES_FC
     74    1    POSRES_FC    POSRES_FC    POSRES_FC
     75    1    POSRES_FC    POSRES_FC    POSRES_FC
     76    1    POSRES_FC    POSRES_FC    POSRES_FC
     77    1    POSRES_FC    POSRES_FC    POSRES_FC
     78    1    POSRES_FC    POSRES_FC    POSRES_FC
     79    1    POSRES_FC    POSRES_FC    POSRES_FC
     80    1    POSRES_FC    POSRES_FC    POSRES_FC
     81    1    POSRES_FC    POSRES_FC    POSRES_FC
     82    1    POSRES_FC    POSRES_FC    POSRES_FC
     83    1    POSRES_FC    POSRES_FC    POSRES_FC
     84    1    POSRES_FC    POSRES_FC    POSRES_FC
     85    1    POSRES_FC    POSRES_FC    POSRES_FC
     86    1    POSRES_FC    POSRES_FC    POSRES_FC
     87    1    POSRES_FC    POSRES_FC    POSRES_FC
     88    1    POSRES_FC    POSRES_FC    POSRES_FC
     89    1    POSRES_FC    POSRES_FC    POSRES_FC
     90    1    POSRES_FC    POSRES_FC    POSRES_FC
     91    1    POSRES_FC    POSRES_FC    POSRES_FC
     92    1    POSRES_FC    POSRES_FC    POSRES_FC
     93    1    POSRES_FC    POSRES_FC    POSRES_FC
     94    1    POSRES_FC    POSRES_FC    POSRES_FC
     95    1    POSRES_FC    POSRES_FC    POSRES_FC
     96    1    POSRES_FC    POSRES_FC    POSRES_FC
     97    1    POSRES_FC    POSRES_FC    POSRES_FC
     98    1    POSRES_FC    POSRES_FC    POSRES_FC
     99    1    POSRES_FC    POSRES_FC    POSRES_FC
    100    1    POSRES_FC    POSRES_FC    POSRES_FC
    101    1    POSRES_FC    POSRES_FC    POSRES_FC
    102    1    POSRES_FC    POSRES_FC    POSRES_FC
    103    1    POSRES_FC    POSRES_FC    POSRES_FC
    104    1    POSRES_FC    POSRES_FC    POSRES_FC
    105    1    POSRES_FC    POSRES_FC    POSRES_FC
    106    1    POSRES_FC    POSRES_FC    POSRES_FC
    107    1    POSRES_FC    POSRES_FC    POSRES_FC
    108    1    POSRES_FC    POSRES_FC    POSRES_FC
    109    1    POSRES_FC    POSRES_FC    POSRES_FC
    110    1    POSRES_FC    POSRES_FC    POSRES_FC
    111    1    POSRES_FC    POSRES_FC    POSRES_FC
    112    1    POSRES_FC    POSRES_FC    POSRES_FC
    113    1    POSRES_FC    POSRES_FC    POSRES_FC
    114    1    POSRES_FC    POSRES_FC    POSRES_FC
    115    1    POSRES_FC    POSRES_FC    POSRES_FC
    116    1    POSRES_FC    POSRES_FC    POSRES_FC
    117    1    POSRES_FC    POSRES_FC    POSRES_FC
    118    1    POSRES_FC    POSRES_FC    POSRES_FC
    119    1    POSRES_FC    POSRES_FC    POSRES_FC
    120    1    POSRES_FC    POSRES_FC    POSRES_FC
    121    1    POSRES_FC    POSRES_FC    POSRES_FC
    122    1    POSRES_FC    POSRES_FC    POSRES_FC
    123    1    POSRES_FC    POSRES_FC    POSRES_FC
    124    1    POSRES_FC    POSRES_FC    POSRES_FC
    125    1    POSRES_FC    POSRES_FC    POSRES_FC
    126    1    POSRES_FC    POSRES_FC    POSRES_FC
    127    1    POSRES_FC    POSRES_FC    POSRES_FC
    128    1    POSRES_FC    POSRES_FC    POSRES_FC
    129    1    POSRES_FC    POSRES_FC    POSRES_FC
    130    1    POSRES_FC    POSRES_FC    POSRES_FC
    131    1    POSRES_FC    POSRES_FC    POSRES_FC
    132    1    POSRES_FC    POSRES_FC    POSRES_FC
    133    1    POSRES_FC    POSRES_FC    POSRES_FC
    134    1    POSRES_FC    POSRES_FC    POSRES_FC
    135    1    POSRES_FC    POSRES_FC    POSRES_FC
    136    1    POSRES_FC    POSRES_FC    POSRES_FC
    137    1    POSRES_FC    POSRES_FC    POSRES_FC
    138    1    POSRES_FC    POSRES_FC    POSRES_FC
    139    1    POSRES_FC    POSRES_FC    POSRES_FC
    140    1    POSRES_FC    POSRES_FC    POSRES_FC
    141    1    POSRES_FC    POSRES_FC    POSRES_FC
    142    1    POSRES_FC    POSRES_FC    POSRES_FC
    143    1    POSRES_FC    POSRES_FC    POSRES_FC
    144    1    POSRES_FC    POSRES_FC    POSRES_FC
    145    1    POSRES_FC    POSRES_FC    POSRES_FC
    146    1    POSRES_FC    POSRES_FC    POSRES_FC
    147    1    POSRES_FC    POSRES_FC    POSRES_FC
    148    1    POSRES_FC    POSRES_FC    POSRES_FC
    149    1    POSRES_FC    POSRES_FC    POSRES_FC
    150    1    POSRES_FC    POSRES_FC    POSRES_FC
    151    1    POSRES_FC    POSRES_FC    POSRES_FC
    152    1    POSRES_FC    POSRES_FC    POSRES_FC
    153    1    POSRES_FC    POSRES_FC    POSRES_FC
    154    1    POSRES_FC    POSRES_FC    POSRES_FC
    155    1    POSRES_FC    POSRES_FC    POSRES_FC
    156    1    POSRES_FC    POSRES_FC    POSRES_FC
    157    1    POSRES_FC    POSRES_FC    POSRES_FC
    158    1    POSRES_FC    POSRES_FC    POSRES_FC
    159    1    POSRES_FC    POSRES_FC    POSRES_FC
    160    1    POSRES_FC    POSRES_FC    POSRES_FC
    161    1    POSRES_FC    POSRES_FC    POSRES_FC
    162    1    POSRES_FC    POSRES_FC    POSRES_FC
    163    1    POSRES_FC    POSRES_FC    POSRES_FC
    164    1    POSRES_FC    POSRES_FC    POSRES_FC
    165    1    POSRES_FC    POSRES_FC    POSRES_FC
    166    1    POSRES_FC    POSRES_FC    POSRES_FC
    167    1    POSRES_FC    POSRES_FC    POSRES_FC
    168    1    POSRES_FC    POSRES_FC    POSRES_FC
    169    1    POSRES_FC    POSRES_FC    POSRES_FC
    170    1    POSRES_FC    POSRES_FC    POSRES_FC
    171    1    POSRES_FC    POSRES_FC    POSRES_FC
    172    1    POSRES_FC    POSRES_FC    POSRES_FC
    173    1    POSRES_FC    POSRES_FC    POSRES_FC
    174    1    POSRES_FC    POSRES_FC    POSRES_FC
    175    1    POSRES_FC    POSRES_FC    POSRES_FC
    176    1    POSRES_FC    POSRES_FC    POSRES_FC
    177    1    POSRES_FC    POSRES_FC    POSRES_FC
    178    1    POSRES_FC    POSRES_FC    POSRES_FC
    179    1    POSRES_FC    POSRES_FC    POSRES_FC
    180    1    POSRES_FC    POSRES_FC    POSRES_FC
    181    1    POSRES_FC    POSRES_FC    POSRES_FC
    182    1    POSRES_FC    POSRES_FC    POSRES_FC
    183    1    POSRES_FC    POSRES_FC    POSRES_FC
    184    1    POSRES_FC    POSRES_FC    POSRES_FC
    185    1    POSRES_FC    POSRES_FC    POSRES_FC
    186    1    POSRES_FC    POSRES_FC    POSRES_FC
    187    1    POSRES_FC    POSRES_FC    POSRES_FC
    188    1    POSRES_FC    POSRES_FC    POSRES_FC
    189    1    POSRES_FC    POSRES_FC    POSRES_FC
    190    1    POSRES_FC    POSRES_FC    POSRES_FC
    191    1    POSRES_FC    POSRES_FC    POSRES_FC
    192    1    POSRES_FC    POSRES_FC    POSRES_FC
    193    1    POSRES_FC    POSRES_FC    POSRES_FC
    194    1    POSRES_FC    POSRES_FC    POSRES_FC
    195    1    POSRES_FC    POSRES_FC    POSRES_FC
    196    1    POSRES_FC    POSRES_FC    POSRES_FC
    197    1    POSRES_FC    POSRES_FC    POSRES_FC
    198    1    POSRES_FC    POSRES_FC    POSRES_FC
    199    1    POSRES_FC    POSRES_FC    POSRES_FC
    200    1    POSRES_FC    POSRES_FC    POSRES_FC
    201    1    POSRES_FC    POSRES_FC    POSRES_FC
    202    1    POSRES_FC    POSRES_FC    POSRES_FC
    203    1    POSRES_FC    POSRES_FC    POSRES_FC
    204    1    POSRES_FC    POSRES_FC    POSRES_FC
    205    1    POSRES_FC    POSRES_FC    POSRES_FC
    206    1    POSRES_FC    POSRES_FC    POSRES_FC
    207    1    POSRES_FC    POSRES_FC    POSRES_FC
    208    1    POSRES_FC    POSRES_FC    POSRES_FC
    209    1    POSRES_FC    POSRES_FC    POSRES_FC
    210    1    POSRES_FC    POSRES_FC    POSRES_FC
    211    1    POSRES_FC    POSRES_FC    POSRES_FC
    212    1    POSRES_FC    POSRES_FC    POSRES_FC
    213    1    POSRES_FC    POSRES_FC    POSRES_FC
    214    1    POSRES_FC    POSRES_FC    POSRES_FC
    215    1    POSRES_FC    POSRES_FC    POSRES_FC
    216    1    POSRES_FC    POSRES_FC    POSRES_FC
    217    1    POSRES_FC    POSRES_FC    POSRES_FC
    218    1    POSRES_FC    POSRES_FC    POSRES_FC
    219    1    POSRES_FC    POSRES_FC    POSRES_FC
    220    1    POSRES_FC    POSRES_FC    POSRES_FC
    221    1    POSRES_FC    POSRES_FC    POSRES_FC
    222    1    POSRES_FC    POSRES_FC    POSRES_FC
    223    1    POSRES_FC    POSRES_FC    POSRES_FC
    224    1    POSRES_FC    POSRES_FC    POSRES_FC
    225    1    POSRES_FC    POSRES_FC    POSRES_FC
    226    1    POSRES_FC    POSRES_FC    POSRES_FC
    227    1    POSRES_FC    POSRES_FC    POSRES_FC
    228    1    POSRES_FC    POSRES_FC    POSRES_FC
    229    1    POSRES_FC    POSRES_FC    POSRES_FC
    230    1    POSRES_FC    POSRES_FC    POSRES_FC
    231    1    POSRES_FC    POSRES_FC    POSRES_FC
    232    1    POSRES_FC    POSRES_FC    POSRES_FC
    233    1    POSRES_FC    POSRES_FC    POSRES_FC
    234    1    POSRES_FC    POSRES_FC    POSRES_FC
    235    1    POSRES_FC    POSRES_FC    POSRES_FC
    236    1    POSRES_FC    POSRES_FC    POSRES_FC
    237    1    POSRES_FC    POSRES_FC    POSRES_FC
    238    1    POSRES_FC    POSRES_FC    POSRES_FC
    239    1    POSRES_FC    POSRES_FC    POSRES_FC
    240    1    POSRES_FC    POSRES_FC    POSRES_FC
    241    1    POSRES_FC    POSRES_FC    POSRES_FC
    242    1    POSRES_FC    POSRES_FC    POSRES_FC
    243    1    POSRES_FC    POSRES_FC    POSRES_FC
    244    1    POSRES_FC    POSRES_FC    POSRES_FC
    245    1    POSRES_FC    POSRES_FC    POSRES_FC
    246    1    POSRES_FC    POSRES_FC    POSRES_FC
    247    1    POSRES_FC    POSRES_FC    POSRES_FC
    248    1    POSRES_FC    POSRES_FC    POSRES_FC
    249    1    POSRES_FC    POSRES_FC    POSRES_FC
    250    1    POSRES_FC    POSRES_FC    POSRES_FC
    251    1    POSRES_FC    POSRES_FC    POSRES_FC
    252    1    POSRES_FC    POSRES_FC    POSRES_FC
    253    1    POSRES_FC    POSRES_FC    POSRES_FC
    254    1    POSRES_FC    POSRES_FC    POSRES_FC
    255    1    POSRES_FC    POSRES_FC    POSRES_FC
    256    1    POSRES_FC    POSRES_FC    POSRES_FC
    257    1    POSRES_FC    POSRES_FC    POSRES_FC
    258    1    POSRES_FC    POSRES_FC    POSRES_FC
    259    1    POSRES_FC    POSRES_FC    POSRES_FC
    260    1    POSRES_FC    POSRES_FC    POSRES_FC
    261    1    POSRES_FC    POSRES_FC    POSRES_FC
    262    1    POSRES_FC    POSRES_FC    POSRES_FC
    263    1    POSRES_FC    POSRES_FC    POSRES_FC
    264    1    POSRES_FC    POSRES_FC    POSRES_FC
    265    1    POSRES_FC    POSRES_FC    POSRES_FC
    266    1    POSRES_FC    POSRES_FC    POSRES_FC
    267    1    POSRES_FC    POSRES_FC    POSRES_FC
    268    1    POSRES_FC    POSRES_FC    POSRES_FC
    269    1    POSRES_FC    POSRES_FC    POSRES_FC
    270    1    POSRES_FC    POSRES_FC    POSRES_FC
    271    1    POSRES_FC    POSRES_FC    POSRES_FC
    272    1    POSRES_FC    POSRES_FC    POSRES_FC
    273    1    POSRES_FC    POSRES_FC    POSRES_FC
    274    1    POSRES_FC    POSRES_FC    POSRES_FC
    275    1    POSRES_FC    POSRES_FC    POSRES_FC
    276    1    POSRES_FC    POSRES_FC    POSRES_FC
    277    1    POSRES_FC    POSRES_FC    POSRES_FC
    278    1    POSRES_FC    POSRES_FC    POSRES_FC
    279    1    POSRES_FC    POSRES_FC    POSRES_FC
    280    1    POSRES_FC    POSRES_FC    POSRES_FC
    281    1    POSRES_FC    POSRES_FC    POSRES_FC
    282    1    POSRES_FC    POSRES_FC    POSRES_FC
    283    1    POSRES_FC    POSRES_FC    POSRES_FC
    284    1    POSRES_FC    POSRES_FC    POSRES_FC
    285    1    POSRES_FC    POSRES_FC    POSRES_FC
    286    1    POSRES_FC    POSRES_FC    POSRES_FC
    287    1    POSRES_FC    POSRES_FC    POSRES_FC
    288    1    POSRES_FC    POSRES_FC    POSRES_FC
    289    1    POSRES_FC    POSRES_FC    POSRES_FC
    290    1    POSRES_FC    POSRES_FC    POSRES_FC
    291    1    POSRES_FC    POSRES_FC    POSRES_FC
    292    1    POSRES_FC    POSRES_FC    POSRES_FC
    293    1    POSRES_FC    POSRES_FC    POSRES_FC
    294    1    POSRES_FC    POSRES_FC    POSRES_FC
    295    1    POSRES_FC    POSRES_FC    POSRES_FC
    296    1    POSRES_FC    POSRES_FC    POSRES_FC
    297    1    POSRES_FC    POSRES_FC    POSRES_FC
    298    1    POSRES_FC    POSRES_FC    POSRES_FC
    299    1    POSRES_FC    POSRES_FC    POSRES_FC
    300    1    POSRES_FC    POSRES_FC    POSRES_FC
    301    1    POSRES_FC    POSRES_FC    POSRES_FC
    302    1    POSRES_FC    POSRES_FC    POSRES_FC
    303    1    POSRES_FC    POSRES_FC    POSRES_FC
    304    1    POSRES_FC    POSRES_FC    POSRES_FC
    305    1    POSRES_FC    POSRES_FC    POSRES_FC
    306    1    POSRES_FC    POSRES_FC    POSRES_FC
    307    1    POSRES_FC    POSRES_FC    POSRES_FC
    308    1    POSRES_FC    POSRES_FC    POSRES_FC
    309    1    POSRES_FC    POSRES_FC    POSRES_FC
    310    1    POSRES_FC    POSRES_FC    POSRES_FC
    311    1    POSRES_FC    POSRES_FC    POSRES_FC
    312    1    POSRES_FC    POSRES_FC    POSRES_FC
    313    1    POSRES_FC    POSRES_FC    POSRES_FC
    314    1    POSRES_FC    POSRES_FC    POSRES_FC
    315    1    POSRES_FC    POSRES_FC    POSRES_FC
    316    1    POSRES_FC    POSRES_FC    POSRES_FC
    317    1    POSRES_FC    POSRES_FC    POSRES_FC
    318    1    POSRES_FC    POSRES_FC    POSRES_FC
    319    1    POSRES_FC    POSRES_FC    POSRES_FC
    320    1    POSRES_FC    POSRES_FC    POSRES_FC
    321    1    POSRES_FC    POSRES_FC    POSRES_FC
    322    1    POSRES_FC    POSRES_FC    POSRES_FC
    323    1    POSRES_FC    POSRES_FC    POSRES_FC
    324    1    POSRES_FC    POSRES_FC    POSRES_FC
    325    1    POSRES_FC    POSRES_FC    POSRES_FC
    326    1    POSRES_FC    POSRES_FC    POSRES_FC
    327    1    POSRES_FC    POSRES_FC    POSRES_FC
    328    1    POSRES_FC    POSRES_FC    POSRES_FC
    329    1    POSRES_FC    POSRES_FC    POSRES_FC
    330    1    POSRES_FC    POSRES_FC    POSRES_FC
    331    1    POSRES_FC    POSRES_FC    POSRES_FC
    332    1    POSRES_FC    POSRES_FC    POSRES_FC
    333    1    POSRES_FC    POSRES_FC    POSRES_FC
    334    1    POSRES_FC    POSRES_FC    POSRES_FC
    335    1    POSRES_FC    POSRES_FC    POSRES_FC
    336    1    POSRES_FC    POSRES_FC    POSRES_FC
    337    1    POSRES_FC    POSRES_FC    POSRES_FC
    338    1    POSRES_FC    POSRES_FC    POSRES_FC
    339    1    POSRES_FC    POSRES_FC    POSRES_FC
    340    1    POSRES_FC    POSRES_FC    POSRES_FC
    341    1    POSRES_FC    POSRES_FC    POSRES_FC
    342    1    POSRES_FC    POSRES_FC    POSRES_FC
    343    1    POSRES_FC    POSRES_FC    POSRES_FC
    344    1    POSRES_FC    POSRES_FC    POSRES_FC
    345    1    POSRES_FC    POSRES_FC    POSRES_FC
    346    1    POSRES_FC    POSRES_FC    POSRES_FC
    347    1    POSRES_FC    POSRES_FC    POSRES_FC
    348    1    POSRES_FC    POSRES_FC    POSRES_FC
    349    1    POSRES_FC    POSRES_FC    POSRES_FC
    350    1    POSRES_FC    POSRES_FC    POSRES_FC
    351    1    POSRES_FC    POSRES_FC    POSRES_FC
    352    1    POSRES_FC    POSRES_FC    POSRES_FC
    353    1    POSRES_FC    POSRES_FC    POSRES_FC
    354    1    POSRES_FC    POSRES_FC    POSRES_FC
    355    1    POSRES_FC    POSRES_FC    POSRES_FC
    356    1    POSRES_FC    POSRES_FC    POSRES_FC
    357    1    POSRES_FC    POSRES_FC    POSRES_FC
    358    1    POSRES_FC    POSRES_FC    POSRES_FC
    359    1    POSRES_FC    POSRES_FC    POSRES_FC
    360    1    POSRES_FC    POSRES_FC    POSRES_FC
    361    1    POSRES_FC    POSRES_FC    POSRES_FC
    362    1    POSRES_FC    POSRES_FC    POSRES_FC
    363    1    POSRES_FC    POSRES_FC    POSRES_FC
    364    1    POSRES_FC    POSRES_FC    POSRES_FC
    365    1    POSRES_FC    POSRES_FC    POSRES_FC
    366    1    POSRES_FC    POSRES_FC    POSRES_FC
    367    1    POSRES_FC    POSRES_FC    POSRES_FC
    368    1    POSRES_FC    POSRES_FC    POSRES_FC
    369    1    POSRES_FC    POSRES_FC    POSRES_FC
    370    1    POSRES_FC    POSRES_FC    POSRES_FC
    371    1    POSRES_FC    POSRES_FC    POSRES_FC
    372    1    POSRES_FC    POSRES_FC    POSRES_FC
    373    1    POSRES_FC    POSRES_FC    POSRES_FC
    374    1    POSRES_FC    POSRES_FC    POSRES_FC
    375    1    POSRES_FC    POSRES_FC    POSRES_FC
    376    1    POSRES_FC    POSRES_FC    POSRES_FC
    377    1    POSRES_FC    POSRES_FC    POSRES_FC
    378    1    POSRES_FC    POSRES_FC    POSRES_FC
    379    1    POSRES_FC    POSRES_FC    POSRES_FC
    380    1    POSRES_FC    POSRES_FC    POSRES_FC
    381    1    POSRES_FC    POSRES_FC    POSRES_FC
    382    1    POSRES_FC    POSRES_FC    POSRES_FC
    383    1    POSRES_FC    POSRES_FC    POSRES_FC
    384    1    POSRES_FC    POSRES_FC    POSRES_FC
    385    1    POSRES_FC    POSRES_FC    POSRES_FC
    386    1    POSRES_FC    POSRES_FC    POSRES_FC
    387    1    POSRES_FC    POSRES_FC    POSRES_FC
    388    1    POSRES_FC    POSRES_FC    POSRES_FC
    389    1    POSRES_FC    POSRES_FC    POSRES_FC
    390    1    POSRES_FC    POSRES_FC    POSRES_FC
    391    1    POSRES_FC    POSRES_FC    POSRES_FC
    392    1    POSRES_FC    POSRES_FC    POSRES_FC
    393    1    POSRES_FC    POSRES_FC    POSRES_FC
    394    1    POSRES_FC    POSRES_FC    POSRES_FC
    395    1    POSRES_FC    POSRES_FC    POSRES_FC
    396    1    POSRES_FC    POSRES_FC    POSRES_FC
    397    1    POSRES_FC    POSRES_FC    POSRES_FC
    398    1    POSRES_FC    POSRES_FC    POSRES_FC
    399    1    POSRES_FC    POSRES_FC    POSRES_FC
    400    1    POSRES_FC    POSRES_FC    POSRES_FC
    401    1    POSRES_FC    POSRES_FC    POSRES_FC
    402    1    POSRES_FC    POSRES_FC    POSRES_FC
    403    1    POSRES_FC    POSRES_FC    POSRES_FC
    404    1    POSRES_FC    POSRES_FC    POSRES_FC
    405    1    POSRES_FC    POSRES_FC    POSRES_FC
    406    1    POSRES_FC    POSRES_FC    POSRES_FC
    407    1    POSRES_FC    POSRES_FC    POSRES_FC
    408    1    POSRES_FC    POSRES_FC    POSRES_FC
    409    1    POSRES_FC    POSRES_FC    POSRES_FC
    410    1    POSRES_FC    POSRES_FC    POSRES_FC
    411    1    POSRES_FC    POSRES_FC    POSRES_FC
    412    1    POSRES_FC    POSRES_FC    POSRES_FC
    413    1    POSRES_FC    POSRES_FC    POSRES_FC
    414    1    POSRES_FC    POSRES_FC    POSRES_FC
    415    1    POSRES_FC    POSRES_FC    POSRES_FC
    416    1    POSRES_FC    POSRES_FC    POSRES_FC
    417    1    POSRES_FC    POSRES_FC    POSRES_FC
    418    1    POSRES_FC    POSRES_FC    POSRES_FC
    419    1    POSRES_FC    POSRES_FC    POSRES_FC
    420    1    POSRES_FC    POSRES_FC    POSRES_FC
    421    1    POSRES_FC    POSRES_FC    POSRES_FC
    422    1    POSRES_FC    POSRES_FC    POSRES_FC
    423    1    POSRES_FC    POSRES_FC    POSRES_FC
    424    1    POSRES_FC    POSRES_FC    POSRES_FC
    425    1    POSRES_FC    POSRES_FC    POSRES_FC
    426    1    POSRES_FC    POSRES_FC    POSRES_FC
    427    1    POSRES_FC    POSRES_FC    POSRES_FC
    428    1    POSRES_FC    POSRES_FC    POSRES_FC
    429    1    POSRES_FC    POSRES_FC    POSRES_FC
    430    1    POSRES_FC    POSRES_FC    POSRES_FC
    431    1    POSRES_FC    POSRES_FC    POSRES_FC
    432    1    POSRES_FC    POSRES_FC    POSRES_FC
    433    1    POSRES_FC    POSRES_FC    POSRES_FC
    434    1    POSRES_FC    POSRES_FC    POSRES_FC
    435    1    POSRES_FC    POSRES_FC    POSRES_FC
    436    1    POSRES_FC    POSRES_FC    POSRES_FC
    437    1    POSRES_FC    POSRES_FC    POSRES_FC
    438    1    POSRES_FC    POSRES_FC    POSRES_FC
    439    1    POSRES_FC    POSRES_FC    POSRES_FC
    440    1    POSRES_FC    POSRES_FC    POSRES_FC
    441    1    POSRES_FC    POSRES_FC    POSRES_FC
    442    1    POSRES_FC    POSRES_FC    POSRES_FC
    443    1    POSRES_FC    POSRES_FC    POSRES_FC
    444    1    POSRES_FC    POSRES_FC    POSRES_FC
    445    1    POSRES_FC    POSRES_FC    POSRES_FC
    446    1    POSRES_FC    POSRES_FC    POSRES_FC
    447    1    POSRES_FC    POSRES_FC    POSRES_FC
    448    1    POSRES_FC    POSRES_FC    POSRES_FC
    449    1    POSRES_FC    POSRES_FC    POSRES_FC
    450    1    POSRES_FC    POSRES_FC    POSRES_FC
    451    1    POSRES_FC    POSRES_FC    POSRES_FC
    452    1    POSRES_FC    POSRES_FC    POSRES_FC
    453    1    POSRES_FC    POSRES_FC    POSRES_FC
    454    1    POSRES_FC    POSRES_FC    POSRES_FC
    455    1    POSRES_FC    POSRES_FC    POSRES_FC
    456    1    POSRES_FC    POSRES_FC    POSRES_FC
    457    1    POSRES_FC    POSRES_FC    POSRES_FC
    458    1    POSRES_FC    POSRES_FC    POSRES_FC
    459    1    POSRES_FC    POSRES_FC    POSRES_FC
    460    1    POSRES_FC    POSRES_FC    POSRES_FC
    461    1    POSRES_FC    POSRES_FC    POSRES_FC
    462    1    POSRES_FC    POSRES_FC    POSRES_FC
    463    1    POSRES_FC    POSRES_FC    POSRES_FC
    464    1    POSRES_FC    POSRES_FC    POSRES_FC
    465    1    POSRES_FC    POSRES_FC    POSRES_FC
    466    1    POSRES_FC    POSRES_FC    POSRES_FC
    467    1    POSRES_FC    POSRES_FC    POSRES_FC
    468    1    POSRES_FC    POSRES_FC    POSRES_FC
    469    1    POSRES_FC    POSRES_FC    POSRES_FC
    470    1    POSRES_FC    POSRES_FC    POSRES_FC
    471    1    POSRES_FC    POSRES_FC    POSRES_FC
    472    1    POSRES_FC    POSRES_FC    POSRES_FC
    473    1    POSRES_FC    POSRES_FC    POSRES_FC
    474    1    POSRES_FC    POSRES_FC    POSRES_FC
    475    1    POSRES_FC    POSRES_FC    POSRES_FC
    476    1    POSRES_FC    POSRES_FC    POSRES_FC
    477    1    POSRES_FC    POSRES_FC    POSRES_FC
    478    1    POSRES_FC    POSRES_FC    POSRES_FC
    479    1    POSRES_FC    POSRES_FC    POSRES_FC
    480    1    POSRES_FC    POSRES_FC    POSRES_FC
    481    1    POSRES_FC    POSRES_FC    POSRES_FC
    482    1    POSRES_FC    POSRES_FC    POSRES_FC
    483    1    POSRES_FC    POSRES_FC    POSRES_FC
    484    1    POSRES_FC    POSRES_FC    POSRES_FC
    485    1    POSRES_FC    POSRES_FC    POSRES_FC
    486    1    POSRES_FC    POSRES_FC    POSRES_FC
    487    1    POSRES_FC    POSRES_FC    POSRES_FC
    488    1    POSRES_FC    POSRES_FC    POSRES_FC
    489    1    POSRES_FC    POSRES_FC    POSRES_FC
    490    1    POSRES_FC    POSRES_FC    POSRES_FC
    491    1    POSRES_FC    POSRES_FC    POSRES_FC
    492    1    POSRES_FC    POSRES_FC    POSRES_FC
    493    1    POSRES_FC    POSRES_FC    POSRES_FC
    494    1    POSRES_FC    POSRES_FC    POSRES_FC
    495    1    POSRES_FC    POSRES_FC    POSRES_FC
    496    1    POSRES_FC    POSRES_FC    POSRES_FC
    497    1    POSRES_FC    POSRES_FC    POSRES_FC
    498    1    POSRES_FC    POSRES_FC    POSRES_FC
    499    1    POSRES_FC    POSRES_FC    POSRES_FC
    500    1    POSRES_FC    POSRES_FC    POSRES_FC
    501    1    POSRES_FC    POSRES_FC    POSRES_FC
    502    1    POSRES_FC    POSRES_FC    POSRES_FC
    503    1    POSRES_FC    POSRES_FC    POSRES_FC
    504    1    POSRES_FC    POSRES_FC    POSRES_FC
    505    1    POSRES_FC    POSRES_FC    POSRES_FC
    506    1    POSRES_FC    POSRES_FC    POSRES_FC
    507    1    POSRES_FC    POSRES_FC    POSRES_FC
    508    1    POSRES_FC    POSRES_FC    POSRES_FC
    509    1    POSRES_FC    POSRES_FC    POSRES_FC
    510    1    POSRES_FC    POSRES_FC    POSRES_FC
    511    1    POSRES_FC    POSRES_FC    POSRES_FC
    512    1    POSRES_FC    POSRES_FC    POSRES_FC
    513    1    POSRES_FC    POSRES_FC    POSRES_FC
    514    1    POSRES_FC    POSRES_FC    POSRES_FC
    515    1    POSRES_FC    POSRES_FC    POSRES_FC
    516    1    POSRES_FC    POSRES_FC    POSRES_FC
    517    1    POSRES_FC    POSRES_FC    POSRES_FC
    518    1    POSRES_FC    POSRES_FC    POSRES_FC
    519    1    POSRES_FC    POSRES_FC    POSRES_FC
    520    1    POSRES_FC    POSRES_FC    POSRES_FC
    521    1    POSRES_FC    POSRES_FC    POSRES_FC
    522    1    POSRES_FC    POSRES_FC    POSRES_FC
    523    1    POSRES_FC    POSRES_FC    POSRES_FC
    524    1    POSRES_FC    POSRES_FC    POSRES_FC
    525    1    POSRES_FC    POSRES_FC    POSRES_FC
    526    1    POSRES_FC    POSRES_FC    POSRES_FC
    527    1    POSRES_FC    POSRES_FC    POSRES_FC
    528    1    POSRES_FC    POSRES_FC    POSRES_FC
    529    1    POSRES_FC    POSRES_FC    POSRES_FC
    530    1    POSRES_FC    POSRES_FC    POSRES_FC
    531    1    POSRES_FC    POSRES_FC    POSRES_FC
    532    1    POSRES_FC    POSRES_FC    POSRES_FC
    533    1    POSRES_FC    POSRES_FC    POSRES_FC
    534    1    POSRES_FC    POSRES_FC    POSRES_FC
    535    1    POSRES_FC    POSRES_FC    POSRES_FC
    536    1    POSRES_FC    POSRES_FC    POSRES_FC
    537    1    POSRES_FC    POSRES_FC    POSRES_FC
    538    1    POSRES_FC    POSRES_FC    POSRES_FC
    539    1    POSRES_FC    POSRES_FC    POSRES_FC
    540    1    POSRES_FC    POSRES_FC    POSRES_FC
    541    1    POSRES_FC    POSRES_FC    POSRES_FC
    542    1    POSRES_FC    POSRES_FC    POSRES_FC
    543    1    POSRES_FC    POSRES_FC    POSRES_FC
    544    1    POSRES_FC    POSRES_FC    POSRES_FC
    545    1    POSRES_FC    POSRES_FC    POSRES_FC
    546    1    POSRES_FC    POSRES_FC    POSRES_FC
    547    1    POSRES_FC    POSRES_FC    POSRES_FC
    548    1    POSRES_FC    POSRES_FC    POSRES_FC
    549    1    POSRES_FC    POSRES_FC    POSRES_FC
    550    1    POSRES_FC    POSRES_FC    POSRES_FC
    551    1    POSRES_FC    POSRES_FC    POSRES_FC
    552    1    POSRES_FC    POSRES_FC    POSRES_FC
    553    1    POSRES_FC    POSRES_FC    POSRES_FC
    554    1    POSRES_FC    POSRES_FC    POSRES_FC
    555    1    POSRES_FC    POSRES_FC    POSRES_FC
    556    1    POSRES_FC    POSRES_FC    POSRES_FC
    557    1    POSRES_FC    POSRES_FC    POSRES_FC
    558    1    POSRES_FC    POSRES_FC    POSRES_FC
    559    1    POSRES_FC    POSRES_FC    POSRES_FC
    560    1    POSRES_FC    POSRES_FC    POSRES_FC
    561    1    POSRES_FC    POSRES_FC    POSRES_FC
    562    1    POSRES_FC    POSRES_FC    POSRES_FC
    563    1    POSRES_FC    POSRES_FC    POSRES_FC
    564    1    POSRES_FC    POSRES_FC    POSRES_FC
    565    1    POSRES_FC    POSRES_FC    POSRES_FC
    566    1    POSRES_FC    POSRES_FC    POSRES_FC
    567    1    POSRES_FC    POSRES_FC    POSRES_FC
    568    1    POSRES_FC    POSRES_FC    POSRES_FC
    569    1    POSRES_FC    POSRES_FC    POSRES_FC
    570    1    POSRES_FC    POSRES_FC    POSRES_FC
    571    1    POSRES_FC    POSRES_FC    POSRES_FC
    572    1    POSRES_FC    POSRES_FC    POSRES_FC
    573    1    POSRES_FC    POSRES_FC    POSRES_FC
    574    1    POSRES_FC    POSRES_FC    POSRES_FC
    575    1    POSRES_FC    POSRES_FC    POSRES_FC
    576    1    POSRES_FC    POSRES_FC    POSRES_FC
    577    1    POSRES_FC    POSRES_FC    POSRES_FC
    578    1    POSRES_FC    POSRES_FC    POSRES_FC
    579    1    POSRES_FC    POSRES_FC    POSRES_FC
    580    1    POSRES_FC    POSRES_FC    POSRES_FC
    581    1    POSRES_FC    POSRES_FC    POSRES_FC
    582    1    POSRES_FC    POSRES_FC    POSRES_FC
    583    1    POSRES_FC    POSRES_FC    POSRES_FC
    584    1    POSRES_FC    POSRES_FC    POSRES_FC
    585    1    POSRES_FC    POSRES_FC    POSRES_FC
    586    1    POSRES_FC    POSRES_FC    POSRES_FC
    587    1    POSRES_FC    POSRES_FC    POSRES_FC
    588    1    POSRES_FC    POSRES_FC    POSRES_FC
    589    1    POSRES_FC    POSRES_FC    POSRES_FC
    590    1    POSRES_FC    POSRES_FC    POSRES_FC
    591    1    POSRES_FC    POSRES_FC    POSRES_FC
    592    1    POSRES_FC    POSRES_FC    POSRES_FC
    593    1    POSRES_FC    POSRES_FC    POSRES_FC
    594    1    POSRES_FC    POSRES_FC    POSRES_FC
    595    1    POSRES_FC    POSRES_FC    POSRES_FC
    596    1    POSRES_FC    POSRES_FC    POSRES_FC
    597    1    POSRES_FC    POSRES_FC    POSRES_FC
    598    1    POSRES_FC    POSRES_FC    POSRES_FC
    599    1    POSRES_FC    POSRES_FC    POSRES_FC
    600    1    POSRES_FC    POSRES_FC    POSRES_FC
    601    1    POSRES_FC    POSRES_FC    POSRES_FC
    602    1    POSRES_FC    POSRES_FC    POSRES_FC
    603    1    POSRES_FC    POSRES_FC    POSRES_FC
    604    1    POSRES_FC    POSRES_FC    POSRES_FC
    605    1    POSRES_FC    POSRES_FC    POSRES_FC
    606    1    POSRES_FC    POSRES_FC    POSRES_FC
    607    1    POSRES_FC    POSRES_FC    POSRES_FC
    608    1    POSRES_FC    POSRES_FC    POSRES_FC
    609    1    POSRES_FC    POSRES_FC    POSRES_FC
    610    1    POSRES_FC    POSRES_FC    POSRES_FC
    611    1    POSRES_FC    POSRES_FC    POSRES_FC
    612    1    POSRES_FC    POSRES_FC    POSRES_FC
    613    1    POSRES_FC    POSRES_FC    POSRES_FC
    614    1    POSRES_FC    POSRES_FC    POSRES_FC
    615    1    POSRES_FC    POSRES_FC    POSRES_FC
    616    1    POSRES_FC    POSRES_FC    POSRES_FC
    617    1    POSRES_FC    POSRES_FC    POSRES_FC
    618    1    POSRES_FC    POSRES_FC    POSRES_FC
    619    1    POSRES_FC    POSRES_FC    POSRES_FC
    620    1    POSRES_FC    POSRES_FC    POSRES_FC
    621    1    POSRES_FC    POSRES_FC    POSRES_FC
    622    1    POSRES_FC    POSRES_FC    POSRES_FC
    623    1    POSRES_FC    POSRES_FC    POSRES_FC
#endif
