# Supplementary material for: Docking for EP4R antagonists active against inflammatory pain
Source: Nat Commun. 2023 Dec 6;14:8067. doi: 10.1038/s41467-023-43506-6 (PMC10700596; doi:10.1038/s41467-023-43506-6)
Supplement: Supplementary file 6 — Supplementary Data 3 [file 41467_2023_43506_MOESM6_ESM.zip › MD-files/Protein-atomistic.itp]

[ moleculetype ]
; Name            nrexcl
Protein             3

[ atoms ]
;   nr       type  resnr residue  atom   cgnr     charge       mass  typeB    chargeB      massB
; residue   1 ASN rtp ASN  q +1.0
     1        NH3      1    ASN      N      1       -0.3     14.007   ; qtot -0.3
     2         HC      1    ASN     H1      2       0.33      1.008   ; qtot 0.03
     3         HC      1    ASN     H2      3       0.33      1.008   ; qtot 0.36
     4         HC      1    ASN     H3      4       0.33      1.008   ; qtot 0.69
     5        CT1      1    ASN     CA      5       0.21     12.011   ; qtot 0.9
     6        HB1      1    ASN     HA      6        0.1      1.008   ; qtot 1
     7        CT2      1    ASN     CB      7      -0.18     12.011   ; qtot 0.82
     8        HA2      1    ASN    HB1      8       0.09      1.008   ; qtot 0.91
     9        HA2      1    ASN    HB2      9       0.09      1.008   ; qtot 1
    10         CC      1    ASN     CG     10       0.55     12.011   ; qtot 1.55
    11          O      1    ASN    OD1     11      -0.55     15.999   ; qtot 1
    12        NH2      1    ASN    ND2     12      -0.62     14.007   ; qtot 0.38
    13          H      1    ASN   HD21     13       0.32      1.008   ; qtot 0.7
    14          H      1    ASN   HD22     14        0.3      1.008   ; qtot 1
    15          C      1    ASN      C     15       0.51     12.011   ; qtot 1.51
    16          O      1    ASN      O     16      -0.51     15.999   ; qtot 1
; residue   2 SER rtp SER  q  0.0
    17        NH1      2    SER      N     17      -0.47     14.007   ; qtot 0.53
    18          H      2    SER     HN     18       0.31      1.008   ; qtot 0.84
    19        CT1      2    SER     CA     19       0.07     12.011   ; qtot 0.91
    20        HB1      2    SER     HA     20       0.09      1.008   ; qtot 1
    21        CT2      2    SER     CB     21       0.05     12.011   ; qtot 1.05
    22        HA2      2    SER    HB1     22       0.09      1.008   ; qtot 1.14
    23        HA2      2    SER    HB2     23       0.09      1.008   ; qtot 1.23
    24        OH1      2    SER     OG     24      -0.66     15.999   ; qtot 0.57
    25          H      2    SER    HG1     25       0.43      1.008   ; qtot 1
    26          C      2    SER      C     26       0.51     12.011   ; qtot 1.51
    27          O      2    SER      O     27      -0.51     15.999   ; qtot 1
; residue   3 PRO rtp PRO  q  0.0
    28          N      3    PRO      N     28      -0.29     14.007   ; qtot 0.71
    29        CP3      3    PRO     CD     29          0     12.011   ; qtot 0.71
    30        HA2      3    PRO    HD1     30       0.09      1.008   ; qtot 0.8
    31        HA2      3    PRO    HD2     31       0.09      1.008   ; qtot 0.89
    32        CP1      3    PRO     CA     32       0.02     12.011   ; qtot 0.91
    33        HB1      3    PRO     HA     33       0.09      1.008   ; qtot 1
    34        CP2      3    PRO     CB     34      -0.18     12.011   ; qtot 0.82
    35        HA2      3    PRO    HB1     35       0.09      1.008   ; qtot 0.91
    36        HA2      3    PRO    HB2     36       0.09      1.008   ; qtot 1
    37        CP2      3    PRO     CG     37      -0.18     12.011   ; qtot 0.82
    38        HA2      3    PRO    HG1     38       0.09      1.008   ; qtot 0.91
    39        HA2      3    PRO    HG2     39       0.09      1.008   ; qtot 1
    40          C      3    PRO      C     40       0.51     12.011   ; qtot 1.51
    41          O      3    PRO      O     41      -0.51     15.999   ; qtot 1
; residue   4 VAL rtp VAL  q  0.0
    42        NH1      4    VAL      N     42      -0.47     14.007   ; qtot 0.53
    43          H      4    VAL     HN     43       0.31      1.008   ; qtot 0.84
    44        CT1      4    VAL     CA     44       0.07     12.011   ; qtot 0.91
    45        HB1      4    VAL     HA     45       0.09      1.008   ; qtot 1
    46        CT1      4    VAL     CB     46      -0.09     12.011   ; qtot 0.91
    47        HA1      4    VAL     HB     47       0.09      1.008   ; qtot 1
    48        CT3      4    VAL    CG1     48      -0.27     12.011   ; qtot 0.73
    49        HA3      4    VAL   HG11     49       0.09      1.008   ; qtot 0.82
    50        HA3      4    VAL   HG12     50       0.09      1.008   ; qtot 0.91
    51        HA3      4    VAL   HG13     51       0.09      1.008   ; qtot 1
    52        CT3      4    VAL    CG2     52      -0.27     12.011   ; qtot 0.73
    53        HA3      4    VAL   HG21     53       0.09      1.008   ; qtot 0.82
    54        HA3      4    VAL   HG22     54       0.09      1.008   ; qtot 0.91
    55        HA3      4    VAL   HG23     55       0.09      1.008   ; qtot 1
    56          C      4    VAL      C     56       0.51     12.011   ; qtot 1.51
    57          O      4    VAL      O     57      -0.51     15.999   ; qtot 1
; residue   5 THR rtp THR  q  0.0
    58        NH1      5    THR      N     58      -0.47     14.007   ; qtot 0.53
    59          H      5    THR     HN     59       0.31      1.008   ; qtot 0.84
    60        CT1      5    THR     CA     60       0.07     12.011   ; qtot 0.91
    61        HB1      5    THR     HA     61       0.09      1.008   ; qtot 1
    62        CT1      5    THR     CB     62       0.14     12.011   ; qtot 1.14
    63        HA1      5    THR     HB     63       0.09      1.008   ; qtot 1.23
    64        OH1      5    THR    OG1     64      -0.66     15.999   ; qtot 0.57
    65          H      5    THR    HG1     65       0.43      1.008   ; qtot 1
    66        CT3      5    THR    CG2     66      -0.27     12.011   ; qtot 0.73
    67        HA3      5    THR   HG21     67       0.09      1.008   ; qtot 0.82
    68        HA3      5    THR   HG22     68       0.09      1.008   ; qtot 0.91
    69        HA3      5    THR   HG23     69       0.09      1.008   ; qtot 1
    70          C      5    THR      C     70       0.51     12.011   ; qtot 1.51
    71          O      5    THR      O     71      -0.51     15.999   ; qtot 1
; residue   6 ILE rtp ILE  q  0.0
    72        NH1      6    ILE      N     72      -0.47     14.007   ; qtot 0.53
    73          H      6    ILE     HN     73       0.31      1.008   ; qtot 0.84
    74        CT1      6    ILE     CA     74       0.07     12.011   ; qtot 0.91
    75        HB1      6    ILE     HA     75       0.09      1.008   ; qtot 1
    76        CT1      6    ILE     CB     76      -0.09     12.011   ; qtot 0.91
    77        HA1      6    ILE     HB     77       0.09      1.008   ; qtot 1
    78        CT3      6    ILE    CG2     78      -0.27     12.011   ; qtot 0.73
    79        HA3      6    ILE   HG21     79       0.09      1.008   ; qtot 0.82
    80        HA3      6    ILE   HG22     80       0.09      1.008   ; qtot 0.91
    81        HA3      6    ILE   HG23     81       0.09      1.008   ; qtot 1
    82        CT2      6    ILE    CG1     82      -0.18     12.011   ; qtot 0.82
    83        HA2      6    ILE   HG11     83       0.09      1.008   ; qtot 0.91
    84        HA2      6    ILE   HG12     84       0.09      1.008   ; qtot 1
    85        CT3      6    ILE     CD     85      -0.27     12.011   ; qtot 0.73
    86        HA3      6    ILE    HD1     86       0.09      1.008   ; qtot 0.82
    87        HA3      6    ILE    HD2     87       0.09      1.008   ; qtot 0.91
    88        HA3      6    ILE    HD3     88       0.09      1.008   ; qtot 1
    89          C      6    ILE      C     89       0.51     12.011   ; qtot 1.51
    90          O      6    ILE      O     90      -0.51     15.999   ; qtot 1
; residue   7 PRO rtp PRO  q  0.0
    91          N      7    PRO      N     91      -0.29     14.007   ; qtot 0.71
    92        CP3      7    PRO     CD     92          0     12.011   ; qtot 0.71
    93        HA2      7    PRO    HD1     93       0.09      1.008   ; qtot 0.8
    94        HA2      7    PRO    HD2     94       0.09      1.008   ; qtot 0.89
    95        CP1      7    PRO     CA     95       0.02     12.011   ; qtot 0.91
    96        HB1      7    PRO     HA     96       0.09      1.008   ; qtot 1
    97        CP2      7    PRO     CB     97      -0.18     12.011   ; qtot 0.82
    98        HA2      7    PRO    HB1     98       0.09      1.008   ; qtot 0.91
    99        HA2      7    PRO    HB2     99       0.09      1.008   ; qtot 1
   100        CP2      7    PRO     CG    100      -0.18     12.011   ; qtot 0.82
   101        HA2      7    PRO    HG1    101       0.09      1.008   ; qtot 0.91
   102        HA2      7    PRO    HG2    102       0.09      1.008   ; qtot 1
   103          C      7    PRO      C    103       0.51     12.011   ; qtot 1.51
   104          O      7    PRO      O    104      -0.51     15.999   ; qtot 1
; residue   8 ALA rtp ALA  q  0.0
   105        NH1      8    ALA      N    105      -0.47     14.007   ; qtot 0.53
   106          H      8    ALA     HN    106       0.31      1.008   ; qtot 0.84
   107        CT1      8    ALA     CA    107       0.07     12.011   ; qtot 0.91
   108        HB1      8    ALA     HA    108       0.09      1.008   ; qtot 1
   109        CT3      8    ALA     CB    109      -0.27     12.011   ; qtot 0.73
   110        HA3      8    ALA    HB1    110       0.09      1.008   ; qtot 0.82
   111        HA3      8    ALA    HB2    111       0.09      1.008   ; qtot 0.91
   112        HA3      8    ALA    HB3    112       0.09      1.008   ; qtot 1
   113          C      8    ALA      C    113       0.51     12.011   ; qtot 1.51
   114          O      8    ALA      O    114      -0.51     15.999   ; qtot 1
; residue   9 VAL rtp VAL  q  0.0
   115        NH1      9    VAL      N    115      -0.47     14.007   ; qtot 0.53
   116          H      9    VAL     HN    116       0.31      1.008   ; qtot 0.84
   117        CT1      9    VAL     CA    117       0.07     12.011   ; qtot 0.91
   118        HB1      9    VAL     HA    118       0.09      1.008   ; qtot 1
   119        CT1      9    VAL     CB    119      -0.09     12.011   ; qtot 0.91
   120        HA1      9    VAL     HB    120       0.09      1.008   ; qtot 1
   121        CT3      9    VAL    CG1    121      -0.27     12.011   ; qtot 0.73
   122        HA3      9    VAL   HG11    122       0.09      1.008   ; qtot 0.82
   123        HA3      9    VAL   HG12    123       0.09      1.008   ; qtot 0.91
   124        HA3      9    VAL   HG13    124       0.09      1.008   ; qtot 1
   125        CT3      9    VAL    CG2    125      -0.27     12.011   ; qtot 0.73
   126        HA3      9    VAL   HG21    126       0.09      1.008   ; qtot 0.82
   127        HA3      9    VAL   HG22    127       0.09      1.008   ; qtot 0.91
   128        HA3      9    VAL   HG23    128       0.09      1.008   ; qtot 1
   129          C      9    VAL      C    129       0.51     12.011   ; qtot 1.51
   130          O      9    VAL      O    130      -0.51     15.999   ; qtot 1
; residue  10 MET rtp MET  q  0.0
   131        NH1     10    MET      N    131      -0.47     14.007   ; qtot 0.53
   132          H     10    MET     HN    132       0.31      1.008   ; qtot 0.84
   133        CT1     10    MET     CA    133       0.07     12.011   ; qtot 0.91
   134        HB1     10    MET     HA    134       0.09      1.008   ; qtot 1
   135        CT2     10    MET     CB    135      -0.18     12.011   ; qtot 0.82
   136        HA2     10    MET    HB1    136       0.09      1.008   ; qtot 0.91
   137        HA2     10    MET    HB2    137       0.09      1.008   ; qtot 1
   138        CT2     10    MET     CG    138      -0.14     12.011   ; qtot 0.86
   139        HA2     10    MET    HG1    139       0.09      1.008   ; qtot 0.95
   140        HA2     10    MET    HG2    140       0.09      1.008   ; qtot 1.04
   141          S     10    MET     SD    141      -0.09      32.06   ; qtot 0.95
   142        CT3     10    MET     CE    142      -0.22     12.011   ; qtot 0.73
   143        HA3     10    MET    HE1    143       0.09      1.008   ; qtot 0.82
   144        HA3     10    MET    HE2    144       0.09      1.008   ; qtot 0.91
   145        HA3     10    MET    HE3    145       0.09      1.008   ; qtot 1
   146          C     10    MET      C    146       0.51     12.011   ; qtot 1.51
   147          O     10    MET      O    147      -0.51     15.999   ; qtot 1
; residue  11 PHE rtp PHE  q  0.0
   148        NH1     11    PHE      N    148      -0.47     14.007   ; qtot 0.53
   149          H     11    PHE     HN    149       0.31      1.008   ; qtot 0.84
   150        CT1     11    PHE     CA    150       0.07     12.011   ; qtot 0.91
   151        HB1     11    PHE     HA    151       0.09      1.008   ; qtot 1
   152        CT2     11    PHE     CB    152      -0.18     12.011   ; qtot 0.82
   153        HA2     11    PHE    HB1    153       0.09      1.008   ; qtot 0.91
   154        HA2     11    PHE    HB2    154       0.09      1.008   ; qtot 1
   155         CA     11    PHE     CG    155          0     12.011   ; qtot 1
   156         CA     11    PHE    CD1    156     -0.115     12.011   ; qtot 0.885
   157         HP     11    PHE    HD1    157      0.115      1.008   ; qtot 1
   158         CA     11    PHE    CE1    158     -0.115     12.011   ; qtot 0.885
   159         HP     11    PHE    HE1    159      0.115      1.008   ; qtot 1
   160         CA     11    PHE     CZ    160     -0.115     12.011   ; qtot 0.885
   161         HP     11    PHE     HZ    161      0.115      1.008   ; qtot 1
   162         CA     11    PHE    CD2    162     -0.115     12.011   ; qtot 0.885
   163         HP     11    PHE    HD2    163      0.115      1.008   ; qtot 1
   164         CA     11    PHE    CE2    164     -0.115     12.011   ; qtot 0.885
   165         HP     11    PHE    HE2    165      0.115      1.008   ; qtot 1
   166          C     11    PHE      C    166       0.51     12.011   ; qtot 1.51
   167          O     11    PHE      O    167      -0.51     15.999   ; qtot 1
; residue  12 ILE rtp ILE  q  0.0
   168        NH1     12    ILE      N    168      -0.47     14.007   ; qtot 0.53
   169          H     12    ILE     HN    169       0.31      1.008   ; qtot 0.84
   170        CT1     12    ILE     CA    170       0.07     12.011   ; qtot 0.91
   171        HB1     12    ILE     HA    171       0.09      1.008   ; qtot 1
   172        CT1     12    ILE     CB    172      -0.09     12.011   ; qtot 0.91
   173        HA1     12    ILE     HB    173       0.09      1.008   ; qtot 1
   174        CT3     12    ILE    CG2    174      -0.27     12.011   ; qtot 0.73
   175        HA3     12    ILE   HG21    175       0.09      1.008   ; qtot 0.82
   176        HA3     12    ILE   HG22    176       0.09      1.008   ; qtot 0.91
   177        HA3     12    ILE   HG23    177       0.09      1.008   ; qtot 1
   178        CT2     12    ILE    CG1    178      -0.18     12.011   ; qtot 0.82
   179        HA2     12    ILE   HG11    179       0.09      1.008   ; qtot 0.91
   180        HA2     12    ILE   HG12    180       0.09      1.008   ; qtot 1
   181        CT3     12    ILE     CD    181      -0.27     12.011   ; qtot 0.73
   182        HA3     12    ILE    HD1    182       0.09      1.008   ; qtot 0.82
   183        HA3     12    ILE    HD2    183       0.09      1.008   ; qtot 0.91
   184        HA3     12    ILE    HD3    184       0.09      1.008   ; qtot 1
   185          C     12    ILE      C    185       0.51     12.011   ; qtot 1.51
   186          O     12    ILE      O    186      -0.51     15.999   ; qtot 1
; residue  13 PHE rtp PHE  q  0.0
   187        NH1     13    PHE      N    187      -0.47     14.007   ; qtot 0.53
   188          H     13    PHE     HN    188       0.31      1.008   ; qtot 0.84
   189        CT1     13    PHE     CA    189       0.07     12.011   ; qtot 0.91
   190        HB1     13    PHE     HA    190       0.09      1.008   ; qtot 1
   191        CT2     13    PHE     CB    191      -0.18     12.011   ; qtot 0.82
   192        HA2     13    PHE    HB1    192       0.09      1.008   ; qtot 0.91
   193        HA2     13    PHE    HB2    193       0.09      1.008   ; qtot 1
   194         CA     13    PHE     CG    194          0     12.011   ; qtot 1
   195         CA     13    PHE    CD1    195     -0.115     12.011   ; qtot 0.885
   196         HP     13    PHE    HD1    196      0.115      1.008   ; qtot 1
   197         CA     13    PHE    CE1    197     -0.115     12.011   ; qtot 0.885
   198         HP     13    PHE    HE1    198      0.115      1.008   ; qtot 1
   199         CA     13    PHE     CZ    199     -0.115     12.011   ; qtot 0.885
   200         HP     13    PHE     HZ    200      0.115      1.008   ; qtot 1
   201         CA     13    PHE    CD2    201     -0.115     12.011   ; qtot 0.885
   202         HP     13    PHE    HD2    202      0.115      1.008   ; qtot 1
   203         CA     13    PHE    CE2    203     -0.115     12.011   ; qtot 0.885
   204         HP     13    PHE    HE2    204      0.115      1.008   ; qtot 1
   205          C     13    PHE      C    205       0.51     12.011   ; qtot 1.51
   206          O     13    PHE      O    206      -0.51     15.999   ; qtot 1
; residue  14 GLY rtp GLY  q  0.0
   207        NH1     14    GLY      N    207      -0.47     14.007   ; qtot 0.53
   208          H     14    GLY     HN    208       0.31      1.008   ; qtot 0.84
   209        CT2     14    GLY     CA    209      -0.02     12.011   ; qtot 0.82
   210        HB2     14    GLY    HA1    210       0.09      1.008   ; qtot 0.91
   211        HB2     14    GLY    HA2    211       0.09      1.008   ; qtot 1
   212          C     14    GLY      C    212       0.51     12.011   ; qtot 1.51
   213          O     14    GLY      O    213      -0.51     15.999   ; qtot 1
; residue  15 VAL rtp VAL  q  0.0
   214        NH1     15    VAL      N    214      -0.47     14.007   ; qtot 0.53
   215          H     15    VAL     HN    215       0.31      1.008   ; qtot 0.84
   216        CT1     15    VAL     CA    216       0.07     12.011   ; qtot 0.91
   217        HB1     15    VAL     HA    217       0.09      1.008   ; qtot 1
   218        CT1     15    VAL     CB    218      -0.09     12.011   ; qtot 0.91
   219        HA1     15    VAL     HB    219       0.09      1.008   ; qtot 1
   220        CT3     15    VAL    CG1    220      -0.27     12.011   ; qtot 0.73
   221        HA3     15    VAL   HG11    221       0.09      1.008   ; qtot 0.82
   222        HA3     15    VAL   HG12    222       0.09      1.008   ; qtot 0.91
   223        HA3     15    VAL   HG13    223       0.09      1.008   ; qtot 1
   224        CT3     15    VAL    CG2    224      -0.27     12.011   ; qtot 0.73
   225        HA3     15    VAL   HG21    225       0.09      1.008   ; qtot 0.82
   226        HA3     15    VAL   HG22    226       0.09      1.008   ; qtot 0.91
   227        HA3     15    VAL   HG23    227       0.09      1.008   ; qtot 1
   228          C     15    VAL      C    228       0.51     12.011   ; qtot 1.51
   229          O     15    VAL      O    229      -0.51     15.999   ; qtot 1
; residue  16 VAL rtp VAL  q  0.0
   230        NH1     16    VAL      N    230      -0.47     14.007   ; qtot 0.53
   231          H     16    VAL     HN    231       0.31      1.008   ; qtot 0.84
   232        CT1     16    VAL     CA    232       0.07     12.011   ; qtot 0.91
   233        HB1     16    VAL     HA    233       0.09      1.008   ; qtot 1
   234        CT1     16    VAL     CB    234      -0.09     12.011   ; qtot 0.91
   235        HA1     16    VAL     HB    235       0.09      1.008   ; qtot 1
   236        CT3     16    VAL    CG1    236      -0.27     12.011   ; qtot 0.73
   237        HA3     16    VAL   HG11    237       0.09      1.008   ; qtot 0.82
   238        HA3     16    VAL   HG12    238       0.09      1.008   ; qtot 0.91
   239        HA3     16    VAL   HG13    239       0.09      1.008   ; qtot 1
   240        CT3     16    VAL    CG2    240      -0.27     12.011   ; qtot 0.73
   241        HA3     16    VAL   HG21    241       0.09      1.008   ; qtot 0.82
   242        HA3     16    VAL   HG22    242       0.09      1.008   ; qtot 0.91
   243        HA3     16    VAL   HG23    243       0.09      1.008   ; qtot 1
   244          C     16    VAL      C    244       0.51     12.011   ; qtot 1.51
   245          O     16    VAL      O    245      -0.51     15.999   ; qtot 1
; residue  17 GLY rtp GLY  q  0.0
   246        NH1     17    GLY      N    246      -0.47     14.007   ; qtot 0.53
   247          H     17    GLY     HN    247       0.31      1.008   ; qtot 0.84
   248        CT2     17    GLY     CA    248      -0.02     12.011   ; qtot 0.82
   249        HB2     17    GLY    HA1    249       0.09      1.008   ; qtot 0.91
   250        HB2     17    GLY    HA2    250       0.09      1.008   ; qtot 1
   251          C     17    GLY      C    251       0.51     12.011   ; qtot 1.51
   252          O     17    GLY      O    252      -0.51     15.999   ; qtot 1
; residue  18 ASN rtp ASN  q  0.0
   253        NH1     18    ASN      N    253      -0.47     14.007   ; qtot 0.53
   254          H     18    ASN     HN    254       0.31      1.008   ; qtot 0.84
   255        CT1     18    ASN     CA    255       0.07     12.011   ; qtot 0.91
   256        HB1     18    ASN     HA    256       0.09      1.008   ; qtot 1
   257        CT2     18    ASN     CB    257      -0.18     12.011   ; qtot 0.82
   258        HA2     18    ASN    HB1    258       0.09      1.008   ; qtot 0.91
   259        HA2     18    ASN    HB2    259       0.09      1.008   ; qtot 1
   260         CC     18    ASN     CG    260       0.55     12.011   ; qtot 1.55
   261          O     18    ASN    OD1    261      -0.55     15.999   ; qtot 1
   262        NH2     18    ASN    ND2    262      -0.62     14.007   ; qtot 0.38
   263          H     18    ASN   HD21    263       0.32      1.008   ; qtot 0.7
   264          H     18    ASN   HD22    264        0.3      1.008   ; qtot 1
   265          C     18    ASN      C    265       0.51     12.011   ; qtot 1.51
   266          O     18    ASN      O    266      -0.51     15.999   ; qtot 1
; residue  19 LEU rtp LEU  q  0.0
   267        NH1     19    LEU      N    267      -0.47     14.007   ; qtot 0.53
   268          H     19    LEU     HN    268       0.31      1.008   ; qtot 0.84
   269        CT1     19    LEU     CA    269       0.07     12.011   ; qtot 0.91
   270        HB1     19    LEU     HA    270       0.09      1.008   ; qtot 1
   271        CT2     19    LEU     CB    271      -0.18     12.011   ; qtot 0.82
   272        HA2     19    LEU    HB1    272       0.09      1.008   ; qtot 0.91
   273        HA2     19    LEU    HB2    273       0.09      1.008   ; qtot 1
   274        CT1     19    LEU     CG    274      -0.09     12.011   ; qtot 0.91
   275        HA1     19    LEU     HG    275       0.09      1.008   ; qtot 1
   276        CT3     19    LEU    CD1    276      -0.27     12.011   ; qtot 0.73
   277        HA3     19    LEU   HD11    277       0.09      1.008   ; qtot 0.82
   278        HA3     19    LEU   HD12    278       0.09      1.008   ; qtot 0.91
   279        HA3     19    LEU   HD13    279       0.09      1.008   ; qtot 1
   280        CT3     19    LEU    CD2    280      -0.27     12.011   ; qtot 0.73
   281        HA3     19    LEU   HD21    281       0.09      1.008   ; qtot 0.82
   282        HA3     19    LEU   HD22    282       0.09      1.008   ; qtot 0.91
   283        HA3     19    LEU   HD23    283       0.09      1.008   ; qtot 1
   284          C     19    LEU      C    284       0.51     12.011   ; qtot 1.51
   285          O     19    LEU      O    285      -0.51     15.999   ; qtot 1
; residue  20 VAL rtp VAL  q  0.0
   286        NH1     20    VAL      N    286      -0.47     14.007   ; qtot 0.53
   287          H     20    VAL     HN    287       0.31      1.008   ; qtot 0.84
   288        CT1     20    VAL     CA    288       0.07     12.011   ; qtot 0.91
   289        HB1     20    VAL     HA    289       0.09      1.008   ; qtot 1
   290        CT1     20    VAL     CB    290      -0.09     12.011   ; qtot 0.91
   291        HA1     20    VAL     HB    291       0.09      1.008   ; qtot 1
   292        CT3     20    VAL    CG1    292      -0.27     12.011   ; qtot 0.73
   293        HA3     20    VAL   HG11    293       0.09      1.008   ; qtot 0.82
   294        HA3     20    VAL   HG12    294       0.09      1.008   ; qtot 0.91
   295        HA3     20    VAL   HG13    295       0.09      1.008   ; qtot 1
   296        CT3     20    VAL    CG2    296      -0.27     12.011   ; qtot 0.73
   297        HA3     20    VAL   HG21    297       0.09      1.008   ; qtot 0.82
   298        HA3     20    VAL   HG22    298       0.09      1.008   ; qtot 0.91
   299        HA3     20    VAL   HG23    299       0.09      1.008   ; qtot 1
   300          C     20    VAL      C    300       0.51     12.011   ; qtot 1.51
   301          O     20    VAL      O    301      -0.51     15.999   ; qtot 1
; residue  21 ALA rtp ALA  q  0.0
   302        NH1     21    ALA      N    302      -0.47     14.007   ; qtot 0.53
   303          H     21    ALA     HN    303       0.31      1.008   ; qtot 0.84
   304        CT1     21    ALA     CA    304       0.07     12.011   ; qtot 0.91
   305        HB1     21    ALA     HA    305       0.09      1.008   ; qtot 1
   306        CT3     21    ALA     CB    306      -0.27     12.011   ; qtot 0.73
   307        HA3     21    ALA    HB1    307       0.09      1.008   ; qtot 0.82
   308        HA3     21    ALA    HB2    308       0.09      1.008   ; qtot 0.91
   309        HA3     21    ALA    HB3    309       0.09      1.008   ; qtot 1
   310          C     21    ALA      C    310       0.51     12.011   ; qtot 1.51
   311          O     21    ALA      O    311      -0.51     15.999   ; qtot 1
; residue  22 ILE rtp ILE  q  0.0
   312        NH1     22    ILE      N    312      -0.47     14.007   ; qtot 0.53
   313          H     22    ILE     HN    313       0.31      1.008   ; qtot 0.84
   314        CT1     22    ILE     CA    314       0.07     12.011   ; qtot 0.91
   315        HB1     22    ILE     HA    315       0.09      1.008   ; qtot 1
   316        CT1     22    ILE     CB    316      -0.09     12.011   ; qtot 0.91
   317        HA1     22    ILE     HB    317       0.09      1.008   ; qtot 1
   318        CT3     22    ILE    CG2    318      -0.27     12.011   ; qtot 0.73
   319        HA3     22    ILE   HG21    319       0.09      1.008   ; qtot 0.82
   320        HA3     22    ILE   HG22    320       0.09      1.008   ; qtot 0.91
   321        HA3     22    ILE   HG23    321       0.09      1.008   ; qtot 1
   322        CT2     22    ILE    CG1    322      -0.18     12.011   ; qtot 0.82
   323        HA2     22    ILE   HG11    323       0.09      1.008   ; qtot 0.91
   324        HA2     22    ILE   HG12    324       0.09      1.008   ; qtot 1
   325        CT3     22    ILE     CD    325      -0.27     12.011   ; qtot 0.73
   326        HA3     22    ILE    HD1    326       0.09      1.008   ; qtot 0.82
   327        HA3     22    ILE    HD2    327       0.09      1.008   ; qtot 0.91
   328        HA3     22    ILE    HD3    328       0.09      1.008   ; qtot 1
   329          C     22    ILE      C    329       0.51     12.011   ; qtot 1.51
   330          O     22    ILE      O    330      -0.51     15.999   ; qtot 1
; residue  23 VAL rtp VAL  q  0.0
   331        NH1     23    VAL      N    331      -0.47     14.007   ; qtot 0.53
   332          H     23    VAL     HN    332       0.31      1.008   ; qtot 0.84
   333        CT1     23    VAL     CA    333       0.07     12.011   ; qtot 0.91
   334        HB1     23    VAL     HA    334       0.09      1.008   ; qtot 1
   335        CT1     23    VAL     CB    335      -0.09     12.011   ; qtot 0.91
   336        HA1     23    VAL     HB    336       0.09      1.008   ; qtot 1
   337        CT3     23    VAL    CG1    337      -0.27     12.011   ; qtot 0.73
   338        HA3     23    VAL   HG11    338       0.09      1.008   ; qtot 0.82
   339        HA3     23    VAL   HG12    339       0.09      1.008   ; qtot 0.91
   340        HA3     23    VAL   HG13    340       0.09      1.008   ; qtot 1
   341        CT3     23    VAL    CG2    341      -0.27     12.011   ; qtot 0.73
   342        HA3     23    VAL   HG21    342       0.09      1.008   ; qtot 0.82
   343        HA3     23    VAL   HG22    343       0.09      1.008   ; qtot 0.91
   344        HA3     23    VAL   HG23    344       0.09      1.008   ; qtot 1
   345          C     23    VAL      C    345       0.51     12.011   ; qtot 1.51
   346          O     23    VAL      O    346      -0.51     15.999   ; qtot 1
; residue  24 VAL rtp VAL  q  0.0
   347        NH1     24    VAL      N    347      -0.47     14.007   ; qtot 0.53
   348          H     24    VAL     HN    348       0.31      1.008   ; qtot 0.84
   349        CT1     24    VAL     CA    349       0.07     12.011   ; qtot 0.91
   350        HB1     24    VAL     HA    350       0.09      1.008   ; qtot 1
   351        CT1     24    VAL     CB    351      -0.09     12.011   ; qtot 0.91
   352        HA1     24    VAL     HB    352       0.09      1.008   ; qtot 1
   353        CT3     24    VAL    CG1    353      -0.27     12.011   ; qtot 0.73
   354        HA3     24    VAL   HG11    354       0.09      1.008   ; qtot 0.82
   355        HA3     24    VAL   HG12    355       0.09      1.008   ; qtot 0.91
   356        HA3     24    VAL   HG13    356       0.09      1.008   ; qtot 1
   357        CT3     24    VAL    CG2    357      -0.27     12.011   ; qtot 0.73
   358        HA3     24    VAL   HG21    358       0.09      1.008   ; qtot 0.82
   359        HA3     24    VAL   HG22    359       0.09      1.008   ; qtot 0.91
   360        HA3     24    VAL   HG23    360       0.09      1.008   ; qtot 1
   361          C     24    VAL      C    361       0.51     12.011   ; qtot 1.51
   362          O     24    VAL      O    362      -0.51     15.999   ; qtot 1
; residue  25 LEU rtp LEU  q  0.0
   363        NH1     25    LEU      N    363      -0.47     14.007   ; qtot 0.53
   364          H     25    LEU     HN    364       0.31      1.008   ; qtot 0.84
   365        CT1     25    LEU     CA    365       0.07     12.011   ; qtot 0.91
   366        HB1     25    LEU     HA    366       0.09      1.008   ; qtot 1
   367        CT2     25    LEU     CB    367      -0.18     12.011   ; qtot 0.82
   368        HA2     25    LEU    HB1    368       0.09      1.008   ; qtot 0.91
   369        HA2     25    LEU    HB2    369       0.09      1.008   ; qtot 1
   370        CT1     25    LEU     CG    370      -0.09     12.011   ; qtot 0.91
   371        HA1     25    LEU     HG    371       0.09      1.008   ; qtot 1
   372        CT3     25    LEU    CD1    372      -0.27     12.011   ; qtot 0.73
   373        HA3     25    LEU   HD11    373       0.09      1.008   ; qtot 0.82
   374        HA3     25    LEU   HD12    374       0.09      1.008   ; qtot 0.91
   375        HA3     25    LEU   HD13    375       0.09      1.008   ; qtot 1
   376        CT3     25    LEU    CD2    376      -0.27     12.011   ; qtot 0.73
   377        HA3     25    LEU   HD21    377       0.09      1.008   ; qtot 0.82
   378        HA3     25    LEU   HD22    378       0.09      1.008   ; qtot 0.91
   379        HA3     25    LEU   HD23    379       0.09      1.008   ; qtot 1
   380          C     25    LEU      C    380       0.51     12.011   ; qtot 1.51
   381          O     25    LEU      O    381      -0.51     15.999   ; qtot 1
; residue  26 CYS rtp CYS  q  0.0
   382        NH1     26    CYS      N    382      -0.47     14.007   ; qtot 0.53
   383          H     26    CYS     HN    383       0.31      1.008   ; qtot 0.84
   384        CT1     26    CYS     CA    384       0.07     12.011   ; qtot 0.91
   385        HB1     26    CYS     HA    385       0.09      1.008   ; qtot 1
   386        CT2     26    CYS     CB    386      -0.11     12.011   ; qtot 0.89
   387        HA2     26    CYS    HB1    387       0.09      1.008   ; qtot 0.98
   388        HA2     26    CYS    HB2    388       0.09      1.008   ; qtot 1.07
   389          S     26    CYS     SG    389      -0.23      32.06   ; qtot 0.84
   390         HS     26    CYS    HG1    390       0.16      1.008   ; qtot 1
   391          C     26    CYS      C    391       0.51     12.011   ; qtot 1.51
   392          O     26    CYS      O    392      -0.51     15.999   ; qtot 1
; residue  27 LYS rtp LYS  q +1.0
   393        NH1     27    LYS      N    393      -0.47     14.007   ; qtot 0.53
   394          H     27    LYS     HN    394       0.31      1.008   ; qtot 0.84
   395        CT1     27    LYS     CA    395       0.07     12.011   ; qtot 0.91
   396        HB1     27    LYS     HA    396       0.09      1.008   ; qtot 1
   397        CT2     27    LYS     CB    397      -0.18     12.011   ; qtot 0.82
   398        HA2     27    LYS    HB1    398       0.09      1.008   ; qtot 0.91
   399        HA2     27    LYS    HB2    399       0.09      1.008   ; qtot 1
   400        CT2     27    LYS     CG    400      -0.18     12.011   ; qtot 0.82
   401        HA2     27    LYS    HG1    401       0.09      1.008   ; qtot 0.91
   402        HA2     27    LYS    HG2    402       0.09      1.008   ; qtot 1
   403        CT2     27    LYS     CD    403      -0.18     12.011   ; qtot 0.82
   404        HA2     27    LYS    HD1    404       0.09      1.008   ; qtot 0.91
   405        HA2     27    LYS    HD2    405       0.09      1.008   ; qtot 1
   406        CT2     27    LYS     CE    406       0.21     12.011   ; qtot 1.21
   407        HA2     27    LYS    HE1    407       0.05      1.008   ; qtot 1.26
   408        HA2     27    LYS    HE2    408       0.05      1.008   ; qtot 1.31
   409        NH3     27    LYS     NZ    409       -0.3     14.007   ; qtot 1.01
   410         HC     27    LYS    HZ1    410       0.33      1.008   ; qtot 1.34
   411         HC     27    LYS    HZ2    411       0.33      1.008   ; qtot 1.67
   412         HC     27    LYS    HZ3    412       0.33      1.008   ; qtot 2
   413          C     27    LYS      C    413       0.51     12.011   ; qtot 2.51
   414          O     27    LYS      O    414      -0.51     15.999   ; qtot 2
; residue  28 SER rtp SER  q  0.0
   415        NH1     28    SER      N    415      -0.47     14.007   ; qtot 1.53
   416          H     28    SER     HN    416       0.31      1.008   ; qtot 1.84
   417        CT1     28    SER     CA    417       0.07     12.011   ; qtot 1.91
   418        HB1     28    SER     HA    418       0.09      1.008   ; qtot 2
   419        CT2     28    SER     CB    419       0.05     12.011   ; qtot 2.05
   420        HA2     28    SER    HB1    420       0.09      1.008   ; qtot 2.14
   421        HA2     28    SER    HB2    421       0.09      1.008   ; qtot 2.23
   422        OH1     28    SER     OG    422      -0.66     15.999   ; qtot 1.57
   423          H     28    SER    HG1    423       0.43      1.008   ; qtot 2
   424          C     28    SER      C    424       0.51     12.011   ; qtot 2.51
   425          O     28    SER      O    425      -0.51     15.999   ; qtot 2
; residue  29 ARG rtp ARG  q +1.0
   426        NH1     29    ARG      N    426      -0.47     14.007   ; qtot 1.53
   427          H     29    ARG     HN    427       0.31      1.008   ; qtot 1.84
   428        CT1     29    ARG     CA    428       0.07     12.011   ; qtot 1.91
   429        HB1     29    ARG     HA    429       0.09      1.008   ; qtot 2
   430        CT2     29    ARG     CB    430      -0.18     12.011   ; qtot 1.82
   431        HA2     29    ARG    HB1    431       0.09      1.008   ; qtot 1.91
   432        HA2     29    ARG    HB2    432       0.09      1.008   ; qtot 2
   433        CT2     29    ARG     CG    433      -0.18     12.011   ; qtot 1.82
   434        HA2     29    ARG    HG1    434       0.09      1.008   ; qtot 1.91
   435        HA2     29    ARG    HG2    435       0.09      1.008   ; qtot 2
   436        CT2     29    ARG     CD    436        0.2     12.011   ; qtot 2.2
   437        HA2     29    ARG    HD1    437       0.09      1.008   ; qtot 2.29
   438        HA2     29    ARG    HD2    438       0.09      1.008   ; qtot 2.38
   439        NC2     29    ARG     NE    439       -0.7     14.007   ; qtot 1.68
   440         HC     29    ARG     HE    440       0.44      1.008   ; qtot 2.12
   441          C     29    ARG     CZ    441       0.64     12.011   ; qtot 2.76
   442        NC2     29    ARG    NH1    442       -0.8     14.007   ; qtot 1.96
   443         HC     29    ARG   HH11    443       0.46      1.008   ; qtot 2.42
   444         HC     29    ARG   HH12    444       0.46      1.008   ; qtot 2.88
   445        NC2     29    ARG    NH2    445       -0.8     14.007   ; qtot 2.08
   446         HC     29    ARG   HH21    446       0.46      1.008   ; qtot 2.54
   447         HC     29    ARG   HH22    447       0.46      1.008   ; qtot 3
   448          C     29    ARG      C    448       0.51     12.011   ; qtot 3.51
   449          O     29    ARG      O    449      -0.51     15.999   ; qtot 3
; residue  30 LYS rtp LYS  q +1.0
   450        NH1     30    LYS      N    450      -0.47     14.007   ; qtot 2.53
   451          H     30    LYS     HN    451       0.31      1.008   ; qtot 2.84
   452        CT1     30    LYS     CA    452       0.07     12.011   ; qtot 2.91
   453        HB1     30    LYS     HA    453       0.09      1.008   ; qtot 3
   454        CT2     30    LYS     CB    454      -0.18     12.011   ; qtot 2.82
   455        HA2     30    LYS    HB1    455       0.09      1.008   ; qtot 2.91
   456        HA2     30    LYS    HB2    456       0.09      1.008   ; qtot 3
   457        CT2     30    LYS     CG    457      -0.18     12.011   ; qtot 2.82
   458        HA2     30    LYS    HG1    458       0.09      1.008   ; qtot 2.91
   459        HA2     30    LYS    HG2    459       0.09      1.008   ; qtot 3
   460        CT2     30    LYS     CD    460      -0.18     12.011   ; qtot 2.82
   461        HA2     30    LYS    HD1    461       0.09      1.008   ; qtot 2.91
   462        HA2     30    LYS    HD2    462       0.09      1.008   ; qtot 3
   463        CT2     30    LYS     CE    463       0.21     12.011   ; qtot 3.21
   464        HA2     30    LYS    HE1    464       0.05      1.008   ; qtot 3.26
   465        HA2     30    LYS    HE2    465       0.05      1.008   ; qtot 3.31
   466        NH3     30    LYS     NZ    466       -0.3     14.007   ; qtot 3.01
   467         HC     30    LYS    HZ1    467       0.33      1.008   ; qtot 3.34
   468         HC     30    LYS    HZ2    468       0.33      1.008   ; qtot 3.67
   469         HC     30    LYS    HZ3    469       0.33      1.008   ; qtot 4
   470          C     30    LYS      C    470       0.51     12.011   ; qtot 4.51
   471          O     30    LYS      O    471      -0.51     15.999   ; qtot 4
; residue  31 GLU rtp GLU  q -1.0
   472        NH1     31    GLU      N    472      -0.47     14.007   ; qtot 3.53
   473          H     31    GLU     HN    473       0.31      1.008   ; qtot 3.84
   474        CT1     31    GLU     CA    474       0.07     12.011   ; qtot 3.91
   475        HB1     31    GLU     HA    475       0.09      1.008   ; qtot 4
   476       CT2A     31    GLU     CB    476      -0.18     12.011   ; qtot 3.82
   477        HA2     31    GLU    HB1    477       0.09      1.008   ; qtot 3.91
   478        HA2     31    GLU    HB2    478       0.09      1.008   ; qtot 4
   479        CT2     31    GLU     CG    479      -0.28     12.011   ; qtot 3.72
   480        HA2     31    GLU    HG1    480       0.09      1.008   ; qtot 3.81
   481        HA2     31    GLU    HG2    481       0.09      1.008   ; qtot 3.9
   482         CC     31    GLU     CD    482       0.62     12.011   ; qtot 4.52
   483         OC     31    GLU    OE1    483      -0.76     15.999   ; qtot 3.76
   484         OC     31    GLU    OE2    484      -0.76     15.999   ; qtot 3
   485          C     31    GLU      C    485       0.51     12.011   ; qtot 3.51
   486          O     31    GLU      O    486      -0.51     15.999   ; qtot 3
; residue  32 GLN rtp GLN  q  0.0
   487        NH1     32    GLN      N    487      -0.47     14.007   ; qtot 2.53
   488          H     32    GLN     HN    488       0.31      1.008   ; qtot 2.84
   489        CT1     32    GLN     CA    489       0.07     12.011   ; qtot 2.91
   490        HB1     32    GLN     HA    490       0.09      1.008   ; qtot 3
   491        CT2     32    GLN     CB    491      -0.18     12.011   ; qtot 2.82
   492        HA2     32    GLN    HB1    492       0.09      1.008   ; qtot 2.91
   493        HA2     32    GLN    HB2    493       0.09      1.008   ; qtot 3
   494        CT2     32    GLN     CG    494      -0.18     12.011   ; qtot 2.82
   495        HA2     32    GLN    HG1    495       0.09      1.008   ; qtot 2.91
   496        HA2     32    GLN    HG2    496       0.09      1.008   ; qtot 3
   497         CC     32    GLN     CD    497       0.55     12.011   ; qtot 3.55
   498          O     32    GLN    OE1    498      -0.55     15.999   ; qtot 3
   499        NH2     32    GLN    NE2    499      -0.62     14.007   ; qtot 2.38
   500          H     32    GLN   HE21    500       0.32      1.008   ; qtot 2.7
   501          H     32    GLN   HE22    501        0.3      1.008   ; qtot 3
   502          C     32    GLN      C    502       0.51     12.011   ; qtot 3.51
   503          O     32    GLN      O    503      -0.51     15.999   ; qtot 3
; residue  33 LYS rtp LYS  q +1.0
   504        NH1     33    LYS      N    504      -0.47     14.007   ; qtot 2.53
   505          H     33    LYS     HN    505       0.31      1.008   ; qtot 2.84
   506        CT1     33    LYS     CA    506       0.07     12.011   ; qtot 2.91
   507        HB1     33    LYS     HA    507       0.09      1.008   ; qtot 3
   508        CT2     33    LYS     CB    508      -0.18     12.011   ; qtot 2.82
   509        HA2     33    LYS    HB1    509       0.09      1.008   ; qtot 2.91
   510        HA2     33    LYS    HB2    510       0.09      1.008   ; qtot 3
   511        CT2     33    LYS     CG    511      -0.18     12.011   ; qtot 2.82
   512        HA2     33    LYS    HG1    512       0.09      1.008   ; qtot 2.91
   513        HA2     33    LYS    HG2    513       0.09      1.008   ; qtot 3
   514        CT2     33    LYS     CD    514      -0.18     12.011   ; qtot 2.82
   515        HA2     33    LYS    HD1    515       0.09      1.008   ; qtot 2.91
   516        HA2     33    LYS    HD2    516       0.09      1.008   ; qtot 3
   517        CT2     33    LYS     CE    517       0.21     12.011   ; qtot 3.21
   518        HA2     33    LYS    HE1    518       0.05      1.008   ; qtot 3.26
   519        HA2     33    LYS    HE2    519       0.05      1.008   ; qtot 3.31
   520        NH3     33    LYS     NZ    520       -0.3     14.007   ; qtot 3.01
   521         HC     33    LYS    HZ1    521       0.33      1.008   ; qtot 3.34
   522         HC     33    LYS    HZ2    522       0.33      1.008   ; qtot 3.67
   523         HC     33    LYS    HZ3    523       0.33      1.008   ; qtot 4
   524          C     33    LYS      C    524       0.51     12.011   ; qtot 4.51
   525          O     33    LYS      O    525      -0.51     15.999   ; qtot 4
; residue  34 GLU rtp GLU  q -1.0
   526        NH1     34    GLU      N    526      -0.47     14.007   ; qtot 3.53
   527          H     34    GLU     HN    527       0.31      1.008   ; qtot 3.84
   528        CT1     34    GLU     CA    528       0.07     12.011   ; qtot 3.91
   529        HB1     34    GLU     HA    529       0.09      1.008   ; qtot 4
   530       CT2A     34    GLU     CB    530      -0.18     12.011   ; qtot 3.82
   531        HA2     34    GLU    HB1    531       0.09      1.008   ; qtot 3.91
   532        HA2     34    GLU    HB2    532       0.09      1.008   ; qtot 4
   533        CT2     34    GLU     CG    533      -0.28     12.011   ; qtot 3.72
   534        HA2     34    GLU    HG1    534       0.09      1.008   ; qtot 3.81
   535        HA2     34    GLU    HG2    535       0.09      1.008   ; qtot 3.9
   536         CC     34    GLU     CD    536       0.62     12.011   ; qtot 4.52
   537         OC     34    GLU    OE1    537      -0.76     15.999   ; qtot 3.76
   538         OC     34    GLU    OE2    538      -0.76     15.999   ; qtot 3
   539          C     34    GLU      C    539       0.51     12.011   ; qtot 3.51
   540          O     34    GLU      O    540      -0.51     15.999   ; qtot 3
; residue  35 THR rtp THR  q  0.0
   541        NH1     35    THR      N    541      -0.47     14.007   ; qtot 2.53
   542          H     35    THR     HN    542       0.31      1.008   ; qtot 2.84
   543        CT1     35    THR     CA    543       0.07     12.011   ; qtot 2.91
   544        HB1     35    THR     HA    544       0.09      1.008   ; qtot 3
   545        CT1     35    THR     CB    545       0.14     12.011   ; qtot 3.14
   546        HA1     35    THR     HB    546       0.09      1.008   ; qtot 3.23
   547        OH1     35    THR    OG1    547      -0.66     15.999   ; qtot 2.57
   548          H     35    THR    HG1    548       0.43      1.008   ; qtot 3
   549        CT3     35    THR    CG2    549      -0.27     12.011   ; qtot 2.73
   550        HA3     35    THR   HG21    550       0.09      1.008   ; qtot 2.82
   551        HA3     35    THR   HG22    551       0.09      1.008   ; qtot 2.91
   552        HA3     35    THR   HG23    552       0.09      1.008   ; qtot 3
   553          C     35    THR      C    553       0.51     12.011   ; qtot 3.51
   554          O     35    THR      O    554      -0.51     15.999   ; qtot 3
; residue  36 THR rtp THR  q  0.0
   555        NH1     36    THR      N    555      -0.47     14.007   ; qtot 2.53
   556          H     36    THR     HN    556       0.31      1.008   ; qtot 2.84
   557        CT1     36    THR     CA    557       0.07     12.011   ; qtot 2.91
   558        HB1     36    THR     HA    558       0.09      1.008   ; qtot 3
   559        CT1     36    THR     CB    559       0.14     12.011   ; qtot 3.14
   560        HA1     36    THR     HB    560       0.09      1.008   ; qtot 3.23
   561        OH1     36    THR    OG1    561      -0.66     15.999   ; qtot 2.57
   562          H     36    THR    HG1    562       0.43      1.008   ; qtot 3
   563        CT3     36    THR    CG2    563      -0.27     12.011   ; qtot 2.73
   564        HA3     36    THR   HG21    564       0.09      1.008   ; qtot 2.82
   565        HA3     36    THR   HG22    565       0.09      1.008   ; qtot 2.91
   566        HA3     36    THR   HG23    566       0.09      1.008   ; qtot 3
   567          C     36    THR      C    567       0.51     12.011   ; qtot 3.51
   568          O     36    THR      O    568      -0.51     15.999   ; qtot 3
; residue  37 PHE rtp PHE  q  0.0
   569        NH1     37    PHE      N    569      -0.47     14.007   ; qtot 2.53
   570          H     37    PHE     HN    570       0.31      1.008   ; qtot 2.84
   571        CT1     37    PHE     CA    571       0.07     12.011   ; qtot 2.91
   572        HB1     37    PHE     HA    572       0.09      1.008   ; qtot 3
   573        CT2     37    PHE     CB    573      -0.18     12.011   ; qtot 2.82
   574        HA2     37    PHE    HB1    574       0.09      1.008   ; qtot 2.91
   575        HA2     37    PHE    HB2    575       0.09      1.008   ; qtot 3
   576         CA     37    PHE     CG    576          0     12.011   ; qtot 3
   577         CA     37    PHE    CD1    577     -0.115     12.011   ; qtot 2.885
   578         HP     37    PHE    HD1    578      0.115      1.008   ; qtot 3
   579         CA     37    PHE    CE1    579     -0.115     12.011   ; qtot 2.885
   580         HP     37    PHE    HE1    580      0.115      1.008   ; qtot 3
   581         CA     37    PHE     CZ    581     -0.115     12.011   ; qtot 2.885
   582         HP     37    PHE     HZ    582      0.115      1.008   ; qtot 3
   583         CA     37    PHE    CD2    583     -0.115     12.011   ; qtot 2.885
   584         HP     37    PHE    HD2    584      0.115      1.008   ; qtot 3
   585         CA     37    PHE    CE2    585     -0.115     12.011   ; qtot 2.885
   586         HP     37    PHE    HE2    586      0.115      1.008   ; qtot 3
   587          C     37    PHE      C    587       0.51     12.011   ; qtot 3.51
   588          O     37    PHE      O    588      -0.51     15.999   ; qtot 3
; residue  38 TYR rtp TYR  q  0.0
   589        NH1     38    TYR      N    589      -0.47     14.007   ; qtot 2.53
   590          H     38    TYR     HN    590       0.31      1.008   ; qtot 2.84
   591        CT1     38    TYR     CA    591       0.07     12.011   ; qtot 2.91
   592        HB1     38    TYR     HA    592       0.09      1.008   ; qtot 3
   593        CT2     38    TYR     CB    593      -0.18     12.011   ; qtot 2.82
   594        HA2     38    TYR    HB1    594       0.09      1.008   ; qtot 2.91
   595        HA2     38    TYR    HB2    595       0.09      1.008   ; qtot 3
   596         CA     38    TYR     CG    596          0     12.011   ; qtot 3
   597         CA     38    TYR    CD1    597     -0.115     12.011   ; qtot 2.885
   598         HP     38    TYR    HD1    598      0.115      1.008   ; qtot 3
   599         CA     38    TYR    CE1    599     -0.115     12.011   ; qtot 2.885
   600         HP     38    TYR    HE1    600      0.115      1.008   ; qtot 3
   601         CA     38    TYR     CZ    601       0.11     12.011   ; qtot 3.11
   602        OH1     38    TYR     OH    602      -0.54     15.999   ; qtot 2.57
   603          H     38    TYR     HH    603       0.43      1.008   ; qtot 3
   604         CA     38    TYR    CD2    604     -0.115     12.011   ; qtot 2.885
   605         HP     38    TYR    HD2    605      0.115      1.008   ; qtot 3
   606         CA     38    TYR    CE2    606     -0.115     12.011   ; qtot 2.885
   607         HP     38    TYR    HE2    607      0.115      1.008   ; qtot 3
   608          C     38    TYR      C    608       0.51     12.011   ; qtot 3.51
   609          O     38    TYR      O    609      -0.51     15.999   ; qtot 3
; residue  39 THR rtp THR  q  0.0
   610        NH1     39    THR      N    610      -0.47     14.007   ; qtot 2.53
   611          H     39    THR     HN    611       0.31      1.008   ; qtot 2.84
   612        CT1     39    THR     CA    612       0.07     12.011   ; qtot 2.91
   613        HB1     39    THR     HA    613       0.09      1.008   ; qtot 3
   614        CT1     39    THR     CB    614       0.14     12.011   ; qtot 3.14
   615        HA1     39    THR     HB    615       0.09      1.008   ; qtot 3.23
   616        OH1     39    THR    OG1    616      -0.66     15.999   ; qtot 2.57
   617          H     39    THR    HG1    617       0.43      1.008   ; qtot 3
   618        CT3     39    THR    CG2    618      -0.27     12.011   ; qtot 2.73
   619        HA3     39    THR   HG21    619       0.09      1.008   ; qtot 2.82
   620        HA3     39    THR   HG22    620       0.09      1.008   ; qtot 2.91
   621        HA3     39    THR   HG23    621       0.09      1.008   ; qtot 3
   622          C     39    THR      C    622       0.51     12.011   ; qtot 3.51
   623          O     39    THR      O    623      -0.51     15.999   ; qtot 3
; residue  40 LEU rtp LEU  q  0.0
   624        NH1     40    LEU      N    624      -0.47     14.007   ; qtot 2.53
   625          H     40    LEU     HN    625       0.31      1.008   ; qtot 2.84
   626        CT1     40    LEU     CA    626       0.07     12.011   ; qtot 2.91
   627        HB1     40    LEU     HA    627       0.09      1.008   ; qtot 3
   628        CT2     40    LEU     CB    628      -0.18     12.011   ; qtot 2.82
   629        HA2     40    LEU    HB1    629       0.09      1.008   ; qtot 2.91
   630        HA2     40    LEU    HB2    630       0.09      1.008   ; qtot 3
   631        CT1     40    LEU     CG    631      -0.09     12.011   ; qtot 2.91
   632        HA1     40    LEU     HG    632       0.09      1.008   ; qtot 3
   633        CT3     40    LEU    CD1    633      -0.27     12.011   ; qtot 2.73
   634        HA3     40    LEU   HD11    634       0.09      1.008   ; qtot 2.82
   635        HA3     40    LEU   HD12    635       0.09      1.008   ; qtot 2.91
   636        HA3     40    LEU   HD13    636       0.09      1.008   ; qtot 3
   637        CT3     40    LEU    CD2    637      -0.27     12.011   ; qtot 2.73
   638        HA3     40    LEU   HD21    638       0.09      1.008   ; qtot 2.82
   639        HA3     40    LEU   HD22    639       0.09      1.008   ; qtot 2.91
   640        HA3     40    LEU   HD23    640       0.09      1.008   ; qtot 3
   641          C     40    LEU      C    641       0.51     12.011   ; qtot 3.51
   642          O     40    LEU      O    642      -0.51     15.999   ; qtot 3
; residue  41 VAL rtp VAL  q  0.0
   643        NH1     41    VAL      N    643      -0.47     14.007   ; qtot 2.53
   644          H     41    VAL     HN    644       0.31      1.008   ; qtot 2.84
   645        CT1     41    VAL     CA    645       0.07     12.011   ; qtot 2.91
   646        HB1     41    VAL     HA    646       0.09      1.008   ; qtot 3
   647        CT1     41    VAL     CB    647      -0.09     12.011   ; qtot 2.91
   648        HA1     41    VAL     HB    648       0.09      1.008   ; qtot 3
   649        CT3     41    VAL    CG1    649      -0.27     12.011   ; qtot 2.73
   650        HA3     41    VAL   HG11    650       0.09      1.008   ; qtot 2.82
   651        HA3     41    VAL   HG12    651       0.09      1.008   ; qtot 2.91
   652        HA3     41    VAL   HG13    652       0.09      1.008   ; qtot 3
   653        CT3     41    VAL    CG2    653      -0.27     12.011   ; qtot 2.73
   654        HA3     41    VAL   HG21    654       0.09      1.008   ; qtot 2.82
   655        HA3     41    VAL   HG22    655       0.09      1.008   ; qtot 2.91
   656        HA3     41    VAL   HG23    656       0.09      1.008   ; qtot 3
   657          C     41    VAL      C    657       0.51     12.011   ; qtot 3.51
   658          O     41    VAL      O    658      -0.51     15.999   ; qtot 3
; residue  42 CYS rtp CYS  q  0.0
   659        NH1     42    CYS      N    659      -0.47     14.007   ; qtot 2.53
   660          H     42    CYS     HN    660       0.31      1.008   ; qtot 2.84
   661        CT1     42    CYS     CA    661       0.07     12.011   ; qtot 2.91
   662        HB1     42    CYS     HA    662       0.09      1.008   ; qtot 3
   663        CT2     42    CYS     CB    663      -0.11     12.011   ; qtot 2.89
   664        HA2     42    CYS    HB1    664       0.09      1.008   ; qtot 2.98
   665        HA2     42    CYS    HB2    665       0.09      1.008   ; qtot 3.07
   666          S     42    CYS     SG    666      -0.23      32.06   ; qtot 2.84
   667         HS     42    CYS    HG1    667       0.16      1.008   ; qtot 3
   668          C     42    CYS      C    668       0.51     12.011   ; qtot 3.51
   669          O     42    CYS      O    669      -0.51     15.999   ; qtot 3
; residue  43 GLY rtp GLY  q  0.0
   670        NH1     43    GLY      N    670      -0.47     14.007   ; qtot 2.53
   671          H     43    GLY     HN    671       0.31      1.008   ; qtot 2.84
   672        CT2     43    GLY     CA    672      -0.02     12.011   ; qtot 2.82
   673        HB2     43    GLY    HA1    673       0.09      1.008   ; qtot 2.91
   674        HB2     43    GLY    HA2    674       0.09      1.008   ; qtot 3
   675          C     43    GLY      C    675       0.51     12.011   ; qtot 3.51
   676          O     43    GLY      O    676      -0.51     15.999   ; qtot 3
; residue  44 LEU rtp LEU  q  0.0
   677        NH1     44    LEU      N    677      -0.47     14.007   ; qtot 2.53
   678          H     44    LEU     HN    678       0.31      1.008   ; qtot 2.84
   679        CT1     44    LEU     CA    679       0.07     12.011   ; qtot 2.91
   680        HB1     44    LEU     HA    680       0.09      1.008   ; qtot 3
   681        CT2     44    LEU     CB    681      -0.18     12.011   ; qtot 2.82
   682        HA2     44    LEU    HB1    682       0.09      1.008   ; qtot 2.91
   683        HA2     44    LEU    HB2    683       0.09      1.008   ; qtot 3
   684        CT1     44    LEU     CG    684      -0.09     12.011   ; qtot 2.91
   685        HA1     44    LEU     HG    685       0.09      1.008   ; qtot 3
   686        CT3     44    LEU    CD1    686      -0.27     12.011   ; qtot 2.73
   687        HA3     44    LEU   HD11    687       0.09      1.008   ; qtot 2.82
   688        HA3     44    LEU   HD12    688       0.09      1.008   ; qtot 2.91
   689        HA3     44    LEU   HD13    689       0.09      1.008   ; qtot 3
   690        CT3     44    LEU    CD2    690      -0.27     12.011   ; qtot 2.73
   691        HA3     44    LEU   HD21    691       0.09      1.008   ; qtot 2.82
   692        HA3     44    LEU   HD22    692       0.09      1.008   ; qtot 2.91
   693        HA3     44    LEU   HD23    693       0.09      1.008   ; qtot 3
   694          C     44    LEU      C    694       0.51     12.011   ; qtot 3.51
   695          O     44    LEU      O    695      -0.51     15.999   ; qtot 3
; residue  45 ALA rtp ALA  q  0.0
   696        NH1     45    ALA      N    696      -0.47     14.007   ; qtot 2.53
   697          H     45    ALA     HN    697       0.31      1.008   ; qtot 2.84
   698        CT1     45    ALA     CA    698       0.07     12.011   ; qtot 2.91
   699        HB1     45    ALA     HA    699       0.09      1.008   ; qtot 3
   700        CT3     45    ALA     CB    700      -0.27     12.011   ; qtot 2.73
   701        HA3     45    ALA    HB1    701       0.09      1.008   ; qtot 2.82
   702        HA3     45    ALA    HB2    702       0.09      1.008   ; qtot 2.91
   703        HA3     45    ALA    HB3    703       0.09      1.008   ; qtot 3
   704          C     45    ALA      C    704       0.51     12.011   ; qtot 3.51
   705          O     45    ALA      O    705      -0.51     15.999   ; qtot 3
; residue  46 VAL rtp VAL  q  0.0
   706        NH1     46    VAL      N    706      -0.47     14.007   ; qtot 2.53
   707          H     46    VAL     HN    707       0.31      1.008   ; qtot 2.84
   708        CT1     46    VAL     CA    708       0.07     12.011   ; qtot 2.91
   709        HB1     46    VAL     HA    709       0.09      1.008   ; qtot 3
   710        CT1     46    VAL     CB    710      -0.09     12.011   ; qtot 2.91
   711        HA1     46    VAL     HB    711       0.09      1.008   ; qtot 3
   712        CT3     46    VAL    CG1    712      -0.27     12.011   ; qtot 2.73
   713        HA3     46    VAL   HG11    713       0.09      1.008   ; qtot 2.82
   714        HA3     46    VAL   HG12    714       0.09      1.008   ; qtot 2.91
   715        HA3     46    VAL   HG13    715       0.09      1.008   ; qtot 3
   716        CT3     46    VAL    CG2    716      -0.27     12.011   ; qtot 2.73
   717        HA3     46    VAL   HG21    717       0.09      1.008   ; qtot 2.82
   718        HA3     46    VAL   HG22    718       0.09      1.008   ; qtot 2.91
   719        HA3     46    VAL   HG23    719       0.09      1.008   ; qtot 3
   720          C     46    VAL      C    720       0.51     12.011   ; qtot 3.51
   721          O     46    VAL      O    721      -0.51     15.999   ; qtot 3
; residue  47 THR rtp THR  q  0.0
   722        NH1     47    THR      N    722      -0.47     14.007   ; qtot 2.53
   723          H     47    THR     HN    723       0.31      1.008   ; qtot 2.84
   724        CT1     47    THR     CA    724       0.07     12.011   ; qtot 2.91
   725        HB1     47    THR     HA    725       0.09      1.008   ; qtot 3
   726        CT1     47    THR     CB    726       0.14     12.011   ; qtot 3.14
   727        HA1     47    THR     HB    727       0.09      1.008   ; qtot 3.23
   728        OH1     47    THR    OG1    728      -0.66     15.999   ; qtot 2.57
   729          H     47    THR    HG1    729       0.43      1.008   ; qtot 3
   730        CT3     47    THR    CG2    730      -0.27     12.011   ; qtot 2.73
   731        HA3     47    THR   HG21    731       0.09      1.008   ; qtot 2.82
   732        HA3     47    THR   HG22    732       0.09      1.008   ; qtot 2.91
   733        HA3     47    THR   HG23    733       0.09      1.008   ; qtot 3
   734          C     47    THR      C    734       0.51     12.011   ; qtot 3.51
   735          O     47    THR      O    735      -0.51     15.999   ; qtot 3
; residue  48 ASP rtp ASP  q -1.0
   736        NH1     48    ASP      N    736      -0.47     14.007   ; qtot 2.53
   737          H     48    ASP     HN    737       0.31      1.008   ; qtot 2.84
   738        CT1     48    ASP     CA    738       0.07     12.011   ; qtot 2.91
   739        HB1     48    ASP     HA    739       0.09      1.008   ; qtot 3
   740       CT2A     48    ASP     CB    740      -0.28     12.011   ; qtot 2.72
   741        HA2     48    ASP    HB1    741       0.09      1.008   ; qtot 2.81
   742        HA2     48    ASP    HB2    742       0.09      1.008   ; qtot 2.9
   743         CC     48    ASP     CG    743       0.62     12.011   ; qtot 3.52
   744         OC     48    ASP    OD1    744      -0.76     15.999   ; qtot 2.76
   745         OC     48    ASP    OD2    745      -0.76     15.999   ; qtot 2
   746          C     48    ASP      C    746       0.51     12.011   ; qtot 2.51
   747          O     48    ASP      O    747      -0.51     15.999   ; qtot 2
; residue  49 LEU rtp LEU  q  0.0
   748        NH1     49    LEU      N    748      -0.47     14.007   ; qtot 1.53
   749          H     49    LEU     HN    749       0.31      1.008   ; qtot 1.84
   750        CT1     49    LEU     CA    750       0.07     12.011   ; qtot 1.91
   751        HB1     49    LEU     HA    751       0.09      1.008   ; qtot 2
   752        CT2     49    LEU     CB    752      -0.18     12.011   ; qtot 1.82
   753        HA2     49    LEU    HB1    753       0.09      1.008   ; qtot 1.91
   754        HA2     49    LEU    HB2    754       0.09      1.008   ; qtot 2
   755        CT1     49    LEU     CG    755      -0.09     12.011   ; qtot 1.91
   756        HA1     49    LEU     HG    756       0.09      1.008   ; qtot 2
   757        CT3     49    LEU    CD1    757      -0.27     12.011   ; qtot 1.73
   758        HA3     49    LEU   HD11    758       0.09      1.008   ; qtot 1.82
   759        HA3     49    LEU   HD12    759       0.09      1.008   ; qtot 1.91
   760        HA3     49    LEU   HD13    760       0.09      1.008   ; qtot 2
   761        CT3     49    LEU    CD2    761      -0.27     12.011   ; qtot 1.73
   762        HA3     49    LEU   HD21    762       0.09      1.008   ; qtot 1.82
   763        HA3     49    LEU   HD22    763       0.09      1.008   ; qtot 1.91
   764        HA3     49    LEU   HD23    764       0.09      1.008   ; qtot 2
   765          C     49    LEU      C    765       0.51     12.011   ; qtot 2.51
   766          O     49    LEU      O    766      -0.51     15.999   ; qtot 2
; residue  50 LEU rtp LEU  q  0.0
   767        NH1     50    LEU      N    767      -0.47     14.007   ; qtot 1.53
   768          H     50    LEU     HN    768       0.31      1.008   ; qtot 1.84
   769        CT1     50    LEU     CA    769       0.07     12.011   ; qtot 1.91
   770        HB1     50    LEU     HA    770       0.09      1.008   ; qtot 2
   771        CT2     50    LEU     CB    771      -0.18     12.011   ; qtot 1.82
   772        HA2     50    LEU    HB1    772       0.09      1.008   ; qtot 1.91
   773        HA2     50    LEU    HB2    773       0.09      1.008   ; qtot 2
   774        CT1     50    LEU     CG    774      -0.09     12.011   ; qtot 1.91
   775        HA1     50    LEU     HG    775       0.09      1.008   ; qtot 2
   776        CT3     50    LEU    CD1    776      -0.27     12.011   ; qtot 1.73
   777        HA3     50    LEU   HD11    777       0.09      1.008   ; qtot 1.82
   778        HA3     50    LEU   HD12    778       0.09      1.008   ; qtot 1.91
   779        HA3     50    LEU   HD13    779       0.09      1.008   ; qtot 2
   780        CT3     50    LEU    CD2    780      -0.27     12.011   ; qtot 1.73
   781        HA3     50    LEU   HD21    781       0.09      1.008   ; qtot 1.82
   782        HA3     50    LEU   HD22    782       0.09      1.008   ; qtot 1.91
   783        HA3     50    LEU   HD23    783       0.09      1.008   ; qtot 2
   784          C     50    LEU      C    784       0.51     12.011   ; qtot 2.51
   785          O     50    LEU      O    785      -0.51     15.999   ; qtot 2
; residue  51 GLY rtp GLY  q  0.0
   786        NH1     51    GLY      N    786      -0.47     14.007   ; qtot 1.53
   787          H     51    GLY     HN    787       0.31      1.008   ; qtot 1.84
   788        CT2     51    GLY     CA    788      -0.02     12.011   ; qtot 1.82
   789        HB2     51    GLY    HA1    789       0.09      1.008   ; qtot 1.91
   790        HB2     51    GLY    HA2    790       0.09      1.008   ; qtot 2
   791          C     51    GLY      C    791       0.51     12.011   ; qtot 2.51
   792          O     51    GLY      O    792      -0.51     15.999   ; qtot 2
; residue  52 THR rtp THR  q  0.0
   793        NH1     52    THR      N    793      -0.47     14.007   ; qtot 1.53
   794          H     52    THR     HN    794       0.31      1.008   ; qtot 1.84
   795        CT1     52    THR     CA    795       0.07     12.011   ; qtot 1.91
   796        HB1     52    THR     HA    796       0.09      1.008   ; qtot 2
   797        CT1     52    THR     CB    797       0.14     12.011   ; qtot 2.14
   798        HA1     52    THR     HB    798       0.09      1.008   ; qtot 2.23
   799        OH1     52    THR    OG1    799      -0.66     15.999   ; qtot 1.57
   800          H     52    THR    HG1    800       0.43      1.008   ; qtot 2
   801        CT3     52    THR    CG2    801      -0.27     12.011   ; qtot 1.73
   802        HA3     52    THR   HG21    802       0.09      1.008   ; qtot 1.82
   803        HA3     52    THR   HG22    803       0.09      1.008   ; qtot 1.91
   804        HA3     52    THR   HG23    804       0.09      1.008   ; qtot 2
   805          C     52    THR      C    805       0.51     12.011   ; qtot 2.51
   806          O     52    THR      O    806      -0.51     15.999   ; qtot 2
; residue  53 LEU rtp LEU  q  0.0
   807        NH1     53    LEU      N    807      -0.47     14.007   ; qtot 1.53
   808          H     53    LEU     HN    808       0.31      1.008   ; qtot 1.84
   809        CT1     53    LEU     CA    809       0.07     12.011   ; qtot 1.91
   810        HB1     53    LEU     HA    810       0.09      1.008   ; qtot 2
   811        CT2     53    LEU     CB    811      -0.18     12.011   ; qtot 1.82
   812        HA2     53    LEU    HB1    812       0.09      1.008   ; qtot 1.91
   813        HA2     53    LEU    HB2    813       0.09      1.008   ; qtot 2
   814        CT1     53    LEU     CG    814      -0.09     12.011   ; qtot 1.91
   815        HA1     53    LEU     HG    815       0.09      1.008   ; qtot 2
   816        CT3     53    LEU    CD1    816      -0.27     12.011   ; qtot 1.73
   817        HA3     53    LEU   HD11    817       0.09      1.008   ; qtot 1.82
   818        HA3     53    LEU   HD12    818       0.09      1.008   ; qtot 1.91
   819        HA3     53    LEU   HD13    819       0.09      1.008   ; qtot 2
   820        CT3     53    LEU    CD2    820      -0.27     12.011   ; qtot 1.73
   821        HA3     53    LEU   HD21    821       0.09      1.008   ; qtot 1.82
   822        HA3     53    LEU   HD22    822       0.09      1.008   ; qtot 1.91
   823        HA3     53    LEU   HD23    823       0.09      1.008   ; qtot 2
   824          C     53    LEU      C    824       0.51     12.011   ; qtot 2.51
   825          O     53    LEU      O    825      -0.51     15.999   ; qtot 2
; residue  54 LEU rtp LEU  q  0.0
   826        NH1     54    LEU      N    826      -0.47     14.007   ; qtot 1.53
   827          H     54    LEU     HN    827       0.31      1.008   ; qtot 1.84
   828        CT1     54    LEU     CA    828       0.07     12.011   ; qtot 1.91
   829        HB1     54    LEU     HA    829       0.09      1.008   ; qtot 2
   830        CT2     54    LEU     CB    830      -0.18     12.011   ; qtot 1.82
   831        HA2     54    LEU    HB1    831       0.09      1.008   ; qtot 1.91
   832        HA2     54    LEU    HB2    832       0.09      1.008   ; qtot 2
   833        CT1     54    LEU     CG    833      -0.09     12.011   ; qtot 1.91
   834        HA1     54    LEU     HG    834       0.09      1.008   ; qtot 2
   835        CT3     54    LEU    CD1    835      -0.27     12.011   ; qtot 1.73
   836        HA3     54    LEU   HD11    836       0.09      1.008   ; qtot 1.82
   837        HA3     54    LEU   HD12    837       0.09      1.008   ; qtot 1.91
   838        HA3     54    LEU   HD13    838       0.09      1.008   ; qtot 2
   839        CT3     54    LEU    CD2    839      -0.27     12.011   ; qtot 1.73
   840        HA3     54    LEU   HD21    840       0.09      1.008   ; qtot 1.82
   841        HA3     54    LEU   HD22    841       0.09      1.008   ; qtot 1.91
   842        HA3     54    LEU   HD23    842       0.09      1.008   ; qtot 2
   843          C     54    LEU      C    843       0.51     12.011   ; qtot 2.51
   844          O     54    LEU      O    844      -0.51     15.999   ; qtot 2
; residue  55 VAL rtp VAL  q  0.0
   845        NH1     55    VAL      N    845      -0.47     14.007   ; qtot 1.53
   846          H     55    VAL     HN    846       0.31      1.008   ; qtot 1.84
   847        CT1     55    VAL     CA    847       0.07     12.011   ; qtot 1.91
   848        HB1     55    VAL     HA    848       0.09      1.008   ; qtot 2
   849        CT1     55    VAL     CB    849      -0.09     12.011   ; qtot 1.91
   850        HA1     55    VAL     HB    850       0.09      1.008   ; qtot 2
   851        CT3     55    VAL    CG1    851      -0.27     12.011   ; qtot 1.73
   852        HA3     55    VAL   HG11    852       0.09      1.008   ; qtot 1.82
   853        HA3     55    VAL   HG12    853       0.09      1.008   ; qtot 1.91
   854        HA3     55    VAL   HG13    854       0.09      1.008   ; qtot 2
   855        CT3     55    VAL    CG2    855      -0.27     12.011   ; qtot 1.73
   856        HA3     55    VAL   HG21    856       0.09      1.008   ; qtot 1.82
   857        HA3     55    VAL   HG22    857       0.09      1.008   ; qtot 1.91
   858        HA3     55    VAL   HG23    858       0.09      1.008   ; qtot 2
   859          C     55    VAL      C    859       0.51     12.011   ; qtot 2.51
   860          O     55    VAL      O    860      -0.51     15.999   ; qtot 2
; residue  56 SER rtp SER  q  0.0
   861        NH1     56    SER      N    861      -0.47     14.007   ; qtot 1.53
   862          H     56    SER     HN    862       0.31      1.008   ; qtot 1.84
   863        CT1     56    SER     CA    863       0.07     12.011   ; qtot 1.91
   864        HB1     56    SER     HA    864       0.09      1.008   ; qtot 2
   865        CT2     56    SER     CB    865       0.05     12.011   ; qtot 2.05
   866        HA2     56    SER    HB1    866       0.09      1.008   ; qtot 2.14
   867        HA2     56    SER    HB2    867       0.09      1.008   ; qtot 2.23
   868        OH1     56    SER     OG    868      -0.66     15.999   ; qtot 1.57
   869          H     56    SER    HG1    869       0.43      1.008   ; qtot 2
   870          C     56    SER      C    870       0.51     12.011   ; qtot 2.51
   871          O     56    SER      O    871      -0.51     15.999   ; qtot 2
; residue  57 PRO rtp PRO  q  0.0
   872          N     57    PRO      N    872      -0.29     14.007   ; qtot 1.71
   873        CP3     57    PRO     CD    873          0     12.011   ; qtot 1.71
   874        HA2     57    PRO    HD1    874       0.09      1.008   ; qtot 1.8
   875        HA2     57    PRO    HD2    875       0.09      1.008   ; qtot 1.89
   876        CP1     57    PRO     CA    876       0.02     12.011   ; qtot 1.91
   877        HB1     57    PRO     HA    877       0.09      1.008   ; qtot 2
   878        CP2     57    PRO     CB    878      -0.18     12.011   ; qtot 1.82
   879        HA2     57    PRO    HB1    879       0.09      1.008   ; qtot 1.91
   880        HA2     57    PRO    HB2    880       0.09      1.008   ; qtot 2
   881        CP2     57    PRO     CG    881      -0.18     12.011   ; qtot 1.82
   882        HA2     57    PRO    HG1    882       0.09      1.008   ; qtot 1.91
   883        HA2     57    PRO    HG2    883       0.09      1.008   ; qtot 2
   884          C     57    PRO      C    884       0.51     12.011   ; qtot 2.51
   885          O     57    PRO      O    885      -0.51     15.999   ; qtot 2
; residue  58 VAL rtp VAL  q  0.0
   886        NH1     58    VAL      N    886      -0.47     14.007   ; qtot 1.53
   887          H     58    VAL     HN    887       0.31      1.008   ; qtot 1.84
   888        CT1     58    VAL     CA    888       0.07     12.011   ; qtot 1.91
   889        HB1     58    VAL     HA    889       0.09      1.008   ; qtot 2
   890        CT1     58    VAL     CB    890      -0.09     12.011   ; qtot 1.91
   891        HA1     58    VAL     HB    891       0.09      1.008   ; qtot 2
   892        CT3     58    VAL    CG1    892      -0.27     12.011   ; qtot 1.73
   893        HA3     58    VAL   HG11    893       0.09      1.008   ; qtot 1.82
   894        HA3     58    VAL   HG12    894       0.09      1.008   ; qtot 1.91
   895        HA3     58    VAL   HG13    895       0.09      1.008   ; qtot 2
   896        CT3     58    VAL    CG2    896      -0.27     12.011   ; qtot 1.73
   897        HA3     58    VAL   HG21    897       0.09      1.008   ; qtot 1.82
   898        HA3     58    VAL   HG22    898       0.09      1.008   ; qtot 1.91
   899        HA3     58    VAL   HG23    899       0.09      1.008   ; qtot 2
   900          C     58    VAL      C    900       0.51     12.011   ; qtot 2.51
   901          O     58    VAL      O    901      -0.51     15.999   ; qtot 2
; residue  59 THR rtp THR  q  0.0
   902        NH1     59    THR      N    902      -0.47     14.007   ; qtot 1.53
   903          H     59    THR     HN    903       0.31      1.008   ; qtot 1.84
   904        CT1     59    THR     CA    904       0.07     12.011   ; qtot 1.91
   905        HB1     59    THR     HA    905       0.09      1.008   ; qtot 2
   906        CT1     59    THR     CB    906       0.14     12.011   ; qtot 2.14
   907        HA1     59    THR     HB    907       0.09      1.008   ; qtot 2.23
   908        OH1     59    THR    OG1    908      -0.66     15.999   ; qtot 1.57
   909          H     59    THR    HG1    909       0.43      1.008   ; qtot 2
   910        CT3     59    THR    CG2    910      -0.27     12.011   ; qtot 1.73
   911        HA3     59    THR   HG21    911       0.09      1.008   ; qtot 1.82
   912        HA3     59    THR   HG22    912       0.09      1.008   ; qtot 1.91
   913        HA3     59    THR   HG23    913       0.09      1.008   ; qtot 2
   914          C     59    THR      C    914       0.51     12.011   ; qtot 2.51
   915          O     59    THR      O    915      -0.51     15.999   ; qtot 2
; residue  60 ILE rtp ILE  q  0.0
   916        NH1     60    ILE      N    916      -0.47     14.007   ; qtot 1.53
   917          H     60    ILE     HN    917       0.31      1.008   ; qtot 1.84
   918        CT1     60    ILE     CA    918       0.07     12.011   ; qtot 1.91
   919        HB1     60    ILE     HA    919       0.09      1.008   ; qtot 2
   920        CT1     60    ILE     CB    920      -0.09     12.011   ; qtot 1.91
   921        HA1     60    ILE     HB    921       0.09      1.008   ; qtot 2
   922        CT3     60    ILE    CG2    922      -0.27     12.011   ; qtot 1.73
   923        HA3     60    ILE   HG21    923       0.09      1.008   ; qtot 1.82
   924        HA3     60    ILE   HG22    924       0.09      1.008   ; qtot 1.91
   925        HA3     60    ILE   HG23    925       0.09      1.008   ; qtot 2
   926        CT2     60    ILE    CG1    926      -0.18     12.011   ; qtot 1.82
   927        HA2     60    ILE   HG11    927       0.09      1.008   ; qtot 1.91
   928        HA2     60    ILE   HG12    928       0.09      1.008   ; qtot 2
   929        CT3     60    ILE     CD    929      -0.27     12.011   ; qtot 1.73
   930        HA3     60    ILE    HD1    930       0.09      1.008   ; qtot 1.82
   931        HA3     60    ILE    HD2    931       0.09      1.008   ; qtot 1.91
   932        HA3     60    ILE    HD3    932       0.09      1.008   ; qtot 2
   933          C     60    ILE      C    933       0.51     12.011   ; qtot 2.51
   934          O     60    ILE      O    934      -0.51     15.999   ; qtot 2
; residue  61 ALA rtp ALA  q  0.0
   935        NH1     61    ALA      N    935      -0.47     14.007   ; qtot 1.53
   936          H     61    ALA     HN    936       0.31      1.008   ; qtot 1.84
   937        CT1     61    ALA     CA    937       0.07     12.011   ; qtot 1.91
   938        HB1     61    ALA     HA    938       0.09      1.008   ; qtot 2
   939        CT3     61    ALA     CB    939      -0.27     12.011   ; qtot 1.73
   940        HA3     61    ALA    HB1    940       0.09      1.008   ; qtot 1.82
   941        HA3     61    ALA    HB2    941       0.09      1.008   ; qtot 1.91
   942        HA3     61    ALA    HB3    942       0.09      1.008   ; qtot 2
   943          C     61    ALA      C    943       0.51     12.011   ; qtot 2.51
   944          O     61    ALA      O    944      -0.51     15.999   ; qtot 2
; residue  62 THR rtp THR  q  0.0
   945        NH1     62    THR      N    945      -0.47     14.007   ; qtot 1.53
   946          H     62    THR     HN    946       0.31      1.008   ; qtot 1.84
   947        CT1     62    THR     CA    947       0.07     12.011   ; qtot 1.91
   948        HB1     62    THR     HA    948       0.09      1.008   ; qtot 2
   949        CT1     62    THR     CB    949       0.14     12.011   ; qtot 2.14
   950        HA1     62    THR     HB    950       0.09      1.008   ; qtot 2.23
   951        OH1     62    THR    OG1    951      -0.66     15.999   ; qtot 1.57
   952          H     62    THR    HG1    952       0.43      1.008   ; qtot 2
   953        CT3     62    THR    CG2    953      -0.27     12.011   ; qtot 1.73
   954        HA3     62    THR   HG21    954       0.09      1.008   ; qtot 1.82
   955        HA3     62    THR   HG22    955       0.09      1.008   ; qtot 1.91
   956        HA3     62    THR   HG23    956       0.09      1.008   ; qtot 2
   957          C     62    THR      C    957       0.51     12.011   ; qtot 2.51
   958          O     62    THR      O    958      -0.51     15.999   ; qtot 2
; residue  63 TYR rtp TYR  q  0.0
   959        NH1     63    TYR      N    959      -0.47     14.007   ; qtot 1.53
   960          H     63    TYR     HN    960       0.31      1.008   ; qtot 1.84
   961        CT1     63    TYR     CA    961       0.07     12.011   ; qtot 1.91
   962        HB1     63    TYR     HA    962       0.09      1.008   ; qtot 2
   963        CT2     63    TYR     CB    963      -0.18     12.011   ; qtot 1.82
   964        HA2     63    TYR    HB1    964       0.09      1.008   ; qtot 1.91
   965        HA2     63    TYR    HB2    965       0.09      1.008   ; qtot 2
   966         CA     63    TYR     CG    966          0     12.011   ; qtot 2
   967         CA     63    TYR    CD1    967     -0.115     12.011   ; qtot 1.885
   968         HP     63    TYR    HD1    968      0.115      1.008   ; qtot 2
   969         CA     63    TYR    CE1    969     -0.115     12.011   ; qtot 1.885
   970         HP     63    TYR    HE1    970      0.115      1.008   ; qtot 2
   971         CA     63    TYR     CZ    971       0.11     12.011   ; qtot 2.11
   972        OH1     63    TYR     OH    972      -0.54     15.999   ; qtot 1.57
   973          H     63    TYR     HH    973       0.43      1.008   ; qtot 2
   974         CA     63    TYR    CD2    974     -0.115     12.011   ; qtot 1.885
   975         HP     63    TYR    HD2    975      0.115      1.008   ; qtot 2
   976         CA     63    TYR    CE2    976     -0.115     12.011   ; qtot 1.885
   977         HP     63    TYR    HE2    977      0.115      1.008   ; qtot 2
   978          C     63    TYR      C    978       0.51     12.011   ; qtot 2.51
   979          O     63    TYR      O    979      -0.51     15.999   ; qtot 2
; residue  64 MET rtp MET  q  0.0
   980        NH1     64    MET      N    980      -0.47     14.007   ; qtot 1.53
   981          H     64    MET     HN    981       0.31      1.008   ; qtot 1.84
   982        CT1     64    MET     CA    982       0.07     12.011   ; qtot 1.91
   983        HB1     64    MET     HA    983       0.09      1.008   ; qtot 2
   984        CT2     64    MET     CB    984      -0.18     12.011   ; qtot 1.82
   985        HA2     64    MET    HB1    985       0.09      1.008   ; qtot 1.91
   986        HA2     64    MET    HB2    986       0.09      1.008   ; qtot 2
   987        CT2     64    MET     CG    987      -0.14     12.011   ; qtot 1.86
   988        HA2     64    MET    HG1    988       0.09      1.008   ; qtot 1.95
   989        HA2     64    MET    HG2    989       0.09      1.008   ; qtot 2.04
   990          S     64    MET     SD    990      -0.09      32.06   ; qtot 1.95
   991        CT3     64    MET     CE    991      -0.22     12.011   ; qtot 1.73
   992        HA3     64    MET    HE1    992       0.09      1.008   ; qtot 1.82
   993        HA3     64    MET    HE2    993       0.09      1.008   ; qtot 1.91
   994        HA3     64    MET    HE3    994       0.09      1.008   ; qtot 2
   995          C     64    MET      C    995       0.51     12.011   ; qtot 2.51
   996          O     64    MET      O    996      -0.51     15.999   ; qtot 2
; residue  65 LYS rtp LYS  q +1.0
   997        NH1     65    LYS      N    997      -0.47     14.007   ; qtot 1.53
   998          H     65    LYS     HN    998       0.31      1.008   ; qtot 1.84
   999        CT1     65    LYS     CA    999       0.07     12.011   ; qtot 1.91
  1000        HB1     65    LYS     HA   1000       0.09      1.008   ; qtot 2
  1001        CT2     65    LYS     CB   1001      -0.18     12.011   ; qtot 1.82
  1002        HA2     65    LYS    HB1   1002       0.09      1.008   ; qtot 1.91
  1003        HA2     65    LYS    HB2   1003       0.09      1.008   ; qtot 2
  1004        CT2     65    LYS     CG   1004      -0.18     12.011   ; qtot 1.82
  1005        HA2     65    LYS    HG1   1005       0.09      1.008   ; qtot 1.91
  1006        HA2     65    LYS    HG2   1006       0.09      1.008   ; qtot 2
  1007        CT2     65    LYS     CD   1007      -0.18     12.011   ; qtot 1.82
  1008        HA2     65    LYS    HD1   1008       0.09      1.008   ; qtot 1.91
  1009        HA2     65    LYS    HD2   1009       0.09      1.008   ; qtot 2
  1010        CT2     65    LYS     CE   1010       0.21     12.011   ; qtot 2.21
  1011        HA2     65    LYS    HE1   1011       0.05      1.008   ; qtot 2.26
  1012        HA2     65    LYS    HE2   1012       0.05      1.008   ; qtot 2.31
  1013        NH3     65    LYS     NZ   1013       -0.3     14.007   ; qtot 2.01
  1014         HC     65    LYS    HZ1   1014       0.33      1.008   ; qtot 2.34
  1015         HC     65    LYS    HZ2   1015       0.33      1.008   ; qtot 2.67
  1016         HC     65    LYS    HZ3   1016       0.33      1.008   ; qtot 3
  1017          C     65    LYS      C   1017       0.51     12.011   ; qtot 3.51
  1018          O     65    LYS      O   1018      -0.51     15.999   ; qtot 3
; residue  66 GLY rtp GLY  q  0.0
  1019        NH1     66    GLY      N   1019      -0.47     14.007   ; qtot 2.53
  1020          H     66    GLY     HN   1020       0.31      1.008   ; qtot 2.84
  1021        CT2     66    GLY     CA   1021      -0.02     12.011   ; qtot 2.82
  1022        HB2     66    GLY    HA1   1022       0.09      1.008   ; qtot 2.91
  1023        HB2     66    GLY    HA2   1023       0.09      1.008   ; qtot 3
  1024          C     66    GLY      C   1024       0.51     12.011   ; qtot 3.51
  1025          O     66    GLY      O   1025      -0.51     15.999   ; qtot 3
; residue  67 GLN rtp GLN  q  0.0
  1026        NH1     67    GLN      N   1026      -0.47     14.007   ; qtot 2.53
  1027          H     67    GLN     HN   1027       0.31      1.008   ; qtot 2.84
  1028        CT1     67    GLN     CA   1028       0.07     12.011   ; qtot 2.91
  1029        HB1     67    GLN     HA   1029       0.09      1.008   ; qtot 3
  1030        CT2     67    GLN     CB   1030      -0.18     12.011   ; qtot 2.82
  1031        HA2     67    GLN    HB1   1031       0.09      1.008   ; qtot 2.91
  1032        HA2     67    GLN    HB2   1032       0.09      1.008   ; qtot 3
  1033        CT2     67    GLN     CG   1033      -0.18     12.011   ; qtot 2.82
  1034        HA2     67    GLN    HG1   1034       0.09      1.008   ; qtot 2.91
  1035        HA2     67    GLN    HG2   1035       0.09      1.008   ; qtot 3
  1036         CC     67    GLN     CD   1036       0.55     12.011   ; qtot 3.55
  1037          O     67    GLN    OE1   1037      -0.55     15.999   ; qtot 3
  1038        NH2     67    GLN    NE2   1038      -0.62     14.007   ; qtot 2.38
  1039          H     67    GLN   HE21   1039       0.32      1.008   ; qtot 2.7
  1040          H     67    GLN   HE22   1040        0.3      1.008   ; qtot 3
  1041          C     67    GLN      C   1041       0.51     12.011   ; qtot 3.51
  1042          O     67    GLN      O   1042      -0.51     15.999   ; qtot 3
; residue  68 TRP rtp TRP  q  0.0
  1043        NH1     68    TRP      N   1043      -0.47     14.007   ; qtot 2.53
  1044          H     68    TRP     HN   1044       0.31      1.008   ; qtot 2.84
  1045        CT1     68    TRP     CA   1045       0.07     12.011   ; qtot 2.91
  1046        HB1     68    TRP     HA   1046       0.09      1.008   ; qtot 3
  1047        CT2     68    TRP     CB   1047      -0.18     12.011   ; qtot 2.82
  1048        HA2     68    TRP    HB1   1048       0.09      1.008   ; qtot 2.91
  1049        HA2     68    TRP    HB2   1049       0.09      1.008   ; qtot 3
  1050         CY     68    TRP     CG   1050      -0.03     12.011   ; qtot 2.97
  1051         CA     68    TRP    CD1   1051      -0.15     12.011   ; qtot 2.82
  1052         HP     68    TRP    HD1   1052       0.22      1.008   ; qtot 3.04
  1053         NY     68    TRP    NE1   1053      -0.51     14.007   ; qtot 2.53
  1054          H     68    TRP    HE1   1054       0.37      1.008   ; qtot 2.9
  1055        CPT     68    TRP    CE2   1055       0.24     12.011   ; qtot 3.14
  1056        CPT     68    TRP    CD2   1056       0.11     12.011   ; qtot 3.25
  1057        CAI     68    TRP    CE3   1057      -0.25     12.011   ; qtot 3
  1058         HP     68    TRP    HE3   1058       0.17      1.008   ; qtot 3.17
  1059         CA     68    TRP    CZ3   1059       -0.2     12.011   ; qtot 2.97
  1060         HP     68    TRP    HZ3   1060       0.14      1.008   ; qtot 3.11
  1061        CAI     68    TRP    CZ2   1061      -0.27     12.011   ; qtot 2.84
  1062         HP     68    TRP    HZ2   1062       0.16      1.008   ; qtot 3
  1063         CA     68    TRP    CH2   1063      -0.14     12.011   ; qtot 2.86
  1064         HP     68    TRP    HH2   1064       0.14      1.008   ; qtot 3
  1065          C     68    TRP      C   1065       0.51     12.011   ; qtot 3.51
  1066          O     68    TRP      O   1066      -0.51     15.999   ; qtot 3
; residue  69 PRO rtp PRO  q  0.0
  1067          N     69    PRO      N   1067      -0.29     14.007   ; qtot 2.71
  1068        CP3     69    PRO     CD   1068          0     12.011   ; qtot 2.71
  1069        HA2     69    PRO    HD1   1069       0.09      1.008   ; qtot 2.8
  1070        HA2     69    PRO    HD2   1070       0.09      1.008   ; qtot 2.89
  1071        CP1     69    PRO     CA   1071       0.02     12.011   ; qtot 2.91
  1072        HB1     69    PRO     HA   1072       0.09      1.008   ; qtot 3
  1073        CP2     69    PRO     CB   1073      -0.18     12.011   ; qtot 2.82
  1074        HA2     69    PRO    HB1   1074       0.09      1.008   ; qtot 2.91
  1075        HA2     69    PRO    HB2   1075       0.09      1.008   ; qtot 3
  1076        CP2     69    PRO     CG   1076      -0.18     12.011   ; qtot 2.82
  1077        HA2     69    PRO    HG1   1077       0.09      1.008   ; qtot 2.91
  1078        HA2     69    PRO    HG2   1078       0.09      1.008   ; qtot 3
  1079          C     69    PRO      C   1079       0.51     12.011   ; qtot 3.51
  1080          O     69    PRO      O   1080      -0.51     15.999   ; qtot 3
; residue  70 GLY rtp GLY  q  0.0
  1081        NH1     70    GLY      N   1081      -0.47     14.007   ; qtot 2.53
  1082          H     70    GLY     HN   1082       0.31      1.008   ; qtot 2.84
  1083        CT2     70    GLY     CA   1083      -0.02     12.011   ; qtot 2.82
  1084        HB2     70    GLY    HA1   1084       0.09      1.008   ; qtot 2.91
  1085        HB2     70    GLY    HA2   1085       0.09      1.008   ; qtot 3
  1086          C     70    GLY      C   1086       0.51     12.011   ; qtot 3.51
  1087          O     70    GLY      O   1087      -0.51     15.999   ; qtot 3
; residue  71 GLY rtp GLY  q  0.0
  1088        NH1     71    GLY      N   1088      -0.47     14.007   ; qtot 2.53
  1089          H     71    GLY     HN   1089       0.31      1.008   ; qtot 2.84
  1090        CT2     71    GLY     CA   1090      -0.02     12.011   ; qtot 2.82
  1091        HB2     71    GLY    HA1   1091       0.09      1.008   ; qtot 2.91
  1092        HB2     71    GLY    HA2   1092       0.09      1.008   ; qtot 3
  1093          C     71    GLY      C   1093       0.51     12.011   ; qtot 3.51
  1094          O     71    GLY      O   1094      -0.51     15.999   ; qtot 3
; residue  72 GLN rtp GLN  q  0.0
  1095        NH1     72    GLN      N   1095      -0.47     14.007   ; qtot 2.53
  1096          H     72    GLN     HN   1096       0.31      1.008   ; qtot 2.84
  1097        CT1     72    GLN     CA   1097       0.07     12.011   ; qtot 2.91
  1098        HB1     72    GLN     HA   1098       0.09      1.008   ; qtot 3
  1099        CT2     72    GLN     CB   1099      -0.18     12.011   ; qtot 2.82
  1100        HA2     72    GLN    HB1   1100       0.09      1.008   ; qtot 2.91
  1101        HA2     72    GLN    HB2   1101       0.09      1.008   ; qtot 3
  1102        CT2     72    GLN     CG   1102      -0.18     12.011   ; qtot 2.82
  1103        HA2     72    GLN    HG1   1103       0.09      1.008   ; qtot 2.91
  1104        HA2     72    GLN    HG2   1104       0.09      1.008   ; qtot 3
  1105         CC     72    GLN     CD   1105       0.55     12.011   ; qtot 3.55
  1106          O     72    GLN    OE1   1106      -0.55     15.999   ; qtot 3
  1107        NH2     72    GLN    NE2   1107      -0.62     14.007   ; qtot 2.38
  1108          H     72    GLN   HE21   1108       0.32      1.008   ; qtot 2.7
  1109          H     72    GLN   HE22   1109        0.3      1.008   ; qtot 3
  1110          C     72    GLN      C   1110       0.51     12.011   ; qtot 3.51
  1111          O     72    GLN      O   1111      -0.51     15.999   ; qtot 3
; residue  73 PRO rtp PRO  q  0.0
  1112          N     73    PRO      N   1112      -0.29     14.007   ; qtot 2.71
  1113        CP3     73    PRO     CD   1113          0     12.011   ; qtot 2.71
  1114        HA2     73    PRO    HD1   1114       0.09      1.008   ; qtot 2.8
  1115        HA2     73    PRO    HD2   1115       0.09      1.008   ; qtot 2.89
  1116        CP1     73    PRO     CA   1116       0.02     12.011   ; qtot 2.91
  1117        HB1     73    PRO     HA   1117       0.09      1.008   ; qtot 3
  1118        CP2     73    PRO     CB   1118      -0.18     12.011   ; qtot 2.82
  1119        HA2     73    PRO    HB1   1119       0.09      1.008   ; qtot 2.91
  1120        HA2     73    PRO    HB2   1120       0.09      1.008   ; qtot 3
  1121        CP2     73    PRO     CG   1121      -0.18     12.011   ; qtot 2.82
  1122        HA2     73    PRO    HG1   1122       0.09      1.008   ; qtot 2.91
  1123        HA2     73    PRO    HG2   1123       0.09      1.008   ; qtot 3
  1124          C     73    PRO      C   1124       0.51     12.011   ; qtot 3.51
  1125          O     73    PRO      O   1125      -0.51     15.999   ; qtot 3
; residue  74 LEU rtp LEU  q  0.0
  1126        NH1     74    LEU      N   1126      -0.47     14.007   ; qtot 2.53
  1127          H     74    LEU     HN   1127       0.31      1.008   ; qtot 2.84
  1128        CT1     74    LEU     CA   1128       0.07     12.011   ; qtot 2.91
  1129        HB1     74    LEU     HA   1129       0.09      1.008   ; qtot 3
  1130        CT2     74    LEU     CB   1130      -0.18     12.011   ; qtot 2.82
  1131        HA2     74    LEU    HB1   1131       0.09      1.008   ; qtot 2.91
  1132        HA2     74    LEU    HB2   1132       0.09      1.008   ; qtot 3
  1133        CT1     74    LEU     CG   1133      -0.09     12.011   ; qtot 2.91
  1134        HA1     74    LEU     HG   1134       0.09      1.008   ; qtot 3
  1135        CT3     74    LEU    CD1   1135      -0.27     12.011   ; qtot 2.73
  1136        HA3     74    LEU   HD11   1136       0.09      1.008   ; qtot 2.82
  1137        HA3     74    LEU   HD12   1137       0.09      1.008   ; qtot 2.91
  1138        HA3     74    LEU   HD13   1138       0.09      1.008   ; qtot 3
  1139        CT3     74    LEU    CD2   1139      -0.27     12.011   ; qtot 2.73
  1140        HA3     74    LEU   HD21   1140       0.09      1.008   ; qtot 2.82
  1141        HA3     74    LEU   HD22   1141       0.09      1.008   ; qtot 2.91
  1142        HA3     74    LEU   HD23   1142       0.09      1.008   ; qtot 3
  1143          C     74    LEU      C   1143       0.51     12.011   ; qtot 3.51
  1144          O     74    LEU      O   1144      -0.51     15.999   ; qtot 3
; residue  75 CYS rtp CYS2 q  0.0
  1145        NH1     75    CYS      N   1145      -0.47     14.007   ; qtot 2.53
  1146          H     75    CYS     HN   1146       0.31      1.008   ; qtot 2.84
  1147        CT1     75    CYS     CA   1147       0.07     12.011   ; qtot 2.91
  1148        HB1     75    CYS     HA   1148       0.09      1.008   ; qtot 3
  1149        CT2     75    CYS     CB   1149       -0.1     12.011   ; qtot 2.9
  1150        HA2     75    CYS    HB1   1150       0.09      1.008   ; qtot 2.99
  1151        HA2     75    CYS    HB2   1151       0.09      1.008   ; qtot 3.08
  1152         SM     75    CYS     SG   1152      -0.08      32.06   ; qtot 3
  1153          C     75    CYS      C   1153       0.51     12.011   ; qtot 3.51
  1154          O     75    CYS      O   1154      -0.51     15.999   ; qtot 3
; residue  76 GLU rtp GLU  q -1.0
  1155        NH1     76    GLU      N   1155      -0.47     14.007   ; qtot 2.53
  1156          H     76    GLU     HN   1156       0.31      1.008   ; qtot 2.84
  1157        CT1     76    GLU     CA   1157       0.07     12.011   ; qtot 2.91
  1158        HB1     76    GLU     HA   1158       0.09      1.008   ; qtot 3
  1159       CT2A     76    GLU     CB   1159      -0.18     12.011   ; qtot 2.82
  1160        HA2     76    GLU    HB1   1160       0.09      1.008   ; qtot 2.91
  1161        HA2     76    GLU    HB2   1161       0.09      1.008   ; qtot 3
  1162        CT2     76    GLU     CG   1162      -0.28     12.011   ; qtot 2.72
  1163        HA2     76    GLU    HG1   1163       0.09      1.008   ; qtot 2.81
  1164        HA2     76    GLU    HG2   1164       0.09      1.008   ; qtot 2.9
  1165         CC     76    GLU     CD   1165       0.62     12.011   ; qtot 3.52
  1166         OC     76    GLU    OE1   1166      -0.76     15.999   ; qtot 2.76
  1167         OC     76    GLU    OE2   1167      -0.76     15.999   ; qtot 2
  1168          C     76    GLU      C   1168       0.51     12.011   ; qtot 2.51
  1169          O     76    GLU      O   1169      -0.51     15.999   ; qtot 2
; residue  77 TYR rtp TYR  q  0.0
  1170        NH1     77    TYR      N   1170      -0.47     14.007   ; qtot 1.53
  1171          H     77    TYR     HN   1171       0.31      1.008   ; qtot 1.84
  1172        CT1     77    TYR     CA   1172       0.07     12.011   ; qtot 1.91
  1173        HB1     77    TYR     HA   1173       0.09      1.008   ; qtot 2
  1174        CT2     77    TYR     CB   1174      -0.18     12.011   ; qtot 1.82
  1175        HA2     77    TYR    HB1   1175       0.09      1.008   ; qtot 1.91
  1176        HA2     77    TYR    HB2   1176       0.09      1.008   ; qtot 2
  1177         CA     77    TYR     CG   1177          0     12.011   ; qtot 2
  1178         CA     77    TYR    CD1   1178     -0.115     12.011   ; qtot 1.885
  1179         HP     77    TYR    HD1   1179      0.115      1.008   ; qtot 2
  1180         CA     77    TYR    CE1   1180     -0.115     12.011   ; qtot 1.885
  1181         HP     77    TYR    HE1   1181      0.115      1.008   ; qtot 2
  1182         CA     77    TYR     CZ   1182       0.11     12.011   ; qtot 2.11
  1183        OH1     77    TYR     OH   1183      -0.54     15.999   ; qtot 1.57
  1184          H     77    TYR     HH   1184       0.43      1.008   ; qtot 2
  1185         CA     77    TYR    CD2   1185     -0.115     12.011   ; qtot 1.885
  1186         HP     77    TYR    HD2   1186      0.115      1.008   ; qtot 2
  1187         CA     77    TYR    CE2   1187     -0.115     12.011   ; qtot 1.885
  1188         HP     77    TYR    HE2   1188      0.115      1.008   ; qtot 2
  1189          C     77    TYR      C   1189       0.51     12.011   ; qtot 2.51
  1190          O     77    TYR      O   1190      -0.51     15.999   ; qtot 2
; residue  78 SER rtp SER  q  0.0
  1191        NH1     78    SER      N   1191      -0.47     14.007   ; qtot 1.53
  1192          H     78    SER     HN   1192       0.31      1.008   ; qtot 1.84
  1193        CT1     78    SER     CA   1193       0.07     12.011   ; qtot 1.91
  1194        HB1     78    SER     HA   1194       0.09      1.008   ; qtot 2
  1195        CT2     78    SER     CB   1195       0.05     12.011   ; qtot 2.05
  1196        HA2     78    SER    HB1   1196       0.09      1.008   ; qtot 2.14
  1197        HA2     78    SER    HB2   1197       0.09      1.008   ; qtot 2.23
  1198        OH1     78    SER     OG   1198      -0.66     15.999   ; qtot 1.57
  1199          H     78    SER    HG1   1199       0.43      1.008   ; qtot 2
  1200          C     78    SER      C   1200       0.51     12.011   ; qtot 2.51
  1201          O     78    SER      O   1201      -0.51     15.999   ; qtot 2
; residue  79 THR rtp THR  q  0.0
  1202        NH1     79    THR      N   1202      -0.47     14.007   ; qtot 1.53
  1203          H     79    THR     HN   1203       0.31      1.008   ; qtot 1.84
  1204        CT1     79    THR     CA   1204       0.07     12.011   ; qtot 1.91
  1205        HB1     79    THR     HA   1205       0.09      1.008   ; qtot 2
  1206        CT1     79    THR     CB   1206       0.14     12.011   ; qtot 2.14
  1207        HA1     79    THR     HB   1207       0.09      1.008   ; qtot 2.23
  1208        OH1     79    THR    OG1   1208      -0.66     15.999   ; qtot 1.57
  1209          H     79    THR    HG1   1209       0.43      1.008   ; qtot 2
  1210        CT3     79    THR    CG2   1210      -0.27     12.011   ; qtot 1.73
  1211        HA3     79    THR   HG21   1211       0.09      1.008   ; qtot 1.82
  1212        HA3     79    THR   HG22   1212       0.09      1.008   ; qtot 1.91
  1213        HA3     79    THR   HG23   1213       0.09      1.008   ; qtot 2
  1214          C     79    THR      C   1214       0.51     12.011   ; qtot 2.51
  1215          O     79    THR      O   1215      -0.51     15.999   ; qtot 2
; residue  80 PHE rtp PHE  q  0.0
  1216        NH1     80    PHE      N   1216      -0.47     14.007   ; qtot 1.53
  1217          H     80    PHE     HN   1217       0.31      1.008   ; qtot 1.84
  1218        CT1     80    PHE     CA   1218       0.07     12.011   ; qtot 1.91
  1219        HB1     80    PHE     HA   1219       0.09      1.008   ; qtot 2
  1220        CT2     80    PHE     CB   1220      -0.18     12.011   ; qtot 1.82
  1221        HA2     80    PHE    HB1   1221       0.09      1.008   ; qtot 1.91
  1222        HA2     80    PHE    HB2   1222       0.09      1.008   ; qtot 2
  1223         CA     80    PHE     CG   1223          0     12.011   ; qtot 2
  1224         CA     80    PHE    CD1   1224     -0.115     12.011   ; qtot 1.885
  1225         HP     80    PHE    HD1   1225      0.115      1.008   ; qtot 2
  1226         CA     80    PHE    CE1   1226     -0.115     12.011   ; qtot 1.885
  1227         HP     80    PHE    HE1   1227      0.115      1.008   ; qtot 2
  1228         CA     80    PHE     CZ   1228     -0.115     12.011   ; qtot 1.885
  1229         HP     80    PHE     HZ   1229      0.115      1.008   ; qtot 2
  1230         CA     80    PHE    CD2   1230     -0.115     12.011   ; qtot 1.885
  1231         HP     80    PHE    HD2   1231      0.115      1.008   ; qtot 2
  1232         CA     80    PHE    CE2   1232     -0.115     12.011   ; qtot 1.885
  1233         HP     80    PHE    HE2   1233      0.115      1.008   ; qtot 2
  1234          C     80    PHE      C   1234       0.51     12.011   ; qtot 2.51
  1235          O     80    PHE      O   1235      -0.51     15.999   ; qtot 2
; residue  81 ILE rtp ILE  q  0.0
  1236        NH1     81    ILE      N   1236      -0.47     14.007   ; qtot 1.53
  1237          H     81    ILE     HN   1237       0.31      1.008   ; qtot 1.84
  1238        CT1     81    ILE     CA   1238       0.07     12.011   ; qtot 1.91
  1239        HB1     81    ILE     HA   1239       0.09      1.008   ; qtot 2
  1240        CT1     81    ILE     CB   1240      -0.09     12.011   ; qtot 1.91
  1241        HA1     81    ILE     HB   1241       0.09      1.008   ; qtot 2
  1242        CT3     81    ILE    CG2   1242      -0.27     12.011   ; qtot 1.73
  1243        HA3     81    ILE   HG21   1243       0.09      1.008   ; qtot 1.82
  1244        HA3     81    ILE   HG22   1244       0.09      1.008   ; qtot 1.91
  1245        HA3     81    ILE   HG23   1245       0.09      1.008   ; qtot 2
  1246        CT2     81    ILE    CG1   1246      -0.18     12.011   ; qtot 1.82
  1247        HA2     81    ILE   HG11   1247       0.09      1.008   ; qtot 1.91
  1248        HA2     81    ILE   HG12   1248       0.09      1.008   ; qtot 2
  1249        CT3     81    ILE     CD   1249      -0.27     12.011   ; qtot 1.73
  1250        HA3     81    ILE    HD1   1250       0.09      1.008   ; qtot 1.82
  1251        HA3     81    ILE    HD2   1251       0.09      1.008   ; qtot 1.91
  1252        HA3     81    ILE    HD3   1252       0.09      1.008   ; qtot 2
  1253          C     81    ILE      C   1253       0.51     12.011   ; qtot 2.51
  1254          O     81    ILE      O   1254      -0.51     15.999   ; qtot 2
; residue  82 LEU rtp LEU  q  0.0
  1255        NH1     82    LEU      N   1255      -0.47     14.007   ; qtot 1.53
  1256          H     82    LEU     HN   1256       0.31      1.008   ; qtot 1.84
  1257        CT1     82    LEU     CA   1257       0.07     12.011   ; qtot 1.91
  1258        HB1     82    LEU     HA   1258       0.09      1.008   ; qtot 2
  1259        CT2     82    LEU     CB   1259      -0.18     12.011   ; qtot 1.82
  1260        HA2     82    LEU    HB1   1260       0.09      1.008   ; qtot 1.91
  1261        HA2     82    LEU    HB2   1261       0.09      1.008   ; qtot 2
  1262        CT1     82    LEU     CG   1262      -0.09     12.011   ; qtot 1.91
  1263        HA1     82    LEU     HG   1263       0.09      1.008   ; qtot 2
  1264        CT3     82    LEU    CD1   1264      -0.27     12.011   ; qtot 1.73
  1265        HA3     82    LEU   HD11   1265       0.09      1.008   ; qtot 1.82
  1266        HA3     82    LEU   HD12   1266       0.09      1.008   ; qtot 1.91
  1267        HA3     82    LEU   HD13   1267       0.09      1.008   ; qtot 2
  1268        CT3     82    LEU    CD2   1268      -0.27     12.011   ; qtot 1.73
  1269        HA3     82    LEU   HD21   1269       0.09      1.008   ; qtot 1.82
  1270        HA3     82    LEU   HD22   1270       0.09      1.008   ; qtot 1.91
  1271        HA3     82    LEU   HD23   1271       0.09      1.008   ; qtot 2
  1272          C     82    LEU      C   1272       0.51     12.011   ; qtot 2.51
  1273          O     82    LEU      O   1273      -0.51     15.999   ; qtot 2
; residue  83 LEU rtp LEU  q  0.0
  1274        NH1     83    LEU      N   1274      -0.47     14.007   ; qtot 1.53
  1275          H     83    LEU     HN   1275       0.31      1.008   ; qtot 1.84
  1276        CT1     83    LEU     CA   1276       0.07     12.011   ; qtot 1.91
  1277        HB1     83    LEU     HA   1277       0.09      1.008   ; qtot 2
  1278        CT2     83    LEU     CB   1278      -0.18     12.011   ; qtot 1.82
  1279        HA2     83    LEU    HB1   1279       0.09      1.008   ; qtot 1.91
  1280        HA2     83    LEU    HB2   1280       0.09      1.008   ; qtot 2
  1281        CT1     83    LEU     CG   1281      -0.09     12.011   ; qtot 1.91
  1282        HA1     83    LEU     HG   1282       0.09      1.008   ; qtot 2
  1283        CT3     83    LEU    CD1   1283      -0.27     12.011   ; qtot 1.73
  1284        HA3     83    LEU   HD11   1284       0.09      1.008   ; qtot 1.82
  1285        HA3     83    LEU   HD12   1285       0.09      1.008   ; qtot 1.91
  1286        HA3     83    LEU   HD13   1286       0.09      1.008   ; qtot 2
  1287        CT3     83    LEU    CD2   1287      -0.27     12.011   ; qtot 1.73
  1288        HA3     83    LEU   HD21   1288       0.09      1.008   ; qtot 1.82
  1289        HA3     83    LEU   HD22   1289       0.09      1.008   ; qtot 1.91
  1290        HA3     83    LEU   HD23   1290       0.09      1.008   ; qtot 2
  1291          C     83    LEU      C   1291       0.51     12.011   ; qtot 2.51
  1292          O     83    LEU      O   1292      -0.51     15.999   ; qtot 2
; residue  84 PHE rtp PHE  q  0.0
  1293        NH1     84    PHE      N   1293      -0.47     14.007   ; qtot 1.53
  1294          H     84    PHE     HN   1294       0.31      1.008   ; qtot 1.84
  1295        CT1     84    PHE     CA   1295       0.07     12.011   ; qtot 1.91
  1296        HB1     84    PHE     HA   1296       0.09      1.008   ; qtot 2
  1297        CT2     84    PHE     CB   1297      -0.18     12.011   ; qtot 1.82
  1298        HA2     84    PHE    HB1   1298       0.09      1.008   ; qtot 1.91
  1299        HA2     84    PHE    HB2   1299       0.09      1.008   ; qtot 2
  1300         CA     84    PHE     CG   1300          0     12.011   ; qtot 2
  1301         CA     84    PHE    CD1   1301     -0.115     12.011   ; qtot 1.885
  1302         HP     84    PHE    HD1   1302      0.115      1.008   ; qtot 2
  1303         CA     84    PHE    CE1   1303     -0.115     12.011   ; qtot 1.885
  1304         HP     84    PHE    HE1   1304      0.115      1.008   ; qtot 2
  1305         CA     84    PHE     CZ   1305     -0.115     12.011   ; qtot 1.885
  1306         HP     84    PHE     HZ   1306      0.115      1.008   ; qtot 2
  1307         CA     84    PHE    CD2   1307     -0.115     12.011   ; qtot 1.885
  1308         HP     84    PHE    HD2   1308      0.115      1.008   ; qtot 2
  1309         CA     84    PHE    CE2   1309     -0.115     12.011   ; qtot 1.885
  1310         HP     84    PHE    HE2   1310      0.115      1.008   ; qtot 2
  1311          C     84    PHE      C   1311       0.51     12.011   ; qtot 2.51
  1312          O     84    PHE      O   1312      -0.51     15.999   ; qtot 2
; residue  85 PHE rtp PHE  q  0.0
  1313        NH1     85    PHE      N   1313      -0.47     14.007   ; qtot 1.53
  1314          H     85    PHE     HN   1314       0.31      1.008   ; qtot 1.84
  1315        CT1     85    PHE     CA   1315       0.07     12.011   ; qtot 1.91
  1316        HB1     85    PHE     HA   1316       0.09      1.008   ; qtot 2
  1317        CT2     85    PHE     CB   1317      -0.18     12.011   ; qtot 1.82
  1318        HA2     85    PHE    HB1   1318       0.09      1.008   ; qtot 1.91
  1319        HA2     85    PHE    HB2   1319       0.09      1.008   ; qtot 2
  1320         CA     85    PHE     CG   1320          0     12.011   ; qtot 2
  1321         CA     85    PHE    CD1   1321     -0.115     12.011   ; qtot 1.885
  1322         HP     85    PHE    HD1   1322      0.115      1.008   ; qtot 2
  1323         CA     85    PHE    CE1   1323     -0.115     12.011   ; qtot 1.885
  1324         HP     85    PHE    HE1   1324      0.115      1.008   ; qtot 2
  1325         CA     85    PHE     CZ   1325     -0.115     12.011   ; qtot 1.885
  1326         HP     85    PHE     HZ   1326      0.115      1.008   ; qtot 2
  1327         CA     85    PHE    CD2   1327     -0.115     12.011   ; qtot 1.885
  1328         HP     85    PHE    HD2   1328      0.115      1.008   ; qtot 2
  1329         CA     85    PHE    CE2   1329     -0.115     12.011   ; qtot 1.885
  1330         HP     85    PHE    HE2   1330      0.115      1.008   ; qtot 2
  1331          C     85    PHE      C   1331       0.51     12.011   ; qtot 2.51
  1332          O     85    PHE      O   1332      -0.51     15.999   ; qtot 2
; residue  86 SER rtp SER  q  0.0
  1333        NH1     86    SER      N   1333      -0.47     14.007   ; qtot 1.53
  1334          H     86    SER     HN   1334       0.31      1.008   ; qtot 1.84
  1335        CT1     86    SER     CA   1335       0.07     12.011   ; qtot 1.91
  1336        HB1     86    SER     HA   1336       0.09      1.008   ; qtot 2
  1337        CT2     86    SER     CB   1337       0.05     12.011   ; qtot 2.05
  1338        HA2     86    SER    HB1   1338       0.09      1.008   ; qtot 2.14
  1339        HA2     86    SER    HB2   1339       0.09      1.008   ; qtot 2.23
  1340        OH1     86    SER     OG   1340      -0.66     15.999   ; qtot 1.57
  1341          H     86    SER    HG1   1341       0.43      1.008   ; qtot 2
  1342          C     86    SER      C   1342       0.51     12.011   ; qtot 2.51
  1343          O     86    SER      O   1343      -0.51     15.999   ; qtot 2
; residue  87 LEU rtp LEU  q  0.0
  1344        NH1     87    LEU      N   1344      -0.47     14.007   ; qtot 1.53
  1345          H     87    LEU     HN   1345       0.31      1.008   ; qtot 1.84
  1346        CT1     87    LEU     CA   1346       0.07     12.011   ; qtot 1.91
  1347        HB1     87    LEU     HA   1347       0.09      1.008   ; qtot 2
  1348        CT2     87    LEU     CB   1348      -0.18     12.011   ; qtot 1.82
  1349        HA2     87    LEU    HB1   1349       0.09      1.008   ; qtot 1.91
  1350        HA2     87    LEU    HB2   1350       0.09      1.008   ; qtot 2
  1351        CT1     87    LEU     CG   1351      -0.09     12.011   ; qtot 1.91
  1352        HA1     87    LEU     HG   1352       0.09      1.008   ; qtot 2
  1353        CT3     87    LEU    CD1   1353      -0.27     12.011   ; qtot 1.73
  1354        HA3     87    LEU   HD11   1354       0.09      1.008   ; qtot 1.82
  1355        HA3     87    LEU   HD12   1355       0.09      1.008   ; qtot 1.91
  1356        HA3     87    LEU   HD13   1356       0.09      1.008   ; qtot 2
  1357        CT3     87    LEU    CD2   1357      -0.27     12.011   ; qtot 1.73
  1358        HA3     87    LEU   HD21   1358       0.09      1.008   ; qtot 1.82
  1359        HA3     87    LEU   HD22   1359       0.09      1.008   ; qtot 1.91
  1360        HA3     87    LEU   HD23   1360       0.09      1.008   ; qtot 2
  1361          C     87    LEU      C   1361       0.51     12.011   ; qtot 2.51
  1362          O     87    LEU      O   1362      -0.51     15.999   ; qtot 2
; residue  88 SER rtp SER  q  0.0
  1363        NH1     88    SER      N   1363      -0.47     14.007   ; qtot 1.53
  1364          H     88    SER     HN   1364       0.31      1.008   ; qtot 1.84
  1365        CT1     88    SER     CA   1365       0.07     12.011   ; qtot 1.91
  1366        HB1     88    SER     HA   1366       0.09      1.008   ; qtot 2
  1367        CT2     88    SER     CB   1367       0.05     12.011   ; qtot 2.05
  1368        HA2     88    SER    HB1   1368       0.09      1.008   ; qtot 2.14
  1369        HA2     88    SER    HB2   1369       0.09      1.008   ; qtot 2.23
  1370        OH1     88    SER     OG   1370      -0.66     15.999   ; qtot 1.57
  1371          H     88    SER    HG1   1371       0.43      1.008   ; qtot 2
  1372          C     88    SER      C   1372       0.51     12.011   ; qtot 2.51
  1373          O     88    SER      O   1373      -0.51     15.999   ; qtot 2
; residue  89 GLY rtp GLY  q  0.0
  1374        NH1     89    GLY      N   1374      -0.47     14.007   ; qtot 1.53
  1375          H     89    GLY     HN   1375       0.31      1.008   ; qtot 1.84
  1376        CT2     89    GLY     CA   1376      -0.02     12.011   ; qtot 1.82
  1377        HB2     89    GLY    HA1   1377       0.09      1.008   ; qtot 1.91
  1378        HB2     89    GLY    HA2   1378       0.09      1.008   ; qtot 2
  1379          C     89    GLY      C   1379       0.51     12.011   ; qtot 2.51
  1380          O     89    GLY      O   1380      -0.51     15.999   ; qtot 2
; residue  90 LEU rtp LEU  q  0.0
  1381        NH1     90    LEU      N   1381      -0.47     14.007   ; qtot 1.53
  1382          H     90    LEU     HN   1382       0.31      1.008   ; qtot 1.84
  1383        CT1     90    LEU     CA   1383       0.07     12.011   ; qtot 1.91
  1384        HB1     90    LEU     HA   1384       0.09      1.008   ; qtot 2
  1385        CT2     90    LEU     CB   1385      -0.18     12.011   ; qtot 1.82
  1386        HA2     90    LEU    HB1   1386       0.09      1.008   ; qtot 1.91
  1387        HA2     90    LEU    HB2   1387       0.09      1.008   ; qtot 2
  1388        CT1     90    LEU     CG   1388      -0.09     12.011   ; qtot 1.91
  1389        HA1     90    LEU     HG   1389       0.09      1.008   ; qtot 2
  1390        CT3     90    LEU    CD1   1390      -0.27     12.011   ; qtot 1.73
  1391        HA3     90    LEU   HD11   1391       0.09      1.008   ; qtot 1.82
  1392        HA3     90    LEU   HD12   1392       0.09      1.008   ; qtot 1.91
  1393        HA3     90    LEU   HD13   1393       0.09      1.008   ; qtot 2
  1394        CT3     90    LEU    CD2   1394      -0.27     12.011   ; qtot 1.73
  1395        HA3     90    LEU   HD21   1395       0.09      1.008   ; qtot 1.82
  1396        HA3     90    LEU   HD22   1396       0.09      1.008   ; qtot 1.91
  1397        HA3     90    LEU   HD23   1397       0.09      1.008   ; qtot 2
  1398          C     90    LEU      C   1398       0.51     12.011   ; qtot 2.51
  1399          O     90    LEU      O   1399      -0.51     15.999   ; qtot 2
; residue  91 SER rtp SER  q  0.0
  1400        NH1     91    SER      N   1400      -0.47     14.007   ; qtot 1.53
  1401          H     91    SER     HN   1401       0.31      1.008   ; qtot 1.84
  1402        CT1     91    SER     CA   1402       0.07     12.011   ; qtot 1.91
  1403        HB1     91    SER     HA   1403       0.09      1.008   ; qtot 2
  1404        CT2     91    SER     CB   1404       0.05     12.011   ; qtot 2.05
  1405        HA2     91    SER    HB1   1405       0.09      1.008   ; qtot 2.14
  1406        HA2     91    SER    HB2   1406       0.09      1.008   ; qtot 2.23
  1407        OH1     91    SER     OG   1407      -0.66     15.999   ; qtot 1.57
  1408          H     91    SER    HG1   1408       0.43      1.008   ; qtot 2
  1409          C     91    SER      C   1409       0.51     12.011   ; qtot 2.51
  1410          O     91    SER      O   1410      -0.51     15.999   ; qtot 2
; residue  92 ILE rtp ILE  q  0.0
  1411        NH1     92    ILE      N   1411      -0.47     14.007   ; qtot 1.53
  1412          H     92    ILE     HN   1412       0.31      1.008   ; qtot 1.84
  1413        CT1     92    ILE     CA   1413       0.07     12.011   ; qtot 1.91
  1414        HB1     92    ILE     HA   1414       0.09      1.008   ; qtot 2
  1415        CT1     92    ILE     CB   1415      -0.09     12.011   ; qtot 1.91
  1416        HA1     92    ILE     HB   1416       0.09      1.008   ; qtot 2
  1417        CT3     92    ILE    CG2   1417      -0.27     12.011   ; qtot 1.73
  1418        HA3     92    ILE   HG21   1418       0.09      1.008   ; qtot 1.82
  1419        HA3     92    ILE   HG22   1419       0.09      1.008   ; qtot 1.91
  1420        HA3     92    ILE   HG23   1420       0.09      1.008   ; qtot 2
  1421        CT2     92    ILE    CG1   1421      -0.18     12.011   ; qtot 1.82
  1422        HA2     92    ILE   HG11   1422       0.09      1.008   ; qtot 1.91
  1423        HA2     92    ILE   HG12   1423       0.09      1.008   ; qtot 2
  1424        CT3     92    ILE     CD   1424      -0.27     12.011   ; qtot 1.73
  1425        HA3     92    ILE    HD1   1425       0.09      1.008   ; qtot 1.82
  1426        HA3     92    ILE    HD2   1426       0.09      1.008   ; qtot 1.91
  1427        HA3     92    ILE    HD3   1427       0.09      1.008   ; qtot 2
  1428          C     92    ILE      C   1428       0.51     12.011   ; qtot 2.51
  1429          O     92    ILE      O   1429      -0.51     15.999   ; qtot 2
; residue  93 ILE rtp ILE  q  0.0
  1430        NH1     93    ILE      N   1430      -0.47     14.007   ; qtot 1.53
  1431          H     93    ILE     HN   1431       0.31      1.008   ; qtot 1.84
  1432        CT1     93    ILE     CA   1432       0.07     12.011   ; qtot 1.91
  1433        HB1     93    ILE     HA   1433       0.09      1.008   ; qtot 2
  1434        CT1     93    ILE     CB   1434      -0.09     12.011   ; qtot 1.91
  1435        HA1     93    ILE     HB   1435       0.09      1.008   ; qtot 2
  1436        CT3     93    ILE    CG2   1436      -0.27     12.011   ; qtot 1.73
  1437        HA3     93    ILE   HG21   1437       0.09      1.008   ; qtot 1.82
  1438        HA3     93    ILE   HG22   1438       0.09      1.008   ; qtot 1.91
  1439        HA3     93    ILE   HG23   1439       0.09      1.008   ; qtot 2
  1440        CT2     93    ILE    CG1   1440      -0.18     12.011   ; qtot 1.82
  1441        HA2     93    ILE   HG11   1441       0.09      1.008   ; qtot 1.91
  1442        HA2     93    ILE   HG12   1442       0.09      1.008   ; qtot 2
  1443        CT3     93    ILE     CD   1443      -0.27     12.011   ; qtot 1.73
  1444        HA3     93    ILE    HD1   1444       0.09      1.008   ; qtot 1.82
  1445        HA3     93    ILE    HD2   1445       0.09      1.008   ; qtot 1.91
  1446        HA3     93    ILE    HD3   1446       0.09      1.008   ; qtot 2
  1447          C     93    ILE      C   1447       0.51     12.011   ; qtot 2.51
  1448          O     93    ILE      O   1448      -0.51     15.999   ; qtot 2
; residue  94 CYS rtp CYS  q  0.0
  1449        NH1     94    CYS      N   1449      -0.47     14.007   ; qtot 1.53
  1450          H     94    CYS     HN   1450       0.31      1.008   ; qtot 1.84
  1451        CT1     94    CYS     CA   1451       0.07     12.011   ; qtot 1.91
  1452        HB1     94    CYS     HA   1452       0.09      1.008   ; qtot 2
  1453        CT2     94    CYS     CB   1453      -0.11     12.011   ; qtot 1.89
  1454        HA2     94    CYS    HB1   1454       0.09      1.008   ; qtot 1.98
  1455        HA2     94    CYS    HB2   1455       0.09      1.008   ; qtot 2.07
  1456          S     94    CYS     SG   1456      -0.23      32.06   ; qtot 1.84
  1457         HS     94    CYS    HG1   1457       0.16      1.008   ; qtot 2
  1458          C     94    CYS      C   1458       0.51     12.011   ; qtot 2.51
  1459          O     94    CYS      O   1459      -0.51     15.999   ; qtot 2
; residue  95 ALA rtp ALA  q  0.0
  1460        NH1     95    ALA      N   1460      -0.47     14.007   ; qtot 1.53
  1461          H     95    ALA     HN   1461       0.31      1.008   ; qtot 1.84
  1462        CT1     95    ALA     CA   1462       0.07     12.011   ; qtot 1.91
  1463        HB1     95    ALA     HA   1463       0.09      1.008   ; qtot 2
  1464        CT3     95    ALA     CB   1464      -0.27     12.011   ; qtot 1.73
  1465        HA3     95    ALA    HB1   1465       0.09      1.008   ; qtot 1.82
  1466        HA3     95    ALA    HB2   1466       0.09      1.008   ; qtot 1.91
  1467        HA3     95    ALA    HB3   1467       0.09      1.008   ; qtot 2
  1468          C     95    ALA      C   1468       0.51     12.011   ; qtot 2.51
  1469          O     95    ALA      O   1469      -0.51     15.999   ; qtot 2
; residue  96 MET rtp MET  q  0.0
  1470        NH1     96    MET      N   1470      -0.47     14.007   ; qtot 1.53
  1471          H     96    MET     HN   1471       0.31      1.008   ; qtot 1.84
  1472        CT1     96    MET     CA   1472       0.07     12.011   ; qtot 1.91
  1473        HB1     96    MET     HA   1473       0.09      1.008   ; qtot 2
  1474        CT2     96    MET     CB   1474      -0.18     12.011   ; qtot 1.82
  1475        HA2     96    MET    HB1   1475       0.09      1.008   ; qtot 1.91
  1476        HA2     96    MET    HB2   1476       0.09      1.008   ; qtot 2
  1477        CT2     96    MET     CG   1477      -0.14     12.011   ; qtot 1.86
  1478        HA2     96    MET    HG1   1478       0.09      1.008   ; qtot 1.95
  1479        HA2     96    MET    HG2   1479       0.09      1.008   ; qtot 2.04
  1480          S     96    MET     SD   1480      -0.09      32.06   ; qtot 1.95
  1481        CT3     96    MET     CE   1481      -0.22     12.011   ; qtot 1.73
  1482        HA3     96    MET    HE1   1482       0.09      1.008   ; qtot 1.82
  1483        HA3     96    MET    HE2   1483       0.09      1.008   ; qtot 1.91
  1484        HA3     96    MET    HE3   1484       0.09      1.008   ; qtot 2
  1485          C     96    MET      C   1485       0.51     12.011   ; qtot 2.51
  1486          O     96    MET      O   1486      -0.51     15.999   ; qtot 2
; residue  97 SER rtp SER  q  0.0
  1487        NH1     97    SER      N   1487      -0.47     14.007   ; qtot 1.53
  1488          H     97    SER     HN   1488       0.31      1.008   ; qtot 1.84
  1489        CT1     97    SER     CA   1489       0.07     12.011   ; qtot 1.91
  1490        HB1     97    SER     HA   1490       0.09      1.008   ; qtot 2
  1491        CT2     97    SER     CB   1491       0.05     12.011   ; qtot 2.05
  1492        HA2     97    SER    HB1   1492       0.09      1.008   ; qtot 2.14
  1493        HA2     97    SER    HB2   1493       0.09      1.008   ; qtot 2.23
  1494        OH1     97    SER     OG   1494      -0.66     15.999   ; qtot 1.57
  1495          H     97    SER    HG1   1495       0.43      1.008   ; qtot 2
  1496          C     97    SER      C   1496       0.51     12.011   ; qtot 2.51
  1497          O     97    SER      O   1497      -0.51     15.999   ; qtot 2
; residue  98 VAL rtp VAL  q  0.0
  1498        NH1     98    VAL      N   1498      -0.47     14.007   ; qtot 1.53
  1499          H     98    VAL     HN   1499       0.31      1.008   ; qtot 1.84
  1500        CT1     98    VAL     CA   1500       0.07     12.011   ; qtot 1.91
  1501        HB1     98    VAL     HA   1501       0.09      1.008   ; qtot 2
  1502        CT1     98    VAL     CB   1502      -0.09     12.011   ; qtot 1.91
  1503        HA1     98    VAL     HB   1503       0.09      1.008   ; qtot 2
  1504        CT3     98    VAL    CG1   1504      -0.27     12.011   ; qtot 1.73
  1505        HA3     98    VAL   HG11   1505       0.09      1.008   ; qtot 1.82
  1506        HA3     98    VAL   HG12   1506       0.09      1.008   ; qtot 1.91
  1507        HA3     98    VAL   HG13   1507       0.09      1.008   ; qtot 2
  1508        CT3     98    VAL    CG2   1508      -0.27     12.011   ; qtot 1.73
  1509        HA3     98    VAL   HG21   1509       0.09      1.008   ; qtot 1.82
  1510        HA3     98    VAL   HG22   1510       0.09      1.008   ; qtot 1.91
  1511        HA3     98    VAL   HG23   1511       0.09      1.008   ; qtot 2
  1512          C     98    VAL      C   1512       0.51     12.011   ; qtot 2.51
  1513          O     98    VAL      O   1513      -0.51     15.999   ; qtot 2
; residue  99 GLU rtp GLU  q -1.0
  1514        NH1     99    GLU      N   1514      -0.47     14.007   ; qtot 1.53
  1515          H     99    GLU     HN   1515       0.31      1.008   ; qtot 1.84
  1516        CT1     99    GLU     CA   1516       0.07     12.011   ; qtot 1.91
  1517        HB1     99    GLU     HA   1517       0.09      1.008   ; qtot 2
  1518       CT2A     99    GLU     CB   1518      -0.18     12.011   ; qtot 1.82
  1519        HA2     99    GLU    HB1   1519       0.09      1.008   ; qtot 1.91
  1520        HA2     99    GLU    HB2   1520       0.09      1.008   ; qtot 2
  1521        CT2     99    GLU     CG   1521      -0.28     12.011   ; qtot 1.72
  1522        HA2     99    GLU    HG1   1522       0.09      1.008   ; qtot 1.81
  1523        HA2     99    GLU    HG2   1523       0.09      1.008   ; qtot 1.9
  1524         CC     99    GLU     CD   1524       0.62     12.011   ; qtot 2.52
  1525         OC     99    GLU    OE1   1525      -0.76     15.999   ; qtot 1.76
  1526         OC     99    GLU    OE2   1526      -0.76     15.999   ; qtot 1
  1527          C     99    GLU      C   1527       0.51     12.011   ; qtot 1.51
  1528          O     99    GLU      O   1528      -0.51     15.999   ; qtot 1
; residue 100 ARG rtp ARG  q +1.0
  1529        NH1    100    ARG      N   1529      -0.47     14.007   ; qtot 0.53
  1530          H    100    ARG     HN   1530       0.31      1.008   ; qtot 0.84
  1531        CT1    100    ARG     CA   1531       0.07     12.011   ; qtot 0.91
  1532        HB1    100    ARG     HA   1532       0.09      1.008   ; qtot 1
  1533        CT2    100    ARG     CB   1533      -0.18     12.011   ; qtot 0.82
  1534        HA2    100    ARG    HB1   1534       0.09      1.008   ; qtot 0.91
  1535        HA2    100    ARG    HB2   1535       0.09      1.008   ; qtot 1
  1536        CT2    100    ARG     CG   1536      -0.18     12.011   ; qtot 0.82
  1537        HA2    100    ARG    HG1   1537       0.09      1.008   ; qtot 0.91
  1538        HA2    100    ARG    HG2   1538       0.09      1.008   ; qtot 1
  1539        CT2    100    ARG     CD   1539        0.2     12.011   ; qtot 1.2
  1540        HA2    100    ARG    HD1   1540       0.09      1.008   ; qtot 1.29
  1541        HA2    100    ARG    HD2   1541       0.09      1.008   ; qtot 1.38
  1542        NC2    100    ARG     NE   1542       -0.7     14.007   ; qtot 0.68
  1543         HC    100    ARG     HE   1543       0.44      1.008   ; qtot 1.12
  1544          C    100    ARG     CZ   1544       0.64     12.011   ; qtot 1.76
  1545        NC2    100    ARG    NH1   1545       -0.8     14.007   ; qtot 0.96
  1546         HC    100    ARG   HH11   1546       0.46      1.008   ; qtot 1.42
  1547         HC    100    ARG   HH12   1547       0.46      1.008   ; qtot 1.88
  1548        NC2    100    ARG    NH2   1548       -0.8     14.007   ; qtot 1.08
  1549         HC    100    ARG   HH21   1549       0.46      1.008   ; qtot 1.54
  1550         HC    100    ARG   HH22   1550       0.46      1.008   ; qtot 2
  1551          C    100    ARG      C   1551       0.51     12.011   ; qtot 2.51
  1552          O    100    ARG      O   1552      -0.51     15.999   ; qtot 2
; residue 101 TYR rtp TYR  q  0.0
  1553        NH1    101    TYR      N   1553      -0.47     14.007   ; qtot 1.53
  1554          H    101    TYR     HN   1554       0.31      1.008   ; qtot 1.84
  1555        CT1    101    TYR     CA   1555       0.07     12.011   ; qtot 1.91
  1556        HB1    101    TYR     HA   1556       0.09      1.008   ; qtot 2
  1557        CT2    101    TYR     CB   1557      -0.18     12.011   ; qtot 1.82
  1558        HA2    101    TYR    HB1   1558       0.09      1.008   ; qtot 1.91
  1559        HA2    101    TYR    HB2   1559       0.09      1.008   ; qtot 2
  1560         CA    101    TYR     CG   1560          0     12.011   ; qtot 2
  1561         CA    101    TYR    CD1   1561     -0.115     12.011   ; qtot 1.885
  1562         HP    101    TYR    HD1   1562      0.115      1.008   ; qtot 2
  1563         CA    101    TYR    CE1   1563     -0.115     12.011   ; qtot 1.885
  1564         HP    101    TYR    HE1   1564      0.115      1.008   ; qtot 2
  1565         CA    101    TYR     CZ   1565       0.11     12.011   ; qtot 2.11
  1566        OH1    101    TYR     OH   1566      -0.54     15.999   ; qtot 1.57
  1567          H    101    TYR     HH   1567       0.43      1.008   ; qtot 2
  1568         CA    101    TYR    CD2   1568     -0.115     12.011   ; qtot 1.885
  1569         HP    101    TYR    HD2   1569      0.115      1.008   ; qtot 2
  1570         CA    101    TYR    CE2   1570     -0.115     12.011   ; qtot 1.885
  1571         HP    101    TYR    HE2   1571      0.115      1.008   ; qtot 2
  1572          C    101    TYR      C   1572       0.51     12.011   ; qtot 2.51
  1573          O    101    TYR      O   1573      -0.51     15.999   ; qtot 2
; residue 102 LEU rtp LEU  q  0.0
  1574        NH1    102    LEU      N   1574      -0.47     14.007   ; qtot 1.53
  1575          H    102    LEU     HN   1575       0.31      1.008   ; qtot 1.84
  1576        CT1    102    LEU     CA   1576       0.07     12.011   ; qtot 1.91
  1577        HB1    102    LEU     HA   1577       0.09      1.008   ; qtot 2
  1578        CT2    102    LEU     CB   1578      -0.18     12.011   ; qtot 1.82
  1579        HA2    102    LEU    HB1   1579       0.09      1.008   ; qtot 1.91
  1580        HA2    102    LEU    HB2   1580       0.09      1.008   ; qtot 2
  1581        CT1    102    LEU     CG   1581      -0.09     12.011   ; qtot 1.91
  1582        HA1    102    LEU     HG   1582       0.09      1.008   ; qtot 2
  1583        CT3    102    LEU    CD1   1583      -0.27     12.011   ; qtot 1.73
  1584        HA3    102    LEU   HD11   1584       0.09      1.008   ; qtot 1.82
  1585        HA3    102    LEU   HD12   1585       0.09      1.008   ; qtot 1.91
  1586        HA3    102    LEU   HD13   1586       0.09      1.008   ; qtot 2
  1587        CT3    102    LEU    CD2   1587      -0.27     12.011   ; qtot 1.73
  1588        HA3    102    LEU   HD21   1588       0.09      1.008   ; qtot 1.82
  1589        HA3    102    LEU   HD22   1589       0.09      1.008   ; qtot 1.91
  1590        HA3    102    LEU   HD23   1590       0.09      1.008   ; qtot 2
  1591          C    102    LEU      C   1591       0.51     12.011   ; qtot 2.51
  1592          O    102    LEU      O   1592      -0.51     15.999   ; qtot 2
; residue 103 ALA rtp ALA  q  0.0
  1593        NH1    103    ALA      N   1593      -0.47     14.007   ; qtot 1.53
  1594          H    103    ALA     HN   1594       0.31      1.008   ; qtot 1.84
  1595        CT1    103    ALA     CA   1595       0.07     12.011   ; qtot 1.91
  1596        HB1    103    ALA     HA   1596       0.09      1.008   ; qtot 2
  1597        CT3    103    ALA     CB   1597      -0.27     12.011   ; qtot 1.73
  1598        HA3    103    ALA    HB1   1598       0.09      1.008   ; qtot 1.82
  1599        HA3    103    ALA    HB2   1599       0.09      1.008   ; qtot 1.91
  1600        HA3    103    ALA    HB3   1600       0.09      1.008   ; qtot 2
  1601          C    103    ALA      C   1601       0.51     12.011   ; qtot 2.51
  1602          O    103    ALA      O   1602      -0.51     15.999   ; qtot 2
; residue 104 ILE rtp ILE  q  0.0
  1603        NH1    104    ILE      N   1603      -0.47     14.007   ; qtot 1.53
  1604          H    104    ILE     HN   1604       0.31      1.008   ; qtot 1.84
  1605        CT1    104    ILE     CA   1605       0.07     12.011   ; qtot 1.91
  1606        HB1    104    ILE     HA   1606       0.09      1.008   ; qtot 2
  1607        CT1    104    ILE     CB   1607      -0.09     12.011   ; qtot 1.91
  1608        HA1    104    ILE     HB   1608       0.09      1.008   ; qtot 2
  1609        CT3    104    ILE    CG2   1609      -0.27     12.011   ; qtot 1.73
  1610        HA3    104    ILE   HG21   1610       0.09      1.008   ; qtot 1.82
  1611        HA3    104    ILE   HG22   1611       0.09      1.008   ; qtot 1.91
  1612        HA3    104    ILE   HG23   1612       0.09      1.008   ; qtot 2
  1613        CT2    104    ILE    CG1   1613      -0.18     12.011   ; qtot 1.82
  1614        HA2    104    ILE   HG11   1614       0.09      1.008   ; qtot 1.91
  1615        HA2    104    ILE   HG12   1615       0.09      1.008   ; qtot 2
  1616        CT3    104    ILE     CD   1616      -0.27     12.011   ; qtot 1.73
  1617        HA3    104    ILE    HD1   1617       0.09      1.008   ; qtot 1.82
  1618        HA3    104    ILE    HD2   1618       0.09      1.008   ; qtot 1.91
  1619        HA3    104    ILE    HD3   1619       0.09      1.008   ; qtot 2
  1620          C    104    ILE      C   1620       0.51     12.011   ; qtot 2.51
  1621          O    104    ILE      O   1621      -0.51     15.999   ; qtot 2
; residue 105 ASN rtp ASN  q  0.0
  1622        NH1    105    ASN      N   1622      -0.47     14.007   ; qtot 1.53
  1623          H    105    ASN     HN   1623       0.31      1.008   ; qtot 1.84
  1624        CT1    105    ASN     CA   1624       0.07     12.011   ; qtot 1.91
  1625        HB1    105    ASN     HA   1625       0.09      1.008   ; qtot 2
  1626        CT2    105    ASN     CB   1626      -0.18     12.011   ; qtot 1.82
  1627        HA2    105    ASN    HB1   1627       0.09      1.008   ; qtot 1.91
  1628        HA2    105    ASN    HB2   1628       0.09      1.008   ; qtot 2
  1629         CC    105    ASN     CG   1629       0.55     12.011   ; qtot 2.55
  1630          O    105    ASN    OD1   1630      -0.55     15.999   ; qtot 2
  1631        NH2    105    ASN    ND2   1631      -0.62     14.007   ; qtot 1.38
  1632          H    105    ASN   HD21   1632       0.32      1.008   ; qtot 1.7
  1633          H    105    ASN   HD22   1633        0.3      1.008   ; qtot 2
  1634          C    105    ASN      C   1634       0.51     12.011   ; qtot 2.51
  1635          O    105    ASN      O   1635      -0.51     15.999   ; qtot 2
; residue 106 HIS rtp HSE  q  0.0
  1636        NH1    106    HIS      N   1636      -0.47     14.007   ; qtot 1.53
  1637          H    106    HIS     HN   1637       0.31      1.008   ; qtot 1.84
  1638        CT1    106    HIS     CA   1638       0.07     12.011   ; qtot 1.91
  1639        HB1    106    HIS     HA   1639       0.09      1.008   ; qtot 2
  1640        CT2    106    HIS     CB   1640      -0.08     12.011   ; qtot 1.92
  1641        HA2    106    HIS    HB1   1641       0.09      1.008   ; qtot 2.01
  1642        HA2    106    HIS    HB2   1642       0.09      1.008   ; qtot 2.1
  1643        NR2    106    HIS    ND1   1643       -0.7     14.007   ; qtot 1.4
  1644       CPH1    106    HIS     CG   1644       0.22     12.011   ; qtot 1.62
  1645       CPH2    106    HIS    CE1   1645       0.25     12.011   ; qtot 1.87
  1646        HR1    106    HIS    HE1   1646       0.13      1.008   ; qtot 2
  1647        NR1    106    HIS    NE2   1647      -0.36     14.007   ; qtot 1.64
  1648          H    106    HIS    HE2   1648       0.32      1.008   ; qtot 1.96
  1649       CPH1    106    HIS    CD2   1649      -0.05     12.011   ; qtot 1.91
  1650        HR3    106    HIS    HD2   1650       0.09      1.008   ; qtot 2
  1651          C    106    HIS      C   1651       0.51     12.011   ; qtot 2.51
  1652          O    106    HIS      O   1652      -0.51     15.999   ; qtot 2
; residue 107 ALA rtp ALA  q  0.0
  1653        NH1    107    ALA      N   1653      -0.47     14.007   ; qtot 1.53
  1654          H    107    ALA     HN   1654       0.31      1.008   ; qtot 1.84
  1655        CT1    107    ALA     CA   1655       0.07     12.011   ; qtot 1.91
  1656        HB1    107    ALA     HA   1656       0.09      1.008   ; qtot 2
  1657        CT3    107    ALA     CB   1657      -0.27     12.011   ; qtot 1.73
  1658        HA3    107    ALA    HB1   1658       0.09      1.008   ; qtot 1.82
  1659        HA3    107    ALA    HB2   1659       0.09      1.008   ; qtot 1.91
  1660        HA3    107    ALA    HB3   1660       0.09      1.008   ; qtot 2
  1661          C    107    ALA      C   1661       0.51     12.011   ; qtot 2.51
  1662          O    107    ALA      O   1662      -0.51     15.999   ; qtot 2
; residue 108 TYR rtp TYR  q  0.0
  1663        NH1    108    TYR      N   1663      -0.47     14.007   ; qtot 1.53
  1664          H    108    TYR     HN   1664       0.31      1.008   ; qtot 1.84
  1665        CT1    108    TYR     CA   1665       0.07     12.011   ; qtot 1.91
  1666        HB1    108    TYR     HA   1666       0.09      1.008   ; qtot 2
  1667        CT2    108    TYR     CB   1667      -0.18     12.011   ; qtot 1.82
  1668        HA2    108    TYR    HB1   1668       0.09      1.008   ; qtot 1.91
  1669        HA2    108    TYR    HB2   1669       0.09      1.008   ; qtot 2
  1670         CA    108    TYR     CG   1670          0     12.011   ; qtot 2
  1671         CA    108    TYR    CD1   1671     -0.115     12.011   ; qtot 1.885
  1672         HP    108    TYR    HD1   1672      0.115      1.008   ; qtot 2
  1673         CA    108    TYR    CE1   1673     -0.115     12.011   ; qtot 1.885
  1674         HP    108    TYR    HE1   1674      0.115      1.008   ; qtot 2
  1675         CA    108    TYR     CZ   1675       0.11     12.011   ; qtot 2.11
  1676        OH1    108    TYR     OH   1676      -0.54     15.999   ; qtot 1.57
  1677          H    108    TYR     HH   1677       0.43      1.008   ; qtot 2
  1678         CA    108    TYR    CD2   1678     -0.115     12.011   ; qtot 1.885
  1679         HP    108    TYR    HD2   1679      0.115      1.008   ; qtot 2
  1680         CA    108    TYR    CE2   1680     -0.115     12.011   ; qtot 1.885
  1681         HP    108    TYR    HE2   1681      0.115      1.008   ; qtot 2
  1682          C    108    TYR      C   1682       0.51     12.011   ; qtot 2.51
  1683          O    108    TYR      O   1683      -0.51     15.999   ; qtot 2
; residue 109 PHE rtp PHE  q  0.0
  1684        NH1    109    PHE      N   1684      -0.47     14.007   ; qtot 1.53
  1685          H    109    PHE     HN   1685       0.31      1.008   ; qtot 1.84
  1686        CT1    109    PHE     CA   1686       0.07     12.011   ; qtot 1.91
  1687        HB1    109    PHE     HA   1687       0.09      1.008   ; qtot 2
  1688        CT2    109    PHE     CB   1688      -0.18     12.011   ; qtot 1.82
  1689        HA2    109    PHE    HB1   1689       0.09      1.008   ; qtot 1.91
  1690        HA2    109    PHE    HB2   1690       0.09      1.008   ; qtot 2
  1691         CA    109    PHE     CG   1691          0     12.011   ; qtot 2
  1692         CA    109    PHE    CD1   1692     -0.115     12.011   ; qtot 1.885
  1693         HP    109    PHE    HD1   1693      0.115      1.008   ; qtot 2
  1694         CA    109    PHE    CE1   1694     -0.115     12.011   ; qtot 1.885
  1695         HP    109    PHE    HE1   1695      0.115      1.008   ; qtot 2
  1696         CA    109    PHE     CZ   1696     -0.115     12.011   ; qtot 1.885
  1697         HP    109    PHE     HZ   1697      0.115      1.008   ; qtot 2
  1698         CA    109    PHE    CD2   1698     -0.115     12.011   ; qtot 1.885
  1699         HP    109    PHE    HD2   1699      0.115      1.008   ; qtot 2
  1700         CA    109    PHE    CE2   1700     -0.115     12.011   ; qtot 1.885
  1701         HP    109    PHE    HE2   1701      0.115      1.008   ; qtot 2
  1702          C    109    PHE      C   1702       0.51     12.011   ; qtot 2.51
  1703          O    109    PHE      O   1703      -0.51     15.999   ; qtot 2
; residue 110 TYR rtp TYR  q  0.0
  1704        NH1    110    TYR      N   1704      -0.47     14.007   ; qtot 1.53
  1705          H    110    TYR     HN   1705       0.31      1.008   ; qtot 1.84
  1706        CT1    110    TYR     CA   1706       0.07     12.011   ; qtot 1.91
  1707        HB1    110    TYR     HA   1707       0.09      1.008   ; qtot 2
  1708        CT2    110    TYR     CB   1708      -0.18     12.011   ; qtot 1.82
  1709        HA2    110    TYR    HB1   1709       0.09      1.008   ; qtot 1.91
  1710        HA2    110    TYR    HB2   1710       0.09      1.008   ; qtot 2
  1711         CA    110    TYR     CG   1711          0     12.011   ; qtot 2
  1712         CA    110    TYR    CD1   1712     -0.115     12.011   ; qtot 1.885
  1713         HP    110    TYR    HD1   1713      0.115      1.008   ; qtot 2
  1714         CA    110    TYR    CE1   1714     -0.115     12.011   ; qtot 1.885
  1715         HP    110    TYR    HE1   1715      0.115      1.008   ; qtot 2
  1716         CA    110    TYR     CZ   1716       0.11     12.011   ; qtot 2.11
  1717        OH1    110    TYR     OH   1717      -0.54     15.999   ; qtot 1.57
  1718          H    110    TYR     HH   1718       0.43      1.008   ; qtot 2
  1719         CA    110    TYR    CD2   1719     -0.115     12.011   ; qtot 1.885
  1720         HP    110    TYR    HD2   1720      0.115      1.008   ; qtot 2
  1721         CA    110    TYR    CE2   1721     -0.115     12.011   ; qtot 1.885
  1722         HP    110    TYR    HE2   1722      0.115      1.008   ; qtot 2
  1723          C    110    TYR      C   1723       0.51     12.011   ; qtot 2.51
  1724          O    110    TYR      O   1724      -0.51     15.999   ; qtot 2
; residue 111 SER rtp SER  q  0.0
  1725        NH1    111    SER      N   1725      -0.47     14.007   ; qtot 1.53
  1726          H    111    SER     HN   1726       0.31      1.008   ; qtot 1.84
  1727        CT1    111    SER     CA   1727       0.07     12.011   ; qtot 1.91
  1728        HB1    111    SER     HA   1728       0.09      1.008   ; qtot 2
  1729        CT2    111    SER     CB   1729       0.05     12.011   ; qtot 2.05
  1730        HA2    111    SER    HB1   1730       0.09      1.008   ; qtot 2.14
  1731        HA2    111    SER    HB2   1731       0.09      1.008   ; qtot 2.23
  1732        OH1    111    SER     OG   1732      -0.66     15.999   ; qtot 1.57
  1733          H    111    SER    HG1   1733       0.43      1.008   ; qtot 2
  1734          C    111    SER      C   1734       0.51     12.011   ; qtot 2.51
  1735          O    111    SER      O   1735      -0.51     15.999   ; qtot 2
; residue 112 HIS rtp HSE  q  0.0
  1736        NH1    112    HIS      N   1736      -0.47     14.007   ; qtot 1.53
  1737          H    112    HIS     HN   1737       0.31      1.008   ; qtot 1.84
  1738        CT1    112    HIS     CA   1738       0.07     12.011   ; qtot 1.91
  1739        HB1    112    HIS     HA   1739       0.09      1.008   ; qtot 2
  1740        CT2    112    HIS     CB   1740      -0.08     12.011   ; qtot 1.92
  1741        HA2    112    HIS    HB1   1741       0.09      1.008   ; qtot 2.01
  1742        HA2    112    HIS    HB2   1742       0.09      1.008   ; qtot 2.1
  1743        NR2    112    HIS    ND1   1743       -0.7     14.007   ; qtot 1.4
  1744       CPH1    112    HIS     CG   1744       0.22     12.011   ; qtot 1.62
  1745       CPH2    112    HIS    CE1   1745       0.25     12.011   ; qtot 1.87
  1746        HR1    112    HIS    HE1   1746       0.13      1.008   ; qtot 2
  1747        NR1    112    HIS    NE2   1747      -0.36     14.007   ; qtot 1.64
  1748          H    112    HIS    HE2   1748       0.32      1.008   ; qtot 1.96
  1749       CPH1    112    HIS    CD2   1749      -0.05     12.011   ; qtot 1.91
  1750        HR3    112    HIS    HD2   1750       0.09      1.008   ; qtot 2
  1751          C    112    HIS      C   1751       0.51     12.011   ; qtot 2.51
  1752          O    112    HIS      O   1752      -0.51     15.999   ; qtot 2
; residue 113 TYR rtp TYR  q  0.0
  1753        NH1    113    TYR      N   1753      -0.47     14.007   ; qtot 1.53
  1754          H    113    TYR     HN   1754       0.31      1.008   ; qtot 1.84
  1755        CT1    113    TYR     CA   1755       0.07     12.011   ; qtot 1.91
  1756        HB1    113    TYR     HA   1756       0.09      1.008   ; qtot 2
  1757        CT2    113    TYR     CB   1757      -0.18     12.011   ; qtot 1.82
  1758        HA2    113    TYR    HB1   1758       0.09      1.008   ; qtot 1.91
  1759        HA2    113    TYR    HB2   1759       0.09      1.008   ; qtot 2
  1760         CA    113    TYR     CG   1760          0     12.011   ; qtot 2
  1761         CA    113    TYR    CD1   1761     -0.115     12.011   ; qtot 1.885
  1762         HP    113    TYR    HD1   1762      0.115      1.008   ; qtot 2
  1763         CA    113    TYR    CE1   1763     -0.115     12.011   ; qtot 1.885
  1764         HP    113    TYR    HE1   1764      0.115      1.008   ; qtot 2
  1765         CA    113    TYR     CZ   1765       0.11     12.011   ; qtot 2.11
  1766        OH1    113    TYR     OH   1766      -0.54     15.999   ; qtot 1.57
  1767          H    113    TYR     HH   1767       0.43      1.008   ; qtot 2
  1768         CA    113    TYR    CD2   1768     -0.115     12.011   ; qtot 1.885
  1769         HP    113    TYR    HD2   1769      0.115      1.008   ; qtot 2
  1770         CA    113    TYR    CE2   1770     -0.115     12.011   ; qtot 1.885
  1771         HP    113    TYR    HE2   1771      0.115      1.008   ; qtot 2
  1772          C    113    TYR      C   1772       0.51     12.011   ; qtot 2.51
  1773          O    113    TYR      O   1773      -0.51     15.999   ; qtot 2
; residue 114 VAL rtp VAL  q  0.0
  1774        NH1    114    VAL      N   1774      -0.47     14.007   ; qtot 1.53
  1775          H    114    VAL     HN   1775       0.31      1.008   ; qtot 1.84
  1776        CT1    114    VAL     CA   1776       0.07     12.011   ; qtot 1.91
  1777        HB1    114    VAL     HA   1777       0.09      1.008   ; qtot 2
  1778        CT1    114    VAL     CB   1778      -0.09     12.011   ; qtot 1.91
  1779        HA1    114    VAL     HB   1779       0.09      1.008   ; qtot 2
  1780        CT3    114    VAL    CG1   1780      -0.27     12.011   ; qtot 1.73
  1781        HA3    114    VAL   HG11   1781       0.09      1.008   ; qtot 1.82
  1782        HA3    114    VAL   HG12   1782       0.09      1.008   ; qtot 1.91
  1783        HA3    114    VAL   HG13   1783       0.09      1.008   ; qtot 2
  1784        CT3    114    VAL    CG2   1784      -0.27     12.011   ; qtot 1.73
  1785        HA3    114    VAL   HG21   1785       0.09      1.008   ; qtot 1.82
  1786        HA3    114    VAL   HG22   1786       0.09      1.008   ; qtot 1.91
  1787        HA3    114    VAL   HG23   1787       0.09      1.008   ; qtot 2
  1788          C    114    VAL      C   1788       0.51     12.011   ; qtot 2.51
  1789          O    114    VAL      O   1789      -0.51     15.999   ; qtot 2
; residue 115 ASP rtp ASP  q -1.0
  1790        NH1    115    ASP      N   1790      -0.47     14.007   ; qtot 1.53
  1791          H    115    ASP     HN   1791       0.31      1.008   ; qtot 1.84
  1792        CT1    115    ASP     CA   1792       0.07     12.011   ; qtot 1.91
  1793        HB1    115    ASP     HA   1793       0.09      1.008   ; qtot 2
  1794       CT2A    115    ASP     CB   1794      -0.28     12.011   ; qtot 1.72
  1795        HA2    115    ASP    HB1   1795       0.09      1.008   ; qtot 1.81
  1796        HA2    115    ASP    HB2   1796       0.09      1.008   ; qtot 1.9
  1797         CC    115    ASP     CG   1797       0.62     12.011   ; qtot 2.52
  1798         OC    115    ASP    OD1   1798      -0.76     15.999   ; qtot 1.76
  1799         OC    115    ASP    OD2   1799      -0.76     15.999   ; qtot 1
  1800          C    115    ASP      C   1800       0.51     12.011   ; qtot 1.51
  1801          O    115    ASP      O   1801      -0.51     15.999   ; qtot 1
; residue 116 LYS rtp LYS  q +1.0
  1802        NH1    116    LYS      N   1802      -0.47     14.007   ; qtot 0.53
  1803          H    116    LYS     HN   1803       0.31      1.008   ; qtot 0.84
  1804        CT1    116    LYS     CA   1804       0.07     12.011   ; qtot 0.91
  1805        HB1    116    LYS     HA   1805       0.09      1.008   ; qtot 1
  1806        CT2    116    LYS     CB   1806      -0.18     12.011   ; qtot 0.82
  1807        HA2    116    LYS    HB1   1807       0.09      1.008   ; qtot 0.91
  1808        HA2    116    LYS    HB2   1808       0.09      1.008   ; qtot 1
  1809        CT2    116    LYS     CG   1809      -0.18     12.011   ; qtot 0.82
  1810        HA2    116    LYS    HG1   1810       0.09      1.008   ; qtot 0.91
  1811        HA2    116    LYS    HG2   1811       0.09      1.008   ; qtot 1
  1812        CT2    116    LYS     CD   1812      -0.18     12.011   ; qtot 0.82
  1813        HA2    116    LYS    HD1   1813       0.09      1.008   ; qtot 0.91
  1814        HA2    116    LYS    HD2   1814       0.09      1.008   ; qtot 1
  1815        CT2    116    LYS     CE   1815       0.21     12.011   ; qtot 1.21
  1816        HA2    116    LYS    HE1   1816       0.05      1.008   ; qtot 1.26
  1817        HA2    116    LYS    HE2   1817       0.05      1.008   ; qtot 1.31
  1818        NH3    116    LYS     NZ   1818       -0.3     14.007   ; qtot 1.01
  1819         HC    116    LYS    HZ1   1819       0.33      1.008   ; qtot 1.34
  1820         HC    116    LYS    HZ2   1820       0.33      1.008   ; qtot 1.67
  1821         HC    116    LYS    HZ3   1821       0.33      1.008   ; qtot 2
  1822          C    116    LYS      C   1822       0.51     12.011   ; qtot 2.51
  1823          O    116    LYS      O   1823      -0.51     15.999   ; qtot 2
; residue 117 ARG rtp ARG  q +1.0
  1824        NH1    117    ARG      N   1824      -0.47     14.007   ; qtot 1.53
  1825          H    117    ARG     HN   1825       0.31      1.008   ; qtot 1.84
  1826        CT1    117    ARG     CA   1826       0.07     12.011   ; qtot 1.91
  1827        HB1    117    ARG     HA   1827       0.09      1.008   ; qtot 2
  1828        CT2    117    ARG     CB   1828      -0.18     12.011   ; qtot 1.82
  1829        HA2    117    ARG    HB1   1829       0.09      1.008   ; qtot 1.91
  1830        HA2    117    ARG    HB2   1830       0.09      1.008   ; qtot 2
  1831        CT2    117    ARG     CG   1831      -0.18     12.011   ; qtot 1.82
  1832        HA2    117    ARG    HG1   1832       0.09      1.008   ; qtot 1.91
  1833        HA2    117    ARG    HG2   1833       0.09      1.008   ; qtot 2
  1834        CT2    117    ARG     CD   1834        0.2     12.011   ; qtot 2.2
  1835        HA2    117    ARG    HD1   1835       0.09      1.008   ; qtot 2.29
  1836        HA2    117    ARG    HD2   1836       0.09      1.008   ; qtot 2.38
  1837        NC2    117    ARG     NE   1837       -0.7     14.007   ; qtot 1.68
  1838         HC    117    ARG     HE   1838       0.44      1.008   ; qtot 2.12
  1839          C    117    ARG     CZ   1839       0.64     12.011   ; qtot 2.76
  1840        NC2    117    ARG    NH1   1840       -0.8     14.007   ; qtot 1.96
  1841         HC    117    ARG   HH11   1841       0.46      1.008   ; qtot 2.42
  1842         HC    117    ARG   HH12   1842       0.46      1.008   ; qtot 2.88
  1843        NC2    117    ARG    NH2   1843       -0.8     14.007   ; qtot 2.08
  1844         HC    117    ARG   HH21   1844       0.46      1.008   ; qtot 2.54
  1845         HC    117    ARG   HH22   1845       0.46      1.008   ; qtot 3
  1846          C    117    ARG      C   1846       0.51     12.011   ; qtot 3.51
  1847          O    117    ARG      O   1847      -0.51     15.999   ; qtot 3
; residue 118 LEU rtp LEU  q  0.0
  1848        NH1    118    LEU      N   1848      -0.47     14.007   ; qtot 2.53
  1849          H    118    LEU     HN   1849       0.31      1.008   ; qtot 2.84
  1850        CT1    118    LEU     CA   1850       0.07     12.011   ; qtot 2.91
  1851        HB1    118    LEU     HA   1851       0.09      1.008   ; qtot 3
  1852        CT2    118    LEU     CB   1852      -0.18     12.011   ; qtot 2.82
  1853        HA2    118    LEU    HB1   1853       0.09      1.008   ; qtot 2.91
  1854        HA2    118    LEU    HB2   1854       0.09      1.008   ; qtot 3
  1855        CT1    118    LEU     CG   1855      -0.09     12.011   ; qtot 2.91
  1856        HA1    118    LEU     HG   1856       0.09      1.008   ; qtot 3
  1857        CT3    118    LEU    CD1   1857      -0.27     12.011   ; qtot 2.73
  1858        HA3    118    LEU   HD11   1858       0.09      1.008   ; qtot 2.82
  1859        HA3    118    LEU   HD12   1859       0.09      1.008   ; qtot 2.91
  1860        HA3    118    LEU   HD13   1860       0.09      1.008   ; qtot 3
  1861        CT3    118    LEU    CD2   1861      -0.27     12.011   ; qtot 2.73
  1862        HA3    118    LEU   HD21   1862       0.09      1.008   ; qtot 2.82
  1863        HA3    118    LEU   HD22   1863       0.09      1.008   ; qtot 2.91
  1864        HA3    118    LEU   HD23   1864       0.09      1.008   ; qtot 3
  1865          C    118    LEU      C   1865       0.51     12.011   ; qtot 3.51
  1866          O    118    LEU      O   1866      -0.51     15.999   ; qtot 3
; residue 119 ALA rtp ALA  q  0.0
  1867        NH1    119    ALA      N   1867      -0.47     14.007   ; qtot 2.53
  1868          H    119    ALA     HN   1868       0.31      1.008   ; qtot 2.84
  1869        CT1    119    ALA     CA   1869       0.07     12.011   ; qtot 2.91
  1870        HB1    119    ALA     HA   1870       0.09      1.008   ; qtot 3
  1871        CT3    119    ALA     CB   1871      -0.27     12.011   ; qtot 2.73
  1872        HA3    119    ALA    HB1   1872       0.09      1.008   ; qtot 2.82
  1873        HA3    119    ALA    HB2   1873       0.09      1.008   ; qtot 2.91
  1874        HA3    119    ALA    HB3   1874       0.09      1.008   ; qtot 3
  1875          C    119    ALA      C   1875       0.51     12.011   ; qtot 3.51
  1876          O    119    ALA      O   1876      -0.51     15.999   ; qtot 3
; residue 120 GLY rtp GLY  q  0.0
  1877        NH1    120    GLY      N   1877      -0.47     14.007   ; qtot 2.53
  1878          H    120    GLY     HN   1878       0.31      1.008   ; qtot 2.84
  1879        CT2    120    GLY     CA   1879      -0.02     12.011   ; qtot 2.82
  1880        HB2    120    GLY    HA1   1880       0.09      1.008   ; qtot 2.91
  1881        HB2    120    GLY    HA2   1881       0.09      1.008   ; qtot 3
  1882          C    120    GLY      C   1882       0.51     12.011   ; qtot 3.51
  1883          O    120    GLY      O   1883      -0.51     15.999   ; qtot 3
; residue 121 LEU rtp LEU  q  0.0
  1884        NH1    121    LEU      N   1884      -0.47     14.007   ; qtot 2.53
  1885          H    121    LEU     HN   1885       0.31      1.008   ; qtot 2.84
  1886        CT1    121    LEU     CA   1886       0.07     12.011   ; qtot 2.91
  1887        HB1    121    LEU     HA   1887       0.09      1.008   ; qtot 3
  1888        CT2    121    LEU     CB   1888      -0.18     12.011   ; qtot 2.82
  1889        HA2    121    LEU    HB1   1889       0.09      1.008   ; qtot 2.91
  1890        HA2    121    LEU    HB2   1890       0.09      1.008   ; qtot 3
  1891        CT1    121    LEU     CG   1891      -0.09     12.011   ; qtot 2.91
  1892        HA1    121    LEU     HG   1892       0.09      1.008   ; qtot 3
  1893        CT3    121    LEU    CD1   1893      -0.27     12.011   ; qtot 2.73
  1894        HA3    121    LEU   HD11   1894       0.09      1.008   ; qtot 2.82
  1895        HA3    121    LEU   HD12   1895       0.09      1.008   ; qtot 2.91
  1896        HA3    121    LEU   HD13   1896       0.09      1.008   ; qtot 3
  1897        CT3    121    LEU    CD2   1897      -0.27     12.011   ; qtot 2.73
  1898        HA3    121    LEU   HD21   1898       0.09      1.008   ; qtot 2.82
  1899        HA3    121    LEU   HD22   1899       0.09      1.008   ; qtot 2.91
  1900        HA3    121    LEU   HD23   1900       0.09      1.008   ; qtot 3
  1901          C    121    LEU      C   1901       0.51     12.011   ; qtot 3.51
  1902          O    121    LEU      O   1902      -0.51     15.999   ; qtot 3
; residue 122 THR rtp THR  q  0.0
  1903        NH1    122    THR      N   1903      -0.47     14.007   ; qtot 2.53
  1904          H    122    THR     HN   1904       0.31      1.008   ; qtot 2.84
  1905        CT1    122    THR     CA   1905       0.07     12.011   ; qtot 2.91
  1906        HB1    122    THR     HA   1906       0.09      1.008   ; qtot 3
  1907        CT1    122    THR     CB   1907       0.14     12.011   ; qtot 3.14
  1908        HA1    122    THR     HB   1908       0.09      1.008   ; qtot 3.23
  1909        OH1    122    THR    OG1   1909      -0.66     15.999   ; qtot 2.57
  1910          H    122    THR    HG1   1910       0.43      1.008   ; qtot 3
  1911        CT3    122    THR    CG2   1911      -0.27     12.011   ; qtot 2.73
  1912        HA3    122    THR   HG21   1912       0.09      1.008   ; qtot 2.82
  1913        HA3    122    THR   HG22   1913       0.09      1.008   ; qtot 2.91
  1914        HA3    122    THR   HG23   1914       0.09      1.008   ; qtot 3
  1915          C    122    THR      C   1915       0.51     12.011   ; qtot 3.51
  1916          O    122    THR      O   1916      -0.51     15.999   ; qtot 3
; residue 123 LEU rtp LEU  q  0.0
  1917        NH1    123    LEU      N   1917      -0.47     14.007   ; qtot 2.53
  1918          H    123    LEU     HN   1918       0.31      1.008   ; qtot 2.84
  1919        CT1    123    LEU     CA   1919       0.07     12.011   ; qtot 2.91
  1920        HB1    123    LEU     HA   1920       0.09      1.008   ; qtot 3
  1921        CT2    123    LEU     CB   1921      -0.18     12.011   ; qtot 2.82
  1922        HA2    123    LEU    HB1   1922       0.09      1.008   ; qtot 2.91
  1923        HA2    123    LEU    HB2   1923       0.09      1.008   ; qtot 3
  1924        CT1    123    LEU     CG   1924      -0.09     12.011   ; qtot 2.91
  1925        HA1    123    LEU     HG   1925       0.09      1.008   ; qtot 3
  1926        CT3    123    LEU    CD1   1926      -0.27     12.011   ; qtot 2.73
  1927        HA3    123    LEU   HD11   1927       0.09      1.008   ; qtot 2.82
  1928        HA3    123    LEU   HD12   1928       0.09      1.008   ; qtot 2.91
  1929        HA3    123    LEU   HD13   1929       0.09      1.008   ; qtot 3
  1930        CT3    123    LEU    CD2   1930      -0.27     12.011   ; qtot 2.73
  1931        HA3    123    LEU   HD21   1931       0.09      1.008   ; qtot 2.82
  1932        HA3    123    LEU   HD22   1932       0.09      1.008   ; qtot 2.91
  1933        HA3    123    LEU   HD23   1933       0.09      1.008   ; qtot 3
  1934          C    123    LEU      C   1934       0.51     12.011   ; qtot 3.51
  1935          O    123    LEU      O   1935      -0.51     15.999   ; qtot 3
; residue 124 PHE rtp PHE  q  0.0
  1936        NH1    124    PHE      N   1936      -0.47     14.007   ; qtot 2.53
  1937          H    124    PHE     HN   1937       0.31      1.008   ; qtot 2.84
  1938        CT1    124    PHE     CA   1938       0.07     12.011   ; qtot 2.91
  1939        HB1    124    PHE     HA   1939       0.09      1.008   ; qtot 3
  1940        CT2    124    PHE     CB   1940      -0.18     12.011   ; qtot 2.82
  1941        HA2    124    PHE    HB1   1941       0.09      1.008   ; qtot 2.91
  1942        HA2    124    PHE    HB2   1942       0.09      1.008   ; qtot 3
  1943         CA    124    PHE     CG   1943          0     12.011   ; qtot 3
  1944         CA    124    PHE    CD1   1944     -0.115     12.011   ; qtot 2.885
  1945         HP    124    PHE    HD1   1945      0.115      1.008   ; qtot 3
  1946         CA    124    PHE    CE1   1946     -0.115     12.011   ; qtot 2.885
  1947         HP    124    PHE    HE1   1947      0.115      1.008   ; qtot 3
  1948         CA    124    PHE     CZ   1948     -0.115     12.011   ; qtot 2.885
  1949         HP    124    PHE     HZ   1949      0.115      1.008   ; qtot 3
  1950         CA    124    PHE    CD2   1950     -0.115     12.011   ; qtot 2.885
  1951         HP    124    PHE    HD2   1951      0.115      1.008   ; qtot 3
  1952         CA    124    PHE    CE2   1952     -0.115     12.011   ; qtot 2.885
  1953         HP    124    PHE    HE2   1953      0.115      1.008   ; qtot 3
  1954          C    124    PHE      C   1954       0.51     12.011   ; qtot 3.51
  1955          O    124    PHE      O   1955      -0.51     15.999   ; qtot 3
; residue 125 ALA rtp ALA  q  0.0
  1956        NH1    125    ALA      N   1956      -0.47     14.007   ; qtot 2.53
  1957          H    125    ALA     HN   1957       0.31      1.008   ; qtot 2.84
  1958        CT1    125    ALA     CA   1958       0.07     12.011   ; qtot 2.91
  1959        HB1    125    ALA     HA   1959       0.09      1.008   ; qtot 3
  1960        CT3    125    ALA     CB   1960      -0.27     12.011   ; qtot 2.73
  1961        HA3    125    ALA    HB1   1961       0.09      1.008   ; qtot 2.82
  1962        HA3    125    ALA    HB2   1962       0.09      1.008   ; qtot 2.91
  1963        HA3    125    ALA    HB3   1963       0.09      1.008   ; qtot 3
  1964          C    125    ALA      C   1964       0.51     12.011   ; qtot 3.51
  1965          O    125    ALA      O   1965      -0.51     15.999   ; qtot 3
; residue 126 VAL rtp VAL  q  0.0
  1966        NH1    126    VAL      N   1966      -0.47     14.007   ; qtot 2.53
  1967          H    126    VAL     HN   1967       0.31      1.008   ; qtot 2.84
  1968        CT1    126    VAL     CA   1968       0.07     12.011   ; qtot 2.91
  1969        HB1    126    VAL     HA   1969       0.09      1.008   ; qtot 3
  1970        CT1    126    VAL     CB   1970      -0.09     12.011   ; qtot 2.91
  1971        HA1    126    VAL     HB   1971       0.09      1.008   ; qtot 3
  1972        CT3    126    VAL    CG1   1972      -0.27     12.011   ; qtot 2.73
  1973        HA3    126    VAL   HG11   1973       0.09      1.008   ; qtot 2.82
  1974        HA3    126    VAL   HG12   1974       0.09      1.008   ; qtot 2.91
  1975        HA3    126    VAL   HG13   1975       0.09      1.008   ; qtot 3
  1976        CT3    126    VAL    CG2   1976      -0.27     12.011   ; qtot 2.73
  1977        HA3    126    VAL   HG21   1977       0.09      1.008   ; qtot 2.82
  1978        HA3    126    VAL   HG22   1978       0.09      1.008   ; qtot 2.91
  1979        HA3    126    VAL   HG23   1979       0.09      1.008   ; qtot 3
  1980          C    126    VAL      C   1980       0.51     12.011   ; qtot 3.51
  1981          O    126    VAL      O   1981      -0.51     15.999   ; qtot 3
; residue 127 TYR rtp TYR  q  0.0
  1982        NH1    127    TYR      N   1982      -0.47     14.007   ; qtot 2.53
  1983          H    127    TYR     HN   1983       0.31      1.008   ; qtot 2.84
  1984        CT1    127    TYR     CA   1984       0.07     12.011   ; qtot 2.91
  1985        HB1    127    TYR     HA   1985       0.09      1.008   ; qtot 3
  1986        CT2    127    TYR     CB   1986      -0.18     12.011   ; qtot 2.82
  1987        HA2    127    TYR    HB1   1987       0.09      1.008   ; qtot 2.91
  1988        HA2    127    TYR    HB2   1988       0.09      1.008   ; qtot 3
  1989         CA    127    TYR     CG   1989          0     12.011   ; qtot 3
  1990         CA    127    TYR    CD1   1990     -0.115     12.011   ; qtot 2.885
  1991         HP    127    TYR    HD1   1991      0.115      1.008   ; qtot 3
  1992         CA    127    TYR    CE1   1992     -0.115     12.011   ; qtot 2.885
  1993         HP    127    TYR    HE1   1993      0.115      1.008   ; qtot 3
  1994         CA    127    TYR     CZ   1994       0.11     12.011   ; qtot 3.11
  1995        OH1    127    TYR     OH   1995      -0.54     15.999   ; qtot 2.57
  1996          H    127    TYR     HH   1996       0.43      1.008   ; qtot 3
  1997         CA    127    TYR    CD2   1997     -0.115     12.011   ; qtot 2.885
  1998         HP    127    TYR    HD2   1998      0.115      1.008   ; qtot 3
  1999         CA    127    TYR    CE2   1999     -0.115     12.011   ; qtot 2.885
  2000         HP    127    TYR    HE2   2000      0.115      1.008   ; qtot 3
  2001          C    127    TYR      C   2001       0.51     12.011   ; qtot 3.51
  2002          O    127    TYR      O   2002      -0.51     15.999   ; qtot 3
; residue 128 ALA rtp ALA  q  0.0
  2003        NH1    128    ALA      N   2003      -0.47     14.007   ; qtot 2.53
  2004          H    128    ALA     HN   2004       0.31      1.008   ; qtot 2.84
  2005        CT1    128    ALA     CA   2005       0.07     12.011   ; qtot 2.91
  2006        HB1    128    ALA     HA   2006       0.09      1.008   ; qtot 3
  2007        CT3    128    ALA     CB   2007      -0.27     12.011   ; qtot 2.73
  2008        HA3    128    ALA    HB1   2008       0.09      1.008   ; qtot 2.82
  2009        HA3    128    ALA    HB2   2009       0.09      1.008   ; qtot 2.91
  2010        HA3    128    ALA    HB3   2010       0.09      1.008   ; qtot 3
  2011          C    128    ALA      C   2011       0.51     12.011   ; qtot 3.51
  2012          O    128    ALA      O   2012      -0.51     15.999   ; qtot 3
; residue 129 SER rtp SER  q  0.0
  2013        NH1    129    SER      N   2013      -0.47     14.007   ; qtot 2.53
  2014          H    129    SER     HN   2014       0.31      1.008   ; qtot 2.84
  2015        CT1    129    SER     CA   2015       0.07     12.011   ; qtot 2.91
  2016        HB1    129    SER     HA   2016       0.09      1.008   ; qtot 3
  2017        CT2    129    SER     CB   2017       0.05     12.011   ; qtot 3.05
  2018        HA2    129    SER    HB1   2018       0.09      1.008   ; qtot 3.14
  2019        HA2    129    SER    HB2   2019       0.09      1.008   ; qtot 3.23
  2020        OH1    129    SER     OG   2020      -0.66     15.999   ; qtot 2.57
  2021          H    129    SER    HG1   2021       0.43      1.008   ; qtot 3
  2022          C    129    SER      C   2022       0.51     12.011   ; qtot 3.51
  2023          O    129    SER      O   2023      -0.51     15.999   ; qtot 3
; residue 130 ASN rtp ASN  q  0.0
  2024        NH1    130    ASN      N   2024      -0.47     14.007   ; qtot 2.53
  2025          H    130    ASN     HN   2025       0.31      1.008   ; qtot 2.84
  2026        CT1    130    ASN     CA   2026       0.07     12.011   ; qtot 2.91
  2027        HB1    130    ASN     HA   2027       0.09      1.008   ; qtot 3
  2028        CT2    130    ASN     CB   2028      -0.18     12.011   ; qtot 2.82
  2029        HA2    130    ASN    HB1   2029       0.09      1.008   ; qtot 2.91
  2030        HA2    130    ASN    HB2   2030       0.09      1.008   ; qtot 3
  2031         CC    130    ASN     CG   2031       0.55     12.011   ; qtot 3.55
  2032          O    130    ASN    OD1   2032      -0.55     15.999   ; qtot 3
  2033        NH2    130    ASN    ND2   2033      -0.62     14.007   ; qtot 2.38
  2034          H    130    ASN   HD21   2034       0.32      1.008   ; qtot 2.7
  2035          H    130    ASN   HD22   2035        0.3      1.008   ; qtot 3
  2036          C    130    ASN      C   2036       0.51     12.011   ; qtot 3.51
  2037          O    130    ASN      O   2037      -0.51     15.999   ; qtot 3
; residue 131 VAL rtp VAL  q  0.0
  2038        NH1    131    VAL      N   2038      -0.47     14.007   ; qtot 2.53
  2039          H    131    VAL     HN   2039       0.31      1.008   ; qtot 2.84
  2040        CT1    131    VAL     CA   2040       0.07     12.011   ; qtot 2.91
  2041        HB1    131    VAL     HA   2041       0.09      1.008   ; qtot 3
  2042        CT1    131    VAL     CB   2042      -0.09     12.011   ; qtot 2.91
  2043        HA1    131    VAL     HB   2043       0.09      1.008   ; qtot 3
  2044        CT3    131    VAL    CG1   2044      -0.27     12.011   ; qtot 2.73
  2045        HA3    131    VAL   HG11   2045       0.09      1.008   ; qtot 2.82
  2046        HA3    131    VAL   HG12   2046       0.09      1.008   ; qtot 2.91
  2047        HA3    131    VAL   HG13   2047       0.09      1.008   ; qtot 3
  2048        CT3    131    VAL    CG2   2048      -0.27     12.011   ; qtot 2.73
  2049        HA3    131    VAL   HG21   2049       0.09      1.008   ; qtot 2.82
  2050        HA3    131    VAL   HG22   2050       0.09      1.008   ; qtot 2.91
  2051        HA3    131    VAL   HG23   2051       0.09      1.008   ; qtot 3
  2052          C    131    VAL      C   2052       0.51     12.011   ; qtot 3.51
  2053          O    131    VAL      O   2053      -0.51     15.999   ; qtot 3
; residue 132 LEU rtp LEU  q  0.0
  2054        NH1    132    LEU      N   2054      -0.47     14.007   ; qtot 2.53
  2055          H    132    LEU     HN   2055       0.31      1.008   ; qtot 2.84
  2056        CT1    132    LEU     CA   2056       0.07     12.011   ; qtot 2.91
  2057        HB1    132    LEU     HA   2057       0.09      1.008   ; qtot 3
  2058        CT2    132    LEU     CB   2058      -0.18     12.011   ; qtot 2.82
  2059        HA2    132    LEU    HB1   2059       0.09      1.008   ; qtot 2.91
  2060        HA2    132    LEU    HB2   2060       0.09      1.008   ; qtot 3
  2061        CT1    132    LEU     CG   2061      -0.09     12.011   ; qtot 2.91
  2062        HA1    132    LEU     HG   2062       0.09      1.008   ; qtot 3
  2063        CT3    132    LEU    CD1   2063      -0.27     12.011   ; qtot 2.73
  2064        HA3    132    LEU   HD11   2064       0.09      1.008   ; qtot 2.82
  2065        HA3    132    LEU   HD12   2065       0.09      1.008   ; qtot 2.91
  2066        HA3    132    LEU   HD13   2066       0.09      1.008   ; qtot 3
  2067        CT3    132    LEU    CD2   2067      -0.27     12.011   ; qtot 2.73
  2068        HA3    132    LEU   HD21   2068       0.09      1.008   ; qtot 2.82
  2069        HA3    132    LEU   HD22   2069       0.09      1.008   ; qtot 2.91
  2070        HA3    132    LEU   HD23   2070       0.09      1.008   ; qtot 3
  2071          C    132    LEU      C   2071       0.51     12.011   ; qtot 3.51
  2072          O    132    LEU      O   2072      -0.51     15.999   ; qtot 3
; residue 133 PHE rtp PHE  q  0.0
  2073        NH1    133    PHE      N   2073      -0.47     14.007   ; qtot 2.53
  2074          H    133    PHE     HN   2074       0.31      1.008   ; qtot 2.84
  2075        CT1    133    PHE     CA   2075       0.07     12.011   ; qtot 2.91
  2076        HB1    133    PHE     HA   2076       0.09      1.008   ; qtot 3
  2077        CT2    133    PHE     CB   2077      -0.18     12.011   ; qtot 2.82
  2078        HA2    133    PHE    HB1   2078       0.09      1.008   ; qtot 2.91
  2079        HA2    133    PHE    HB2   2079       0.09      1.008   ; qtot 3
  2080         CA    133    PHE     CG   2080          0     12.011   ; qtot 3
  2081         CA    133    PHE    CD1   2081     -0.115     12.011   ; qtot 2.885
  2082         HP    133    PHE    HD1   2082      0.115      1.008   ; qtot 3
  2083         CA    133    PHE    CE1   2083     -0.115     12.011   ; qtot 2.885
  2084         HP    133    PHE    HE1   2084      0.115      1.008   ; qtot 3
  2085         CA    133    PHE     CZ   2085     -0.115     12.011   ; qtot 2.885
  2086         HP    133    PHE     HZ   2086      0.115      1.008   ; qtot 3
  2087         CA    133    PHE    CD2   2087     -0.115     12.011   ; qtot 2.885
  2088         HP    133    PHE    HD2   2088      0.115      1.008   ; qtot 3
  2089         CA    133    PHE    CE2   2089     -0.115     12.011   ; qtot 2.885
  2090         HP    133    PHE    HE2   2090      0.115      1.008   ; qtot 3
  2091          C    133    PHE      C   2091       0.51     12.011   ; qtot 3.51
  2092          O    133    PHE      O   2092      -0.51     15.999   ; qtot 3
; residue 134 CYS rtp CYS  q  0.0
  2093        NH1    134    CYS      N   2093      -0.47     14.007   ; qtot 2.53
  2094          H    134    CYS     HN   2094       0.31      1.008   ; qtot 2.84
  2095        CT1    134    CYS     CA   2095       0.07     12.011   ; qtot 2.91
  2096        HB1    134    CYS     HA   2096       0.09      1.008   ; qtot 3
  2097        CT2    134    CYS     CB   2097      -0.11     12.011   ; qtot 2.89
  2098        HA2    134    CYS    HB1   2098       0.09      1.008   ; qtot 2.98
  2099        HA2    134    CYS    HB2   2099       0.09      1.008   ; qtot 3.07
  2100          S    134    CYS     SG   2100      -0.23      32.06   ; qtot 2.84
  2101         HS    134    CYS    HG1   2101       0.16      1.008   ; qtot 3
  2102          C    134    CYS      C   2102       0.51     12.011   ; qtot 3.51
  2103          O    134    CYS      O   2103      -0.51     15.999   ; qtot 3
; residue 135 ALA rtp ALA  q  0.0
  2104        NH1    135    ALA      N   2104      -0.47     14.007   ; qtot 2.53
  2105          H    135    ALA     HN   2105       0.31      1.008   ; qtot 2.84
  2106        CT1    135    ALA     CA   2106       0.07     12.011   ; qtot 2.91
  2107        HB1    135    ALA     HA   2107       0.09      1.008   ; qtot 3
  2108        CT3    135    ALA     CB   2108      -0.27     12.011   ; qtot 2.73
  2109        HA3    135    ALA    HB1   2109       0.09      1.008   ; qtot 2.82
  2110        HA3    135    ALA    HB2   2110       0.09      1.008   ; qtot 2.91
  2111        HA3    135    ALA    HB3   2111       0.09      1.008   ; qtot 3
  2112          C    135    ALA      C   2112       0.51     12.011   ; qtot 3.51
  2113          O    135    ALA      O   2113      -0.51     15.999   ; qtot 3
; residue 136 LEU rtp LEU  q  0.0
  2114        NH1    136    LEU      N   2114      -0.47     14.007   ; qtot 2.53
  2115          H    136    LEU     HN   2115       0.31      1.008   ; qtot 2.84
  2116        CT1    136    LEU     CA   2116       0.07     12.011   ; qtot 2.91
  2117        HB1    136    LEU     HA   2117       0.09      1.008   ; qtot 3
  2118        CT2    136    LEU     CB   2118      -0.18     12.011   ; qtot 2.82
  2119        HA2    136    LEU    HB1   2119       0.09      1.008   ; qtot 2.91
  2120        HA2    136    LEU    HB2   2120       0.09      1.008   ; qtot 3
  2121        CT1    136    LEU     CG   2121      -0.09     12.011   ; qtot 2.91
  2122        HA1    136    LEU     HG   2122       0.09      1.008   ; qtot 3
  2123        CT3    136    LEU    CD1   2123      -0.27     12.011   ; qtot 2.73
  2124        HA3    136    LEU   HD11   2124       0.09      1.008   ; qtot 2.82
  2125        HA3    136    LEU   HD12   2125       0.09      1.008   ; qtot 2.91
  2126        HA3    136    LEU   HD13   2126       0.09      1.008   ; qtot 3
  2127        CT3    136    LEU    CD2   2127      -0.27     12.011   ; qtot 2.73
  2128        HA3    136    LEU   HD21   2128       0.09      1.008   ; qtot 2.82
  2129        HA3    136    LEU   HD22   2129       0.09      1.008   ; qtot 2.91
  2130        HA3    136    LEU   HD23   2130       0.09      1.008   ; qtot 3
  2131          C    136    LEU      C   2131       0.51     12.011   ; qtot 3.51
  2132          O    136    LEU      O   2132      -0.51     15.999   ; qtot 3
; residue 137 PRO rtp PRO  q  0.0
  2133          N    137    PRO      N   2133      -0.29     14.007   ; qtot 2.71
  2134        CP3    137    PRO     CD   2134          0     12.011   ; qtot 2.71
  2135        HA2    137    PRO    HD1   2135       0.09      1.008   ; qtot 2.8
  2136        HA2    137    PRO    HD2   2136       0.09      1.008   ; qtot 2.89
  2137        CP1    137    PRO     CA   2137       0.02     12.011   ; qtot 2.91
  2138        HB1    137    PRO     HA   2138       0.09      1.008   ; qtot 3
  2139        CP2    137    PRO     CB   2139      -0.18     12.011   ; qtot 2.82
  2140        HA2    137    PRO    HB1   2140       0.09      1.008   ; qtot 2.91
  2141        HA2    137    PRO    HB2   2141       0.09      1.008   ; qtot 3
  2142        CP2    137    PRO     CG   2142      -0.18     12.011   ; qtot 2.82
  2143        HA2    137    PRO    HG1   2143       0.09      1.008   ; qtot 2.91
  2144        HA2    137    PRO    HG2   2144       0.09      1.008   ; qtot 3
  2145          C    137    PRO      C   2145       0.51     12.011   ; qtot 3.51
  2146          O    137    PRO      O   2146      -0.51     15.999   ; qtot 3
; residue 138 ASN rtp ASN  q  0.0
  2147        NH1    138    ASN      N   2147      -0.47     14.007   ; qtot 2.53
  2148          H    138    ASN     HN   2148       0.31      1.008   ; qtot 2.84
  2149        CT1    138    ASN     CA   2149       0.07     12.011   ; qtot 2.91
  2150        HB1    138    ASN     HA   2150       0.09      1.008   ; qtot 3
  2151        CT2    138    ASN     CB   2151      -0.18     12.011   ; qtot 2.82
  2152        HA2    138    ASN    HB1   2152       0.09      1.008   ; qtot 2.91
  2153        HA2    138    ASN    HB2   2153       0.09      1.008   ; qtot 3
  2154         CC    138    ASN     CG   2154       0.55     12.011   ; qtot 3.55
  2155          O    138    ASN    OD1   2155      -0.55     15.999   ; qtot 3
  2156        NH2    138    ASN    ND2   2156      -0.62     14.007   ; qtot 2.38
  2157          H    138    ASN   HD21   2157       0.32      1.008   ; qtot 2.7
  2158          H    138    ASN   HD22   2158        0.3      1.008   ; qtot 3
  2159          C    138    ASN      C   2159       0.51     12.011   ; qtot 3.51
  2160          O    138    ASN      O   2160      -0.51     15.999   ; qtot 3
; residue 139 MET rtp MET  q  0.0
  2161        NH1    139    MET      N   2161      -0.47     14.007   ; qtot 2.53
  2162          H    139    MET     HN   2162       0.31      1.008   ; qtot 2.84
  2163        CT1    139    MET     CA   2163       0.07     12.011   ; qtot 2.91
  2164        HB1    139    MET     HA   2164       0.09      1.008   ; qtot 3
  2165        CT2    139    MET     CB   2165      -0.18     12.011   ; qtot 2.82
  2166        HA2    139    MET    HB1   2166       0.09      1.008   ; qtot 2.91
  2167        HA2    139    MET    HB2   2167       0.09      1.008   ; qtot 3
  2168        CT2    139    MET     CG   2168      -0.14     12.011   ; qtot 2.86
  2169        HA2    139    MET    HG1   2169       0.09      1.008   ; qtot 2.95
  2170        HA2    139    MET    HG2   2170       0.09      1.008   ; qtot 3.04
  2171          S    139    MET     SD   2171      -0.09      32.06   ; qtot 2.95
  2172        CT3    139    MET     CE   2172      -0.22     12.011   ; qtot 2.73
  2173        HA3    139    MET    HE1   2173       0.09      1.008   ; qtot 2.82
  2174        HA3    139    MET    HE2   2174       0.09      1.008   ; qtot 2.91
  2175        HA3    139    MET    HE3   2175       0.09      1.008   ; qtot 3
  2176          C    139    MET      C   2176       0.51     12.011   ; qtot 3.51
  2177          O    139    MET      O   2177      -0.51     15.999   ; qtot 3
; residue 140 GLY rtp GLY  q  0.0
  2178        NH1    140    GLY      N   2178      -0.47     14.007   ; qtot 2.53
  2179          H    140    GLY     HN   2179       0.31      1.008   ; qtot 2.84
  2180        CT2    140    GLY     CA   2180      -0.02     12.011   ; qtot 2.82
  2181        HB2    140    GLY    HA1   2181       0.09      1.008   ; qtot 2.91
  2182        HB2    140    GLY    HA2   2182       0.09      1.008   ; qtot 3
  2183          C    140    GLY      C   2183       0.51     12.011   ; qtot 3.51
  2184          O    140    GLY      O   2184      -0.51     15.999   ; qtot 3
; residue 141 LEU rtp LEU  q  0.0
  2185        NH1    141    LEU      N   2185      -0.47     14.007   ; qtot 2.53
  2186          H    141    LEU     HN   2186       0.31      1.008   ; qtot 2.84
  2187        CT1    141    LEU     CA   2187       0.07     12.011   ; qtot 2.91
  2188        HB1    141    LEU     HA   2188       0.09      1.008   ; qtot 3
  2189        CT2    141    LEU     CB   2189      -0.18     12.011   ; qtot 2.82
  2190        HA2    141    LEU    HB1   2190       0.09      1.008   ; qtot 2.91
  2191        HA2    141    LEU    HB2   2191       0.09      1.008   ; qtot 3
  2192        CT1    141    LEU     CG   2192      -0.09     12.011   ; qtot 2.91
  2193        HA1    141    LEU     HG   2193       0.09      1.008   ; qtot 3
  2194        CT3    141    LEU    CD1   2194      -0.27     12.011   ; qtot 2.73
  2195        HA3    141    LEU   HD11   2195       0.09      1.008   ; qtot 2.82
  2196        HA3    141    LEU   HD12   2196       0.09      1.008   ; qtot 2.91
  2197        HA3    141    LEU   HD13   2197       0.09      1.008   ; qtot 3
  2198        CT3    141    LEU    CD2   2198      -0.27     12.011   ; qtot 2.73
  2199        HA3    141    LEU   HD21   2199       0.09      1.008   ; qtot 2.82
  2200        HA3    141    LEU   HD22   2200       0.09      1.008   ; qtot 2.91
  2201        HA3    141    LEU   HD23   2201       0.09      1.008   ; qtot 3
  2202          C    141    LEU      C   2202       0.51     12.011   ; qtot 3.51
  2203          O    141    LEU      O   2203      -0.51     15.999   ; qtot 3
; residue 142 GLY rtp GLY  q  0.0
  2204        NH1    142    GLY      N   2204      -0.47     14.007   ; qtot 2.53
  2205          H    142    GLY     HN   2205       0.31      1.008   ; qtot 2.84
  2206        CT2    142    GLY     CA   2206      -0.02     12.011   ; qtot 2.82
  2207        HB2    142    GLY    HA1   2207       0.09      1.008   ; qtot 2.91
  2208        HB2    142    GLY    HA2   2208       0.09      1.008   ; qtot 3
  2209          C    142    GLY      C   2209       0.51     12.011   ; qtot 3.51
  2210          O    142    GLY      O   2210      -0.51     15.999   ; qtot 3
; residue 143 SER rtp SER  q  0.0
  2211        NH1    143    SER      N   2211      -0.47     14.007   ; qtot 2.53
  2212          H    143    SER     HN   2212       0.31      1.008   ; qtot 2.84
  2213        CT1    143    SER     CA   2213       0.07     12.011   ; qtot 2.91
  2214        HB1    143    SER     HA   2214       0.09      1.008   ; qtot 3
  2215        CT2    143    SER     CB   2215       0.05     12.011   ; qtot 3.05
  2216        HA2    143    SER    HB1   2216       0.09      1.008   ; qtot 3.14
  2217        HA2    143    SER    HB2   2217       0.09      1.008   ; qtot 3.23
  2218        OH1    143    SER     OG   2218      -0.66     15.999   ; qtot 2.57
  2219          H    143    SER    HG1   2219       0.43      1.008   ; qtot 3
  2220          C    143    SER      C   2220       0.51     12.011   ; qtot 3.51
  2221          O    143    SER      O   2221      -0.51     15.999   ; qtot 3
; residue 144 SER rtp SER  q  0.0
  2222        NH1    144    SER      N   2222      -0.47     14.007   ; qtot 2.53
  2223          H    144    SER     HN   2223       0.31      1.008   ; qtot 2.84
  2224        CT1    144    SER     CA   2224       0.07     12.011   ; qtot 2.91
  2225        HB1    144    SER     HA   2225       0.09      1.008   ; qtot 3
  2226        CT2    144    SER     CB   2226       0.05     12.011   ; qtot 3.05
  2227        HA2    144    SER    HB1   2227       0.09      1.008   ; qtot 3.14
  2228        HA2    144    SER    HB2   2228       0.09      1.008   ; qtot 3.23
  2229        OH1    144    SER     OG   2229      -0.66     15.999   ; qtot 2.57
  2230          H    144    SER    HG1   2230       0.43      1.008   ; qtot 3
  2231          C    144    SER      C   2231       0.51     12.011   ; qtot 3.51
  2232          O    144    SER      O   2232      -0.51     15.999   ; qtot 3
; residue 145 ARG rtp ARG  q +1.0
  2233        NH1    145    ARG      N   2233      -0.47     14.007   ; qtot 2.53
  2234          H    145    ARG     HN   2234       0.31      1.008   ; qtot 2.84
  2235        CT1    145    ARG     CA   2235       0.07     12.011   ; qtot 2.91
  2236        HB1    145    ARG     HA   2236       0.09      1.008   ; qtot 3
  2237        CT2    145    ARG     CB   2237      -0.18     12.011   ; qtot 2.82
  2238        HA2    145    ARG    HB1   2238       0.09      1.008   ; qtot 2.91
  2239        HA2    145    ARG    HB2   2239       0.09      1.008   ; qtot 3
  2240        CT2    145    ARG     CG   2240      -0.18     12.011   ; qtot 2.82
  2241        HA2    145    ARG    HG1   2241       0.09      1.008   ; qtot 2.91
  2242        HA2    145    ARG    HG2   2242       0.09      1.008   ; qtot 3
  2243        CT2    145    ARG     CD   2243        0.2     12.011   ; qtot 3.2
  2244        HA2    145    ARG    HD1   2244       0.09      1.008   ; qtot 3.29
  2245        HA2    145    ARG    HD2   2245       0.09      1.008   ; qtot 3.38
  2246        NC2    145    ARG     NE   2246       -0.7     14.007   ; qtot 2.68
  2247         HC    145    ARG     HE   2247       0.44      1.008   ; qtot 3.12
  2248          C    145    ARG     CZ   2248       0.64     12.011   ; qtot 3.76
  2249        NC2    145    ARG    NH1   2249       -0.8     14.007   ; qtot 2.96
  2250         HC    145    ARG   HH11   2250       0.46      1.008   ; qtot 3.42
  2251         HC    145    ARG   HH12   2251       0.46      1.008   ; qtot 3.88
  2252        NC2    145    ARG    NH2   2252       -0.8     14.007   ; qtot 3.08
  2253         HC    145    ARG   HH21   2253       0.46      1.008   ; qtot 3.54
  2254         HC    145    ARG   HH22   2254       0.46      1.008   ; qtot 4
  2255          C    145    ARG      C   2255       0.51     12.011   ; qtot 4.51
  2256          O    145    ARG      O   2256      -0.51     15.999   ; qtot 4
; residue 146 LEU rtp LEU  q  0.0
  2257        NH1    146    LEU      N   2257      -0.47     14.007   ; qtot 3.53
  2258          H    146    LEU     HN   2258       0.31      1.008   ; qtot 3.84
  2259        CT1    146    LEU     CA   2259       0.07     12.011   ; qtot 3.91
  2260        HB1    146    LEU     HA   2260       0.09      1.008   ; qtot 4
  2261        CT2    146    LEU     CB   2261      -0.18     12.011   ; qtot 3.82
  2262        HA2    146    LEU    HB1   2262       0.09      1.008   ; qtot 3.91
  2263        HA2    146    LEU    HB2   2263       0.09      1.008   ; qtot 4
  2264        CT1    146    LEU     CG   2264      -0.09     12.011   ; qtot 3.91
  2265        HA1    146    LEU     HG   2265       0.09      1.008   ; qtot 4
  2266        CT3    146    LEU    CD1   2266      -0.27     12.011   ; qtot 3.73
  2267        HA3    146    LEU   HD11   2267       0.09      1.008   ; qtot 3.82
  2268        HA3    146    LEU   HD12   2268       0.09      1.008   ; qtot 3.91
  2269        HA3    146    LEU   HD13   2269       0.09      1.008   ; qtot 4
  2270        CT3    146    LEU    CD2   2270      -0.27     12.011   ; qtot 3.73
  2271        HA3    146    LEU   HD21   2271       0.09      1.008   ; qtot 3.82
  2272        HA3    146    LEU   HD22   2272       0.09      1.008   ; qtot 3.91
  2273        HA3    146    LEU   HD23   2273       0.09      1.008   ; qtot 4
  2274          C    146    LEU      C   2274       0.51     12.011   ; qtot 4.51
  2275          O    146    LEU      O   2275      -0.51     15.999   ; qtot 4
; residue 147 GLN rtp GLN  q  0.0
  2276        NH1    147    GLN      N   2276      -0.47     14.007   ; qtot 3.53
  2277          H    147    GLN     HN   2277       0.31      1.008   ; qtot 3.84
  2278        CT1    147    GLN     CA   2278       0.07     12.011   ; qtot 3.91
  2279        HB1    147    GLN     HA   2279       0.09      1.008   ; qtot 4
  2280        CT2    147    GLN     CB   2280      -0.18     12.011   ; qtot 3.82
  2281        HA2    147    GLN    HB1   2281       0.09      1.008   ; qtot 3.91
  2282        HA2    147    GLN    HB2   2282       0.09      1.008   ; qtot 4
  2283        CT2    147    GLN     CG   2283      -0.18     12.011   ; qtot 3.82
  2284        HA2    147    GLN    HG1   2284       0.09      1.008   ; qtot 3.91
  2285        HA2    147    GLN    HG2   2285       0.09      1.008   ; qtot 4
  2286         CC    147    GLN     CD   2286       0.55     12.011   ; qtot 4.55
  2287          O    147    GLN    OE1   2287      -0.55     15.999   ; qtot 4
  2288        NH2    147    GLN    NE2   2288      -0.62     14.007   ; qtot 3.38
  2289          H    147    GLN   HE21   2289       0.32      1.008   ; qtot 3.7
  2290          H    147    GLN   HE22   2290        0.3      1.008   ; qtot 4
  2291          C    147    GLN      C   2291       0.51     12.011   ; qtot 4.51
  2292          O    147    GLN      O   2292      -0.51     15.999   ; qtot 4
; residue 148 TYR rtp TYR  q  0.0
  2293        NH1    148    TYR      N   2293      -0.47     14.007   ; qtot 3.53
  2294          H    148    TYR     HN   2294       0.31      1.008   ; qtot 3.84
  2295        CT1    148    TYR     CA   2295       0.07     12.011   ; qtot 3.91
  2296        HB1    148    TYR     HA   2296       0.09      1.008   ; qtot 4
  2297        CT2    148    TYR     CB   2297      -0.18     12.011   ; qtot 3.82
  2298        HA2    148    TYR    HB1   2298       0.09      1.008   ; qtot 3.91
  2299        HA2    148    TYR    HB2   2299       0.09      1.008   ; qtot 4
  2300         CA    148    TYR     CG   2300          0     12.011   ; qtot 4
  2301         CA    148    TYR    CD1   2301     -0.115     12.011   ; qtot 3.885
  2302         HP    148    TYR    HD1   2302      0.115      1.008   ; qtot 4
  2303         CA    148    TYR    CE1   2303     -0.115     12.011   ; qtot 3.885
  2304         HP    148    TYR    HE1   2304      0.115      1.008   ; qtot 4
  2305         CA    148    TYR     CZ   2305       0.11     12.011   ; qtot 4.11
  2306        OH1    148    TYR     OH   2306      -0.54     15.999   ; qtot 3.57
  2307          H    148    TYR     HH   2307       0.43      1.008   ; qtot 4
  2308         CA    148    TYR    CD2   2308     -0.115     12.011   ; qtot 3.885
  2309         HP    148    TYR    HD2   2309      0.115      1.008   ; qtot 4
  2310         CA    148    TYR    CE2   2310     -0.115     12.011   ; qtot 3.885
  2311         HP    148    TYR    HE2   2311      0.115      1.008   ; qtot 4
  2312          C    148    TYR      C   2312       0.51     12.011   ; qtot 4.51
  2313          O    148    TYR      O   2313      -0.51     15.999   ; qtot 4
; residue 149 PRO rtp PRO  q  0.0
  2314          N    149    PRO      N   2314      -0.29     14.007   ; qtot 3.71
  2315        CP3    149    PRO     CD   2315          0     12.011   ; qtot 3.71
  2316        HA2    149    PRO    HD1   2316       0.09      1.008   ; qtot 3.8
  2317        HA2    149    PRO    HD2   2317       0.09      1.008   ; qtot 3.89
  2318        CP1    149    PRO     CA   2318       0.02     12.011   ; qtot 3.91
  2319        HB1    149    PRO     HA   2319       0.09      1.008   ; qtot 4
  2320        CP2    149    PRO     CB   2320      -0.18     12.011   ; qtot 3.82
  2321        HA2    149    PRO    HB1   2321       0.09      1.008   ; qtot 3.91
  2322        HA2    149    PRO    HB2   2322       0.09      1.008   ; qtot 4
  2323        CP2    149    PRO     CG   2323      -0.18     12.011   ; qtot 3.82
  2324        HA2    149    PRO    HG1   2324       0.09      1.008   ; qtot 3.91
  2325        HA2    149    PRO    HG2   2325       0.09      1.008   ; qtot 4
  2326          C    149    PRO      C   2326       0.51     12.011   ; qtot 4.51
  2327          O    149    PRO      O   2327      -0.51     15.999   ; qtot 4
; residue 150 ASP rtp ASP  q -1.0
  2328        NH1    150    ASP      N   2328      -0.47     14.007   ; qtot 3.53
  2329          H    150    ASP     HN   2329       0.31      1.008   ; qtot 3.84
  2330        CT1    150    ASP     CA   2330       0.07     12.011   ; qtot 3.91
  2331        HB1    150    ASP     HA   2331       0.09      1.008   ; qtot 4
  2332       CT2A    150    ASP     CB   2332      -0.28     12.011   ; qtot 3.72
  2333        HA2    150    ASP    HB1   2333       0.09      1.008   ; qtot 3.81
  2334        HA2    150    ASP    HB2   2334       0.09      1.008   ; qtot 3.9
  2335         CC    150    ASP     CG   2335       0.62     12.011   ; qtot 4.52
  2336         OC    150    ASP    OD1   2336      -0.76     15.999   ; qtot 3.76
  2337         OC    150    ASP    OD2   2337      -0.76     15.999   ; qtot 3
  2338          C    150    ASP      C   2338       0.51     12.011   ; qtot 3.51
  2339          O    150    ASP      O   2339      -0.51     15.999   ; qtot 3
; residue 151 THR rtp THR  q  0.0
  2340        NH1    151    THR      N   2340      -0.47     14.007   ; qtot 2.53
  2341          H    151    THR     HN   2341       0.31      1.008   ; qtot 2.84
  2342        CT1    151    THR     CA   2342       0.07     12.011   ; qtot 2.91
  2343        HB1    151    THR     HA   2343       0.09      1.008   ; qtot 3
  2344        CT1    151    THR     CB   2344       0.14     12.011   ; qtot 3.14
  2345        HA1    151    THR     HB   2345       0.09      1.008   ; qtot 3.23
  2346        OH1    151    THR    OG1   2346      -0.66     15.999   ; qtot 2.57
  2347          H    151    THR    HG1   2347       0.43      1.008   ; qtot 3
  2348        CT3    151    THR    CG2   2348      -0.27     12.011   ; qtot 2.73
  2349        HA3    151    THR   HG21   2349       0.09      1.008   ; qtot 2.82
  2350        HA3    151    THR   HG22   2350       0.09      1.008   ; qtot 2.91
  2351        HA3    151    THR   HG23   2351       0.09      1.008   ; qtot 3
  2352          C    151    THR      C   2352       0.51     12.011   ; qtot 3.51
  2353          O    151    THR      O   2353      -0.51     15.999   ; qtot 3
; residue 152 TRP rtp TRP  q  0.0
  2354        NH1    152    TRP      N   2354      -0.47     14.007   ; qtot 2.53
  2355          H    152    TRP     HN   2355       0.31      1.008   ; qtot 2.84
  2356        CT1    152    TRP     CA   2356       0.07     12.011   ; qtot 2.91
  2357        HB1    152    TRP     HA   2357       0.09      1.008   ; qtot 3
  2358        CT2    152    TRP     CB   2358      -0.18     12.011   ; qtot 2.82
  2359        HA2    152    TRP    HB1   2359       0.09      1.008   ; qtot 2.91
  2360        HA2    152    TRP    HB2   2360       0.09      1.008   ; qtot 3
  2361         CY    152    TRP     CG   2361      -0.03     12.011   ; qtot 2.97
  2362         CA    152    TRP    CD1   2362      -0.15     12.011   ; qtot 2.82
  2363         HP    152    TRP    HD1   2363       0.22      1.008   ; qtot 3.04
  2364         NY    152    TRP    NE1   2364      -0.51     14.007   ; qtot 2.53
  2365          H    152    TRP    HE1   2365       0.37      1.008   ; qtot 2.9
  2366        CPT    152    TRP    CE2   2366       0.24     12.011   ; qtot 3.14
  2367        CPT    152    TRP    CD2   2367       0.11     12.011   ; qtot 3.25
  2368        CAI    152    TRP    CE3   2368      -0.25     12.011   ; qtot 3
  2369         HP    152    TRP    HE3   2369       0.17      1.008   ; qtot 3.17
  2370         CA    152    TRP    CZ3   2370       -0.2     12.011   ; qtot 2.97
  2371         HP    152    TRP    HZ3   2371       0.14      1.008   ; qtot 3.11
  2372        CAI    152    TRP    CZ2   2372      -0.27     12.011   ; qtot 2.84
  2373         HP    152    TRP    HZ2   2373       0.16      1.008   ; qtot 3
  2374         CA    152    TRP    CH2   2374      -0.14     12.011   ; qtot 2.86
  2375         HP    152    TRP    HH2   2375       0.14      1.008   ; qtot 3
  2376          C    152    TRP      C   2376       0.51     12.011   ; qtot 3.51
  2377          O    152    TRP      O   2377      -0.51     15.999   ; qtot 3
; residue 153 CYS rtp CYS2 q  0.0
  2378        NH1    153    CYS      N   2378      -0.47     14.007   ; qtot 2.53
  2379          H    153    CYS     HN   2379       0.31      1.008   ; qtot 2.84
  2380        CT1    153    CYS     CA   2380       0.07     12.011   ; qtot 2.91
  2381        HB1    153    CYS     HA   2381       0.09      1.008   ; qtot 3
  2382        CT2    153    CYS     CB   2382       -0.1     12.011   ; qtot 2.9
  2383        HA2    153    CYS    HB1   2383       0.09      1.008   ; qtot 2.99
  2384        HA2    153    CYS    HB2   2384       0.09      1.008   ; qtot 3.08
  2385         SM    153    CYS     SG   2385      -0.08      32.06   ; qtot 3
  2386          C    153    CYS      C   2386       0.51     12.011   ; qtot 3.51
  2387          O    153    CYS      O   2387      -0.51     15.999   ; qtot 3
; residue 154 PHE rtp PHE  q  0.0
  2388        NH1    154    PHE      N   2388      -0.47     14.007   ; qtot 2.53
  2389          H    154    PHE     HN   2389       0.31      1.008   ; qtot 2.84
  2390        CT1    154    PHE     CA   2390       0.07     12.011   ; qtot 2.91
  2391        HB1    154    PHE     HA   2391       0.09      1.008   ; qtot 3
  2392        CT2    154    PHE     CB   2392      -0.18     12.011   ; qtot 2.82
  2393        HA2    154    PHE    HB1   2393       0.09      1.008   ; qtot 2.91
  2394        HA2    154    PHE    HB2   2394       0.09      1.008   ; qtot 3
  2395         CA    154    PHE     CG   2395          0     12.011   ; qtot 3
  2396         CA    154    PHE    CD1   2396     -0.115     12.011   ; qtot 2.885
  2397         HP    154    PHE    HD1   2397      0.115      1.008   ; qtot 3
  2398         CA    154    PHE    CE1   2398     -0.115     12.011   ; qtot 2.885
  2399         HP    154    PHE    HE1   2399      0.115      1.008   ; qtot 3
  2400         CA    154    PHE     CZ   2400     -0.115     12.011   ; qtot 2.885
  2401         HP    154    PHE     HZ   2401      0.115      1.008   ; qtot 3
  2402         CA    154    PHE    CD2   2402     -0.115     12.011   ; qtot 2.885
  2403         HP    154    PHE    HD2   2403      0.115      1.008   ; qtot 3
  2404         CA    154    PHE    CE2   2404     -0.115     12.011   ; qtot 2.885
  2405         HP    154    PHE    HE2   2405      0.115      1.008   ; qtot 3
  2406          C    154    PHE      C   2406       0.51     12.011   ; qtot 3.51
  2407          O    154    PHE      O   2407      -0.51     15.999   ; qtot 3
; residue 155 ILE rtp ILE  q  0.0
  2408        NH1    155    ILE      N   2408      -0.47     14.007   ; qtot 2.53
  2409          H    155    ILE     HN   2409       0.31      1.008   ; qtot 2.84
  2410        CT1    155    ILE     CA   2410       0.07     12.011   ; qtot 2.91
  2411        HB1    155    ILE     HA   2411       0.09      1.008   ; qtot 3
  2412        CT1    155    ILE     CB   2412      -0.09     12.011   ; qtot 2.91
  2413        HA1    155    ILE     HB   2413       0.09      1.008   ; qtot 3
  2414        CT3    155    ILE    CG2   2414      -0.27     12.011   ; qtot 2.73
  2415        HA3    155    ILE   HG21   2415       0.09      1.008   ; qtot 2.82
  2416        HA3    155    ILE   HG22   2416       0.09      1.008   ; qtot 2.91
  2417        HA3    155    ILE   HG23   2417       0.09      1.008   ; qtot 3
  2418        CT2    155    ILE    CG1   2418      -0.18     12.011   ; qtot 2.82
  2419        HA2    155    ILE   HG11   2419       0.09      1.008   ; qtot 2.91
  2420        HA2    155    ILE   HG12   2420       0.09      1.008   ; qtot 3
  2421        CT3    155    ILE     CD   2421      -0.27     12.011   ; qtot 2.73
  2422        HA3    155    ILE    HD1   2422       0.09      1.008   ; qtot 2.82
  2423        HA3    155    ILE    HD2   2423       0.09      1.008   ; qtot 2.91
  2424        HA3    155    ILE    HD3   2424       0.09      1.008   ; qtot 3
  2425          C    155    ILE      C   2425       0.51     12.011   ; qtot 3.51
  2426          O    155    ILE      O   2426      -0.51     15.999   ; qtot 3
; residue 156 ASP rtp ASP  q -1.0
  2427        NH1    156    ASP      N   2427      -0.47     14.007   ; qtot 2.53
  2428          H    156    ASP     HN   2428       0.31      1.008   ; qtot 2.84
  2429        CT1    156    ASP     CA   2429       0.07     12.011   ; qtot 2.91
  2430        HB1    156    ASP     HA   2430       0.09      1.008   ; qtot 3
  2431       CT2A    156    ASP     CB   2431      -0.28     12.011   ; qtot 2.72
  2432        HA2    156    ASP    HB1   2432       0.09      1.008   ; qtot 2.81
  2433        HA2    156    ASP    HB2   2433       0.09      1.008   ; qtot 2.9
  2434         CC    156    ASP     CG   2434       0.62     12.011   ; qtot 3.52
  2435         OC    156    ASP    OD1   2435      -0.76     15.999   ; qtot 2.76
  2436         OC    156    ASP    OD2   2436      -0.76     15.999   ; qtot 2
  2437          C    156    ASP      C   2437       0.51     12.011   ; qtot 2.51
  2438          O    156    ASP      O   2438      -0.51     15.999   ; qtot 2
; residue 157 TRP rtp TRP  q  0.0
  2439        NH1    157    TRP      N   2439      -0.47     14.007   ; qtot 1.53
  2440          H    157    TRP     HN   2440       0.31      1.008   ; qtot 1.84
  2441        CT1    157    TRP     CA   2441       0.07     12.011   ; qtot 1.91
  2442        HB1    157    TRP     HA   2442       0.09      1.008   ; qtot 2
  2443        CT2    157    TRP     CB   2443      -0.18     12.011   ; qtot 1.82
  2444        HA2    157    TRP    HB1   2444       0.09      1.008   ; qtot 1.91
  2445        HA2    157    TRP    HB2   2445       0.09      1.008   ; qtot 2
  2446         CY    157    TRP     CG   2446      -0.03     12.011   ; qtot 1.97
  2447         CA    157    TRP    CD1   2447      -0.15     12.011   ; qtot 1.82
  2448         HP    157    TRP    HD1   2448       0.22      1.008   ; qtot 2.04
  2449         NY    157    TRP    NE1   2449      -0.51     14.007   ; qtot 1.53
  2450          H    157    TRP    HE1   2450       0.37      1.008   ; qtot 1.9
  2451        CPT    157    TRP    CE2   2451       0.24     12.011   ; qtot 2.14
  2452        CPT    157    TRP    CD2   2452       0.11     12.011   ; qtot 2.25
  2453        CAI    157    TRP    CE3   2453      -0.25     12.011   ; qtot 2
  2454         HP    157    TRP    HE3   2454       0.17      1.008   ; qtot 2.17
  2455         CA    157    TRP    CZ3   2455       -0.2     12.011   ; qtot 1.97
  2456         HP    157    TRP    HZ3   2456       0.14      1.008   ; qtot 2.11
  2457        CAI    157    TRP    CZ2   2457      -0.27     12.011   ; qtot 1.84
  2458         HP    157    TRP    HZ2   2458       0.16      1.008   ; qtot 2
  2459         CA    157    TRP    CH2   2459      -0.14     12.011   ; qtot 1.86
  2460         HP    157    TRP    HH2   2460       0.14      1.008   ; qtot 2
  2461          C    157    TRP      C   2461       0.51     12.011   ; qtot 2.51
  2462          O    157    TRP      O   2462      -0.51     15.999   ; qtot 2
; residue 158 THR rtp THR  q  0.0
  2463        NH1    158    THR      N   2463      -0.47     14.007   ; qtot 1.53
  2464          H    158    THR     HN   2464       0.31      1.008   ; qtot 1.84
  2465        CT1    158    THR     CA   2465       0.07     12.011   ; qtot 1.91
  2466        HB1    158    THR     HA   2466       0.09      1.008   ; qtot 2
  2467        CT1    158    THR     CB   2467       0.14     12.011   ; qtot 2.14
  2468        HA1    158    THR     HB   2468       0.09      1.008   ; qtot 2.23
  2469        OH1    158    THR    OG1   2469      -0.66     15.999   ; qtot 1.57
  2470          H    158    THR    HG1   2470       0.43      1.008   ; qtot 2
  2471        CT3    158    THR    CG2   2471      -0.27     12.011   ; qtot 1.73
  2472        HA3    158    THR   HG21   2472       0.09      1.008   ; qtot 1.82
  2473        HA3    158    THR   HG22   2473       0.09      1.008   ; qtot 1.91
  2474        HA3    158    THR   HG23   2474       0.09      1.008   ; qtot 2
  2475          C    158    THR      C   2475       0.51     12.011   ; qtot 2.51
  2476          O    158    THR      O   2476      -0.51     15.999   ; qtot 2
; residue 159 THR rtp THR  q  0.0
  2477        NH1    159    THR      N   2477      -0.47     14.007   ; qtot 1.53
  2478          H    159    THR     HN   2478       0.31      1.008   ; qtot 1.84
  2479        CT1    159    THR     CA   2479       0.07     12.011   ; qtot 1.91
  2480        HB1    159    THR     HA   2480       0.09      1.008   ; qtot 2
  2481        CT1    159    THR     CB   2481       0.14     12.011   ; qtot 2.14
  2482        HA1    159    THR     HB   2482       0.09      1.008   ; qtot 2.23
  2483        OH1    159    THR    OG1   2483      -0.66     15.999   ; qtot 1.57
  2484          H    159    THR    HG1   2484       0.43      1.008   ; qtot 2
  2485        CT3    159    THR    CG2   2485      -0.27     12.011   ; qtot 1.73
  2486        HA3    159    THR   HG21   2486       0.09      1.008   ; qtot 1.82
  2487        HA3    159    THR   HG22   2487       0.09      1.008   ; qtot 1.91
  2488        HA3    159    THR   HG23   2488       0.09      1.008   ; qtot 2
  2489          C    159    THR      C   2489       0.51     12.011   ; qtot 2.51
  2490          O    159    THR      O   2490      -0.51     15.999   ; qtot 2
; residue 160 ASN rtp ASN  q  0.0
  2491        NH1    160    ASN      N   2491      -0.47     14.007   ; qtot 1.53
  2492          H    160    ASN     HN   2492       0.31      1.008   ; qtot 1.84
  2493        CT1    160    ASN     CA   2493       0.07     12.011   ; qtot 1.91
  2494        HB1    160    ASN     HA   2494       0.09      1.008   ; qtot 2
  2495        CT2    160    ASN     CB   2495      -0.18     12.011   ; qtot 1.82
  2496        HA2    160    ASN    HB1   2496       0.09      1.008   ; qtot 1.91
  2497        HA2    160    ASN    HB2   2497       0.09      1.008   ; qtot 2
  2498         CC    160    ASN     CG   2498       0.55     12.011   ; qtot 2.55
  2499          O    160    ASN    OD1   2499      -0.55     15.999   ; qtot 2
  2500        NH2    160    ASN    ND2   2500      -0.62     14.007   ; qtot 1.38
  2501          H    160    ASN   HD21   2501       0.32      1.008   ; qtot 1.7
  2502          H    160    ASN   HD22   2502        0.3      1.008   ; qtot 2
  2503          C    160    ASN      C   2503       0.51     12.011   ; qtot 2.51
  2504          O    160    ASN      O   2504      -0.51     15.999   ; qtot 2
; residue 161 VAL rtp VAL  q  0.0
  2505        NH1    161    VAL      N   2505      -0.47     14.007   ; qtot 1.53
  2506          H    161    VAL     HN   2506       0.31      1.008   ; qtot 1.84
  2507        CT1    161    VAL     CA   2507       0.07     12.011   ; qtot 1.91
  2508        HB1    161    VAL     HA   2508       0.09      1.008   ; qtot 2
  2509        CT1    161    VAL     CB   2509      -0.09     12.011   ; qtot 1.91
  2510        HA1    161    VAL     HB   2510       0.09      1.008   ; qtot 2
  2511        CT3    161    VAL    CG1   2511      -0.27     12.011   ; qtot 1.73
  2512        HA3    161    VAL   HG11   2512       0.09      1.008   ; qtot 1.82
  2513        HA3    161    VAL   HG12   2513       0.09      1.008   ; qtot 1.91
  2514        HA3    161    VAL   HG13   2514       0.09      1.008   ; qtot 2
  2515        CT3    161    VAL    CG2   2515      -0.27     12.011   ; qtot 1.73
  2516        HA3    161    VAL   HG21   2516       0.09      1.008   ; qtot 1.82
  2517        HA3    161    VAL   HG22   2517       0.09      1.008   ; qtot 1.91
  2518        HA3    161    VAL   HG23   2518       0.09      1.008   ; qtot 2
  2519          C    161    VAL      C   2519       0.51     12.011   ; qtot 2.51
  2520          O    161    VAL      O   2520      -0.51     15.999   ; qtot 2
; residue 162 THR rtp THR  q  0.0
  2521        NH1    162    THR      N   2521      -0.47     14.007   ; qtot 1.53
  2522          H    162    THR     HN   2522       0.31      1.008   ; qtot 1.84
  2523        CT1    162    THR     CA   2523       0.07     12.011   ; qtot 1.91
  2524        HB1    162    THR     HA   2524       0.09      1.008   ; qtot 2
  2525        CT1    162    THR     CB   2525       0.14     12.011   ; qtot 2.14
  2526        HA1    162    THR     HB   2526       0.09      1.008   ; qtot 2.23
  2527        OH1    162    THR    OG1   2527      -0.66     15.999   ; qtot 1.57
  2528          H    162    THR    HG1   2528       0.43      1.008   ; qtot 2
  2529        CT3    162    THR    CG2   2529      -0.27     12.011   ; qtot 1.73
  2530        HA3    162    THR   HG21   2530       0.09      1.008   ; qtot 1.82
  2531        HA3    162    THR   HG22   2531       0.09      1.008   ; qtot 1.91
  2532        HA3    162    THR   HG23   2532       0.09      1.008   ; qtot 2
  2533          C    162    THR      C   2533       0.51     12.011   ; qtot 2.51
  2534          O    162    THR      O   2534      -0.51     15.999   ; qtot 2
; residue 163 ALA rtp ALA  q  0.0
  2535        NH1    163    ALA      N   2535      -0.47     14.007   ; qtot 1.53
  2536          H    163    ALA     HN   2536       0.31      1.008   ; qtot 1.84
  2537        CT1    163    ALA     CA   2537       0.07     12.011   ; qtot 1.91
  2538        HB1    163    ALA     HA   2538       0.09      1.008   ; qtot 2
  2539        CT3    163    ALA     CB   2539      -0.27     12.011   ; qtot 1.73
  2540        HA3    163    ALA    HB1   2540       0.09      1.008   ; qtot 1.82
  2541        HA3    163    ALA    HB2   2541       0.09      1.008   ; qtot 1.91
  2542        HA3    163    ALA    HB3   2542       0.09      1.008   ; qtot 2
  2543          C    163    ALA      C   2543       0.51     12.011   ; qtot 2.51
  2544          O    163    ALA      O   2544      -0.51     15.999   ; qtot 2
; residue 164 HIS rtp HSE  q  0.0
  2545        NH1    164    HIS      N   2545      -0.47     14.007   ; qtot 1.53
  2546          H    164    HIS     HN   2546       0.31      1.008   ; qtot 1.84
  2547        CT1    164    HIS     CA   2547       0.07     12.011   ; qtot 1.91
  2548        HB1    164    HIS     HA   2548       0.09      1.008   ; qtot 2
  2549        CT2    164    HIS     CB   2549      -0.08     12.011   ; qtot 1.92
  2550        HA2    164    HIS    HB1   2550       0.09      1.008   ; qtot 2.01
  2551        HA2    164    HIS    HB2   2551       0.09      1.008   ; qtot 2.1
  2552        NR2    164    HIS    ND1   2552       -0.7     14.007   ; qtot 1.4
  2553       CPH1    164    HIS     CG   2553       0.22     12.011   ; qtot 1.62
  2554       CPH2    164    HIS    CE1   2554       0.25     12.011   ; qtot 1.87
  2555        HR1    164    HIS    HE1   2555       0.13      1.008   ; qtot 2
  2556        NR1    164    HIS    NE2   2556      -0.36     14.007   ; qtot 1.64
  2557          H    164    HIS    HE2   2557       0.32      1.008   ; qtot 1.96
  2558       CPH1    164    HIS    CD2   2558      -0.05     12.011   ; qtot 1.91
  2559        HR3    164    HIS    HD2   2559       0.09      1.008   ; qtot 2
  2560          C    164    HIS      C   2560       0.51     12.011   ; qtot 2.51
  2561          O    164    HIS      O   2561      -0.51     15.999   ; qtot 2
; residue 165 ALA rtp ALA  q  0.0
  2562        NH1    165    ALA      N   2562      -0.47     14.007   ; qtot 1.53
  2563          H    165    ALA     HN   2563       0.31      1.008   ; qtot 1.84
  2564        CT1    165    ALA     CA   2564       0.07     12.011   ; qtot 1.91
  2565        HB1    165    ALA     HA   2565       0.09      1.008   ; qtot 2
  2566        CT3    165    ALA     CB   2566      -0.27     12.011   ; qtot 1.73
  2567        HA3    165    ALA    HB1   2567       0.09      1.008   ; qtot 1.82
  2568        HA3    165    ALA    HB2   2568       0.09      1.008   ; qtot 1.91
  2569        HA3    165    ALA    HB3   2569       0.09      1.008   ; qtot 2
  2570          C    165    ALA      C   2570       0.51     12.011   ; qtot 2.51
  2571          O    165    ALA      O   2571      -0.51     15.999   ; qtot 2
; residue 166 ALA rtp ALA  q  0.0
  2572        NH1    166    ALA      N   2572      -0.47     14.007   ; qtot 1.53
  2573          H    166    ALA     HN   2573       0.31      1.008   ; qtot 1.84
  2574        CT1    166    ALA     CA   2574       0.07     12.011   ; qtot 1.91
  2575        HB1    166    ALA     HA   2575       0.09      1.008   ; qtot 2
  2576        CT3    166    ALA     CB   2576      -0.27     12.011   ; qtot 1.73
  2577        HA3    166    ALA    HB1   2577       0.09      1.008   ; qtot 1.82
  2578        HA3    166    ALA    HB2   2578       0.09      1.008   ; qtot 1.91
  2579        HA3    166    ALA    HB3   2579       0.09      1.008   ; qtot 2
  2580          C    166    ALA      C   2580       0.51     12.011   ; qtot 2.51
  2581          O    166    ALA      O   2581      -0.51     15.999   ; qtot 2
; residue 167 TYR rtp TYR  q  0.0
  2582        NH1    167    TYR      N   2582      -0.47     14.007   ; qtot 1.53
  2583          H    167    TYR     HN   2583       0.31      1.008   ; qtot 1.84
  2584        CT1    167    TYR     CA   2584       0.07     12.011   ; qtot 1.91
  2585        HB1    167    TYR     HA   2585       0.09      1.008   ; qtot 2
  2586        CT2    167    TYR     CB   2586      -0.18     12.011   ; qtot 1.82
  2587        HA2    167    TYR    HB1   2587       0.09      1.008   ; qtot 1.91
  2588        HA2    167    TYR    HB2   2588       0.09      1.008   ; qtot 2
  2589         CA    167    TYR     CG   2589          0     12.011   ; qtot 2
  2590         CA    167    TYR    CD1   2590     -0.115     12.011   ; qtot 1.885
  2591         HP    167    TYR    HD1   2591      0.115      1.008   ; qtot 2
  2592         CA    167    TYR    CE1   2592     -0.115     12.011   ; qtot 1.885
  2593         HP    167    TYR    HE1   2593      0.115      1.008   ; qtot 2
  2594         CA    167    TYR     CZ   2594       0.11     12.011   ; qtot 2.11
  2595        OH1    167    TYR     OH   2595      -0.54     15.999   ; qtot 1.57
  2596          H    167    TYR     HH   2596       0.43      1.008   ; qtot 2
  2597         CA    167    TYR    CD2   2597     -0.115     12.011   ; qtot 1.885
  2598         HP    167    TYR    HD2   2598      0.115      1.008   ; qtot 2
  2599         CA    167    TYR    CE2   2599     -0.115     12.011   ; qtot 1.885
  2600         HP    167    TYR    HE2   2600      0.115      1.008   ; qtot 2
  2601          C    167    TYR      C   2601       0.51     12.011   ; qtot 2.51
  2602          O    167    TYR      O   2602      -0.51     15.999   ; qtot 2
; residue 168 SER rtp SER  q  0.0
  2603        NH1    168    SER      N   2603      -0.47     14.007   ; qtot 1.53
  2604          H    168    SER     HN   2604       0.31      1.008   ; qtot 1.84
  2605        CT1    168    SER     CA   2605       0.07     12.011   ; qtot 1.91
  2606        HB1    168    SER     HA   2606       0.09      1.008   ; qtot 2
  2607        CT2    168    SER     CB   2607       0.05     12.011   ; qtot 2.05
  2608        HA2    168    SER    HB1   2608       0.09      1.008   ; qtot 2.14
  2609        HA2    168    SER    HB2   2609       0.09      1.008   ; qtot 2.23
  2610        OH1    168    SER     OG   2610      -0.66     15.999   ; qtot 1.57
  2611          H    168    SER    HG1   2611       0.43      1.008   ; qtot 2
  2612          C    168    SER      C   2612       0.51     12.011   ; qtot 2.51
  2613          O    168    SER      O   2613      -0.51     15.999   ; qtot 2
; residue 169 TYR rtp TYR  q  0.0
  2614        NH1    169    TYR      N   2614      -0.47     14.007   ; qtot 1.53
  2615          H    169    TYR     HN   2615       0.31      1.008   ; qtot 1.84
  2616        CT1    169    TYR     CA   2616       0.07     12.011   ; qtot 1.91
  2617        HB1    169    TYR     HA   2617       0.09      1.008   ; qtot 2
  2618        CT2    169    TYR     CB   2618      -0.18     12.011   ; qtot 1.82
  2619        HA2    169    TYR    HB1   2619       0.09      1.008   ; qtot 1.91
  2620        HA2    169    TYR    HB2   2620       0.09      1.008   ; qtot 2
  2621         CA    169    TYR     CG   2621          0     12.011   ; qtot 2
  2622         CA    169    TYR    CD1   2622     -0.115     12.011   ; qtot 1.885
  2623         HP    169    TYR    HD1   2623      0.115      1.008   ; qtot 2
  2624         CA    169    TYR    CE1   2624     -0.115     12.011   ; qtot 1.885
  2625         HP    169    TYR    HE1   2625      0.115      1.008   ; qtot 2
  2626         CA    169    TYR     CZ   2626       0.11     12.011   ; qtot 2.11
  2627        OH1    169    TYR     OH   2627      -0.54     15.999   ; qtot 1.57
  2628          H    169    TYR     HH   2628       0.43      1.008   ; qtot 2
  2629         CA    169    TYR    CD2   2629     -0.115     12.011   ; qtot 1.885
  2630         HP    169    TYR    HD2   2630      0.115      1.008   ; qtot 2
  2631         CA    169    TYR    CE2   2631     -0.115     12.011   ; qtot 1.885
  2632         HP    169    TYR    HE2   2632      0.115      1.008   ; qtot 2
  2633          C    169    TYR      C   2633       0.51     12.011   ; qtot 2.51
  2634          O    169    TYR      O   2634      -0.51     15.999   ; qtot 2
; residue 170 MET rtp MET  q  0.0
  2635        NH1    170    MET      N   2635      -0.47     14.007   ; qtot 1.53
  2636          H    170    MET     HN   2636       0.31      1.008   ; qtot 1.84
  2637        CT1    170    MET     CA   2637       0.07     12.011   ; qtot 1.91
  2638        HB1    170    MET     HA   2638       0.09      1.008   ; qtot 2
  2639        CT2    170    MET     CB   2639      -0.18     12.011   ; qtot 1.82
  2640        HA2    170    MET    HB1   2640       0.09      1.008   ; qtot 1.91
  2641        HA2    170    MET    HB2   2641       0.09      1.008   ; qtot 2
  2642        CT2    170    MET     CG   2642      -0.14     12.011   ; qtot 1.86
  2643        HA2    170    MET    HG1   2643       0.09      1.008   ; qtot 1.95
  2644        HA2    170    MET    HG2   2644       0.09      1.008   ; qtot 2.04
  2645          S    170    MET     SD   2645      -0.09      32.06   ; qtot 1.95
  2646        CT3    170    MET     CE   2646      -0.22     12.011   ; qtot 1.73
  2647        HA3    170    MET    HE1   2647       0.09      1.008   ; qtot 1.82
  2648        HA3    170    MET    HE2   2648       0.09      1.008   ; qtot 1.91
  2649        HA3    170    MET    HE3   2649       0.09      1.008   ; qtot 2
  2650          C    170    MET      C   2650       0.51     12.011   ; qtot 2.51
  2651          O    170    MET      O   2651      -0.51     15.999   ; qtot 2
; residue 171 TYR rtp TYR  q  0.0
  2652        NH1    171    TYR      N   2652      -0.47     14.007   ; qtot 1.53
  2653          H    171    TYR     HN   2653       0.31      1.008   ; qtot 1.84
  2654        CT1    171    TYR     CA   2654       0.07     12.011   ; qtot 1.91
  2655        HB1    171    TYR     HA   2655       0.09      1.008   ; qtot 2
  2656        CT2    171    TYR     CB   2656      -0.18     12.011   ; qtot 1.82
  2657        HA2    171    TYR    HB1   2657       0.09      1.008   ; qtot 1.91
  2658        HA2    171    TYR    HB2   2658       0.09      1.008   ; qtot 2
  2659         CA    171    TYR     CG   2659          0     12.011   ; qtot 2
  2660         CA    171    TYR    CD1   2660     -0.115     12.011   ; qtot 1.885
  2661         HP    171    TYR    HD1   2661      0.115      1.008   ; qtot 2
  2662         CA    171    TYR    CE1   2662     -0.115     12.011   ; qtot 1.885
  2663         HP    171    TYR    HE1   2663      0.115      1.008   ; qtot 2
  2664         CA    171    TYR     CZ   2664       0.11     12.011   ; qtot 2.11
  2665        OH1    171    TYR     OH   2665      -0.54     15.999   ; qtot 1.57
  2666          H    171    TYR     HH   2666       0.43      1.008   ; qtot 2
  2667         CA    171    TYR    CD2   2667     -0.115     12.011   ; qtot 1.885
  2668         HP    171    TYR    HD2   2668      0.115      1.008   ; qtot 2
  2669         CA    171    TYR    CE2   2669     -0.115     12.011   ; qtot 1.885
  2670         HP    171    TYR    HE2   2670      0.115      1.008   ; qtot 2
  2671          C    171    TYR      C   2671       0.51     12.011   ; qtot 2.51
  2672          O    171    TYR      O   2672      -0.51     15.999   ; qtot 2
; residue 172 ALA rtp ALA  q  0.0
  2673        NH1    172    ALA      N   2673      -0.47     14.007   ; qtot 1.53
  2674          H    172    ALA     HN   2674       0.31      1.008   ; qtot 1.84
  2675        CT1    172    ALA     CA   2675       0.07     12.011   ; qtot 1.91
  2676        HB1    172    ALA     HA   2676       0.09      1.008   ; qtot 2
  2677        CT3    172    ALA     CB   2677      -0.27     12.011   ; qtot 1.73
  2678        HA3    172    ALA    HB1   2678       0.09      1.008   ; qtot 1.82
  2679        HA3    172    ALA    HB2   2679       0.09      1.008   ; qtot 1.91
  2680        HA3    172    ALA    HB3   2680       0.09      1.008   ; qtot 2
  2681          C    172    ALA      C   2681       0.51     12.011   ; qtot 2.51
  2682          O    172    ALA      O   2682      -0.51     15.999   ; qtot 2
; residue 173 GLY rtp GLY  q  0.0
  2683        NH1    173    GLY      N   2683      -0.47     14.007   ; qtot 1.53
  2684          H    173    GLY     HN   2684       0.31      1.008   ; qtot 1.84
  2685        CT2    173    GLY     CA   2685      -0.02     12.011   ; qtot 1.82
  2686        HB2    173    GLY    HA1   2686       0.09      1.008   ; qtot 1.91
  2687        HB2    173    GLY    HA2   2687       0.09      1.008   ; qtot 2
  2688          C    173    GLY      C   2688       0.51     12.011   ; qtot 2.51
  2689          O    173    GLY      O   2689      -0.51     15.999   ; qtot 2
; residue 174 PHE rtp PHE  q  0.0
  2690        NH1    174    PHE      N   2690      -0.47     14.007   ; qtot 1.53
  2691          H    174    PHE     HN   2691       0.31      1.008   ; qtot 1.84
  2692        CT1    174    PHE     CA   2692       0.07     12.011   ; qtot 1.91
  2693        HB1    174    PHE     HA   2693       0.09      1.008   ; qtot 2
  2694        CT2    174    PHE     CB   2694      -0.18     12.011   ; qtot 1.82
  2695        HA2    174    PHE    HB1   2695       0.09      1.008   ; qtot 1.91
  2696        HA2    174    PHE    HB2   2696       0.09      1.008   ; qtot 2
  2697         CA    174    PHE     CG   2697          0     12.011   ; qtot 2
  2698         CA    174    PHE    CD1   2698     -0.115     12.011   ; qtot 1.885
  2699         HP    174    PHE    HD1   2699      0.115      1.008   ; qtot 2
  2700         CA    174    PHE    CE1   2700     -0.115     12.011   ; qtot 1.885
  2701         HP    174    PHE    HE1   2701      0.115      1.008   ; qtot 2
  2702         CA    174    PHE     CZ   2702     -0.115     12.011   ; qtot 1.885
  2703         HP    174    PHE     HZ   2703      0.115      1.008   ; qtot 2
  2704         CA    174    PHE    CD2   2704     -0.115     12.011   ; qtot 1.885
  2705         HP    174    PHE    HD2   2705      0.115      1.008   ; qtot 2
  2706         CA    174    PHE    CE2   2706     -0.115     12.011   ; qtot 1.885
  2707         HP    174    PHE    HE2   2707      0.115      1.008   ; qtot 2
  2708          C    174    PHE      C   2708       0.51     12.011   ; qtot 2.51
  2709          O    174    PHE      O   2709      -0.51     15.999   ; qtot 2
; residue 175 SER rtp SER  q  0.0
  2710        NH1    175    SER      N   2710      -0.47     14.007   ; qtot 1.53
  2711          H    175    SER     HN   2711       0.31      1.008   ; qtot 1.84
  2712        CT1    175    SER     CA   2712       0.07     12.011   ; qtot 1.91
  2713        HB1    175    SER     HA   2713       0.09      1.008   ; qtot 2
  2714        CT2    175    SER     CB   2714       0.05     12.011   ; qtot 2.05
  2715        HA2    175    SER    HB1   2715       0.09      1.008   ; qtot 2.14
  2716        HA2    175    SER    HB2   2716       0.09      1.008   ; qtot 2.23
  2717        OH1    175    SER     OG   2717      -0.66     15.999   ; qtot 1.57
  2718          H    175    SER    HG1   2718       0.43      1.008   ; qtot 2
  2719          C    175    SER      C   2719       0.51     12.011   ; qtot 2.51
  2720          O    175    SER      O   2720      -0.51     15.999   ; qtot 2
; residue 176 SER rtp SER  q  0.0
  2721        NH1    176    SER      N   2721      -0.47     14.007   ; qtot 1.53
  2722          H    176    SER     HN   2722       0.31      1.008   ; qtot 1.84
  2723        CT1    176    SER     CA   2723       0.07     12.011   ; qtot 1.91
  2724        HB1    176    SER     HA   2724       0.09      1.008   ; qtot 2
  2725        CT2    176    SER     CB   2725       0.05     12.011   ; qtot 2.05
  2726        HA2    176    SER    HB1   2726       0.09      1.008   ; qtot 2.14
  2727        HA2    176    SER    HB2   2727       0.09      1.008   ; qtot 2.23
  2728        OH1    176    SER     OG   2728      -0.66     15.999   ; qtot 1.57
  2729          H    176    SER    HG1   2729       0.43      1.008   ; qtot 2
  2730          C    176    SER      C   2730       0.51     12.011   ; qtot 2.51
  2731          O    176    SER      O   2731      -0.51     15.999   ; qtot 2
; residue 177 PHE rtp PHE  q  0.0
  2732        NH1    177    PHE      N   2732      -0.47     14.007   ; qtot 1.53
  2733          H    177    PHE     HN   2733       0.31      1.008   ; qtot 1.84
  2734        CT1    177    PHE     CA   2734       0.07     12.011   ; qtot 1.91
  2735        HB1    177    PHE     HA   2735       0.09      1.008   ; qtot 2
  2736        CT2    177    PHE     CB   2736      -0.18     12.011   ; qtot 1.82
  2737        HA2    177    PHE    HB1   2737       0.09      1.008   ; qtot 1.91
  2738        HA2    177    PHE    HB2   2738       0.09      1.008   ; qtot 2
  2739         CA    177    PHE     CG   2739          0     12.011   ; qtot 2
  2740         CA    177    PHE    CD1   2740     -0.115     12.011   ; qtot 1.885
  2741         HP    177    PHE    HD1   2741      0.115      1.008   ; qtot 2
  2742         CA    177    PHE    CE1   2742     -0.115     12.011   ; qtot 1.885
  2743         HP    177    PHE    HE1   2743      0.115      1.008   ; qtot 2
  2744         CA    177    PHE     CZ   2744     -0.115     12.011   ; qtot 1.885
  2745         HP    177    PHE     HZ   2745      0.115      1.008   ; qtot 2
  2746         CA    177    PHE    CD2   2746     -0.115     12.011   ; qtot 1.885
  2747         HP    177    PHE    HD2   2747      0.115      1.008   ; qtot 2
  2748         CA    177    PHE    CE2   2748     -0.115     12.011   ; qtot 1.885
  2749         HP    177    PHE    HE2   2749      0.115      1.008   ; qtot 2
  2750          C    177    PHE      C   2750       0.51     12.011   ; qtot 2.51
  2751          O    177    PHE      O   2751      -0.51     15.999   ; qtot 2
; residue 178 LEU rtp LEU  q  0.0
  2752        NH1    178    LEU      N   2752      -0.47     14.007   ; qtot 1.53
  2753          H    178    LEU     HN   2753       0.31      1.008   ; qtot 1.84
  2754        CT1    178    LEU     CA   2754       0.07     12.011   ; qtot 1.91
  2755        HB1    178    LEU     HA   2755       0.09      1.008   ; qtot 2
  2756        CT2    178    LEU     CB   2756      -0.18     12.011   ; qtot 1.82
  2757        HA2    178    LEU    HB1   2757       0.09      1.008   ; qtot 1.91
  2758        HA2    178    LEU    HB2   2758       0.09      1.008   ; qtot 2
  2759        CT1    178    LEU     CG   2759      -0.09     12.011   ; qtot 1.91
  2760        HA1    178    LEU     HG   2760       0.09      1.008   ; qtot 2
  2761        CT3    178    LEU    CD1   2761      -0.27     12.011   ; qtot 1.73
  2762        HA3    178    LEU   HD11   2762       0.09      1.008   ; qtot 1.82
  2763        HA3    178    LEU   HD12   2763       0.09      1.008   ; qtot 1.91
  2764        HA3    178    LEU   HD13   2764       0.09      1.008   ; qtot 2
  2765        CT3    178    LEU    CD2   2765      -0.27     12.011   ; qtot 1.73
  2766        HA3    178    LEU   HD21   2766       0.09      1.008   ; qtot 1.82
  2767        HA3    178    LEU   HD22   2767       0.09      1.008   ; qtot 1.91
  2768        HA3    178    LEU   HD23   2768       0.09      1.008   ; qtot 2
  2769          C    178    LEU      C   2769       0.51     12.011   ; qtot 2.51
  2770          O    178    LEU      O   2770      -0.51     15.999   ; qtot 2
; residue 179 ILE rtp ILE  q  0.0
  2771        NH1    179    ILE      N   2771      -0.47     14.007   ; qtot 1.53
  2772          H    179    ILE     HN   2772       0.31      1.008   ; qtot 1.84
  2773        CT1    179    ILE     CA   2773       0.07     12.011   ; qtot 1.91
  2774        HB1    179    ILE     HA   2774       0.09      1.008   ; qtot 2
  2775        CT1    179    ILE     CB   2775      -0.09     12.011   ; qtot 1.91
  2776        HA1    179    ILE     HB   2776       0.09      1.008   ; qtot 2
  2777        CT3    179    ILE    CG2   2777      -0.27     12.011   ; qtot 1.73
  2778        HA3    179    ILE   HG21   2778       0.09      1.008   ; qtot 1.82
  2779        HA3    179    ILE   HG22   2779       0.09      1.008   ; qtot 1.91
  2780        HA3    179    ILE   HG23   2780       0.09      1.008   ; qtot 2
  2781        CT2    179    ILE    CG1   2781      -0.18     12.011   ; qtot 1.82
  2782        HA2    179    ILE   HG11   2782       0.09      1.008   ; qtot 1.91
  2783        HA2    179    ILE   HG12   2783       0.09      1.008   ; qtot 2
  2784        CT3    179    ILE     CD   2784      -0.27     12.011   ; qtot 1.73
  2785        HA3    179    ILE    HD1   2785       0.09      1.008   ; qtot 1.82
  2786        HA3    179    ILE    HD2   2786       0.09      1.008   ; qtot 1.91
  2787        HA3    179    ILE    HD3   2787       0.09      1.008   ; qtot 2
  2788          C    179    ILE      C   2788       0.51     12.011   ; qtot 2.51
  2789          O    179    ILE      O   2789      -0.51     15.999   ; qtot 2
; residue 180 LEU rtp LEU  q  0.0
  2790        NH1    180    LEU      N   2790      -0.47     14.007   ; qtot 1.53
  2791          H    180    LEU     HN   2791       0.31      1.008   ; qtot 1.84
  2792        CT1    180    LEU     CA   2792       0.07     12.011   ; qtot 1.91
  2793        HB1    180    LEU     HA   2793       0.09      1.008   ; qtot 2
  2794        CT2    180    LEU     CB   2794      -0.18     12.011   ; qtot 1.82
  2795        HA2    180    LEU    HB1   2795       0.09      1.008   ; qtot 1.91
  2796        HA2    180    LEU    HB2   2796       0.09      1.008   ; qtot 2
  2797        CT1    180    LEU     CG   2797      -0.09     12.011   ; qtot 1.91
  2798        HA1    180    LEU     HG   2798       0.09      1.008   ; qtot 2
  2799        CT3    180    LEU    CD1   2799      -0.27     12.011   ; qtot 1.73
  2800        HA3    180    LEU   HD11   2800       0.09      1.008   ; qtot 1.82
  2801        HA3    180    LEU   HD12   2801       0.09      1.008   ; qtot 1.91
  2802        HA3    180    LEU   HD13   2802       0.09      1.008   ; qtot 2
  2803        CT3    180    LEU    CD2   2803      -0.27     12.011   ; qtot 1.73
  2804        HA3    180    LEU   HD21   2804       0.09      1.008   ; qtot 1.82
  2805        HA3    180    LEU   HD22   2805       0.09      1.008   ; qtot 1.91
  2806        HA3    180    LEU   HD23   2806       0.09      1.008   ; qtot 2
  2807          C    180    LEU      C   2807       0.51     12.011   ; qtot 2.51
  2808          O    180    LEU      O   2808      -0.51     15.999   ; qtot 2
; residue 181 ALA rtp ALA  q  0.0
  2809        NH1    181    ALA      N   2809      -0.47     14.007   ; qtot 1.53
  2810          H    181    ALA     HN   2810       0.31      1.008   ; qtot 1.84
  2811        CT1    181    ALA     CA   2811       0.07     12.011   ; qtot 1.91
  2812        HB1    181    ALA     HA   2812       0.09      1.008   ; qtot 2
  2813        CT3    181    ALA     CB   2813      -0.27     12.011   ; qtot 1.73
  2814        HA3    181    ALA    HB1   2814       0.09      1.008   ; qtot 1.82
  2815        HA3    181    ALA    HB2   2815       0.09      1.008   ; qtot 1.91
  2816        HA3    181    ALA    HB3   2816       0.09      1.008   ; qtot 2
  2817          C    181    ALA      C   2817       0.51     12.011   ; qtot 2.51
  2818          O    181    ALA      O   2818      -0.51     15.999   ; qtot 2
; residue 182 THR rtp THR  q  0.0
  2819        NH1    182    THR      N   2819      -0.47     14.007   ; qtot 1.53
  2820          H    182    THR     HN   2820       0.31      1.008   ; qtot 1.84
  2821        CT1    182    THR     CA   2821       0.07     12.011   ; qtot 1.91
  2822        HB1    182    THR     HA   2822       0.09      1.008   ; qtot 2
  2823        CT1    182    THR     CB   2823       0.14     12.011   ; qtot 2.14
  2824        HA1    182    THR     HB   2824       0.09      1.008   ; qtot 2.23
  2825        OH1    182    THR    OG1   2825      -0.66     15.999   ; qtot 1.57
  2826          H    182    THR    HG1   2826       0.43      1.008   ; qtot 2
  2827        CT3    182    THR    CG2   2827      -0.27     12.011   ; qtot 1.73
  2828        HA3    182    THR   HG21   2828       0.09      1.008   ; qtot 1.82
  2829        HA3    182    THR   HG22   2829       0.09      1.008   ; qtot 1.91
  2830        HA3    182    THR   HG23   2830       0.09      1.008   ; qtot 2
  2831          C    182    THR      C   2831       0.51     12.011   ; qtot 2.51
  2832          O    182    THR      O   2832      -0.51     15.999   ; qtot 2
; residue 183 VAL rtp VAL  q  0.0
  2833        NH1    183    VAL      N   2833      -0.47     14.007   ; qtot 1.53
  2834          H    183    VAL     HN   2834       0.31      1.008   ; qtot 1.84
  2835        CT1    183    VAL     CA   2835       0.07     12.011   ; qtot 1.91
  2836        HB1    183    VAL     HA   2836       0.09      1.008   ; qtot 2
  2837        CT1    183    VAL     CB   2837      -0.09     12.011   ; qtot 1.91
  2838        HA1    183    VAL     HB   2838       0.09      1.008   ; qtot 2
  2839        CT3    183    VAL    CG1   2839      -0.27     12.011   ; qtot 1.73
  2840        HA3    183    VAL   HG11   2840       0.09      1.008   ; qtot 1.82
  2841        HA3    183    VAL   HG12   2841       0.09      1.008   ; qtot 1.91
  2842        HA3    183    VAL   HG13   2842       0.09      1.008   ; qtot 2
  2843        CT3    183    VAL    CG2   2843      -0.27     12.011   ; qtot 1.73
  2844        HA3    183    VAL   HG21   2844       0.09      1.008   ; qtot 1.82
  2845        HA3    183    VAL   HG22   2845       0.09      1.008   ; qtot 1.91
  2846        HA3    183    VAL   HG23   2846       0.09      1.008   ; qtot 2
  2847          C    183    VAL      C   2847       0.51     12.011   ; qtot 2.51
  2848          O    183    VAL      O   2848      -0.51     15.999   ; qtot 2
; residue 184 LEU rtp LEU  q  0.0
  2849        NH1    184    LEU      N   2849      -0.47     14.007   ; qtot 1.53
  2850          H    184    LEU     HN   2850       0.31      1.008   ; qtot 1.84
  2851        CT1    184    LEU     CA   2851       0.07     12.011   ; qtot 1.91
  2852        HB1    184    LEU     HA   2852       0.09      1.008   ; qtot 2
  2853        CT2    184    LEU     CB   2853      -0.18     12.011   ; qtot 1.82
  2854        HA2    184    LEU    HB1   2854       0.09      1.008   ; qtot 1.91
  2855        HA2    184    LEU    HB2   2855       0.09      1.008   ; qtot 2
  2856        CT1    184    LEU     CG   2856      -0.09     12.011   ; qtot 1.91
  2857        HA1    184    LEU     HG   2857       0.09      1.008   ; qtot 2
  2858        CT3    184    LEU    CD1   2858      -0.27     12.011   ; qtot 1.73
  2859        HA3    184    LEU   HD11   2859       0.09      1.008   ; qtot 1.82
  2860        HA3    184    LEU   HD12   2860       0.09      1.008   ; qtot 1.91
  2861        HA3    184    LEU   HD13   2861       0.09      1.008   ; qtot 2
  2862        CT3    184    LEU    CD2   2862      -0.27     12.011   ; qtot 1.73
  2863        HA3    184    LEU   HD21   2863       0.09      1.008   ; qtot 1.82
  2864        HA3    184    LEU   HD22   2864       0.09      1.008   ; qtot 1.91
  2865        HA3    184    LEU   HD23   2865       0.09      1.008   ; qtot 2
  2866          C    184    LEU      C   2866       0.51     12.011   ; qtot 2.51
  2867          O    184    LEU      O   2867      -0.51     15.999   ; qtot 2
; residue 185 CYS rtp CYS  q  0.0
  2868        NH1    185    CYS      N   2868      -0.47     14.007   ; qtot 1.53
  2869          H    185    CYS     HN   2869       0.31      1.008   ; qtot 1.84
  2870        CT1    185    CYS     CA   2870       0.07     12.011   ; qtot 1.91
  2871        HB1    185    CYS     HA   2871       0.09      1.008   ; qtot 2
  2872        CT2    185    CYS     CB   2872      -0.11     12.011   ; qtot 1.89
  2873        HA2    185    CYS    HB1   2873       0.09      1.008   ; qtot 1.98
  2874        HA2    185    CYS    HB2   2874       0.09      1.008   ; qtot 2.07
  2875          S    185    CYS     SG   2875      -0.23      32.06   ; qtot 1.84
  2876         HS    185    CYS    HG1   2876       0.16      1.008   ; qtot 2
  2877          C    185    CYS      C   2877       0.51     12.011   ; qtot 2.51
  2878          O    185    CYS      O   2878      -0.51     15.999   ; qtot 2
; residue 186 ASN rtp ASN  q  0.0
  2879        NH1    186    ASN      N   2879      -0.47     14.007   ; qtot 1.53
  2880          H    186    ASN     HN   2880       0.31      1.008   ; qtot 1.84
  2881        CT1    186    ASN     CA   2881       0.07     12.011   ; qtot 1.91
  2882        HB1    186    ASN     HA   2882       0.09      1.008   ; qtot 2
  2883        CT2    186    ASN     CB   2883      -0.18     12.011   ; qtot 1.82
  2884        HA2    186    ASN    HB1   2884       0.09      1.008   ; qtot 1.91
  2885        HA2    186    ASN    HB2   2885       0.09      1.008   ; qtot 2
  2886         CC    186    ASN     CG   2886       0.55     12.011   ; qtot 2.55
  2887          O    186    ASN    OD1   2887      -0.55     15.999   ; qtot 2
  2888        NH2    186    ASN    ND2   2888      -0.62     14.007   ; qtot 1.38
  2889          H    186    ASN   HD21   2889       0.32      1.008   ; qtot 1.7
  2890          H    186    ASN   HD22   2890        0.3      1.008   ; qtot 2
  2891          C    186    ASN      C   2891       0.51     12.011   ; qtot 2.51
  2892          O    186    ASN      O   2892      -0.51     15.999   ; qtot 2
; residue 187 VAL rtp VAL  q  0.0
  2893        NH1    187    VAL      N   2893      -0.47     14.007   ; qtot 1.53
  2894          H    187    VAL     HN   2894       0.31      1.008   ; qtot 1.84
  2895        CT1    187    VAL     CA   2895       0.07     12.011   ; qtot 1.91
  2896        HB1    187    VAL     HA   2896       0.09      1.008   ; qtot 2
  2897        CT1    187    VAL     CB   2897      -0.09     12.011   ; qtot 1.91
  2898        HA1    187    VAL     HB   2898       0.09      1.008   ; qtot 2
  2899        CT3    187    VAL    CG1   2899      -0.27     12.011   ; qtot 1.73
  2900        HA3    187    VAL   HG11   2900       0.09      1.008   ; qtot 1.82
  2901        HA3    187    VAL   HG12   2901       0.09      1.008   ; qtot 1.91
  2902        HA3    187    VAL   HG13   2902       0.09      1.008   ; qtot 2
  2903        CT3    187    VAL    CG2   2903      -0.27     12.011   ; qtot 1.73
  2904        HA3    187    VAL   HG21   2904       0.09      1.008   ; qtot 1.82
  2905        HA3    187    VAL   HG22   2905       0.09      1.008   ; qtot 1.91
  2906        HA3    187    VAL   HG23   2906       0.09      1.008   ; qtot 2
  2907          C    187    VAL      C   2907       0.51     12.011   ; qtot 2.51
  2908          O    187    VAL      O   2908      -0.51     15.999   ; qtot 2
; residue 188 LEU rtp LEU  q  0.0
  2909        NH1    188    LEU      N   2909      -0.47     14.007   ; qtot 1.53
  2910          H    188    LEU     HN   2910       0.31      1.008   ; qtot 1.84
  2911        CT1    188    LEU     CA   2911       0.07     12.011   ; qtot 1.91
  2912        HB1    188    LEU     HA   2912       0.09      1.008   ; qtot 2
  2913        CT2    188    LEU     CB   2913      -0.18     12.011   ; qtot 1.82
  2914        HA2    188    LEU    HB1   2914       0.09      1.008   ; qtot 1.91
  2915        HA2    188    LEU    HB2   2915       0.09      1.008   ; qtot 2
  2916        CT1    188    LEU     CG   2916      -0.09     12.011   ; qtot 1.91
  2917        HA1    188    LEU     HG   2917       0.09      1.008   ; qtot 2
  2918        CT3    188    LEU    CD1   2918      -0.27     12.011   ; qtot 1.73
  2919        HA3    188    LEU   HD11   2919       0.09      1.008   ; qtot 1.82
  2920        HA3    188    LEU   HD12   2920       0.09      1.008   ; qtot 1.91
  2921        HA3    188    LEU   HD13   2921       0.09      1.008   ; qtot 2
  2922        CT3    188    LEU    CD2   2922      -0.27     12.011   ; qtot 1.73
  2923        HA3    188    LEU   HD21   2923       0.09      1.008   ; qtot 1.82
  2924        HA3    188    LEU   HD22   2924       0.09      1.008   ; qtot 1.91
  2925        HA3    188    LEU   HD23   2925       0.09      1.008   ; qtot 2
  2926          C    188    LEU      C   2926       0.51     12.011   ; qtot 2.51
  2927          O    188    LEU      O   2927      -0.51     15.999   ; qtot 2
; residue 189 VAL rtp VAL  q  0.0
  2928        NH1    189    VAL      N   2928      -0.47     14.007   ; qtot 1.53
  2929          H    189    VAL     HN   2929       0.31      1.008   ; qtot 1.84
  2930        CT1    189    VAL     CA   2930       0.07     12.011   ; qtot 1.91
  2931        HB1    189    VAL     HA   2931       0.09      1.008   ; qtot 2
  2932        CT1    189    VAL     CB   2932      -0.09     12.011   ; qtot 1.91
  2933        HA1    189    VAL     HB   2933       0.09      1.008   ; qtot 2
  2934        CT3    189    VAL    CG1   2934      -0.27     12.011   ; qtot 1.73
  2935        HA3    189    VAL   HG11   2935       0.09      1.008   ; qtot 1.82
  2936        HA3    189    VAL   HG12   2936       0.09      1.008   ; qtot 1.91
  2937        HA3    189    VAL   HG13   2937       0.09      1.008   ; qtot 2
  2938        CT3    189    VAL    CG2   2938      -0.27     12.011   ; qtot 1.73
  2939        HA3    189    VAL   HG21   2939       0.09      1.008   ; qtot 1.82
  2940        HA3    189    VAL   HG22   2940       0.09      1.008   ; qtot 1.91
  2941        HA3    189    VAL   HG23   2941       0.09      1.008   ; qtot 2
  2942          C    189    VAL      C   2942       0.51     12.011   ; qtot 2.51
  2943          O    189    VAL      O   2943      -0.51     15.999   ; qtot 2
; residue 190 CYS rtp CYS  q  0.0
  2944        NH1    190    CYS      N   2944      -0.47     14.007   ; qtot 1.53
  2945          H    190    CYS     HN   2945       0.31      1.008   ; qtot 1.84
  2946        CT1    190    CYS     CA   2946       0.07     12.011   ; qtot 1.91
  2947        HB1    190    CYS     HA   2947       0.09      1.008   ; qtot 2
  2948        CT2    190    CYS     CB   2948      -0.11     12.011   ; qtot 1.89
  2949        HA2    190    CYS    HB1   2949       0.09      1.008   ; qtot 1.98
  2950        HA2    190    CYS    HB2   2950       0.09      1.008   ; qtot 2.07
  2951          S    190    CYS     SG   2951      -0.23      32.06   ; qtot 1.84
  2952         HS    190    CYS    HG1   2952       0.16      1.008   ; qtot 2
  2953          C    190    CYS      C   2953       0.51     12.011   ; qtot 2.51
  2954          O    190    CYS      O   2954      -0.51     15.999   ; qtot 2
; residue 191 GLY rtp GLY  q  0.0
  2955        NH1    191    GLY      N   2955      -0.47     14.007   ; qtot 1.53
  2956          H    191    GLY     HN   2956       0.31      1.008   ; qtot 1.84
  2957        CT2    191    GLY     CA   2957      -0.02     12.011   ; qtot 1.82
  2958        HB2    191    GLY    HA1   2958       0.09      1.008   ; qtot 1.91
  2959        HB2    191    GLY    HA2   2959       0.09      1.008   ; qtot 2
  2960          C    191    GLY      C   2960       0.51     12.011   ; qtot 2.51
  2961          O    191    GLY      O   2961      -0.51     15.999   ; qtot 2
; residue 192 ALA rtp ALA  q  0.0
  2962        NH1    192    ALA      N   2962      -0.47     14.007   ; qtot 1.53
  2963          H    192    ALA     HN   2963       0.31      1.008   ; qtot 1.84
  2964        CT1    192    ALA     CA   2964       0.07     12.011   ; qtot 1.91
  2965        HB1    192    ALA     HA   2965       0.09      1.008   ; qtot 2
  2966        CT3    192    ALA     CB   2966      -0.27     12.011   ; qtot 1.73
  2967        HA3    192    ALA    HB1   2967       0.09      1.008   ; qtot 1.82
  2968        HA3    192    ALA    HB2   2968       0.09      1.008   ; qtot 1.91
  2969        HA3    192    ALA    HB3   2969       0.09      1.008   ; qtot 2
  2970          C    192    ALA      C   2970       0.51     12.011   ; qtot 2.51
  2971          O    192    ALA      O   2971      -0.51     15.999   ; qtot 2
; residue 193 LEU rtp LEU  q  0.0
  2972        NH1    193    LEU      N   2972      -0.47     14.007   ; qtot 1.53
  2973          H    193    LEU     HN   2973       0.31      1.008   ; qtot 1.84
  2974        CT1    193    LEU     CA   2974       0.07     12.011   ; qtot 1.91
  2975        HB1    193    LEU     HA   2975       0.09      1.008   ; qtot 2
  2976        CT2    193    LEU     CB   2976      -0.18     12.011   ; qtot 1.82
  2977        HA2    193    LEU    HB1   2977       0.09      1.008   ; qtot 1.91
  2978        HA2    193    LEU    HB2   2978       0.09      1.008   ; qtot 2
  2979        CT1    193    LEU     CG   2979      -0.09     12.011   ; qtot 1.91
  2980        HA1    193    LEU     HG   2980       0.09      1.008   ; qtot 2
  2981        CT3    193    LEU    CD1   2981      -0.27     12.011   ; qtot 1.73
  2982        HA3    193    LEU   HD11   2982       0.09      1.008   ; qtot 1.82
  2983        HA3    193    LEU   HD12   2983       0.09      1.008   ; qtot 1.91
  2984        HA3    193    LEU   HD13   2984       0.09      1.008   ; qtot 2
  2985        CT3    193    LEU    CD2   2985      -0.27     12.011   ; qtot 1.73
  2986        HA3    193    LEU   HD21   2986       0.09      1.008   ; qtot 1.82
  2987        HA3    193    LEU   HD22   2987       0.09      1.008   ; qtot 1.91
  2988        HA3    193    LEU   HD23   2988       0.09      1.008   ; qtot 2
  2989          C    193    LEU      C   2989       0.51     12.011   ; qtot 2.51
  2990          O    193    LEU      O   2990      -0.51     15.999   ; qtot 2
; residue 194 LEU rtp LEU  q  0.0
  2991        NH1    194    LEU      N   2991      -0.47     14.007   ; qtot 1.53
  2992          H    194    LEU     HN   2992       0.31      1.008   ; qtot 1.84
  2993        CT1    194    LEU     CA   2993       0.07     12.011   ; qtot 1.91
  2994        HB1    194    LEU     HA   2994       0.09      1.008   ; qtot 2
  2995        CT2    194    LEU     CB   2995      -0.18     12.011   ; qtot 1.82
  2996        HA2    194    LEU    HB1   2996       0.09      1.008   ; qtot 1.91
  2997        HA2    194    LEU    HB2   2997       0.09      1.008   ; qtot 2
  2998        CT1    194    LEU     CG   2998      -0.09     12.011   ; qtot 1.91
  2999        HA1    194    LEU     HG   2999       0.09      1.008   ; qtot 2
  3000        CT3    194    LEU    CD1   3000      -0.27     12.011   ; qtot 1.73
  3001        HA3    194    LEU   HD11   3001       0.09      1.008   ; qtot 1.82
  3002        HA3    194    LEU   HD12   3002       0.09      1.008   ; qtot 1.91
  3003        HA3    194    LEU   HD13   3003       0.09      1.008   ; qtot 2
  3004        CT3    194    LEU    CD2   3004      -0.27     12.011   ; qtot 1.73
  3005        HA3    194    LEU   HD21   3005       0.09      1.008   ; qtot 1.82
  3006        HA3    194    LEU   HD22   3006       0.09      1.008   ; qtot 1.91
  3007        HA3    194    LEU   HD23   3007       0.09      1.008   ; qtot 2
  3008          C    194    LEU      C   3008       0.51     12.011   ; qtot 2.51
  3009          O    194    LEU      O   3009      -0.51     15.999   ; qtot 2
; residue 195 ARG rtp ARG  q +1.0
  3010        NH1    195    ARG      N   3010      -0.47     14.007   ; qtot 1.53
  3011          H    195    ARG     HN   3011       0.31      1.008   ; qtot 1.84
  3012        CT1    195    ARG     CA   3012       0.07     12.011   ; qtot 1.91
  3013        HB1    195    ARG     HA   3013       0.09      1.008   ; qtot 2
  3014        CT2    195    ARG     CB   3014      -0.18     12.011   ; qtot 1.82
  3015        HA2    195    ARG    HB1   3015       0.09      1.008   ; qtot 1.91
  3016        HA2    195    ARG    HB2   3016       0.09      1.008   ; qtot 2
  3017        CT2    195    ARG     CG   3017      -0.18     12.011   ; qtot 1.82
  3018        HA2    195    ARG    HG1   3018       0.09      1.008   ; qtot 1.91
  3019        HA2    195    ARG    HG2   3019       0.09      1.008   ; qtot 2
  3020        CT2    195    ARG     CD   3020        0.2     12.011   ; qtot 2.2
  3021        HA2    195    ARG    HD1   3021       0.09      1.008   ; qtot 2.29
  3022        HA2    195    ARG    HD2   3022       0.09      1.008   ; qtot 2.38
  3023        NC2    195    ARG     NE   3023       -0.7     14.007   ; qtot 1.68
  3024         HC    195    ARG     HE   3024       0.44      1.008   ; qtot 2.12
  3025          C    195    ARG     CZ   3025       0.64     12.011   ; qtot 2.76
  3026        NC2    195    ARG    NH1   3026       -0.8     14.007   ; qtot 1.96
  3027         HC    195    ARG   HH11   3027       0.46      1.008   ; qtot 2.42
  3028         HC    195    ARG   HH12   3028       0.46      1.008   ; qtot 2.88
  3029        NC2    195    ARG    NH2   3029       -0.8     14.007   ; qtot 2.08
  3030         HC    195    ARG   HH21   3030       0.46      1.008   ; qtot 2.54
  3031         HC    195    ARG   HH22   3031       0.46      1.008   ; qtot 3
  3032          C    195    ARG      C   3032       0.51     12.011   ; qtot 3.51
  3033          O    195    ARG      O   3033      -0.51     15.999   ; qtot 3
; residue 196 MET rtp MET  q  0.0
  3034        NH1    196    MET      N   3034      -0.47     14.007   ; qtot 2.53
  3035          H    196    MET     HN   3035       0.31      1.008   ; qtot 2.84
  3036        CT1    196    MET     CA   3036       0.07     12.011   ; qtot 2.91
  3037        HB1    196    MET     HA   3037       0.09      1.008   ; qtot 3
  3038        CT2    196    MET     CB   3038      -0.18     12.011   ; qtot 2.82
  3039        HA2    196    MET    HB1   3039       0.09      1.008   ; qtot 2.91
  3040        HA2    196    MET    HB2   3040       0.09      1.008   ; qtot 3
  3041        CT2    196    MET     CG   3041      -0.14     12.011   ; qtot 2.86
  3042        HA2    196    MET    HG1   3042       0.09      1.008   ; qtot 2.95
  3043        HA2    196    MET    HG2   3043       0.09      1.008   ; qtot 3.04
  3044          S    196    MET     SD   3044      -0.09      32.06   ; qtot 2.95
  3045        CT3    196    MET     CE   3045      -0.22     12.011   ; qtot 2.73
  3046        HA3    196    MET    HE1   3046       0.09      1.008   ; qtot 2.82
  3047        HA3    196    MET    HE2   3047       0.09      1.008   ; qtot 2.91
  3048        HA3    196    MET    HE3   3048       0.09      1.008   ; qtot 3
  3049          C    196    MET      C   3049       0.51     12.011   ; qtot 3.51
  3050          O    196    MET      O   3050      -0.51     15.999   ; qtot 3
; residue 197 HIS rtp HSE  q  0.0
  3051        NH1    197    HIS      N   3051      -0.47     14.007   ; qtot 2.53
  3052          H    197    HIS     HN   3052       0.31      1.008   ; qtot 2.84
  3053        CT1    197    HIS     CA   3053       0.07     12.011   ; qtot 2.91
  3054        HB1    197    HIS     HA   3054       0.09      1.008   ; qtot 3
  3055        CT2    197    HIS     CB   3055      -0.08     12.011   ; qtot 2.92
  3056        HA2    197    HIS    HB1   3056       0.09      1.008   ; qtot 3.01
  3057        HA2    197    HIS    HB2   3057       0.09      1.008   ; qtot 3.1
  3058        NR2    197    HIS    ND1   3058       -0.7     14.007   ; qtot 2.4
  3059       CPH1    197    HIS     CG   3059       0.22     12.011   ; qtot 2.62
  3060       CPH2    197    HIS    CE1   3060       0.25     12.011   ; qtot 2.87
  3061        HR1    197    HIS    HE1   3061       0.13      1.008   ; qtot 3
  3062        NR1    197    HIS    NE2   3062      -0.36     14.007   ; qtot 2.64
  3063          H    197    HIS    HE2   3063       0.32      1.008   ; qtot 2.96
  3064       CPH1    197    HIS    CD2   3064      -0.05     12.011   ; qtot 2.91
  3065        HR3    197    HIS    HD2   3065       0.09      1.008   ; qtot 3
  3066          C    197    HIS      C   3066       0.51     12.011   ; qtot 3.51
  3067          O    197    HIS      O   3067      -0.51     15.999   ; qtot 3
; residue 198 ARG rtp ARG  q +1.0
  3068        NH1    198    ARG      N   3068      -0.47     14.007   ; qtot 2.53
  3069          H    198    ARG     HN   3069       0.31      1.008   ; qtot 2.84
  3070        CT1    198    ARG     CA   3070       0.07     12.011   ; qtot 2.91
  3071        HB1    198    ARG     HA   3071       0.09      1.008   ; qtot 3
  3072        CT2    198    ARG     CB   3072      -0.18     12.011   ; qtot 2.82
  3073        HA2    198    ARG    HB1   3073       0.09      1.008   ; qtot 2.91
  3074        HA2    198    ARG    HB2   3074       0.09      1.008   ; qtot 3
  3075        CT2    198    ARG     CG   3075      -0.18     12.011   ; qtot 2.82
  3076        HA2    198    ARG    HG1   3076       0.09      1.008   ; qtot 2.91
  3077        HA2    198    ARG    HG2   3077       0.09      1.008   ; qtot 3
  3078        CT2    198    ARG     CD   3078        0.2     12.011   ; qtot 3.2
  3079        HA2    198    ARG    HD1   3079       0.09      1.008   ; qtot 3.29
  3080        HA2    198    ARG    HD2   3080       0.09      1.008   ; qtot 3.38
  3081        NC2    198    ARG     NE   3081       -0.7     14.007   ; qtot 2.68
  3082         HC    198    ARG     HE   3082       0.44      1.008   ; qtot 3.12
  3083          C    198    ARG     CZ   3083       0.64     12.011   ; qtot 3.76
  3084        NC2    198    ARG    NH1   3084       -0.8     14.007   ; qtot 2.96
  3085         HC    198    ARG   HH11   3085       0.46      1.008   ; qtot 3.42
  3086         HC    198    ARG   HH12   3086       0.46      1.008   ; qtot 3.88
  3087        NC2    198    ARG    NH2   3087       -0.8     14.007   ; qtot 3.08
  3088         HC    198    ARG   HH21   3088       0.46      1.008   ; qtot 3.54
  3089         HC    198    ARG   HH22   3089       0.46      1.008   ; qtot 4
  3090          C    198    ARG      C   3090       0.51     12.011   ; qtot 4.51
  3091          O    198    ARG      O   3091      -0.51     15.999   ; qtot 4
; residue 199 GLN rtp GLN  q  0.0
  3092        NH1    199    GLN      N   3092      -0.47     14.007   ; qtot 3.53
  3093          H    199    GLN     HN   3093       0.31      1.008   ; qtot 3.84
  3094        CT1    199    GLN     CA   3094       0.07     12.011   ; qtot 3.91
  3095        HB1    199    GLN     HA   3095       0.09      1.008   ; qtot 4
  3096        CT2    199    GLN     CB   3096      -0.18     12.011   ; qtot 3.82
  3097        HA2    199    GLN    HB1   3097       0.09      1.008   ; qtot 3.91
  3098        HA2    199    GLN    HB2   3098       0.09      1.008   ; qtot 4
  3099        CT2    199    GLN     CG   3099      -0.18     12.011   ; qtot 3.82
  3100        HA2    199    GLN    HG1   3100       0.09      1.008   ; qtot 3.91
  3101        HA2    199    GLN    HG2   3101       0.09      1.008   ; qtot 4
  3102         CC    199    GLN     CD   3102       0.55     12.011   ; qtot 4.55
  3103          O    199    GLN    OE1   3103      -0.55     15.999   ; qtot 4
  3104        NH2    199    GLN    NE2   3104      -0.62     14.007   ; qtot 3.38
  3105          H    199    GLN   HE21   3105       0.32      1.008   ; qtot 3.7
  3106          H    199    GLN   HE22   3106        0.3      1.008   ; qtot 4
  3107          C    199    GLN      C   3107       0.51     12.011   ; qtot 4.51
  3108          O    199    GLN      O   3108      -0.51     15.999   ; qtot 4
; residue 200 ILE rtp ILE  q  0.0
  3109        NH1    200    ILE      N   3109      -0.47     14.007   ; qtot 3.53
  3110          H    200    ILE     HN   3110       0.31      1.008   ; qtot 3.84
  3111        CT1    200    ILE     CA   3111       0.07     12.011   ; qtot 3.91
  3112        HB1    200    ILE     HA   3112       0.09      1.008   ; qtot 4
  3113        CT1    200    ILE     CB   3113      -0.09     12.011   ; qtot 3.91
  3114        HA1    200    ILE     HB   3114       0.09      1.008   ; qtot 4
  3115        CT3    200    ILE    CG2   3115      -0.27     12.011   ; qtot 3.73
  3116        HA3    200    ILE   HG21   3116       0.09      1.008   ; qtot 3.82
  3117        HA3    200    ILE   HG22   3117       0.09      1.008   ; qtot 3.91
  3118        HA3    200    ILE   HG23   3118       0.09      1.008   ; qtot 4
  3119        CT2    200    ILE    CG1   3119      -0.18     12.011   ; qtot 3.82
  3120        HA2    200    ILE   HG11   3120       0.09      1.008   ; qtot 3.91
  3121        HA2    200    ILE   HG12   3121       0.09      1.008   ; qtot 4
  3122        CT3    200    ILE     CD   3122      -0.27     12.011   ; qtot 3.73
  3123        HA3    200    ILE    HD1   3123       0.09      1.008   ; qtot 3.82
  3124        HA3    200    ILE    HD2   3124       0.09      1.008   ; qtot 3.91
  3125        HA3    200    ILE    HD3   3125       0.09      1.008   ; qtot 4
  3126          C    200    ILE      C   3126       0.51     12.011   ; qtot 4.51
  3127          O    200    ILE      O   3127      -0.51     15.999   ; qtot 4
; residue 201 ALA rtp ALA  q  0.0
  3128        NH1    201    ALA      N   3128      -0.47     14.007   ; qtot 3.53
  3129          H    201    ALA     HN   3129       0.31      1.008   ; qtot 3.84
  3130        CT1    201    ALA     CA   3130       0.07     12.011   ; qtot 3.91
  3131        HB1    201    ALA     HA   3131       0.09      1.008   ; qtot 4
  3132        CT3    201    ALA     CB   3132      -0.27     12.011   ; qtot 3.73
  3133        HA3    201    ALA    HB1   3133       0.09      1.008   ; qtot 3.82
  3134        HA3    201    ALA    HB2   3134       0.09      1.008   ; qtot 3.91
  3135        HA3    201    ALA    HB3   3135       0.09      1.008   ; qtot 4
  3136          C    201    ALA      C   3136       0.51     12.011   ; qtot 4.51
  3137          O    201    ALA      O   3137      -0.51     15.999   ; qtot 4
; residue 202 GLY rtp GLY  q  0.0
  3138        NH1    202    GLY      N   3138      -0.47     14.007   ; qtot 3.53
  3139          H    202    GLY     HN   3139       0.31      1.008   ; qtot 3.84
  3140        CT2    202    GLY     CA   3140      -0.02     12.011   ; qtot 3.82
  3141        HB2    202    GLY    HA1   3141       0.09      1.008   ; qtot 3.91
  3142        HB2    202    GLY    HA2   3142       0.09      1.008   ; qtot 4
  3143          C    202    GLY      C   3143       0.51     12.011   ; qtot 4.51
  3144          O    202    GLY      O   3144      -0.51     15.999   ; qtot 4
; residue 203 ALA rtp ALA  q  0.0
  3145        NH1    203    ALA      N   3145      -0.47     14.007   ; qtot 3.53
  3146          H    203    ALA     HN   3146       0.31      1.008   ; qtot 3.84
  3147        CT1    203    ALA     CA   3147       0.07     12.011   ; qtot 3.91
  3148        HB1    203    ALA     HA   3148       0.09      1.008   ; qtot 4
  3149        CT3    203    ALA     CB   3149      -0.27     12.011   ; qtot 3.73
  3150        HA3    203    ALA    HB1   3150       0.09      1.008   ; qtot 3.82
  3151        HA3    203    ALA    HB2   3151       0.09      1.008   ; qtot 3.91
  3152        HA3    203    ALA    HB3   3152       0.09      1.008   ; qtot 4
  3153          C    203    ALA      C   3153       0.51     12.011   ; qtot 4.51
  3154          O    203    ALA      O   3154      -0.51     15.999   ; qtot 4
; residue 204 GLU rtp GLU  q -1.0
  3155        NH1    204    GLU      N   3155      -0.47     14.007   ; qtot 3.53
  3156          H    204    GLU     HN   3156       0.31      1.008   ; qtot 3.84
  3157        CT1    204    GLU     CA   3157       0.07     12.011   ; qtot 3.91
  3158        HB1    204    GLU     HA   3158       0.09      1.008   ; qtot 4
  3159       CT2A    204    GLU     CB   3159      -0.18     12.011   ; qtot 3.82
  3160        HA2    204    GLU    HB1   3160       0.09      1.008   ; qtot 3.91
  3161        HA2    204    GLU    HB2   3161       0.09      1.008   ; qtot 4
  3162        CT2    204    GLU     CG   3162      -0.28     12.011   ; qtot 3.72
  3163        HA2    204    GLU    HG1   3163       0.09      1.008   ; qtot 3.81
  3164        HA2    204    GLU    HG2   3164       0.09      1.008   ; qtot 3.9
  3165         CC    204    GLU     CD   3165       0.62     12.011   ; qtot 4.52
  3166         OC    204    GLU    OE1   3166      -0.76     15.999   ; qtot 3.76
  3167         OC    204    GLU    OE2   3167      -0.76     15.999   ; qtot 3
  3168          C    204    GLU      C   3168       0.51     12.011   ; qtot 3.51
  3169          O    204    GLU      O   3169      -0.51     15.999   ; qtot 3
; residue 205 ILE rtp ILE  q  0.0
  3170        NH1    205    ILE      N   3170      -0.47     14.007   ; qtot 2.53
  3171          H    205    ILE     HN   3171       0.31      1.008   ; qtot 2.84
  3172        CT1    205    ILE     CA   3172       0.07     12.011   ; qtot 2.91
  3173        HB1    205    ILE     HA   3173       0.09      1.008   ; qtot 3
  3174        CT1    205    ILE     CB   3174      -0.09     12.011   ; qtot 2.91
  3175        HA1    205    ILE     HB   3175       0.09      1.008   ; qtot 3
  3176        CT3    205    ILE    CG2   3176      -0.27     12.011   ; qtot 2.73
  3177        HA3    205    ILE   HG21   3177       0.09      1.008   ; qtot 2.82
  3178        HA3    205    ILE   HG22   3178       0.09      1.008   ; qtot 2.91
  3179        HA3    205    ILE   HG23   3179       0.09      1.008   ; qtot 3
  3180        CT2    205    ILE    CG1   3180      -0.18     12.011   ; qtot 2.82
  3181        HA2    205    ILE   HG11   3181       0.09      1.008   ; qtot 2.91
  3182        HA2    205    ILE   HG12   3182       0.09      1.008   ; qtot 3
  3183        CT3    205    ILE     CD   3183      -0.27     12.011   ; qtot 2.73
  3184        HA3    205    ILE    HD1   3184       0.09      1.008   ; qtot 2.82
  3185        HA3    205    ILE    HD2   3185       0.09      1.008   ; qtot 2.91
  3186        HA3    205    ILE    HD3   3186       0.09      1.008   ; qtot 3
  3187          C    205    ILE      C   3187       0.51     12.011   ; qtot 3.51
  3188          O    205    ILE      O   3188      -0.51     15.999   ; qtot 3
; residue 206 GLN rtp GLN  q  0.0
  3189        NH1    206    GLN      N   3189      -0.47     14.007   ; qtot 2.53
  3190          H    206    GLN     HN   3190       0.31      1.008   ; qtot 2.84
  3191        CT1    206    GLN     CA   3191       0.07     12.011   ; qtot 2.91
  3192        HB1    206    GLN     HA   3192       0.09      1.008   ; qtot 3
  3193        CT2    206    GLN     CB   3193      -0.18     12.011   ; qtot 2.82
  3194        HA2    206    GLN    HB1   3194       0.09      1.008   ; qtot 2.91
  3195        HA2    206    GLN    HB2   3195       0.09      1.008   ; qtot 3
  3196        CT2    206    GLN     CG   3196      -0.18     12.011   ; qtot 2.82
  3197        HA2    206    GLN    HG1   3197       0.09      1.008   ; qtot 2.91
  3198        HA2    206    GLN    HG2   3198       0.09      1.008   ; qtot 3
  3199         CC    206    GLN     CD   3199       0.55     12.011   ; qtot 3.55
  3200          O    206    GLN    OE1   3200      -0.55     15.999   ; qtot 3
  3201        NH2    206    GLN    NE2   3201      -0.62     14.007   ; qtot 2.38
  3202          H    206    GLN   HE21   3202       0.32      1.008   ; qtot 2.7
  3203          H    206    GLN   HE22   3203        0.3      1.008   ; qtot 3
  3204          C    206    GLN      C   3204       0.51     12.011   ; qtot 3.51
  3205          O    206    GLN      O   3205      -0.51     15.999   ; qtot 3
; residue 207 MET rtp MET  q  0.0
  3206        NH1    207    MET      N   3206      -0.47     14.007   ; qtot 2.53
  3207          H    207    MET     HN   3207       0.31      1.008   ; qtot 2.84
  3208        CT1    207    MET     CA   3208       0.07     12.011   ; qtot 2.91
  3209        HB1    207    MET     HA   3209       0.09      1.008   ; qtot 3
  3210        CT2    207    MET     CB   3210      -0.18     12.011   ; qtot 2.82
  3211        HA2    207    MET    HB1   3211       0.09      1.008   ; qtot 2.91
  3212        HA2    207    MET    HB2   3212       0.09      1.008   ; qtot 3
  3213        CT2    207    MET     CG   3213      -0.14     12.011   ; qtot 2.86
  3214        HA2    207    MET    HG1   3214       0.09      1.008   ; qtot 2.95
  3215        HA2    207    MET    HG2   3215       0.09      1.008   ; qtot 3.04
  3216          S    207    MET     SD   3216      -0.09      32.06   ; qtot 2.95
  3217        CT3    207    MET     CE   3217      -0.22     12.011   ; qtot 2.73
  3218        HA3    207    MET    HE1   3218       0.09      1.008   ; qtot 2.82
  3219        HA3    207    MET    HE2   3219       0.09      1.008   ; qtot 2.91
  3220        HA3    207    MET    HE3   3220       0.09      1.008   ; qtot 3
  3221          C    207    MET      C   3221       0.51     12.011   ; qtot 3.51
  3222          O    207    MET      O   3222      -0.51     15.999   ; qtot 3
; residue 208 VAL rtp VAL  q  0.0
  3223        NH1    208    VAL      N   3223      -0.47     14.007   ; qtot 2.53
  3224          H    208    VAL     HN   3224       0.31      1.008   ; qtot 2.84
  3225        CT1    208    VAL     CA   3225       0.07     12.011   ; qtot 2.91
  3226        HB1    208    VAL     HA   3226       0.09      1.008   ; qtot 3
  3227        CT1    208    VAL     CB   3227      -0.09     12.011   ; qtot 2.91
  3228        HA1    208    VAL     HB   3228       0.09      1.008   ; qtot 3
  3229        CT3    208    VAL    CG1   3229      -0.27     12.011   ; qtot 2.73
  3230        HA3    208    VAL   HG11   3230       0.09      1.008   ; qtot 2.82
  3231        HA3    208    VAL   HG12   3231       0.09      1.008   ; qtot 2.91
  3232        HA3    208    VAL   HG13   3232       0.09      1.008   ; qtot 3
  3233        CT3    208    VAL    CG2   3233      -0.27     12.011   ; qtot 2.73
  3234        HA3    208    VAL   HG21   3234       0.09      1.008   ; qtot 2.82
  3235        HA3    208    VAL   HG22   3235       0.09      1.008   ; qtot 2.91
  3236        HA3    208    VAL   HG23   3236       0.09      1.008   ; qtot 3
  3237          C    208    VAL      C   3237       0.51     12.011   ; qtot 3.51
  3238          O    208    VAL      O   3238      -0.51     15.999   ; qtot 3
; residue 209 ILE rtp ILE  q  0.0
  3239        NH1    209    ILE      N   3239      -0.47     14.007   ; qtot 2.53
  3240          H    209    ILE     HN   3240       0.31      1.008   ; qtot 2.84
  3241        CT1    209    ILE     CA   3241       0.07     12.011   ; qtot 2.91
  3242        HB1    209    ILE     HA   3242       0.09      1.008   ; qtot 3
  3243        CT1    209    ILE     CB   3243      -0.09     12.011   ; qtot 2.91
  3244        HA1    209    ILE     HB   3244       0.09      1.008   ; qtot 3
  3245        CT3    209    ILE    CG2   3245      -0.27     12.011   ; qtot 2.73
  3246        HA3    209    ILE   HG21   3246       0.09      1.008   ; qtot 2.82
  3247        HA3    209    ILE   HG22   3247       0.09      1.008   ; qtot 2.91
  3248        HA3    209    ILE   HG23   3248       0.09      1.008   ; qtot 3
  3249        CT2    209    ILE    CG1   3249      -0.18     12.011   ; qtot 2.82
  3250        HA2    209    ILE   HG11   3250       0.09      1.008   ; qtot 2.91
  3251        HA2    209    ILE   HG12   3251       0.09      1.008   ; qtot 3
  3252        CT3    209    ILE     CD   3252      -0.27     12.011   ; qtot 2.73
  3253        HA3    209    ILE    HD1   3253       0.09      1.008   ; qtot 2.82
  3254        HA3    209    ILE    HD2   3254       0.09      1.008   ; qtot 2.91
  3255        HA3    209    ILE    HD3   3255       0.09      1.008   ; qtot 3
  3256          C    209    ILE      C   3256       0.51     12.011   ; qtot 3.51
  3257          O    209    ILE      O   3257      -0.51     15.999   ; qtot 3
; residue 210 LEU rtp LEU  q  0.0
  3258        NH1    210    LEU      N   3258      -0.47     14.007   ; qtot 2.53
  3259          H    210    LEU     HN   3259       0.31      1.008   ; qtot 2.84
  3260        CT1    210    LEU     CA   3260       0.07     12.011   ; qtot 2.91
  3261        HB1    210    LEU     HA   3261       0.09      1.008   ; qtot 3
  3262        CT2    210    LEU     CB   3262      -0.18     12.011   ; qtot 2.82
  3263        HA2    210    LEU    HB1   3263       0.09      1.008   ; qtot 2.91
  3264        HA2    210    LEU    HB2   3264       0.09      1.008   ; qtot 3
  3265        CT1    210    LEU     CG   3265      -0.09     12.011   ; qtot 2.91
  3266        HA1    210    LEU     HG   3266       0.09      1.008   ; qtot 3
  3267        CT3    210    LEU    CD1   3267      -0.27     12.011   ; qtot 2.73
  3268        HA3    210    LEU   HD11   3268       0.09      1.008   ; qtot 2.82
  3269        HA3    210    LEU   HD12   3269       0.09      1.008   ; qtot 2.91
  3270        HA3    210    LEU   HD13   3270       0.09      1.008   ; qtot 3
  3271        CT3    210    LEU    CD2   3271      -0.27     12.011   ; qtot 2.73
  3272        HA3    210    LEU   HD21   3272       0.09      1.008   ; qtot 2.82
  3273        HA3    210    LEU   HD22   3273       0.09      1.008   ; qtot 2.91
  3274        HA3    210    LEU   HD23   3274       0.09      1.008   ; qtot 3
  3275          C    210    LEU      C   3275       0.51     12.011   ; qtot 3.51
  3276          O    210    LEU      O   3276      -0.51     15.999   ; qtot 3
; residue 211 LEU rtp LEU  q  0.0
  3277        NH1    211    LEU      N   3277      -0.47     14.007   ; qtot 2.53
  3278          H    211    LEU     HN   3278       0.31      1.008   ; qtot 2.84
  3279        CT1    211    LEU     CA   3279       0.07     12.011   ; qtot 2.91
  3280        HB1    211    LEU     HA   3280       0.09      1.008   ; qtot 3
  3281        CT2    211    LEU     CB   3281      -0.18     12.011   ; qtot 2.82
  3282        HA2    211    LEU    HB1   3282       0.09      1.008   ; qtot 2.91
  3283        HA2    211    LEU    HB2   3283       0.09      1.008   ; qtot 3
  3284        CT1    211    LEU     CG   3284      -0.09     12.011   ; qtot 2.91
  3285        HA1    211    LEU     HG   3285       0.09      1.008   ; qtot 3
  3286        CT3    211    LEU    CD1   3286      -0.27     12.011   ; qtot 2.73
  3287        HA3    211    LEU   HD11   3287       0.09      1.008   ; qtot 2.82
  3288        HA3    211    LEU   HD12   3288       0.09      1.008   ; qtot 2.91
  3289        HA3    211    LEU   HD13   3289       0.09      1.008   ; qtot 3
  3290        CT3    211    LEU    CD2   3290      -0.27     12.011   ; qtot 2.73
  3291        HA3    211    LEU   HD21   3291       0.09      1.008   ; qtot 2.82
  3292        HA3    211    LEU   HD22   3292       0.09      1.008   ; qtot 2.91
  3293        HA3    211    LEU   HD23   3293       0.09      1.008   ; qtot 3
  3294          C    211    LEU      C   3294       0.51     12.011   ; qtot 3.51
  3295          O    211    LEU      O   3295      -0.51     15.999   ; qtot 3
; residue 212 ILE rtp ILE  q  0.0
  3296        NH1    212    ILE      N   3296      -0.47     14.007   ; qtot 2.53
  3297          H    212    ILE     HN   3297       0.31      1.008   ; qtot 2.84
  3298        CT1    212    ILE     CA   3298       0.07     12.011   ; qtot 2.91
  3299        HB1    212    ILE     HA   3299       0.09      1.008   ; qtot 3
  3300        CT1    212    ILE     CB   3300      -0.09     12.011   ; qtot 2.91
  3301        HA1    212    ILE     HB   3301       0.09      1.008   ; qtot 3
  3302        CT3    212    ILE    CG2   3302      -0.27     12.011   ; qtot 2.73
  3303        HA3    212    ILE   HG21   3303       0.09      1.008   ; qtot 2.82
  3304        HA3    212    ILE   HG22   3304       0.09      1.008   ; qtot 2.91
  3305        HA3    212    ILE   HG23   3305       0.09      1.008   ; qtot 3
  3306        CT2    212    ILE    CG1   3306      -0.18     12.011   ; qtot 2.82
  3307        HA2    212    ILE   HG11   3307       0.09      1.008   ; qtot 2.91
  3308        HA2    212    ILE   HG12   3308       0.09      1.008   ; qtot 3
  3309        CT3    212    ILE     CD   3309      -0.27     12.011   ; qtot 2.73
  3310        HA3    212    ILE    HD1   3310       0.09      1.008   ; qtot 2.82
  3311        HA3    212    ILE    HD2   3311       0.09      1.008   ; qtot 2.91
  3312        HA3    212    ILE    HD3   3312       0.09      1.008   ; qtot 3
  3313          C    212    ILE      C   3313       0.51     12.011   ; qtot 3.51
  3314          O    212    ILE      O   3314      -0.51     15.999   ; qtot 3
; residue 213 ALA rtp ALA  q  0.0
  3315        NH1    213    ALA      N   3315      -0.47     14.007   ; qtot 2.53
  3316          H    213    ALA     HN   3316       0.31      1.008   ; qtot 2.84
  3317        CT1    213    ALA     CA   3317       0.07     12.011   ; qtot 2.91
  3318        HB1    213    ALA     HA   3318       0.09      1.008   ; qtot 3
  3319        CT3    213    ALA     CB   3319      -0.27     12.011   ; qtot 2.73
  3320        HA3    213    ALA    HB1   3320       0.09      1.008   ; qtot 2.82
  3321        HA3    213    ALA    HB2   3321       0.09      1.008   ; qtot 2.91
  3322        HA3    213    ALA    HB3   3322       0.09      1.008   ; qtot 3
  3323          C    213    ALA      C   3323       0.51     12.011   ; qtot 3.51
  3324          O    213    ALA      O   3324      -0.51     15.999   ; qtot 3
; residue 214 THR rtp THR  q  0.0
  3325        NH1    214    THR      N   3325      -0.47     14.007   ; qtot 2.53
  3326          H    214    THR     HN   3326       0.31      1.008   ; qtot 2.84
  3327        CT1    214    THR     CA   3327       0.07     12.011   ; qtot 2.91
  3328        HB1    214    THR     HA   3328       0.09      1.008   ; qtot 3
  3329        CT1    214    THR     CB   3329       0.14     12.011   ; qtot 3.14
  3330        HA1    214    THR     HB   3330       0.09      1.008   ; qtot 3.23
  3331        OH1    214    THR    OG1   3331      -0.66     15.999   ; qtot 2.57
  3332          H    214    THR    HG1   3332       0.43      1.008   ; qtot 3
  3333        CT3    214    THR    CG2   3333      -0.27     12.011   ; qtot 2.73
  3334        HA3    214    THR   HG21   3334       0.09      1.008   ; qtot 2.82
  3335        HA3    214    THR   HG22   3335       0.09      1.008   ; qtot 2.91
  3336        HA3    214    THR   HG23   3336       0.09      1.008   ; qtot 3
  3337          C    214    THR      C   3337       0.51     12.011   ; qtot 3.51
  3338          O    214    THR      O   3338      -0.51     15.999   ; qtot 3
; residue 215 SER rtp SER  q  0.0
  3339        NH1    215    SER      N   3339      -0.47     14.007   ; qtot 2.53
  3340          H    215    SER     HN   3340       0.31      1.008   ; qtot 2.84
  3341        CT1    215    SER     CA   3341       0.07     12.011   ; qtot 2.91
  3342        HB1    215    SER     HA   3342       0.09      1.008   ; qtot 3
  3343        CT2    215    SER     CB   3343       0.05     12.011   ; qtot 3.05
  3344        HA2    215    SER    HB1   3344       0.09      1.008   ; qtot 3.14
  3345        HA2    215    SER    HB2   3345       0.09      1.008   ; qtot 3.23
  3346        OH1    215    SER     OG   3346      -0.66     15.999   ; qtot 2.57
  3347          H    215    SER    HG1   3347       0.43      1.008   ; qtot 3
  3348          C    215    SER      C   3348       0.51     12.011   ; qtot 3.51
  3349          O    215    SER      O   3349      -0.51     15.999   ; qtot 3
; residue 216 LEU rtp LEU  q  0.0
  3350        NH1    216    LEU      N   3350      -0.47     14.007   ; qtot 2.53
  3351          H    216    LEU     HN   3351       0.31      1.008   ; qtot 2.84
  3352        CT1    216    LEU     CA   3352       0.07     12.011   ; qtot 2.91
  3353        HB1    216    LEU     HA   3353       0.09      1.008   ; qtot 3
  3354        CT2    216    LEU     CB   3354      -0.18     12.011   ; qtot 2.82
  3355        HA2    216    LEU    HB1   3355       0.09      1.008   ; qtot 2.91
  3356        HA2    216    LEU    HB2   3356       0.09      1.008   ; qtot 3
  3357        CT1    216    LEU     CG   3357      -0.09     12.011   ; qtot 2.91
  3358        HA1    216    LEU     HG   3358       0.09      1.008   ; qtot 3
  3359        CT3    216    LEU    CD1   3359      -0.27     12.011   ; qtot 2.73
  3360        HA3    216    LEU   HD11   3360       0.09      1.008   ; qtot 2.82
  3361        HA3    216    LEU   HD12   3361       0.09      1.008   ; qtot 2.91
  3362        HA3    216    LEU   HD13   3362       0.09      1.008   ; qtot 3
  3363        CT3    216    LEU    CD2   3363      -0.27     12.011   ; qtot 2.73
  3364        HA3    216    LEU   HD21   3364       0.09      1.008   ; qtot 2.82
  3365        HA3    216    LEU   HD22   3365       0.09      1.008   ; qtot 2.91
  3366        HA3    216    LEU   HD23   3366       0.09      1.008   ; qtot 3
  3367          C    216    LEU      C   3367       0.51     12.011   ; qtot 3.51
  3368          O    216    LEU      O   3368      -0.51     15.999   ; qtot 3
; residue 217 VAL rtp VAL  q  0.0
  3369        NH1    217    VAL      N   3369      -0.47     14.007   ; qtot 2.53
  3370          H    217    VAL     HN   3370       0.31      1.008   ; qtot 2.84
  3371        CT1    217    VAL     CA   3371       0.07     12.011   ; qtot 2.91
  3372        HB1    217    VAL     HA   3372       0.09      1.008   ; qtot 3
  3373        CT1    217    VAL     CB   3373      -0.09     12.011   ; qtot 2.91
  3374        HA1    217    VAL     HB   3374       0.09      1.008   ; qtot 3
  3375        CT3    217    VAL    CG1   3375      -0.27     12.011   ; qtot 2.73
  3376        HA3    217    VAL   HG11   3376       0.09      1.008   ; qtot 2.82
  3377        HA3    217    VAL   HG12   3377       0.09      1.008   ; qtot 2.91
  3378        HA3    217    VAL   HG13   3378       0.09      1.008   ; qtot 3
  3379        CT3    217    VAL    CG2   3379      -0.27     12.011   ; qtot 2.73
  3380        HA3    217    VAL   HG21   3380       0.09      1.008   ; qtot 2.82
  3381        HA3    217    VAL   HG22   3381       0.09      1.008   ; qtot 2.91
  3382        HA3    217    VAL   HG23   3382       0.09      1.008   ; qtot 3
  3383          C    217    VAL      C   3383       0.51     12.011   ; qtot 3.51
  3384          O    217    VAL      O   3384      -0.51     15.999   ; qtot 3
; residue 218 VAL rtp VAL  q  0.0
  3385        NH1    218    VAL      N   3385      -0.47     14.007   ; qtot 2.53
  3386          H    218    VAL     HN   3386       0.31      1.008   ; qtot 2.84
  3387        CT1    218    VAL     CA   3387       0.07     12.011   ; qtot 2.91
  3388        HB1    218    VAL     HA   3388       0.09      1.008   ; qtot 3
  3389        CT1    218    VAL     CB   3389      -0.09     12.011   ; qtot 2.91
  3390        HA1    218    VAL     HB   3390       0.09      1.008   ; qtot 3
  3391        CT3    218    VAL    CG1   3391      -0.27     12.011   ; qtot 2.73
  3392        HA3    218    VAL   HG11   3392       0.09      1.008   ; qtot 2.82
  3393        HA3    218    VAL   HG12   3393       0.09      1.008   ; qtot 2.91
  3394        HA3    218    VAL   HG13   3394       0.09      1.008   ; qtot 3
  3395        CT3    218    VAL    CG2   3395      -0.27     12.011   ; qtot 2.73
  3396        HA3    218    VAL   HG21   3396       0.09      1.008   ; qtot 2.82
  3397        HA3    218    VAL   HG22   3397       0.09      1.008   ; qtot 2.91
  3398        HA3    218    VAL   HG23   3398       0.09      1.008   ; qtot 3
  3399          C    218    VAL      C   3399       0.51     12.011   ; qtot 3.51
  3400          O    218    VAL      O   3400      -0.51     15.999   ; qtot 3
; residue 219 LEU rtp LEU  q  0.0
  3401        NH1    219    LEU      N   3401      -0.47     14.007   ; qtot 2.53
  3402          H    219    LEU     HN   3402       0.31      1.008   ; qtot 2.84
  3403        CT1    219    LEU     CA   3403       0.07     12.011   ; qtot 2.91
  3404        HB1    219    LEU     HA   3404       0.09      1.008   ; qtot 3
  3405        CT2    219    LEU     CB   3405      -0.18     12.011   ; qtot 2.82
  3406        HA2    219    LEU    HB1   3406       0.09      1.008   ; qtot 2.91
  3407        HA2    219    LEU    HB2   3407       0.09      1.008   ; qtot 3
  3408        CT1    219    LEU     CG   3408      -0.09     12.011   ; qtot 2.91
  3409        HA1    219    LEU     HG   3409       0.09      1.008   ; qtot 3
  3410        CT3    219    LEU    CD1   3410      -0.27     12.011   ; qtot 2.73
  3411        HA3    219    LEU   HD11   3411       0.09      1.008   ; qtot 2.82
  3412        HA3    219    LEU   HD12   3412       0.09      1.008   ; qtot 2.91
  3413        HA3    219    LEU   HD13   3413       0.09      1.008   ; qtot 3
  3414        CT3    219    LEU    CD2   3414      -0.27     12.011   ; qtot 2.73
  3415        HA3    219    LEU   HD21   3415       0.09      1.008   ; qtot 2.82
  3416        HA3    219    LEU   HD22   3416       0.09      1.008   ; qtot 2.91
  3417        HA3    219    LEU   HD23   3417       0.09      1.008   ; qtot 3
  3418          C    219    LEU      C   3418       0.51     12.011   ; qtot 3.51
  3419          O    219    LEU      O   3419      -0.51     15.999   ; qtot 3
; residue 220 ILE rtp ILE  q  0.0
  3420        NH1    220    ILE      N   3420      -0.47     14.007   ; qtot 2.53
  3421          H    220    ILE     HN   3421       0.31      1.008   ; qtot 2.84
  3422        CT1    220    ILE     CA   3422       0.07     12.011   ; qtot 2.91
  3423        HB1    220    ILE     HA   3423       0.09      1.008   ; qtot 3
  3424        CT1    220    ILE     CB   3424      -0.09     12.011   ; qtot 2.91
  3425        HA1    220    ILE     HB   3425       0.09      1.008   ; qtot 3
  3426        CT3    220    ILE    CG2   3426      -0.27     12.011   ; qtot 2.73
  3427        HA3    220    ILE   HG21   3427       0.09      1.008   ; qtot 2.82
  3428        HA3    220    ILE   HG22   3428       0.09      1.008   ; qtot 2.91
  3429        HA3    220    ILE   HG23   3429       0.09      1.008   ; qtot 3
  3430        CT2    220    ILE    CG1   3430      -0.18     12.011   ; qtot 2.82
  3431        HA2    220    ILE   HG11   3431       0.09      1.008   ; qtot 2.91
  3432        HA2    220    ILE   HG12   3432       0.09      1.008   ; qtot 3
  3433        CT3    220    ILE     CD   3433      -0.27     12.011   ; qtot 2.73
  3434        HA3    220    ILE    HD1   3434       0.09      1.008   ; qtot 2.82
  3435        HA3    220    ILE    HD2   3435       0.09      1.008   ; qtot 2.91
  3436        HA3    220    ILE    HD3   3436       0.09      1.008   ; qtot 3
  3437          C    220    ILE      C   3437       0.51     12.011   ; qtot 3.51
  3438          O    220    ILE      O   3438      -0.51     15.999   ; qtot 3
; residue 221 CYS rtp CYS  q  0.0
  3439        NH1    221    CYS      N   3439      -0.47     14.007   ; qtot 2.53
  3440          H    221    CYS     HN   3440       0.31      1.008   ; qtot 2.84
  3441        CT1    221    CYS     CA   3441       0.07     12.011   ; qtot 2.91
  3442        HB1    221    CYS     HA   3442       0.09      1.008   ; qtot 3
  3443        CT2    221    CYS     CB   3443      -0.11     12.011   ; qtot 2.89
  3444        HA2    221    CYS    HB1   3444       0.09      1.008   ; qtot 2.98
  3445        HA2    221    CYS    HB2   3445       0.09      1.008   ; qtot 3.07
  3446          S    221    CYS     SG   3446      -0.23      32.06   ; qtot 2.84
  3447         HS    221    CYS    HG1   3447       0.16      1.008   ; qtot 3
  3448          C    221    CYS      C   3448       0.51     12.011   ; qtot 3.51
  3449          O    221    CYS      O   3449      -0.51     15.999   ; qtot 3
; residue 222 SER rtp SER  q  0.0
  3450        NH1    222    SER      N   3450      -0.47     14.007   ; qtot 2.53
  3451          H    222    SER     HN   3451       0.31      1.008   ; qtot 2.84
  3452        CT1    222    SER     CA   3452       0.07     12.011   ; qtot 2.91
  3453        HB1    222    SER     HA   3453       0.09      1.008   ; qtot 3
  3454        CT2    222    SER     CB   3454       0.05     12.011   ; qtot 3.05
  3455        HA2    222    SER    HB1   3455       0.09      1.008   ; qtot 3.14
  3456        HA2    222    SER    HB2   3456       0.09      1.008   ; qtot 3.23
  3457        OH1    222    SER     OG   3457      -0.66     15.999   ; qtot 2.57
  3458          H    222    SER    HG1   3458       0.43      1.008   ; qtot 3
  3459          C    222    SER      C   3459       0.51     12.011   ; qtot 3.51
  3460          O    222    SER      O   3460      -0.51     15.999   ; qtot 3
; residue 223 ILE rtp ILE  q  0.0
  3461        NH1    223    ILE      N   3461      -0.47     14.007   ; qtot 2.53
  3462          H    223    ILE     HN   3462       0.31      1.008   ; qtot 2.84
  3463        CT1    223    ILE     CA   3463       0.07     12.011   ; qtot 2.91
  3464        HB1    223    ILE     HA   3464       0.09      1.008   ; qtot 3
  3465        CT1    223    ILE     CB   3465      -0.09     12.011   ; qtot 2.91
  3466        HA1    223    ILE     HB   3466       0.09      1.008   ; qtot 3
  3467        CT3    223    ILE    CG2   3467      -0.27     12.011   ; qtot 2.73
  3468        HA3    223    ILE   HG21   3468       0.09      1.008   ; qtot 2.82
  3469        HA3    223    ILE   HG22   3469       0.09      1.008   ; qtot 2.91
  3470        HA3    223    ILE   HG23   3470       0.09      1.008   ; qtot 3
  3471        CT2    223    ILE    CG1   3471      -0.18     12.011   ; qtot 2.82
  3472        HA2    223    ILE   HG11   3472       0.09      1.008   ; qtot 2.91
  3473        HA2    223    ILE   HG12   3473       0.09      1.008   ; qtot 3
  3474        CT3    223    ILE     CD   3474      -0.27     12.011   ; qtot 2.73
  3475        HA3    223    ILE    HD1   3475       0.09      1.008   ; qtot 2.82
  3476        HA3    223    ILE    HD2   3476       0.09      1.008   ; qtot 2.91
  3477        HA3    223    ILE    HD3   3477       0.09      1.008   ; qtot 3
  3478          C    223    ILE      C   3478       0.51     12.011   ; qtot 3.51
  3479          O    223    ILE      O   3479      -0.51     15.999   ; qtot 3
; residue 224 PRO rtp PRO  q  0.0
  3480          N    224    PRO      N   3480      -0.29     14.007   ; qtot 2.71
  3481        CP3    224    PRO     CD   3481          0     12.011   ; qtot 2.71
  3482        HA2    224    PRO    HD1   3482       0.09      1.008   ; qtot 2.8
  3483        HA2    224    PRO    HD2   3483       0.09      1.008   ; qtot 2.89
  3484        CP1    224    PRO     CA   3484       0.02     12.011   ; qtot 2.91
  3485        HB1    224    PRO     HA   3485       0.09      1.008   ; qtot 3
  3486        CP2    224    PRO     CB   3486      -0.18     12.011   ; qtot 2.82
  3487        HA2    224    PRO    HB1   3487       0.09      1.008   ; qtot 2.91
  3488        HA2    224    PRO    HB2   3488       0.09      1.008   ; qtot 3
  3489        CP2    224    PRO     CG   3489      -0.18     12.011   ; qtot 2.82
  3490        HA2    224    PRO    HG1   3490       0.09      1.008   ; qtot 2.91
  3491        HA2    224    PRO    HG2   3491       0.09      1.008   ; qtot 3
  3492          C    224    PRO      C   3492       0.51     12.011   ; qtot 3.51
  3493          O    224    PRO      O   3493      -0.51     15.999   ; qtot 3
; residue 225 LEU rtp LEU  q  0.0
  3494        NH1    225    LEU      N   3494      -0.47     14.007   ; qtot 2.53
  3495          H    225    LEU     HN   3495       0.31      1.008   ; qtot 2.84
  3496        CT1    225    LEU     CA   3496       0.07     12.011   ; qtot 2.91
  3497        HB1    225    LEU     HA   3497       0.09      1.008   ; qtot 3
  3498        CT2    225    LEU     CB   3498      -0.18     12.011   ; qtot 2.82
  3499        HA2    225    LEU    HB1   3499       0.09      1.008   ; qtot 2.91
  3500        HA2    225    LEU    HB2   3500       0.09      1.008   ; qtot 3
  3501        CT1    225    LEU     CG   3501      -0.09     12.011   ; qtot 2.91
  3502        HA1    225    LEU     HG   3502       0.09      1.008   ; qtot 3
  3503        CT3    225    LEU    CD1   3503      -0.27     12.011   ; qtot 2.73
  3504        HA3    225    LEU   HD11   3504       0.09      1.008   ; qtot 2.82
  3505        HA3    225    LEU   HD12   3505       0.09      1.008   ; qtot 2.91
  3506        HA3    225    LEU   HD13   3506       0.09      1.008   ; qtot 3
  3507        CT3    225    LEU    CD2   3507      -0.27     12.011   ; qtot 2.73
  3508        HA3    225    LEU   HD21   3508       0.09      1.008   ; qtot 2.82
  3509        HA3    225    LEU   HD22   3509       0.09      1.008   ; qtot 2.91
  3510        HA3    225    LEU   HD23   3510       0.09      1.008   ; qtot 3
  3511          C    225    LEU      C   3511       0.51     12.011   ; qtot 3.51
  3512          O    225    LEU      O   3512      -0.51     15.999   ; qtot 3
; residue 226 VAL rtp VAL  q  0.0
  3513        NH1    226    VAL      N   3513      -0.47     14.007   ; qtot 2.53
  3514          H    226    VAL     HN   3514       0.31      1.008   ; qtot 2.84
  3515        CT1    226    VAL     CA   3515       0.07     12.011   ; qtot 2.91
  3516        HB1    226    VAL     HA   3516       0.09      1.008   ; qtot 3
  3517        CT1    226    VAL     CB   3517      -0.09     12.011   ; qtot 2.91
  3518        HA1    226    VAL     HB   3518       0.09      1.008   ; qtot 3
  3519        CT3    226    VAL    CG1   3519      -0.27     12.011   ; qtot 2.73
  3520        HA3    226    VAL   HG11   3520       0.09      1.008   ; qtot 2.82
  3521        HA3    226    VAL   HG12   3521       0.09      1.008   ; qtot 2.91
  3522        HA3    226    VAL   HG13   3522       0.09      1.008   ; qtot 3
  3523        CT3    226    VAL    CG2   3523      -0.27     12.011   ; qtot 2.73
  3524        HA3    226    VAL   HG21   3524       0.09      1.008   ; qtot 2.82
  3525        HA3    226    VAL   HG22   3525       0.09      1.008   ; qtot 2.91
  3526        HA3    226    VAL   HG23   3526       0.09      1.008   ; qtot 3
  3527          C    226    VAL      C   3527       0.51     12.011   ; qtot 3.51
  3528          O    226    VAL      O   3528      -0.51     15.999   ; qtot 3
; residue 227 VAL rtp VAL  q  0.0
  3529        NH1    227    VAL      N   3529      -0.47     14.007   ; qtot 2.53
  3530          H    227    VAL     HN   3530       0.31      1.008   ; qtot 2.84
  3531        CT1    227    VAL     CA   3531       0.07     12.011   ; qtot 2.91
  3532        HB1    227    VAL     HA   3532       0.09      1.008   ; qtot 3
  3533        CT1    227    VAL     CB   3533      -0.09     12.011   ; qtot 2.91
  3534        HA1    227    VAL     HB   3534       0.09      1.008   ; qtot 3
  3535        CT3    227    VAL    CG1   3535      -0.27     12.011   ; qtot 2.73
  3536        HA3    227    VAL   HG11   3536       0.09      1.008   ; qtot 2.82
  3537        HA3    227    VAL   HG12   3537       0.09      1.008   ; qtot 2.91
  3538        HA3    227    VAL   HG13   3538       0.09      1.008   ; qtot 3
  3539        CT3    227    VAL    CG2   3539      -0.27     12.011   ; qtot 2.73
  3540        HA3    227    VAL   HG21   3540       0.09      1.008   ; qtot 2.82
  3541        HA3    227    VAL   HG22   3541       0.09      1.008   ; qtot 2.91
  3542        HA3    227    VAL   HG23   3542       0.09      1.008   ; qtot 3
  3543          C    227    VAL      C   3543       0.51     12.011   ; qtot 3.51
  3544          O    227    VAL      O   3544      -0.51     15.999   ; qtot 3
; residue 228 ARG rtp ARG  q +1.0
  3545        NH1    228    ARG      N   3545      -0.47     14.007   ; qtot 2.53
  3546          H    228    ARG     HN   3546       0.31      1.008   ; qtot 2.84
  3547        CT1    228    ARG     CA   3547       0.07     12.011   ; qtot 2.91
  3548        HB1    228    ARG     HA   3548       0.09      1.008   ; qtot 3
  3549        CT2    228    ARG     CB   3549      -0.18     12.011   ; qtot 2.82
  3550        HA2    228    ARG    HB1   3550       0.09      1.008   ; qtot 2.91
  3551        HA2    228    ARG    HB2   3551       0.09      1.008   ; qtot 3
  3552        CT2    228    ARG     CG   3552      -0.18     12.011   ; qtot 2.82
  3553        HA2    228    ARG    HG1   3553       0.09      1.008   ; qtot 2.91
  3554        HA2    228    ARG    HG2   3554       0.09      1.008   ; qtot 3
  3555        CT2    228    ARG     CD   3555        0.2     12.011   ; qtot 3.2
  3556        HA2    228    ARG    HD1   3556       0.09      1.008   ; qtot 3.29
  3557        HA2    228    ARG    HD2   3557       0.09      1.008   ; qtot 3.38
  3558        NC2    228    ARG     NE   3558       -0.7     14.007   ; qtot 2.68
  3559         HC    228    ARG     HE   3559       0.44      1.008   ; qtot 3.12
  3560          C    228    ARG     CZ   3560       0.64     12.011   ; qtot 3.76
  3561        NC2    228    ARG    NH1   3561       -0.8     14.007   ; qtot 2.96
  3562         HC    228    ARG   HH11   3562       0.46      1.008   ; qtot 3.42
  3563         HC    228    ARG   HH12   3563       0.46      1.008   ; qtot 3.88
  3564        NC2    228    ARG    NH2   3564       -0.8     14.007   ; qtot 3.08
  3565         HC    228    ARG   HH21   3565       0.46      1.008   ; qtot 3.54
  3566         HC    228    ARG   HH22   3566       0.46      1.008   ; qtot 4
  3567          C    228    ARG      C   3567       0.51     12.011   ; qtot 4.51
  3568          O    228    ARG      O   3568      -0.51     15.999   ; qtot 4
; residue 229 VAL rtp VAL  q  0.0
  3569        NH1    229    VAL      N   3569      -0.47     14.007   ; qtot 3.53
  3570          H    229    VAL     HN   3570       0.31      1.008   ; qtot 3.84
  3571        CT1    229    VAL     CA   3571       0.07     12.011   ; qtot 3.91
  3572        HB1    229    VAL     HA   3572       0.09      1.008   ; qtot 4
  3573        CT1    229    VAL     CB   3573      -0.09     12.011   ; qtot 3.91
  3574        HA1    229    VAL     HB   3574       0.09      1.008   ; qtot 4
  3575        CT3    229    VAL    CG1   3575      -0.27     12.011   ; qtot 3.73
  3576        HA3    229    VAL   HG11   3576       0.09      1.008   ; qtot 3.82
  3577        HA3    229    VAL   HG12   3577       0.09      1.008   ; qtot 3.91
  3578        HA3    229    VAL   HG13   3578       0.09      1.008   ; qtot 4
  3579        CT3    229    VAL    CG2   3579      -0.27     12.011   ; qtot 3.73
  3580        HA3    229    VAL   HG21   3580       0.09      1.008   ; qtot 3.82
  3581        HA3    229    VAL   HG22   3581       0.09      1.008   ; qtot 3.91
  3582        HA3    229    VAL   HG23   3582       0.09      1.008   ; qtot 4
  3583          C    229    VAL      C   3583       0.51     12.011   ; qtot 4.51
  3584          O    229    VAL      O   3584      -0.51     15.999   ; qtot 4
; residue 230 PHE rtp PHE  q  0.0
  3585        NH1    230    PHE      N   3585      -0.47     14.007   ; qtot 3.53
  3586          H    230    PHE     HN   3586       0.31      1.008   ; qtot 3.84
  3587        CT1    230    PHE     CA   3587       0.07     12.011   ; qtot 3.91
  3588        HB1    230    PHE     HA   3588       0.09      1.008   ; qtot 4
  3589        CT2    230    PHE     CB   3589      -0.18     12.011   ; qtot 3.82
  3590        HA2    230    PHE    HB1   3590       0.09      1.008   ; qtot 3.91
  3591        HA2    230    PHE    HB2   3591       0.09      1.008   ; qtot 4
  3592         CA    230    PHE     CG   3592          0     12.011   ; qtot 4
  3593         CA    230    PHE    CD1   3593     -0.115     12.011   ; qtot 3.885
  3594         HP    230    PHE    HD1   3594      0.115      1.008   ; qtot 4
  3595         CA    230    PHE    CE1   3595     -0.115     12.011   ; qtot 3.885
  3596         HP    230    PHE    HE1   3596      0.115      1.008   ; qtot 4
  3597         CA    230    PHE     CZ   3597     -0.115     12.011   ; qtot 3.885
  3598         HP    230    PHE     HZ   3598      0.115      1.008   ; qtot 4
  3599         CA    230    PHE    CD2   3599     -0.115     12.011   ; qtot 3.885
  3600         HP    230    PHE    HD2   3600      0.115      1.008   ; qtot 4
  3601         CA    230    PHE    CE2   3601     -0.115     12.011   ; qtot 3.885
  3602         HP    230    PHE    HE2   3602      0.115      1.008   ; qtot 4
  3603          C    230    PHE      C   3603       0.51     12.011   ; qtot 4.51
  3604          O    230    PHE      O   3604      -0.51     15.999   ; qtot 4
; residue 231 VAL rtp VAL  q  0.0
  3605        NH1    231    VAL      N   3605      -0.47     14.007   ; qtot 3.53
  3606          H    231    VAL     HN   3606       0.31      1.008   ; qtot 3.84
  3607        CT1    231    VAL     CA   3607       0.07     12.011   ; qtot 3.91
  3608        HB1    231    VAL     HA   3608       0.09      1.008   ; qtot 4
  3609        CT1    231    VAL     CB   3609      -0.09     12.011   ; qtot 3.91
  3610        HA1    231    VAL     HB   3610       0.09      1.008   ; qtot 4
  3611        CT3    231    VAL    CG1   3611      -0.27     12.011   ; qtot 3.73
  3612        HA3    231    VAL   HG11   3612       0.09      1.008   ; qtot 3.82
  3613        HA3    231    VAL   HG12   3613       0.09      1.008   ; qtot 3.91
  3614        HA3    231    VAL   HG13   3614       0.09      1.008   ; qtot 4
  3615        CT3    231    VAL    CG2   3615      -0.27     12.011   ; qtot 3.73
  3616        HA3    231    VAL   HG21   3616       0.09      1.008   ; qtot 3.82
  3617        HA3    231    VAL   HG22   3617       0.09      1.008   ; qtot 3.91
  3618        HA3    231    VAL   HG23   3618       0.09      1.008   ; qtot 4
  3619          C    231    VAL      C   3619       0.51     12.011   ; qtot 4.51
  3620          O    231    VAL      O   3620      -0.51     15.999   ; qtot 4
; residue 232 ASN rtp ASN  q  0.0
  3621        NH1    232    ASN      N   3621      -0.47     14.007   ; qtot 3.53
  3622          H    232    ASN     HN   3622       0.31      1.008   ; qtot 3.84
  3623        CT1    232    ASN     CA   3623       0.07     12.011   ; qtot 3.91
  3624        HB1    232    ASN     HA   3624       0.09      1.008   ; qtot 4
  3625        CT2    232    ASN     CB   3625      -0.18     12.011   ; qtot 3.82
  3626        HA2    232    ASN    HB1   3626       0.09      1.008   ; qtot 3.91
  3627        HA2    232    ASN    HB2   3627       0.09      1.008   ; qtot 4
  3628         CC    232    ASN     CG   3628       0.55     12.011   ; qtot 4.55
  3629          O    232    ASN    OD1   3629      -0.55     15.999   ; qtot 4
  3630        NH2    232    ASN    ND2   3630      -0.62     14.007   ; qtot 3.38
  3631          H    232    ASN   HD21   3631       0.32      1.008   ; qtot 3.7
  3632          H    232    ASN   HD22   3632        0.3      1.008   ; qtot 4
  3633          C    232    ASN      C   3633       0.51     12.011   ; qtot 4.51
  3634          O    232    ASN      O   3634      -0.51     15.999   ; qtot 4
; residue 233 GLN rtp GLN  q  0.0
  3635        NH1    233    GLN      N   3635      -0.47     14.007   ; qtot 3.53
  3636          H    233    GLN     HN   3636       0.31      1.008   ; qtot 3.84
  3637        CT1    233    GLN     CA   3637       0.07     12.011   ; qtot 3.91
  3638        HB1    233    GLN     HA   3638       0.09      1.008   ; qtot 4
  3639        CT2    233    GLN     CB   3639      -0.18     12.011   ; qtot 3.82
  3640        HA2    233    GLN    HB1   3640       0.09      1.008   ; qtot 3.91
  3641        HA2    233    GLN    HB2   3641       0.09      1.008   ; qtot 4
  3642        CT2    233    GLN     CG   3642      -0.18     12.011   ; qtot 3.82
  3643        HA2    233    GLN    HG1   3643       0.09      1.008   ; qtot 3.91
  3644        HA2    233    GLN    HG2   3644       0.09      1.008   ; qtot 4
  3645         CC    233    GLN     CD   3645       0.55     12.011   ; qtot 4.55
  3646          O    233    GLN    OE1   3646      -0.55     15.999   ; qtot 4
  3647        NH2    233    GLN    NE2   3647      -0.62     14.007   ; qtot 3.38
  3648          H    233    GLN   HE21   3648       0.32      1.008   ; qtot 3.7
  3649          H    233    GLN   HE22   3649        0.3      1.008   ; qtot 4
  3650          C    233    GLN      C   3650       0.51     12.011   ; qtot 4.51
  3651          O    233    GLN      O   3651      -0.51     15.999   ; qtot 4
; residue 234 LEU rtp LEU  q  0.0
  3652        NH1    234    LEU      N   3652      -0.47     14.007   ; qtot 3.53
  3653          H    234    LEU     HN   3653       0.31      1.008   ; qtot 3.84
  3654        CT1    234    LEU     CA   3654       0.07     12.011   ; qtot 3.91
  3655        HB1    234    LEU     HA   3655       0.09      1.008   ; qtot 4
  3656        CT2    234    LEU     CB   3656      -0.18     12.011   ; qtot 3.82
  3657        HA2    234    LEU    HB1   3657       0.09      1.008   ; qtot 3.91
  3658        HA2    234    LEU    HB2   3658       0.09      1.008   ; qtot 4
  3659        CT1    234    LEU     CG   3659      -0.09     12.011   ; qtot 3.91
  3660        HA1    234    LEU     HG   3660       0.09      1.008   ; qtot 4
  3661        CT3    234    LEU    CD1   3661      -0.27     12.011   ; qtot 3.73
  3662        HA3    234    LEU   HD11   3662       0.09      1.008   ; qtot 3.82
  3663        HA3    234    LEU   HD12   3663       0.09      1.008   ; qtot 3.91
  3664        HA3    234    LEU   HD13   3664       0.09      1.008   ; qtot 4
  3665        CT3    234    LEU    CD2   3665      -0.27     12.011   ; qtot 3.73
  3666        HA3    234    LEU   HD21   3666       0.09      1.008   ; qtot 3.82
  3667        HA3    234    LEU   HD22   3667       0.09      1.008   ; qtot 3.91
  3668        HA3    234    LEU   HD23   3668       0.09      1.008   ; qtot 4
  3669          C    234    LEU      C   3669       0.51     12.011   ; qtot 4.51
  3670          O    234    LEU      O   3670      -0.51     15.999   ; qtot 4
; residue 235 TYR rtp TYR  q  0.0
  3671        NH1    235    TYR      N   3671      -0.47     14.007   ; qtot 3.53
  3672          H    235    TYR     HN   3672       0.31      1.008   ; qtot 3.84
  3673        CT1    235    TYR     CA   3673       0.07     12.011   ; qtot 3.91
  3674        HB1    235    TYR     HA   3674       0.09      1.008   ; qtot 4
  3675        CT2    235    TYR     CB   3675      -0.18     12.011   ; qtot 3.82
  3676        HA2    235    TYR    HB1   3676       0.09      1.008   ; qtot 3.91
  3677        HA2    235    TYR    HB2   3677       0.09      1.008   ; qtot 4
  3678         CA    235    TYR     CG   3678          0     12.011   ; qtot 4
  3679         CA    235    TYR    CD1   3679     -0.115     12.011   ; qtot 3.885
  3680         HP    235    TYR    HD1   3680      0.115      1.008   ; qtot 4
  3681         CA    235    TYR    CE1   3681     -0.115     12.011   ; qtot 3.885
  3682         HP    235    TYR    HE1   3682      0.115      1.008   ; qtot 4
  3683         CA    235    TYR     CZ   3683       0.11     12.011   ; qtot 4.11
  3684        OH1    235    TYR     OH   3684      -0.54     15.999   ; qtot 3.57
  3685          H    235    TYR     HH   3685       0.43      1.008   ; qtot 4
  3686         CA    235    TYR    CD2   3686     -0.115     12.011   ; qtot 3.885
  3687         HP    235    TYR    HD2   3687      0.115      1.008   ; qtot 4
  3688         CA    235    TYR    CE2   3688     -0.115     12.011   ; qtot 3.885
  3689         HP    235    TYR    HE2   3689      0.115      1.008   ; qtot 4
  3690          C    235    TYR      C   3690       0.51     12.011   ; qtot 4.51
  3691          O    235    TYR      O   3691      -0.51     15.999   ; qtot 4
; residue 236 GLN rtp GLN  q  0.0
  3692        NH1    236    GLN      N   3692      -0.47     14.007   ; qtot 3.53
  3693          H    236    GLN     HN   3693       0.31      1.008   ; qtot 3.84
  3694        CT1    236    GLN     CA   3694       0.07     12.011   ; qtot 3.91
  3695        HB1    236    GLN     HA   3695       0.09      1.008   ; qtot 4
  3696        CT2    236    GLN     CB   3696      -0.18     12.011   ; qtot 3.82
  3697        HA2    236    GLN    HB1   3697       0.09      1.008   ; qtot 3.91
  3698        HA2    236    GLN    HB2   3698       0.09      1.008   ; qtot 4
  3699        CT2    236    GLN     CG   3699      -0.18     12.011   ; qtot 3.82
  3700        HA2    236    GLN    HG1   3700       0.09      1.008   ; qtot 3.91
  3701        HA2    236    GLN    HG2   3701       0.09      1.008   ; qtot 4
  3702         CC    236    GLN     CD   3702       0.55     12.011   ; qtot 4.55
  3703          O    236    GLN    OE1   3703      -0.55     15.999   ; qtot 4
  3704        NH2    236    GLN    NE2   3704      -0.62     14.007   ; qtot 3.38
  3705          H    236    GLN   HE21   3705       0.32      1.008   ; qtot 3.7
  3706          H    236    GLN   HE22   3706        0.3      1.008   ; qtot 4
  3707          C    236    GLN      C   3707       0.51     12.011   ; qtot 4.51
  3708          O    236    GLN      O   3708      -0.51     15.999   ; qtot 4
; residue 237 PRO rtp PRO  q  0.0
  3709          N    237    PRO      N   3709      -0.29     14.007   ; qtot 3.71
  3710        CP3    237    PRO     CD   3710          0     12.011   ; qtot 3.71
  3711        HA2    237    PRO    HD1   3711       0.09      1.008   ; qtot 3.8
  3712        HA2    237    PRO    HD2   3712       0.09      1.008   ; qtot 3.89
  3713        CP1    237    PRO     CA   3713       0.02     12.011   ; qtot 3.91
  3714        HB1    237    PRO     HA   3714       0.09      1.008   ; qtot 4
  3715        CP2    237    PRO     CB   3715      -0.18     12.011   ; qtot 3.82
  3716        HA2    237    PRO    HB1   3716       0.09      1.008   ; qtot 3.91
  3717        HA2    237    PRO    HB2   3717       0.09      1.008   ; qtot 4
  3718        CP2    237    PRO     CG   3718      -0.18     12.011   ; qtot 3.82
  3719        HA2    237    PRO    HG1   3719       0.09      1.008   ; qtot 3.91
  3720        HA2    237    PRO    HG2   3720       0.09      1.008   ; qtot 4
  3721          C    237    PRO      C   3721       0.51     12.011   ; qtot 4.51
  3722          O    237    PRO      O   3722      -0.51     15.999   ; qtot 4
; residue 238 SER rtp SER  q  0.0
  3723        NH1    238    SER      N   3723      -0.47     14.007   ; qtot 3.53
  3724          H    238    SER     HN   3724       0.31      1.008   ; qtot 3.84
  3725        CT1    238    SER     CA   3725       0.07     12.011   ; qtot 3.91
  3726        HB1    238    SER     HA   3726       0.09      1.008   ; qtot 4
  3727        CT2    238    SER     CB   3727       0.05     12.011   ; qtot 4.05
  3728        HA2    238    SER    HB1   3728       0.09      1.008   ; qtot 4.14
  3729        HA2    238    SER    HB2   3729       0.09      1.008   ; qtot 4.23
  3730        OH1    238    SER     OG   3730      -0.66     15.999   ; qtot 3.57
  3731          H    238    SER    HG1   3731       0.43      1.008   ; qtot 4
  3732          C    238    SER      C   3732       0.51     12.011   ; qtot 4.51
  3733          O    238    SER      O   3733      -0.51     15.999   ; qtot 4
; residue 239 LEU rtp LEU  q  0.0
  3734        NH1    239    LEU      N   3734      -0.47     14.007   ; qtot 3.53
  3735          H    239    LEU     HN   3735       0.31      1.008   ; qtot 3.84
  3736        CT1    239    LEU     CA   3736       0.07     12.011   ; qtot 3.91
  3737        HB1    239    LEU     HA   3737       0.09      1.008   ; qtot 4
  3738        CT2    239    LEU     CB   3738      -0.18     12.011   ; qtot 3.82
  3739        HA2    239    LEU    HB1   3739       0.09      1.008   ; qtot 3.91
  3740        HA2    239    LEU    HB2   3740       0.09      1.008   ; qtot 4
  3741        CT1    239    LEU     CG   3741      -0.09     12.011   ; qtot 3.91
  3742        HA1    239    LEU     HG   3742       0.09      1.008   ; qtot 4
  3743        CT3    239    LEU    CD1   3743      -0.27     12.011   ; qtot 3.73
  3744        HA3    239    LEU   HD11   3744       0.09      1.008   ; qtot 3.82
  3745        HA3    239    LEU   HD12   3745       0.09      1.008   ; qtot 3.91
  3746        HA3    239    LEU   HD13   3746       0.09      1.008   ; qtot 4
  3747        CT3    239    LEU    CD2   3747      -0.27     12.011   ; qtot 3.73
  3748        HA3    239    LEU   HD21   3748       0.09      1.008   ; qtot 3.82
  3749        HA3    239    LEU   HD22   3749       0.09      1.008   ; qtot 3.91
  3750        HA3    239    LEU   HD23   3750       0.09      1.008   ; qtot 4
  3751          C    239    LEU      C   3751       0.51     12.011   ; qtot 4.51
  3752          O    239    LEU      O   3752      -0.51     15.999   ; qtot 4
; residue 240 GLU rtp GLU  q -1.0
  3753        NH1    240    GLU      N   3753      -0.47     14.007   ; qtot 3.53
  3754          H    240    GLU     HN   3754       0.31      1.008   ; qtot 3.84
  3755        CT1    240    GLU     CA   3755       0.07     12.011   ; qtot 3.91
  3756        HB1    240    GLU     HA   3756       0.09      1.008   ; qtot 4
  3757       CT2A    240    GLU     CB   3757      -0.18     12.011   ; qtot 3.82
  3758        HA2    240    GLU    HB1   3758       0.09      1.008   ; qtot 3.91
  3759        HA2    240    GLU    HB2   3759       0.09      1.008   ; qtot 4
  3760        CT2    240    GLU     CG   3760      -0.28     12.011   ; qtot 3.72
  3761        HA2    240    GLU    HG1   3761       0.09      1.008   ; qtot 3.81
  3762        HA2    240    GLU    HG2   3762       0.09      1.008   ; qtot 3.9
  3763         CC    240    GLU     CD   3763       0.62     12.011   ; qtot 4.52
  3764         OC    240    GLU    OE1   3764      -0.76     15.999   ; qtot 3.76
  3765         OC    240    GLU    OE2   3765      -0.76     15.999   ; qtot 3
  3766          C    240    GLU      C   3766       0.51     12.011   ; qtot 3.51
  3767          O    240    GLU      O   3767      -0.51     15.999   ; qtot 3
; residue 241 ARG rtp ARG  q +1.0
  3768        NH1    241    ARG      N   3768      -0.47     14.007   ; qtot 2.53
  3769          H    241    ARG     HN   3769       0.31      1.008   ; qtot 2.84
  3770        CT1    241    ARG     CA   3770       0.07     12.011   ; qtot 2.91
  3771        HB1    241    ARG     HA   3771       0.09      1.008   ; qtot 3
  3772        CT2    241    ARG     CB   3772      -0.18     12.011   ; qtot 2.82
  3773        HA2    241    ARG    HB1   3773       0.09      1.008   ; qtot 2.91
  3774        HA2    241    ARG    HB2   3774       0.09      1.008   ; qtot 3
  3775        CT2    241    ARG     CG   3775      -0.18     12.011   ; qtot 2.82
  3776        HA2    241    ARG    HG1   3776       0.09      1.008   ; qtot 2.91
  3777        HA2    241    ARG    HG2   3777       0.09      1.008   ; qtot 3
  3778        CT2    241    ARG     CD   3778        0.2     12.011   ; qtot 3.2
  3779        HA2    241    ARG    HD1   3779       0.09      1.008   ; qtot 3.29
  3780        HA2    241    ARG    HD2   3780       0.09      1.008   ; qtot 3.38
  3781        NC2    241    ARG     NE   3781       -0.7     14.007   ; qtot 2.68
  3782         HC    241    ARG     HE   3782       0.44      1.008   ; qtot 3.12
  3783          C    241    ARG     CZ   3783       0.64     12.011   ; qtot 3.76
  3784        NC2    241    ARG    NH1   3784       -0.8     14.007   ; qtot 2.96
  3785         HC    241    ARG   HH11   3785       0.46      1.008   ; qtot 3.42
  3786         HC    241    ARG   HH12   3786       0.46      1.008   ; qtot 3.88
  3787        NC2    241    ARG    NH2   3787       -0.8     14.007   ; qtot 3.08
  3788         HC    241    ARG   HH21   3788       0.46      1.008   ; qtot 3.54
  3789         HC    241    ARG   HH22   3789       0.46      1.008   ; qtot 4
  3790          C    241    ARG      C   3790       0.51     12.011   ; qtot 4.51
  3791          O    241    ARG      O   3791      -0.51     15.999   ; qtot 4
; residue 242 GLU rtp GLU  q -1.0
  3792        NH1    242    GLU      N   3792      -0.47     14.007   ; qtot 3.53
  3793          H    242    GLU     HN   3793       0.31      1.008   ; qtot 3.84
  3794        CT1    242    GLU     CA   3794       0.07     12.011   ; qtot 3.91
  3795        HB1    242    GLU     HA   3795       0.09      1.008   ; qtot 4
  3796       CT2A    242    GLU     CB   3796      -0.18     12.011   ; qtot 3.82
  3797        HA2    242    GLU    HB1   3797       0.09      1.008   ; qtot 3.91
  3798        HA2    242    GLU    HB2   3798       0.09      1.008   ; qtot 4
  3799        CT2    242    GLU     CG   3799      -0.28     12.011   ; qtot 3.72
  3800        HA2    242    GLU    HG1   3800       0.09      1.008   ; qtot 3.81
  3801        HA2    242    GLU    HG2   3801       0.09      1.008   ; qtot 3.9
  3802         CC    242    GLU     CD   3802       0.62     12.011   ; qtot 4.52
  3803         OC    242    GLU    OE1   3803      -0.76     15.999   ; qtot 3.76
  3804         OC    242    GLU    OE2   3804      -0.76     15.999   ; qtot 3
  3805          C    242    GLU      C   3805       0.51     12.011   ; qtot 3.51
  3806          O    242    GLU      O   3806      -0.51     15.999   ; qtot 3
; residue 243 VAL rtp VAL  q  0.0
  3807        NH1    243    VAL      N   3807      -0.47     14.007   ; qtot 2.53
  3808          H    243    VAL     HN   3808       0.31      1.008   ; qtot 2.84
  3809        CT1    243    VAL     CA   3809       0.07     12.011   ; qtot 2.91
  3810        HB1    243    VAL     HA   3810       0.09      1.008   ; qtot 3
  3811        CT1    243    VAL     CB   3811      -0.09     12.011   ; qtot 2.91
  3812        HA1    243    VAL     HB   3812       0.09      1.008   ; qtot 3
  3813        CT3    243    VAL    CG1   3813      -0.27     12.011   ; qtot 2.73
  3814        HA3    243    VAL   HG11   3814       0.09      1.008   ; qtot 2.82
  3815        HA3    243    VAL   HG12   3815       0.09      1.008   ; qtot 2.91
  3816        HA3    243    VAL   HG13   3816       0.09      1.008   ; qtot 3
  3817        CT3    243    VAL    CG2   3817      -0.27     12.011   ; qtot 2.73
  3818        HA3    243    VAL   HG21   3818       0.09      1.008   ; qtot 2.82
  3819        HA3    243    VAL   HG22   3819       0.09      1.008   ; qtot 2.91
  3820        HA3    243    VAL   HG23   3820       0.09      1.008   ; qtot 3
  3821          C    243    VAL      C   3821       0.51     12.011   ; qtot 3.51
  3822          O    243    VAL      O   3822      -0.51     15.999   ; qtot 3
; residue 244 SER rtp SER  q  0.0
  3823        NH1    244    SER      N   3823      -0.47     14.007   ; qtot 2.53
  3824          H    244    SER     HN   3824       0.31      1.008   ; qtot 2.84
  3825        CT1    244    SER     CA   3825       0.07     12.011   ; qtot 2.91
  3826        HB1    244    SER     HA   3826       0.09      1.008   ; qtot 3
  3827        CT2    244    SER     CB   3827       0.05     12.011   ; qtot 3.05
  3828        HA2    244    SER    HB1   3828       0.09      1.008   ; qtot 3.14
  3829        HA2    244    SER    HB2   3829       0.09      1.008   ; qtot 3.23
  3830        OH1    244    SER     OG   3830      -0.66     15.999   ; qtot 2.57
  3831          H    244    SER    HG1   3831       0.43      1.008   ; qtot 3
  3832          C    244    SER      C   3832       0.51     12.011   ; qtot 3.51
  3833          O    244    SER      O   3833      -0.51     15.999   ; qtot 3
; residue 245 LYS rtp LYS  q +1.0
  3834        NH1    245    LYS      N   3834      -0.47     14.007   ; qtot 2.53
  3835          H    245    LYS     HN   3835       0.31      1.008   ; qtot 2.84
  3836        CT1    245    LYS     CA   3836       0.07     12.011   ; qtot 2.91
  3837        HB1    245    LYS     HA   3837       0.09      1.008   ; qtot 3
  3838        CT2    245    LYS     CB   3838      -0.18     12.011   ; qtot 2.82
  3839        HA2    245    LYS    HB1   3839       0.09      1.008   ; qtot 2.91
  3840        HA2    245    LYS    HB2   3840       0.09      1.008   ; qtot 3
  3841        CT2    245    LYS     CG   3841      -0.18     12.011   ; qtot 2.82
  3842        HA2    245    LYS    HG1   3842       0.09      1.008   ; qtot 2.91
  3843        HA2    245    LYS    HG2   3843       0.09      1.008   ; qtot 3
  3844        CT2    245    LYS     CD   3844      -0.18     12.011   ; qtot 2.82
  3845        HA2    245    LYS    HD1   3845       0.09      1.008   ; qtot 2.91
  3846        HA2    245    LYS    HD2   3846       0.09      1.008   ; qtot 3
  3847        CT2    245    LYS     CE   3847       0.21     12.011   ; qtot 3.21
  3848        HA2    245    LYS    HE1   3848       0.05      1.008   ; qtot 3.26
  3849        HA2    245    LYS    HE2   3849       0.05      1.008   ; qtot 3.31
  3850        NH3    245    LYS     NZ   3850       -0.3     14.007   ; qtot 3.01
  3851         HC    245    LYS    HZ1   3851       0.33      1.008   ; qtot 3.34
  3852         HC    245    LYS    HZ2   3852       0.33      1.008   ; qtot 3.67
  3853         HC    245    LYS    HZ3   3853       0.33      1.008   ; qtot 4
  3854          C    245    LYS      C   3854       0.51     12.011   ; qtot 4.51
  3855          O    245    LYS      O   3855      -0.51     15.999   ; qtot 4
; residue 246 ASN rtp ASN  q  0.0
  3856        NH1    246    ASN      N   3856      -0.47     14.007   ; qtot 3.53
  3857          H    246    ASN     HN   3857       0.31      1.008   ; qtot 3.84
  3858        CT1    246    ASN     CA   3858       0.07     12.011   ; qtot 3.91
  3859        HB1    246    ASN     HA   3859       0.09      1.008   ; qtot 4
  3860        CT2    246    ASN     CB   3860      -0.18     12.011   ; qtot 3.82
  3861        HA2    246    ASN    HB1   3861       0.09      1.008   ; qtot 3.91
  3862        HA2    246    ASN    HB2   3862       0.09      1.008   ; qtot 4
  3863         CC    246    ASN     CG   3863       0.55     12.011   ; qtot 4.55
  3864          O    246    ASN    OD1   3864      -0.55     15.999   ; qtot 4
  3865        NH2    246    ASN    ND2   3865      -0.62     14.007   ; qtot 3.38
  3866          H    246    ASN   HD21   3866       0.32      1.008   ; qtot 3.7
  3867          H    246    ASN   HD22   3867        0.3      1.008   ; qtot 4
  3868          C    246    ASN      C   3868       0.51     12.011   ; qtot 4.51
  3869          O    246    ASN      O   3869      -0.51     15.999   ; qtot 4
; residue 247 PRO rtp PRO  q  0.0
  3870          N    247    PRO      N   3870      -0.29     14.007   ; qtot 3.71
  3871        CP3    247    PRO     CD   3871          0     12.011   ; qtot 3.71
  3872        HA2    247    PRO    HD1   3872       0.09      1.008   ; qtot 3.8
  3873        HA2    247    PRO    HD2   3873       0.09      1.008   ; qtot 3.89
  3874        CP1    247    PRO     CA   3874       0.02     12.011   ; qtot 3.91
  3875        HB1    247    PRO     HA   3875       0.09      1.008   ; qtot 4
  3876        CP2    247    PRO     CB   3876      -0.18     12.011   ; qtot 3.82
  3877        HA2    247    PRO    HB1   3877       0.09      1.008   ; qtot 3.91
  3878        HA2    247    PRO    HB2   3878       0.09      1.008   ; qtot 4
  3879        CP2    247    PRO     CG   3879      -0.18     12.011   ; qtot 3.82
  3880        HA2    247    PRO    HG1   3880       0.09      1.008   ; qtot 3.91
  3881        HA2    247    PRO    HG2   3881       0.09      1.008   ; qtot 4
  3882          C    247    PRO      C   3882       0.51     12.011   ; qtot 4.51
  3883          O    247    PRO      O   3883      -0.51     15.999   ; qtot 4
; residue 248 ASP rtp ASP  q -1.0
  3884        NH1    248    ASP      N   3884      -0.47     14.007   ; qtot 3.53
  3885          H    248    ASP     HN   3885       0.31      1.008   ; qtot 3.84
  3886        CT1    248    ASP     CA   3886       0.07     12.011   ; qtot 3.91
  3887        HB1    248    ASP     HA   3887       0.09      1.008   ; qtot 4
  3888       CT2A    248    ASP     CB   3888      -0.28     12.011   ; qtot 3.72
  3889        HA2    248    ASP    HB1   3889       0.09      1.008   ; qtot 3.81
  3890        HA2    248    ASP    HB2   3890       0.09      1.008   ; qtot 3.9
  3891         CC    248    ASP     CG   3891       0.62     12.011   ; qtot 4.52
  3892         OC    248    ASP    OD1   3892      -0.76     15.999   ; qtot 3.76
  3893         OC    248    ASP    OD2   3893      -0.76     15.999   ; qtot 3
  3894          C    248    ASP      C   3894       0.51     12.011   ; qtot 3.51
  3895          O    248    ASP      O   3895      -0.51     15.999   ; qtot 3
; residue 249 LEU rtp LEU  q  0.0
  3896        NH1    249    LEU      N   3896      -0.47     14.007   ; qtot 2.53
  3897          H    249    LEU     HN   3897       0.31      1.008   ; qtot 2.84
  3898        CT1    249    LEU     CA   3898       0.07     12.011   ; qtot 2.91
  3899        HB1    249    LEU     HA   3899       0.09      1.008   ; qtot 3
  3900        CT2    249    LEU     CB   3900      -0.18     12.011   ; qtot 2.82
  3901        HA2    249    LEU    HB1   3901       0.09      1.008   ; qtot 2.91
  3902        HA2    249    LEU    HB2   3902       0.09      1.008   ; qtot 3
  3903        CT1    249    LEU     CG   3903      -0.09     12.011   ; qtot 2.91
  3904        HA1    249    LEU     HG   3904       0.09      1.008   ; qtot 3
  3905        CT3    249    LEU    CD1   3905      -0.27     12.011   ; qtot 2.73
  3906        HA3    249    LEU   HD11   3906       0.09      1.008   ; qtot 2.82
  3907        HA3    249    LEU   HD12   3907       0.09      1.008   ; qtot 2.91
  3908        HA3    249    LEU   HD13   3908       0.09      1.008   ; qtot 3
  3909        CT3    249    LEU    CD2   3909      -0.27     12.011   ; qtot 2.73
  3910        HA3    249    LEU   HD21   3910       0.09      1.008   ; qtot 2.82
  3911        HA3    249    LEU   HD22   3911       0.09      1.008   ; qtot 2.91
  3912        HA3    249    LEU   HD23   3912       0.09      1.008   ; qtot 3
  3913          C    249    LEU      C   3913       0.51     12.011   ; qtot 3.51
  3914          O    249    LEU      O   3914      -0.51     15.999   ; qtot 3
; residue 250 GLN rtp GLN  q  0.0
  3915        NH1    250    GLN      N   3915      -0.47     14.007   ; qtot 2.53
  3916          H    250    GLN     HN   3916       0.31      1.008   ; qtot 2.84
  3917        CT1    250    GLN     CA   3917       0.07     12.011   ; qtot 2.91
  3918        HB1    250    GLN     HA   3918       0.09      1.008   ; qtot 3
  3919        CT2    250    GLN     CB   3919      -0.18     12.011   ; qtot 2.82
  3920        HA2    250    GLN    HB1   3920       0.09      1.008   ; qtot 2.91
  3921        HA2    250    GLN    HB2   3921       0.09      1.008   ; qtot 3
  3922        CT2    250    GLN     CG   3922      -0.18     12.011   ; qtot 2.82
  3923        HA2    250    GLN    HG1   3923       0.09      1.008   ; qtot 2.91
  3924        HA2    250    GLN    HG2   3924       0.09      1.008   ; qtot 3
  3925         CC    250    GLN     CD   3925       0.55     12.011   ; qtot 3.55
  3926          O    250    GLN    OE1   3926      -0.55     15.999   ; qtot 3
  3927        NH2    250    GLN    NE2   3927      -0.62     14.007   ; qtot 2.38
  3928          H    250    GLN   HE21   3928       0.32      1.008   ; qtot 2.7
  3929          H    250    GLN   HE22   3929        0.3      1.008   ; qtot 3
  3930          C    250    GLN      C   3930       0.51     12.011   ; qtot 3.51
  3931          O    250    GLN      O   3931      -0.51     15.999   ; qtot 3
; residue 251 ALA rtp ALA  q  0.0
  3932        NH1    251    ALA      N   3932      -0.47     14.007   ; qtot 2.53
  3933          H    251    ALA     HN   3933       0.31      1.008   ; qtot 2.84
  3934        CT1    251    ALA     CA   3934       0.07     12.011   ; qtot 2.91
  3935        HB1    251    ALA     HA   3935       0.09      1.008   ; qtot 3
  3936        CT3    251    ALA     CB   3936      -0.27     12.011   ; qtot 2.73
  3937        HA3    251    ALA    HB1   3937       0.09      1.008   ; qtot 2.82
  3938        HA3    251    ALA    HB2   3938       0.09      1.008   ; qtot 2.91
  3939        HA3    251    ALA    HB3   3939       0.09      1.008   ; qtot 3
  3940          C    251    ALA      C   3940       0.51     12.011   ; qtot 3.51
  3941          O    251    ALA      O   3941      -0.51     15.999   ; qtot 3
; residue 252 ILE rtp ILE  q  0.0
  3942        NH1    252    ILE      N   3942      -0.47     14.007   ; qtot 2.53
  3943          H    252    ILE     HN   3943       0.31      1.008   ; qtot 2.84
  3944        CT1    252    ILE     CA   3944       0.07     12.011   ; qtot 2.91
  3945        HB1    252    ILE     HA   3945       0.09      1.008   ; qtot 3
  3946        CT1    252    ILE     CB   3946      -0.09     12.011   ; qtot 2.91
  3947        HA1    252    ILE     HB   3947       0.09      1.008   ; qtot 3
  3948        CT3    252    ILE    CG2   3948      -0.27     12.011   ; qtot 2.73
  3949        HA3    252    ILE   HG21   3949       0.09      1.008   ; qtot 2.82
  3950        HA3    252    ILE   HG22   3950       0.09      1.008   ; qtot 2.91
  3951        HA3    252    ILE   HG23   3951       0.09      1.008   ; qtot 3
  3952        CT2    252    ILE    CG1   3952      -0.18     12.011   ; qtot 2.82
  3953        HA2    252    ILE   HG11   3953       0.09      1.008   ; qtot 2.91
  3954        HA2    252    ILE   HG12   3954       0.09      1.008   ; qtot 3
  3955        CT3    252    ILE     CD   3955      -0.27     12.011   ; qtot 2.73
  3956        HA3    252    ILE    HD1   3956       0.09      1.008   ; qtot 2.82
  3957        HA3    252    ILE    HD2   3957       0.09      1.008   ; qtot 2.91
  3958        HA3    252    ILE    HD3   3958       0.09      1.008   ; qtot 3
  3959          C    252    ILE      C   3959       0.51     12.011   ; qtot 3.51
  3960          O    252    ILE      O   3960      -0.51     15.999   ; qtot 3
; residue 253 ARG rtp ARG  q +1.0
  3961        NH1    253    ARG      N   3961      -0.47     14.007   ; qtot 2.53
  3962          H    253    ARG     HN   3962       0.31      1.008   ; qtot 2.84
  3963        CT1    253    ARG     CA   3963       0.07     12.011   ; qtot 2.91
  3964        HB1    253    ARG     HA   3964       0.09      1.008   ; qtot 3
  3965        CT2    253    ARG     CB   3965      -0.18     12.011   ; qtot 2.82
  3966        HA2    253    ARG    HB1   3966       0.09      1.008   ; qtot 2.91
  3967        HA2    253    ARG    HB2   3967       0.09      1.008   ; qtot 3
  3968        CT2    253    ARG     CG   3968      -0.18     12.011   ; qtot 2.82
  3969        HA2    253    ARG    HG1   3969       0.09      1.008   ; qtot 2.91
  3970        HA2    253    ARG    HG2   3970       0.09      1.008   ; qtot 3
  3971        CT2    253    ARG     CD   3971        0.2     12.011   ; qtot 3.2
  3972        HA2    253    ARG    HD1   3972       0.09      1.008   ; qtot 3.29
  3973        HA2    253    ARG    HD2   3973       0.09      1.008   ; qtot 3.38
  3974        NC2    253    ARG     NE   3974       -0.7     14.007   ; qtot 2.68
  3975         HC    253    ARG     HE   3975       0.44      1.008   ; qtot 3.12
  3976          C    253    ARG     CZ   3976       0.64     12.011   ; qtot 3.76
  3977        NC2    253    ARG    NH1   3977       -0.8     14.007   ; qtot 2.96
  3978         HC    253    ARG   HH11   3978       0.46      1.008   ; qtot 3.42
  3979         HC    253    ARG   HH12   3979       0.46      1.008   ; qtot 3.88
  3980        NC2    253    ARG    NH2   3980       -0.8     14.007   ; qtot 3.08
  3981         HC    253    ARG   HH21   3981       0.46      1.008   ; qtot 3.54
  3982         HC    253    ARG   HH22   3982       0.46      1.008   ; qtot 4
  3983          C    253    ARG      C   3983       0.51     12.011   ; qtot 4.51
  3984          O    253    ARG      O   3984      -0.51     15.999   ; qtot 4
; residue 254 ILE rtp ILE  q  0.0
  3985        NH1    254    ILE      N   3985      -0.47     14.007   ; qtot 3.53
  3986          H    254    ILE     HN   3986       0.31      1.008   ; qtot 3.84
  3987        CT1    254    ILE     CA   3987       0.07     12.011   ; qtot 3.91
  3988        HB1    254    ILE     HA   3988       0.09      1.008   ; qtot 4
  3989        CT1    254    ILE     CB   3989      -0.09     12.011   ; qtot 3.91
  3990        HA1    254    ILE     HB   3990       0.09      1.008   ; qtot 4
  3991        CT3    254    ILE    CG2   3991      -0.27     12.011   ; qtot 3.73
  3992        HA3    254    ILE   HG21   3992       0.09      1.008   ; qtot 3.82
  3993        HA3    254    ILE   HG22   3993       0.09      1.008   ; qtot 3.91
  3994        HA3    254    ILE   HG23   3994       0.09      1.008   ; qtot 4
  3995        CT2    254    ILE    CG1   3995      -0.18     12.011   ; qtot 3.82
  3996        HA2    254    ILE   HG11   3996       0.09      1.008   ; qtot 3.91
  3997        HA2    254    ILE   HG12   3997       0.09      1.008   ; qtot 4
  3998        CT3    254    ILE     CD   3998      -0.27     12.011   ; qtot 3.73
  3999        HA3    254    ILE    HD1   3999       0.09      1.008   ; qtot 3.82
  4000        HA3    254    ILE    HD2   4000       0.09      1.008   ; qtot 3.91
  4001        HA3    254    ILE    HD3   4001       0.09      1.008   ; qtot 4
  4002          C    254    ILE      C   4002       0.51     12.011   ; qtot 4.51
  4003          O    254    ILE      O   4003      -0.51     15.999   ; qtot 4
; residue 255 ALA rtp ALA  q  0.0
  4004        NH1    255    ALA      N   4004      -0.47     14.007   ; qtot 3.53
  4005          H    255    ALA     HN   4005       0.31      1.008   ; qtot 3.84
  4006        CT1    255    ALA     CA   4006       0.07     12.011   ; qtot 3.91
  4007        HB1    255    ALA     HA   4007       0.09      1.008   ; qtot 4
  4008        CT3    255    ALA     CB   4008      -0.27     12.011   ; qtot 3.73
  4009        HA3    255    ALA    HB1   4009       0.09      1.008   ; qtot 3.82
  4010        HA3    255    ALA    HB2   4010       0.09      1.008   ; qtot 3.91
  4011        HA3    255    ALA    HB3   4011       0.09      1.008   ; qtot 4
  4012          C    255    ALA      C   4012       0.51     12.011   ; qtot 4.51
  4013          O    255    ALA      O   4013      -0.51     15.999   ; qtot 4
; residue 256 SER rtp SER  q  0.0
  4014        NH1    256    SER      N   4014      -0.47     14.007   ; qtot 3.53
  4015          H    256    SER     HN   4015       0.31      1.008   ; qtot 3.84
  4016        CT1    256    SER     CA   4016       0.07     12.011   ; qtot 3.91
  4017        HB1    256    SER     HA   4017       0.09      1.008   ; qtot 4
  4018        CT2    256    SER     CB   4018       0.05     12.011   ; qtot 4.05
  4019        HA2    256    SER    HB1   4019       0.09      1.008   ; qtot 4.14
  4020        HA2    256    SER    HB2   4020       0.09      1.008   ; qtot 4.23
  4021        OH1    256    SER     OG   4021      -0.66     15.999   ; qtot 3.57
  4022          H    256    SER    HG1   4022       0.43      1.008   ; qtot 4
  4023          C    256    SER      C   4023       0.51     12.011   ; qtot 4.51
  4024          O    256    SER      O   4024      -0.51     15.999   ; qtot 4
; residue 257 VAL rtp VAL  q  0.0
  4025        NH1    257    VAL      N   4025      -0.47     14.007   ; qtot 3.53
  4026          H    257    VAL     HN   4026       0.31      1.008   ; qtot 3.84
  4027        CT1    257    VAL     CA   4027       0.07     12.011   ; qtot 3.91
  4028        HB1    257    VAL     HA   4028       0.09      1.008   ; qtot 4
  4029        CT1    257    VAL     CB   4029      -0.09     12.011   ; qtot 3.91
  4030        HA1    257    VAL     HB   4030       0.09      1.008   ; qtot 4
  4031        CT3    257    VAL    CG1   4031      -0.27     12.011   ; qtot 3.73
  4032        HA3    257    VAL   HG11   4032       0.09      1.008   ; qtot 3.82
  4033        HA3    257    VAL   HG12   4033       0.09      1.008   ; qtot 3.91
  4034        HA3    257    VAL   HG13   4034       0.09      1.008   ; qtot 4
  4035        CT3    257    VAL    CG2   4035      -0.27     12.011   ; qtot 3.73
  4036        HA3    257    VAL   HG21   4036       0.09      1.008   ; qtot 3.82
  4037        HA3    257    VAL   HG22   4037       0.09      1.008   ; qtot 3.91
  4038        HA3    257    VAL   HG23   4038       0.09      1.008   ; qtot 4
  4039          C    257    VAL      C   4039       0.51     12.011   ; qtot 4.51
  4040          O    257    VAL      O   4040      -0.51     15.999   ; qtot 4
; residue 258 ASN rtp ASN  q  0.0
  4041        NH1    258    ASN      N   4041      -0.47     14.007   ; qtot 3.53
  4042          H    258    ASN     HN   4042       0.31      1.008   ; qtot 3.84
  4043        CT1    258    ASN     CA   4043       0.07     12.011   ; qtot 3.91
  4044        HB1    258    ASN     HA   4044       0.09      1.008   ; qtot 4
  4045        CT2    258    ASN     CB   4045      -0.18     12.011   ; qtot 3.82
  4046        HA2    258    ASN    HB1   4046       0.09      1.008   ; qtot 3.91
  4047        HA2    258    ASN    HB2   4047       0.09      1.008   ; qtot 4
  4048         CC    258    ASN     CG   4048       0.55     12.011   ; qtot 4.55
  4049          O    258    ASN    OD1   4049      -0.55     15.999   ; qtot 4
  4050        NH2    258    ASN    ND2   4050      -0.62     14.007   ; qtot 3.38
  4051          H    258    ASN   HD21   4051       0.32      1.008   ; qtot 3.7
  4052          H    258    ASN   HD22   4052        0.3      1.008   ; qtot 4
  4053          C    258    ASN      C   4053       0.51     12.011   ; qtot 4.51
  4054          O    258    ASN      O   4054      -0.51     15.999   ; qtot 4
; residue 259 PRO rtp PRO  q  0.0
  4055          N    259    PRO      N   4055      -0.29     14.007   ; qtot 3.71
  4056        CP3    259    PRO     CD   4056          0     12.011   ; qtot 3.71
  4057        HA2    259    PRO    HD1   4057       0.09      1.008   ; qtot 3.8
  4058        HA2    259    PRO    HD2   4058       0.09      1.008   ; qtot 3.89
  4059        CP1    259    PRO     CA   4059       0.02     12.011   ; qtot 3.91
  4060        HB1    259    PRO     HA   4060       0.09      1.008   ; qtot 4
  4061        CP2    259    PRO     CB   4061      -0.18     12.011   ; qtot 3.82
  4062        HA2    259    PRO    HB1   4062       0.09      1.008   ; qtot 3.91
  4063        HA2    259    PRO    HB2   4063       0.09      1.008   ; qtot 4
  4064        CP2    259    PRO     CG   4064      -0.18     12.011   ; qtot 3.82
  4065        HA2    259    PRO    HG1   4065       0.09      1.008   ; qtot 3.91
  4066        HA2    259    PRO    HG2   4066       0.09      1.008   ; qtot 4
  4067          C    259    PRO      C   4067       0.51     12.011   ; qtot 4.51
  4068          O    259    PRO      O   4068      -0.51     15.999   ; qtot 4
; residue 260 ILE rtp ILE  q  0.0
  4069        NH1    260    ILE      N   4069      -0.47     14.007   ; qtot 3.53
  4070          H    260    ILE     HN   4070       0.31      1.008   ; qtot 3.84
  4071        CT1    260    ILE     CA   4071       0.07     12.011   ; qtot 3.91
  4072        HB1    260    ILE     HA   4072       0.09      1.008   ; qtot 4
  4073        CT1    260    ILE     CB   4073      -0.09     12.011   ; qtot 3.91
  4074        HA1    260    ILE     HB   4074       0.09      1.008   ; qtot 4
  4075        CT3    260    ILE    CG2   4075      -0.27     12.011   ; qtot 3.73
  4076        HA3    260    ILE   HG21   4076       0.09      1.008   ; qtot 3.82
  4077        HA3    260    ILE   HG22   4077       0.09      1.008   ; qtot 3.91
  4078        HA3    260    ILE   HG23   4078       0.09      1.008   ; qtot 4
  4079        CT2    260    ILE    CG1   4079      -0.18     12.011   ; qtot 3.82
  4080        HA2    260    ILE   HG11   4080       0.09      1.008   ; qtot 3.91
  4081        HA2    260    ILE   HG12   4081       0.09      1.008   ; qtot 4
  4082        CT3    260    ILE     CD   4082      -0.27     12.011   ; qtot 3.73
  4083        HA3    260    ILE    HD1   4083       0.09      1.008   ; qtot 3.82
  4084        HA3    260    ILE    HD2   4084       0.09      1.008   ; qtot 3.91
  4085        HA3    260    ILE    HD3   4085       0.09      1.008   ; qtot 4
  4086          C    260    ILE      C   4086       0.51     12.011   ; qtot 4.51
  4087          O    260    ILE      O   4087      -0.51     15.999   ; qtot 4
; residue 261 LEU rtp LEU  q  0.0
  4088        NH1    261    LEU      N   4088      -0.47     14.007   ; qtot 3.53
  4089          H    261    LEU     HN   4089       0.31      1.008   ; qtot 3.84
  4090        CT1    261    LEU     CA   4090       0.07     12.011   ; qtot 3.91
  4091        HB1    261    LEU     HA   4091       0.09      1.008   ; qtot 4
  4092        CT2    261    LEU     CB   4092      -0.18     12.011   ; qtot 3.82
  4093        HA2    261    LEU    HB1   4093       0.09      1.008   ; qtot 3.91
  4094        HA2    261    LEU    HB2   4094       0.09      1.008   ; qtot 4
  4095        CT1    261    LEU     CG   4095      -0.09     12.011   ; qtot 3.91
  4096        HA1    261    LEU     HG   4096       0.09      1.008   ; qtot 4
  4097        CT3    261    LEU    CD1   4097      -0.27     12.011   ; qtot 3.73
  4098        HA3    261    LEU   HD11   4098       0.09      1.008   ; qtot 3.82
  4099        HA3    261    LEU   HD12   4099       0.09      1.008   ; qtot 3.91
  4100        HA3    261    LEU   HD13   4100       0.09      1.008   ; qtot 4
  4101        CT3    261    LEU    CD2   4101      -0.27     12.011   ; qtot 3.73
  4102        HA3    261    LEU   HD21   4102       0.09      1.008   ; qtot 3.82
  4103        HA3    261    LEU   HD22   4103       0.09      1.008   ; qtot 3.91
  4104        HA3    261    LEU   HD23   4104       0.09      1.008   ; qtot 4
  4105          C    261    LEU      C   4105       0.51     12.011   ; qtot 4.51
  4106          O    261    LEU      O   4106      -0.51     15.999   ; qtot 4
; residue 262 ASP rtp ASP  q -1.0
  4107        NH1    262    ASP      N   4107      -0.47     14.007   ; qtot 3.53
  4108          H    262    ASP     HN   4108       0.31      1.008   ; qtot 3.84
  4109        CT1    262    ASP     CA   4109       0.07     12.011   ; qtot 3.91
  4110        HB1    262    ASP     HA   4110       0.09      1.008   ; qtot 4
  4111       CT2A    262    ASP     CB   4111      -0.28     12.011   ; qtot 3.72
  4112        HA2    262    ASP    HB1   4112       0.09      1.008   ; qtot 3.81
  4113        HA2    262    ASP    HB2   4113       0.09      1.008   ; qtot 3.9
  4114         CC    262    ASP     CG   4114       0.62     12.011   ; qtot 4.52
  4115         OC    262    ASP    OD1   4115      -0.76     15.999   ; qtot 3.76
  4116         OC    262    ASP    OD2   4116      -0.76     15.999   ; qtot 3
  4117          C    262    ASP      C   4117       0.51     12.011   ; qtot 3.51
  4118          O    262    ASP      O   4118      -0.51     15.999   ; qtot 3
; residue 263 PRO rtp PRO  q  0.0
  4119          N    263    PRO      N   4119      -0.29     14.007   ; qtot 2.71
  4120        CP3    263    PRO     CD   4120          0     12.011   ; qtot 2.71
  4121        HA2    263    PRO    HD1   4121       0.09      1.008   ; qtot 2.8
  4122        HA2    263    PRO    HD2   4122       0.09      1.008   ; qtot 2.89
  4123        CP1    263    PRO     CA   4123       0.02     12.011   ; qtot 2.91
  4124        HB1    263    PRO     HA   4124       0.09      1.008   ; qtot 3
  4125        CP2    263    PRO     CB   4125      -0.18     12.011   ; qtot 2.82
  4126        HA2    263    PRO    HB1   4126       0.09      1.008   ; qtot 2.91
  4127        HA2    263    PRO    HB2   4127       0.09      1.008   ; qtot 3
  4128        CP2    263    PRO     CG   4128      -0.18     12.011   ; qtot 2.82
  4129        HA2    263    PRO    HG1   4129       0.09      1.008   ; qtot 2.91
  4130        HA2    263    PRO    HG2   4130       0.09      1.008   ; qtot 3
  4131          C    263    PRO      C   4131       0.51     12.011   ; qtot 3.51
  4132          O    263    PRO      O   4132      -0.51     15.999   ; qtot 3
; residue 264 TRP rtp TRP  q  0.0
  4133        NH1    264    TRP      N   4133      -0.47     14.007   ; qtot 2.53
  4134          H    264    TRP     HN   4134       0.31      1.008   ; qtot 2.84
  4135        CT1    264    TRP     CA   4135       0.07     12.011   ; qtot 2.91
  4136        HB1    264    TRP     HA   4136       0.09      1.008   ; qtot 3
  4137        CT2    264    TRP     CB   4137      -0.18     12.011   ; qtot 2.82
  4138        HA2    264    TRP    HB1   4138       0.09      1.008   ; qtot 2.91
  4139        HA2    264    TRP    HB2   4139       0.09      1.008   ; qtot 3
  4140         CY    264    TRP     CG   4140      -0.03     12.011   ; qtot 2.97
  4141         CA    264    TRP    CD1   4141      -0.15     12.011   ; qtot 2.82
  4142         HP    264    TRP    HD1   4142       0.22      1.008   ; qtot 3.04
  4143         NY    264    TRP    NE1   4143      -0.51     14.007   ; qtot 2.53
  4144          H    264    TRP    HE1   4144       0.37      1.008   ; qtot 2.9
  4145        CPT    264    TRP    CE2   4145       0.24     12.011   ; qtot 3.14
  4146        CPT    264    TRP    CD2   4146       0.11     12.011   ; qtot 3.25
  4147        CAI    264    TRP    CE3   4147      -0.25     12.011   ; qtot 3
  4148         HP    264    TRP    HE3   4148       0.17      1.008   ; qtot 3.17
  4149         CA    264    TRP    CZ3   4149       -0.2     12.011   ; qtot 2.97
  4150         HP    264    TRP    HZ3   4150       0.14      1.008   ; qtot 3.11
  4151        CAI    264    TRP    CZ2   4151      -0.27     12.011   ; qtot 2.84
  4152         HP    264    TRP    HZ2   4152       0.16      1.008   ; qtot 3
  4153         CA    264    TRP    CH2   4153      -0.14     12.011   ; qtot 2.86
  4154         HP    264    TRP    HH2   4154       0.14      1.008   ; qtot 3
  4155          C    264    TRP      C   4155       0.51     12.011   ; qtot 3.51
  4156          O    264    TRP      O   4156      -0.51     15.999   ; qtot 3
; residue 265 ILE rtp ILE  q  0.0
  4157        NH1    265    ILE      N   4157      -0.47     14.007   ; qtot 2.53
  4158          H    265    ILE     HN   4158       0.31      1.008   ; qtot 2.84
  4159        CT1    265    ILE     CA   4159       0.07     12.011   ; qtot 2.91
  4160        HB1    265    ILE     HA   4160       0.09      1.008   ; qtot 3
  4161        CT1    265    ILE     CB   4161      -0.09     12.011   ; qtot 2.91
  4162        HA1    265    ILE     HB   4162       0.09      1.008   ; qtot 3
  4163        CT3    265    ILE    CG2   4163      -0.27     12.011   ; qtot 2.73
  4164        HA3    265    ILE   HG21   4164       0.09      1.008   ; qtot 2.82
  4165        HA3    265    ILE   HG22   4165       0.09      1.008   ; qtot 2.91
  4166        HA3    265    ILE   HG23   4166       0.09      1.008   ; qtot 3
  4167        CT2    265    ILE    CG1   4167      -0.18     12.011   ; qtot 2.82
  4168        HA2    265    ILE   HG11   4168       0.09      1.008   ; qtot 2.91
  4169        HA2    265    ILE   HG12   4169       0.09      1.008   ; qtot 3
  4170        CT3    265    ILE     CD   4170      -0.27     12.011   ; qtot 2.73
  4171        HA3    265    ILE    HD1   4171       0.09      1.008   ; qtot 2.82
  4172        HA3    265    ILE    HD2   4172       0.09      1.008   ; qtot 2.91
  4173        HA3    265    ILE    HD3   4173       0.09      1.008   ; qtot 3
  4174          C    265    ILE      C   4174       0.51     12.011   ; qtot 3.51
  4175          O    265    ILE      O   4175      -0.51     15.999   ; qtot 3
; residue 266 TYR rtp TYR  q  0.0
  4176        NH1    266    TYR      N   4176      -0.47     14.007   ; qtot 2.53
  4177          H    266    TYR     HN   4177       0.31      1.008   ; qtot 2.84
  4178        CT1    266    TYR     CA   4178       0.07     12.011   ; qtot 2.91
  4179        HB1    266    TYR     HA   4179       0.09      1.008   ; qtot 3
  4180        CT2    266    TYR     CB   4180      -0.18     12.011   ; qtot 2.82
  4181        HA2    266    TYR    HB1   4181       0.09      1.008   ; qtot 2.91
  4182        HA2    266    TYR    HB2   4182       0.09      1.008   ; qtot 3
  4183         CA    266    TYR     CG   4183          0     12.011   ; qtot 3
  4184         CA    266    TYR    CD1   4184     -0.115     12.011   ; qtot 2.885
  4185         HP    266    TYR    HD1   4185      0.115      1.008   ; qtot 3
  4186         CA    266    TYR    CE1   4186     -0.115     12.011   ; qtot 2.885
  4187         HP    266    TYR    HE1   4187      0.115      1.008   ; qtot 3
  4188         CA    266    TYR     CZ   4188       0.11     12.011   ; qtot 3.11
  4189        OH1    266    TYR     OH   4189      -0.54     15.999   ; qtot 2.57
  4190          H    266    TYR     HH   4190       0.43      1.008   ; qtot 3
  4191         CA    266    TYR    CD2   4191     -0.115     12.011   ; qtot 2.885
  4192         HP    266    TYR    HD2   4192      0.115      1.008   ; qtot 3
  4193         CA    266    TYR    CE2   4193     -0.115     12.011   ; qtot 2.885
  4194         HP    266    TYR    HE2   4194      0.115      1.008   ; qtot 3
  4195          C    266    TYR      C   4195       0.51     12.011   ; qtot 3.51
  4196          O    266    TYR      O   4196      -0.51     15.999   ; qtot 3
; residue 267 ILE rtp ILE  q  0.0
  4197        NH1    267    ILE      N   4197      -0.47     14.007   ; qtot 2.53
  4198          H    267    ILE     HN   4198       0.31      1.008   ; qtot 2.84
  4199        CT1    267    ILE     CA   4199       0.07     12.011   ; qtot 2.91
  4200        HB1    267    ILE     HA   4200       0.09      1.008   ; qtot 3
  4201        CT1    267    ILE     CB   4201      -0.09     12.011   ; qtot 2.91
  4202        HA1    267    ILE     HB   4202       0.09      1.008   ; qtot 3
  4203        CT3    267    ILE    CG2   4203      -0.27     12.011   ; qtot 2.73
  4204        HA3    267    ILE   HG21   4204       0.09      1.008   ; qtot 2.82
  4205        HA3    267    ILE   HG22   4205       0.09      1.008   ; qtot 2.91
  4206        HA3    267    ILE   HG23   4206       0.09      1.008   ; qtot 3
  4207        CT2    267    ILE    CG1   4207      -0.18     12.011   ; qtot 2.82
  4208        HA2    267    ILE   HG11   4208       0.09      1.008   ; qtot 2.91
  4209        HA2    267    ILE   HG12   4209       0.09      1.008   ; qtot 3
  4210        CT3    267    ILE     CD   4210      -0.27     12.011   ; qtot 2.73
  4211        HA3    267    ILE    HD1   4211       0.09      1.008   ; qtot 2.82
  4212        HA3    267    ILE    HD2   4212       0.09      1.008   ; qtot 2.91
  4213        HA3    267    ILE    HD3   4213       0.09      1.008   ; qtot 3
  4214          C    267    ILE      C   4214       0.51     12.011   ; qtot 3.51
  4215          O    267    ILE      O   4215      -0.51     15.999   ; qtot 3
; residue 268 LEU rtp LEU  q  0.0
  4216        NH1    268    LEU      N   4216      -0.47     14.007   ; qtot 2.53
  4217          H    268    LEU     HN   4217       0.31      1.008   ; qtot 2.84
  4218        CT1    268    LEU     CA   4218       0.07     12.011   ; qtot 2.91
  4219        HB1    268    LEU     HA   4219       0.09      1.008   ; qtot 3
  4220        CT2    268    LEU     CB   4220      -0.18     12.011   ; qtot 2.82
  4221        HA2    268    LEU    HB1   4221       0.09      1.008   ; qtot 2.91
  4222        HA2    268    LEU    HB2   4222       0.09      1.008   ; qtot 3
  4223        CT1    268    LEU     CG   4223      -0.09     12.011   ; qtot 2.91
  4224        HA1    268    LEU     HG   4224       0.09      1.008   ; qtot 3
  4225        CT3    268    LEU    CD1   4225      -0.27     12.011   ; qtot 2.73
  4226        HA3    268    LEU   HD11   4226       0.09      1.008   ; qtot 2.82
  4227        HA3    268    LEU   HD12   4227       0.09      1.008   ; qtot 2.91
  4228        HA3    268    LEU   HD13   4228       0.09      1.008   ; qtot 3
  4229        CT3    268    LEU    CD2   4229      -0.27     12.011   ; qtot 2.73
  4230        HA3    268    LEU   HD21   4230       0.09      1.008   ; qtot 2.82
  4231        HA3    268    LEU   HD22   4231       0.09      1.008   ; qtot 2.91
  4232        HA3    268    LEU   HD23   4232       0.09      1.008   ; qtot 3
  4233          C    268    LEU      C   4233       0.51     12.011   ; qtot 3.51
  4234          O    268    LEU      O   4234      -0.51     15.999   ; qtot 3
; residue 269 LEU rtp LEU  q  0.0
  4235        NH1    269    LEU      N   4235      -0.47     14.007   ; qtot 2.53
  4236          H    269    LEU     HN   4236       0.31      1.008   ; qtot 2.84
  4237        CT1    269    LEU     CA   4237       0.07     12.011   ; qtot 2.91
  4238        HB1    269    LEU     HA   4238       0.09      1.008   ; qtot 3
  4239        CT2    269    LEU     CB   4239      -0.18     12.011   ; qtot 2.82
  4240        HA2    269    LEU    HB1   4240       0.09      1.008   ; qtot 2.91
  4241        HA2    269    LEU    HB2   4241       0.09      1.008   ; qtot 3
  4242        CT1    269    LEU     CG   4242      -0.09     12.011   ; qtot 2.91
  4243        HA1    269    LEU     HG   4243       0.09      1.008   ; qtot 3
  4244        CT3    269    LEU    CD1   4244      -0.27     12.011   ; qtot 2.73
  4245        HA3    269    LEU   HD11   4245       0.09      1.008   ; qtot 2.82
  4246        HA3    269    LEU   HD12   4246       0.09      1.008   ; qtot 2.91
  4247        HA3    269    LEU   HD13   4247       0.09      1.008   ; qtot 3
  4248        CT3    269    LEU    CD2   4248      -0.27     12.011   ; qtot 2.73
  4249        HA3    269    LEU   HD21   4249       0.09      1.008   ; qtot 2.82
  4250        HA3    269    LEU   HD22   4250       0.09      1.008   ; qtot 2.91
  4251        HA3    269    LEU   HD23   4251       0.09      1.008   ; qtot 3
  4252          C    269    LEU      C   4252       0.51     12.011   ; qtot 3.51
  4253          O    269    LEU      O   4253      -0.51     15.999   ; qtot 3
; residue 270 ARG rtp ARG  q +1.0
  4254        NH1    270    ARG      N   4254      -0.47     14.007   ; qtot 2.53
  4255          H    270    ARG     HN   4255       0.31      1.008   ; qtot 2.84
  4256        CT1    270    ARG     CA   4256       0.07     12.011   ; qtot 2.91
  4257        HB1    270    ARG     HA   4257       0.09      1.008   ; qtot 3
  4258        CT2    270    ARG     CB   4258      -0.18     12.011   ; qtot 2.82
  4259        HA2    270    ARG    HB1   4259       0.09      1.008   ; qtot 2.91
  4260        HA2    270    ARG    HB2   4260       0.09      1.008   ; qtot 3
  4261        CT2    270    ARG     CG   4261      -0.18     12.011   ; qtot 2.82
  4262        HA2    270    ARG    HG1   4262       0.09      1.008   ; qtot 2.91
  4263        HA2    270    ARG    HG2   4263       0.09      1.008   ; qtot 3
  4264        CT2    270    ARG     CD   4264        0.2     12.011   ; qtot 3.2
  4265        HA2    270    ARG    HD1   4265       0.09      1.008   ; qtot 3.29
  4266        HA2    270    ARG    HD2   4266       0.09      1.008   ; qtot 3.38
  4267        NC2    270    ARG     NE   4267       -0.7     14.007   ; qtot 2.68
  4268         HC    270    ARG     HE   4268       0.44      1.008   ; qtot 3.12
  4269          C    270    ARG     CZ   4269       0.64     12.011   ; qtot 3.76
  4270        NC2    270    ARG    NH1   4270       -0.8     14.007   ; qtot 2.96
  4271         HC    270    ARG   HH11   4271       0.46      1.008   ; qtot 3.42
  4272         HC    270    ARG   HH12   4272       0.46      1.008   ; qtot 3.88
  4273        NC2    270    ARG    NH2   4273       -0.8     14.007   ; qtot 3.08
  4274         HC    270    ARG   HH21   4274       0.46      1.008   ; qtot 3.54
  4275         HC    270    ARG   HH22   4275       0.46      1.008   ; qtot 4
  4276          C    270    ARG      C   4276       0.51     12.011   ; qtot 4.51
  4277          O    270    ARG      O   4277      -0.51     15.999   ; qtot 4
; residue 271 LYS rtp LYS  q +1.0
  4278        NH1    271    LYS      N   4278      -0.47     14.007   ; qtot 3.53
  4279          H    271    LYS     HN   4279       0.31      1.008   ; qtot 3.84
  4280        CT1    271    LYS     CA   4280       0.07     12.011   ; qtot 3.91
  4281        HB1    271    LYS     HA   4281       0.09      1.008   ; qtot 4
  4282        CT2    271    LYS     CB   4282      -0.18     12.011   ; qtot 3.82
  4283        HA2    271    LYS    HB1   4283       0.09      1.008   ; qtot 3.91
  4284        HA2    271    LYS    HB2   4284       0.09      1.008   ; qtot 4
  4285        CT2    271    LYS     CG   4285      -0.18     12.011   ; qtot 3.82
  4286        HA2    271    LYS    HG1   4286       0.09      1.008   ; qtot 3.91
  4287        HA2    271    LYS    HG2   4287       0.09      1.008   ; qtot 4
  4288        CT2    271    LYS     CD   4288      -0.18     12.011   ; qtot 3.82
  4289        HA2    271    LYS    HD1   4289       0.09      1.008   ; qtot 3.91
  4290        HA2    271    LYS    HD2   4290       0.09      1.008   ; qtot 4
  4291        CT2    271    LYS     CE   4291       0.21     12.011   ; qtot 4.21
  4292        HA2    271    LYS    HE1   4292       0.05      1.008   ; qtot 4.26
  4293        HA2    271    LYS    HE2   4293       0.05      1.008   ; qtot 4.31
  4294        NH3    271    LYS     NZ   4294       -0.3     14.007   ; qtot 4.01
  4295         HC    271    LYS    HZ1   4295       0.33      1.008   ; qtot 4.34
  4296         HC    271    LYS    HZ2   4296       0.33      1.008   ; qtot 4.67
  4297         HC    271    LYS    HZ3   4297       0.33      1.008   ; qtot 5
  4298          C    271    LYS      C   4298       0.51     12.011   ; qtot 5.51
  4299          O    271    LYS      O   4299      -0.51     15.999   ; qtot 5
; residue 272 THR rtp THR  q  0.0
  4300        NH1    272    THR      N   4300      -0.47     14.007   ; qtot 4.53
  4301          H    272    THR     HN   4301       0.31      1.008   ; qtot 4.84
  4302        CT1    272    THR     CA   4302       0.07     12.011   ; qtot 4.91
  4303        HB1    272    THR     HA   4303       0.09      1.008   ; qtot 5
  4304        CT1    272    THR     CB   4304       0.14     12.011   ; qtot 5.14
  4305        HA1    272    THR     HB   4305       0.09      1.008   ; qtot 5.23
  4306        OH1    272    THR    OG1   4306      -0.66     15.999   ; qtot 4.57
  4307          H    272    THR    HG1   4307       0.43      1.008   ; qtot 5
  4308        CT3    272    THR    CG2   4308      -0.27     12.011   ; qtot 4.73
  4309        HA3    272    THR   HG21   4309       0.09      1.008   ; qtot 4.82
  4310        HA3    272    THR   HG22   4310       0.09      1.008   ; qtot 4.91
  4311        HA3    272    THR   HG23   4311       0.09      1.008   ; qtot 5
  4312          C    272    THR      C   4312       0.51     12.011   ; qtot 5.51
  4313          O    272    THR      O   4313      -0.51     15.999   ; qtot 5
; residue 273 VAL rtp VAL  q  0.0
  4314        NH1    273    VAL      N   4314      -0.47     14.007   ; qtot 4.53
  4315          H    273    VAL     HN   4315       0.31      1.008   ; qtot 4.84
  4316        CT1    273    VAL     CA   4316       0.07     12.011   ; qtot 4.91
  4317        HB1    273    VAL     HA   4317       0.09      1.008   ; qtot 5
  4318        CT1    273    VAL     CB   4318      -0.09     12.011   ; qtot 4.91
  4319        HA1    273    VAL     HB   4319       0.09      1.008   ; qtot 5
  4320        CT3    273    VAL    CG1   4320      -0.27     12.011   ; qtot 4.73
  4321        HA3    273    VAL   HG11   4321       0.09      1.008   ; qtot 4.82
  4322        HA3    273    VAL   HG12   4322       0.09      1.008   ; qtot 4.91
  4323        HA3    273    VAL   HG13   4323       0.09      1.008   ; qtot 5
  4324        CT3    273    VAL    CG2   4324      -0.27     12.011   ; qtot 4.73
  4325        HA3    273    VAL   HG21   4325       0.09      1.008   ; qtot 4.82
  4326        HA3    273    VAL   HG22   4326       0.09      1.008   ; qtot 4.91
  4327        HA3    273    VAL   HG23   4327       0.09      1.008   ; qtot 5
  4328          C    273    VAL      C   4328       0.51     12.011   ; qtot 5.51
  4329          O    273    VAL      O   4329      -0.51     15.999   ; qtot 5
; residue 274 LEU rtp LEU  q  0.0
  4330        NH1    274    LEU      N   4330      -0.47     14.007   ; qtot 4.53
  4331          H    274    LEU     HN   4331       0.31      1.008   ; qtot 4.84
  4332        CT1    274    LEU     CA   4332       0.07     12.011   ; qtot 4.91
  4333        HB1    274    LEU     HA   4333       0.09      1.008   ; qtot 5
  4334        CT2    274    LEU     CB   4334      -0.18     12.011   ; qtot 4.82
  4335        HA2    274    LEU    HB1   4335       0.09      1.008   ; qtot 4.91
  4336        HA2    274    LEU    HB2   4336       0.09      1.008   ; qtot 5
  4337        CT1    274    LEU     CG   4337      -0.09     12.011   ; qtot 4.91
  4338        HA1    274    LEU     HG   4338       0.09      1.008   ; qtot 5
  4339        CT3    274    LEU    CD1   4339      -0.27     12.011   ; qtot 4.73
  4340        HA3    274    LEU   HD11   4340       0.09      1.008   ; qtot 4.82
  4341        HA3    274    LEU   HD12   4341       0.09      1.008   ; qtot 4.91
  4342        HA3    274    LEU   HD13   4342       0.09      1.008   ; qtot 5
  4343        CT3    274    LEU    CD2   4343      -0.27     12.011   ; qtot 4.73
  4344        HA3    274    LEU   HD21   4344       0.09      1.008   ; qtot 4.82
  4345        HA3    274    LEU   HD22   4345       0.09      1.008   ; qtot 4.91
  4346        HA3    274    LEU   HD23   4346       0.09      1.008   ; qtot 5
  4347          C    274    LEU      C   4347       0.51     12.011   ; qtot 5.51
  4348          O    274    LEU      O   4348      -0.51     15.999   ; qtot 5
; residue 275 SER rtp SER  q  0.0
  4349        NH1    275    SER      N   4349      -0.47     14.007   ; qtot 4.53
  4350          H    275    SER     HN   4350       0.31      1.008   ; qtot 4.84
  4351        CT1    275    SER     CA   4351       0.07     12.011   ; qtot 4.91
  4352        HB1    275    SER     HA   4352       0.09      1.008   ; qtot 5
  4353        CT2    275    SER     CB   4353       0.05     12.011   ; qtot 5.05
  4354        HA2    275    SER    HB1   4354       0.09      1.008   ; qtot 5.14
  4355        HA2    275    SER    HB2   4355       0.09      1.008   ; qtot 5.23
  4356        OH1    275    SER     OG   4356      -0.66     15.999   ; qtot 4.57
  4357          H    275    SER    HG1   4357       0.43      1.008   ; qtot 5
  4358          C    275    SER      C   4358       0.51     12.011   ; qtot 5.51
  4359          O    275    SER      O   4359      -0.51     15.999   ; qtot 5
; residue 276 LYS rtp LYS  q +1.0
  4360        NH1    276    LYS      N   4360      -0.47     14.007   ; qtot 4.53
  4361          H    276    LYS     HN   4361       0.31      1.008   ; qtot 4.84
  4362        CT1    276    LYS     CA   4362       0.07     12.011   ; qtot 4.91
  4363        HB1    276    LYS     HA   4363       0.09      1.008   ; qtot 5
  4364        CT2    276    LYS     CB   4364      -0.18     12.011   ; qtot 4.82
  4365        HA2    276    LYS    HB1   4365       0.09      1.008   ; qtot 4.91
  4366        HA2    276    LYS    HB2   4366       0.09      1.008   ; qtot 5
  4367        CT2    276    LYS     CG   4367      -0.18     12.011   ; qtot 4.82
  4368        HA2    276    LYS    HG1   4368       0.09      1.008   ; qtot 4.91
  4369        HA2    276    LYS    HG2   4369       0.09      1.008   ; qtot 5
  4370        CT2    276    LYS     CD   4370      -0.18     12.011   ; qtot 4.82
  4371        HA2    276    LYS    HD1   4371       0.09      1.008   ; qtot 4.91
  4372        HA2    276    LYS    HD2   4372       0.09      1.008   ; qtot 5
  4373        CT2    276    LYS     CE   4373       0.21     12.011   ; qtot 5.21
  4374        HA2    276    LYS    HE1   4374       0.05      1.008   ; qtot 5.26
  4375        HA2    276    LYS    HE2   4375       0.05      1.008   ; qtot 5.31
  4376        NH3    276    LYS     NZ   4376       -0.3     14.007   ; qtot 5.01
  4377         HC    276    LYS    HZ1   4377       0.33      1.008   ; qtot 5.34
  4378         HC    276    LYS    HZ2   4378       0.33      1.008   ; qtot 5.67
  4379         HC    276    LYS    HZ3   4379       0.33      1.008   ; qtot 6
  4380          C    276    LYS      C   4380       0.51     12.011   ; qtot 6.51
  4381          O    276    LYS      O   4381      -0.51     15.999   ; qtot 6
; residue 277 ALA rtp ALA  q  0.0
  4382        NH1    277    ALA      N   4382      -0.47     14.007   ; qtot 5.53
  4383          H    277    ALA     HN   4383       0.31      1.008   ; qtot 5.84
  4384        CT1    277    ALA     CA   4384       0.07     12.011   ; qtot 5.91
  4385        HB1    277    ALA     HA   4385       0.09      1.008   ; qtot 6
  4386        CT3    277    ALA     CB   4386      -0.27     12.011   ; qtot 5.73
  4387        HA3    277    ALA    HB1   4387       0.09      1.008   ; qtot 5.82
  4388        HA3    277    ALA    HB2   4388       0.09      1.008   ; qtot 5.91
  4389        HA3    277    ALA    HB3   4389       0.09      1.008   ; qtot 6
  4390          C    277    ALA      C   4390       0.51     12.011   ; qtot 6.51
  4391          O    277    ALA      O   4391      -0.51     15.999   ; qtot 6
; residue 278 ILE rtp ILE  q  0.0
  4392        NH1    278    ILE      N   4392      -0.47     14.007   ; qtot 5.53
  4393          H    278    ILE     HN   4393       0.31      1.008   ; qtot 5.84
  4394        CT1    278    ILE     CA   4394       0.07     12.011   ; qtot 5.91
  4395        HB1    278    ILE     HA   4395       0.09      1.008   ; qtot 6
  4396        CT1    278    ILE     CB   4396      -0.09     12.011   ; qtot 5.91
  4397        HA1    278    ILE     HB   4397       0.09      1.008   ; qtot 6
  4398        CT3    278    ILE    CG2   4398      -0.27     12.011   ; qtot 5.73
  4399        HA3    278    ILE   HG21   4399       0.09      1.008   ; qtot 5.82
  4400        HA3    278    ILE   HG22   4400       0.09      1.008   ; qtot 5.91
  4401        HA3    278    ILE   HG23   4401       0.09      1.008   ; qtot 6
  4402        CT2    278    ILE    CG1   4402      -0.18     12.011   ; qtot 5.82
  4403        HA2    278    ILE   HG11   4403       0.09      1.008   ; qtot 5.91
  4404        HA2    278    ILE   HG12   4404       0.09      1.008   ; qtot 6
  4405        CT3    278    ILE     CD   4405      -0.27     12.011   ; qtot 5.73
  4406        HA3    278    ILE    HD1   4406       0.09      1.008   ; qtot 5.82
  4407        HA3    278    ILE    HD2   4407       0.09      1.008   ; qtot 5.91
  4408        HA3    278    ILE    HD3   4408       0.09      1.008   ; qtot 6
  4409          C    278    ILE      C   4409       0.51     12.011   ; qtot 6.51
  4410          O    278    ILE      O   4410      -0.51     15.999   ; qtot 6
; residue 279 GLU rtp GLU  q -1.0
  4411        NH1    279    GLU      N   4411      -0.47     14.007   ; qtot 5.53
  4412          H    279    GLU     HN   4412       0.31      1.008   ; qtot 5.84
  4413        CT1    279    GLU     CA   4413       0.07     12.011   ; qtot 5.91
  4414        HB1    279    GLU     HA   4414       0.09      1.008   ; qtot 6
  4415       CT2A    279    GLU     CB   4415      -0.18     12.011   ; qtot 5.82
  4416        HA2    279    GLU    HB1   4416       0.09      1.008   ; qtot 5.91
  4417        HA2    279    GLU    HB2   4417       0.09      1.008   ; qtot 6
  4418        CT2    279    GLU     CG   4418      -0.28     12.011   ; qtot 5.72
  4419        HA2    279    GLU    HG1   4419       0.09      1.008   ; qtot 5.81
  4420        HA2    279    GLU    HG2   4420       0.09      1.008   ; qtot 5.9
  4421         CC    279    GLU     CD   4421       0.62     12.011   ; qtot 6.52
  4422         OC    279    GLU    OE1   4422      -0.76     15.999   ; qtot 5.76
  4423         OC    279    GLU    OE2   4423      -0.76     15.999   ; qtot 5
  4424          C    279    GLU      C   4424       0.51     12.011   ; qtot 5.51
  4425          O    279    GLU      O   4425      -0.51     15.999   ; qtot 5
; residue 280 LYS rtp LYS  q +1.0
  4426        NH1    280    LYS      N   4426      -0.47     14.007   ; qtot 4.53
  4427          H    280    LYS     HN   4427       0.31      1.008   ; qtot 4.84
  4428        CT1    280    LYS     CA   4428       0.07     12.011   ; qtot 4.91
  4429        HB1    280    LYS     HA   4429       0.09      1.008   ; qtot 5
  4430        CT2    280    LYS     CB   4430      -0.18     12.011   ; qtot 4.82
  4431        HA2    280    LYS    HB1   4431       0.09      1.008   ; qtot 4.91
  4432        HA2    280    LYS    HB2   4432       0.09      1.008   ; qtot 5
  4433        CT2    280    LYS     CG   4433      -0.18     12.011   ; qtot 4.82
  4434        HA2    280    LYS    HG1   4434       0.09      1.008   ; qtot 4.91
  4435        HA2    280    LYS    HG2   4435       0.09      1.008   ; qtot 5
  4436        CT2    280    LYS     CD   4436      -0.18     12.011   ; qtot 4.82
  4437        HA2    280    LYS    HD1   4437       0.09      1.008   ; qtot 4.91
  4438        HA2    280    LYS    HD2   4438       0.09      1.008   ; qtot 5
  4439        CT2    280    LYS     CE   4439       0.21     12.011   ; qtot 5.21
  4440        HA2    280    LYS    HE1   4440       0.05      1.008   ; qtot 5.26
  4441        HA2    280    LYS    HE2   4441       0.05      1.008   ; qtot 5.31
  4442        NH3    280    LYS     NZ   4442       -0.3     14.007   ; qtot 5.01
  4443         HC    280    LYS    HZ1   4443       0.33      1.008   ; qtot 5.34
  4444         HC    280    LYS    HZ2   4444       0.33      1.008   ; qtot 5.67
  4445         HC    280    LYS    HZ3   4445       0.33      1.008   ; qtot 6
  4446          C    280    LYS      C   4446       0.51     12.011   ; qtot 6.51
  4447          O    280    LYS      O   4447      -0.51     15.999   ; qtot 6
; residue 281 ILE rtp ILE  q  0.0
  4448        NH1    281    ILE      N   4448      -0.47     14.007   ; qtot 5.53
  4449          H    281    ILE     HN   4449       0.31      1.008   ; qtot 5.84
  4450        CT1    281    ILE     CA   4450       0.07     12.011   ; qtot 5.91
  4451        HB1    281    ILE     HA   4451       0.09      1.008   ; qtot 6
  4452        CT1    281    ILE     CB   4452      -0.09     12.011   ; qtot 5.91
  4453        HA1    281    ILE     HB   4453       0.09      1.008   ; qtot 6
  4454        CT3    281    ILE    CG2   4454      -0.27     12.011   ; qtot 5.73
  4455        HA3    281    ILE   HG21   4455       0.09      1.008   ; qtot 5.82
  4456        HA3    281    ILE   HG22   4456       0.09      1.008   ; qtot 5.91
  4457        HA3    281    ILE   HG23   4457       0.09      1.008   ; qtot 6
  4458        CT2    281    ILE    CG1   4458      -0.18     12.011   ; qtot 5.82
  4459        HA2    281    ILE   HG11   4459       0.09      1.008   ; qtot 5.91
  4460        HA2    281    ILE   HG12   4460       0.09      1.008   ; qtot 6
  4461        CT3    281    ILE     CD   4461      -0.27     12.011   ; qtot 5.73
  4462        HA3    281    ILE    HD1   4462       0.09      1.008   ; qtot 5.82
  4463        HA3    281    ILE    HD2   4463       0.09      1.008   ; qtot 5.91
  4464        HA3    281    ILE    HD3   4464       0.09      1.008   ; qtot 6
  4465          C    281    ILE      C   4465       0.51     12.011   ; qtot 6.51
  4466          O    281    ILE      O   4466      -0.51     15.999   ; qtot 6
; residue 282 LYS rtp LYS  q +1.0
  4467        NH1    282    LYS      N   4467      -0.47     14.007   ; qtot 5.53
  4468          H    282    LYS     HN   4468       0.31      1.008   ; qtot 5.84
  4469        CT1    282    LYS     CA   4469       0.07     12.011   ; qtot 5.91
  4470        HB1    282    LYS     HA   4470       0.09      1.008   ; qtot 6
  4471        CT2    282    LYS     CB   4471      -0.18     12.011   ; qtot 5.82
  4472        HA2    282    LYS    HB1   4472       0.09      1.008   ; qtot 5.91
  4473        HA2    282    LYS    HB2   4473       0.09      1.008   ; qtot 6
  4474        CT2    282    LYS     CG   4474      -0.18     12.011   ; qtot 5.82
  4475        HA2    282    LYS    HG1   4475       0.09      1.008   ; qtot 5.91
  4476        HA2    282    LYS    HG2   4476       0.09      1.008   ; qtot 6
  4477        CT2    282    LYS     CD   4477      -0.18     12.011   ; qtot 5.82
  4478        HA2    282    LYS    HD1   4478       0.09      1.008   ; qtot 5.91
  4479        HA2    282    LYS    HD2   4479       0.09      1.008   ; qtot 6
  4480        CT2    282    LYS     CE   4480       0.21     12.011   ; qtot 6.21
  4481        HA2    282    LYS    HE1   4481       0.05      1.008   ; qtot 6.26
  4482        HA2    282    LYS    HE2   4482       0.05      1.008   ; qtot 6.31
  4483        NH3    282    LYS     NZ   4483       -0.3     14.007   ; qtot 6.01
  4484         HC    282    LYS    HZ1   4484       0.33      1.008   ; qtot 6.34
  4485         HC    282    LYS    HZ2   4485       0.33      1.008   ; qtot 6.67
  4486         HC    282    LYS    HZ3   4486       0.33      1.008   ; qtot 7
  4487          C    282    LYS      C   4487       0.51     12.011   ; qtot 7.51
  4488          O    282    LYS      O   4488      -0.51     15.999   ; qtot 7
; residue 283 CYS rtp CYS  q -1.0
  4489        NH1    283    CYS      N   4489      -0.47     14.007   ; qtot 6.53
  4490          H    283    CYS     HN   4490       0.31      1.008   ; qtot 6.84
  4491        CT1    283    CYS     CA   4491       0.07     12.011   ; qtot 6.91
  4492        HB1    283    CYS     HA   4492       0.09      1.008   ; qtot 7
  4493        CT2    283    CYS     CB   4493      -0.11     12.011   ; qtot 6.89
  4494        HA2    283    CYS    HB1   4494       0.09      1.008   ; qtot 6.98
  4495        HA2    283    CYS    HB2   4495       0.09      1.008   ; qtot 7.07
  4496          S    283    CYS     SG   4496      -0.23      32.06   ; qtot 6.84
  4497         HS    283    CYS    HG1   4497       0.16      1.008   ; qtot 7
  4498         CC    283    CYS      C   4498       0.34     12.011   ; qtot 7.34
  4499         OC    283    CYS    OT1   4499      -0.67    15.9994   ; qtot 6.67
  4500         OC    283    CYS    OT2   4500      -0.67    15.9994   ; qtot 6

[ bonds ]
;  ai    aj funct            c0            c1            c2            c3
    1     2     1 
    1     3     1 
    1     4     1 
    1     5     1 
    5     6     1 
    5     7     1 
    5    15     1 
    7     8     1 
    7     9     1 
    7    10     1 
   10    11     1 
   10    12     1 
   12    13     1 
   12    14     1 
   15    16     1 
   15    17     1 
   17    18     1 
   17    19     1 
   19    20     1 
   19    21     1 
   19    26     1 
   21    22     1 
   21    23     1 
   21    24     1 
   24    25     1 
   26    27     1 
   26    28     1 
   28    29     1 
   28    32     1 
   29    30     1 
   29    31     1 
   29    37     1 
   32    33     1 
   32    34     1 
   32    40     1 
   34    35     1 
   34    36     1 
   34    37     1 
   37    38     1 
   37    39     1 
   40    41     1 
   40    42     1 
   42    43     1 
   42    44     1 
   44    45     1 
   44    46     1 
   44    56     1 
   46    47     1 
   46    48     1 
   46    52     1 
   48    49     1 
   48    50     1 
   48    51     1 
   52    53     1 
   52    54     1 
   52    55     1 
   56    57     1 
   56    58     1 
   58    59     1 
   58    60     1 
   60    61     1 
   60    62     1 
   60    70     1 
   62    63     1 
   62    64     1 
   62    66     1 
   64    65     1 
   66    67     1 
   66    68     1 
   66    69     1 
   70    71     1 
   70    72     1 
   72    73     1 
   72    74     1 
   74    75     1 
   74    76     1 
   74    89     1 
   76    77     1 
   76    78     1 
   76    82     1 
   78    79     1 
   78    80     1 
   78    81     1 
   82    83     1 
   82    84     1 
   82    85     1 
   85    86     1 
   85    87     1 
   85    88     1 
   89    90     1 
   89    91     1 
   91    92     1 
   91    95     1 
   92    93     1 
   92    94     1 
   92   100     1 
   95    96     1 
   95    97     1 
   95   103     1 
   97    98     1 
   97    99     1 
   97   100     1 
  100   101     1 
  100   102     1 
  103   104     1 
  103   105     1 
  105   106     1 
  105   107     1 
  107   108     1 
  107   109     1 
  107   113     1 
  109   110     1 
  109   111     1 
  109   112     1 
  113   114     1 
  113   115     1 
  115   116     1 
  115   117     1 
  117   118     1 
  117   119     1 
  117   129     1 
  119   120     1 
  119   121     1 
  119   125     1 
  121   122     1 
  121   123     1 
  121   124     1 
  125   126     1 
  125   127     1 
  125   128     1 
  129   130     1 
  129   131     1 
  131   132     1 
  131   133     1 
  133   134     1 
  133   135     1 
  133   146     1 
  135   136     1 
  135   137     1 
  135   138     1 
  138   139     1 
  138   140     1 
  138   141     1 
  141   142     1 
  142   143     1 
  142   144     1 
  142   145     1 
  146   147     1 
  146   148     1 
  148   149     1 
  148   150     1 
  150   151     1 
  150   152     1 
  150   166     1 
  152   153     1 
  152   154     1 
  152   155     1 
  155   156     1 
  155   162     1 
  156   157     1 
  156   158     1 
  158   159     1 
  158   160     1 
  160   161     1 
  160   164     1 
  162   163     1 
  162   164     1 
  164   165     1 
  166   167     1 
  166   168     1 
  168   169     1 
  168   170     1 
  170   171     1 
  170   172     1 
  170   185     1 
  172   173     1 
  172   174     1 
  172   178     1 
  174   175     1 
  174   176     1 
  174   177     1 
  178   179     1 
  178   180     1 
  178   181     1 
  181   182     1 
  181   183     1 
  181   184     1 
  185   186     1 
  185   187     1 
  187   188     1 
  187   189     1 
  189   190     1 
  189   191     1 
  189   205     1 
  191   192     1 
  191   193     1 
  191   194     1 
  194   195     1 
  194   201     1 
  195   196     1 
  195   197     1 
  197   198     1 
  197   199     1 
  199   200     1 
  199   203     1 
  201   202     1 
  201   203     1 
  203   204     1 
  205   206     1 
  205   207     1 
  207   208     1 
  207   209     1 
  209   210     1 
  209   211     1 
  209   212     1 
  212   213     1 
  212   214     1 
  214   215     1 
  214   216     1 
  216   217     1 
  216   218     1 
  216   228     1 
  218   219     1 
  218   220     1 
  218   224     1 
  220   221     1 
  220   222     1 
  220   223     1 
  224   225     1 
  224   226     1 
  224   227     1 
  228   229     1 
  228   230     1 
  230   231     1 
  230   232     1 
  232   233     1 
  232   234     1 
  232   244     1 
  234   235     1 
  234   236     1 
  234   240     1 
  236   237     1 
  236   238     1 
  236   239     1 
  240   241     1 
  240   242     1 
  240   243     1 
  244   245     1 
  244   246     1 
  246   247     1 
  246   248     1 
  248   249     1 
  248   250     1 
  248   251     1 
  251   252     1 
  251   253     1 
  253   254     1 
  253   255     1 
  255   256     1 
  255   257     1 
  255   265     1 
  257   258     1 
  257   259     1 
  257   260     1 
  260   261     1 
  260   262     1 
  262   263     1 
  262   264     1 
  265   266     1 
  265   267     1 
  267   268     1 
  267   269     1 
  269   270     1 
  269   271     1 
  269   284     1 
  271   272     1 
  271   273     1 
  271   274     1 
  274   275     1 
  274   276     1 
  274   280     1 
  276   277     1 
  276   278     1 
  276   279     1 
  280   281     1 
  280   282     1 
  280   283     1 
  284   285     1 
  284   286     1 
  286   287     1 
  286   288     1 
  288   289     1 
  288   290     1 
  288   300     1 
  290   291     1 
  290   292     1 
  290   296     1 
  292   293     1 
  292   294     1 
  292   295     1 
  296   297     1 
  296   298     1 
  296   299     1 
  300   301     1 
  300   302     1 
  302   303     1 
  302   304     1 
  304   305     1 
  304   306     1 
  304   310     1 
  306   307     1 
  306   308     1 
  306   309     1 
  310   311     1 
  310   312     1 
  312   313     1 
  312   314     1 
  314   315     1 
  314   316     1 
  314   329     1 
  316   317     1 
  316   318     1 
  316   322     1 
  318   319     1 
  318   320     1 
  318   321     1 
  322   323     1 
  322   324     1 
  322   325     1 
  325   326     1 
  325   327     1 
  325   328     1 
  329   330     1 
  329   331     1 
  331   332     1 
  331   333     1 
  333   334     1 
  333   335     1 
  333   345     1 
  335   336     1 
  335   337     1 
  335   341     1 
  337   338     1 
  337   339     1 
  337   340     1 
  341   342     1 
  341   343     1 
  341   344     1 
  345   346     1 
  345   347     1 
  347   348     1 
  347   349     1 
  349   350     1 
  349   351     1 
  349   361     1 
  351   352     1 
  351   353     1 
  351   357     1 
  353   354     1 
  353   355     1 
  353   356     1 
  357   358     1 
  357   359     1 
  357   360     1 
  361   362     1 
  361   363     1 
  363   364     1 
  363   365     1 
  365   366     1 
  365   367     1 
  365   380     1 
  367   368     1 
  367   369     1 
  367   370     1 
  370   371     1 
  370   372     1 
  370   376     1 
  372   373     1 
  372   374     1 
  372   375     1 
  376   377     1 
  376   378     1 
  376   379     1 
  380   381     1 
  380   382     1 
  382   383     1 
  382   384     1 
  384   385     1 
  384   386     1 
  384   391     1 
  386   387     1 
  386   388     1 
  386   389     1 
  389   390     1 
  391   392     1 
  391   393     1 
  393   394     1 
  393   395     1 
  395   396     1 
  395   397     1 
  395   413     1 
  397   398     1 
  397   399     1 
  397   400     1 
  400   401     1 
  400   402     1 
  400   403     1 
  403   404     1 
  403   405     1 
  403   406     1 
  406   407     1 
  406   408     1 
  406   409     1 
  409   410     1 
  409   411     1 
  409   412     1 
  413   414     1 
  413   415     1 
  415   416     1 
  415   417     1 
  417   418     1 
  417   419     1 
  417   424     1 
  419   420     1 
  419   421     1 
  419   422     1 
  422   423     1 
  424   425     1 
  424   426     1 
  426   427     1 
  426   428     1 
  428   429     1 
  428   430     1 
  428   448     1 
  430   431     1 
  430   432     1 
  430   433     1 
  433   434     1 
  433   435     1 
  433   436     1 
  436   437     1 
  436   438     1 
  436   439     1 
  439   440     1 
  439   441     1 
  441   442     1 
  441   445     1 
  442   443     1 
  442   444     1 
  445   446     1 
  445   447     1 
  448   449     1 
  448   450     1 
  450   451     1 
  450   452     1 
  452   453     1 
  452   454     1 
  452   470     1 
  454   455     1 
  454   456     1 
  454   457     1 
  457   458     1 
  457   459     1 
  457   460     1 
  460   461     1 
  460   462     1 
  460   463     1 
  463   464     1 
  463   465     1 
  463   466     1 
  466   467     1 
  466   468     1 
  466   469     1 
  470   471     1 
  470   472     1 
  472   473     1 
  472   474     1 
  474   475     1 
  474   476     1 
  474   485     1 
  476   477     1 
  476   478     1 
  476   479     1 
  479   480     1 
  479   481     1 
  479   482     1 
  482   483     1 
  482   484     1 
  485   486     1 
  485   487     1 
  487   488     1 
  487   489     1 
  489   490     1 
  489   491     1 
  489   502     1 
  491   492     1 
  491   493     1 
  491   494     1 
  494   495     1 
  494   496     1 
  494   497     1 
  497   498     1 
  497   499     1 
  499   500     1 
  499   501     1 
  502   503     1 
  502   504     1 
  504   505     1 
  504   506     1 
  506   507     1 
  506   508     1 
  506   524     1 
  508   509     1 
  508   510     1 
  508   511     1 
  511   512     1 
  511   513     1 
  511   514     1 
  514   515     1 
  514   516     1 
  514   517     1 
  517   518     1 
  517   519     1 
  517   520     1 
  520   521     1 
  520   522     1 
  520   523     1 
  524   525     1 
  524   526     1 
  526   527     1 
  526   528     1 
  528   529     1 
  528   530     1 
  528   539     1 
  530   531     1 
  530   532     1 
  530   533     1 
  533   534     1 
  533   535     1 
  533   536     1 
  536   537     1 
  536   538     1 
  539   540     1 
  539   541     1 
  541   542     1 
  541   543     1 
  543   544     1 
  543   545     1 
  543   553     1 
  545   546     1 
  545   547     1 
  545   549     1 
  547   548     1 
  549   550     1 
  549   551     1 
  549   552     1 
  553   554     1 
  553   555     1 
  555   556     1 
  555   557     1 
  557   558     1 
  557   559     1 
  557   567     1 
  559   560     1 
  559   561     1 
  559   563     1 
  561   562     1 
  563   564     1 
  563   565     1 
  563   566     1 
  567   568     1 
  567   569     1 
  569   570     1 
  569   571     1 
  571   572     1 
  571   573     1 
  571   587     1 
  573   574     1 
  573   575     1 
  573   576     1 
  576   577     1 
  576   583     1 
  577   578     1 
  577   579     1 
  579   580     1 
  579   581     1 
  581   582     1 
  581   585     1 
  583   584     1 
  583   585     1 
  585   586     1 
  587   588     1 
  587   589     1 
  589   590     1 
  589   591     1 
  591   592     1 
  591   593     1 
  591   608     1 
  593   594     1 
  593   595     1 
  593   596     1 
  596   597     1 
  596   604     1 
  597   598     1 
  597   599     1 
  599   600     1 
  599   601     1 
  601   602     1 
  601   606     1 
  602   603     1 
  604   605     1 
  604   606     1 
  606   607     1 
  608   609     1 
  608   610     1 
  610   611     1 
  610   612     1 
  612   613     1 
  612   614     1 
  612   622     1 
  614   615     1 
  614   616     1 
  614   618     1 
  616   617     1 
  618   619     1 
  618   620     1 
  618   621     1 
  622   623     1 
  622   624     1 
  624   625     1 
  624   626     1 
  626   627     1 
  626   628     1 
  626   641     1 
  628   629     1 
  628   630     1 
  628   631     1 
  631   632     1 
  631   633     1 
  631   637     1 
  633   634     1 
  633   635     1 
  633   636     1 
  637   638     1 
  637   639     1 
  637   640     1 
  641   642     1 
  641   643     1 
  643   644     1 
  643   645     1 
  645   646     1 
  645   647     1 
  645   657     1 
  647   648     1 
  647   649     1 
  647   653     1 
  649   650     1 
  649   651     1 
  649   652     1 
  653   654     1 
  653   655     1 
  653   656     1 
  657   658     1 
  657   659     1 
  659   660     1 
  659   661     1 
  661   662     1 
  661   663     1 
  661   668     1 
  663   664     1 
  663   665     1 
  663   666     1 
  666   667     1 
  668   669     1 
  668   670     1 
  670   671     1 
  670   672     1 
  672   673     1 
  672   674     1 
  672   675     1 
  675   676     1 
  675   677     1 
  677   678     1 
  677   679     1 
  679   680     1 
  679   681     1 
  679   694     1 
  681   682     1 
  681   683     1 
  681   684     1 
  684   685     1 
  684   686     1 
  684   690     1 
  686   687     1 
  686   688     1 
  686   689     1 
  690   691     1 
  690   692     1 
  690   693     1 
  694   695     1 
  694   696     1 
  696   697     1 
  696   698     1 
  698   699     1 
  698   700     1 
  698   704     1 
  700   701     1 
  700   702     1 
  700   703     1 
  704   705     1 
  704   706     1 
  706   707     1 
  706   708     1 
  708   709     1 
  708   710     1 
  708   720     1 
  710   711     1 
  710   712     1 
  710   716     1 
  712   713     1 
  712   714     1 
  712   715     1 
  716   717     1 
  716   718     1 
  716   719     1 
  720   721     1 
  720   722     1 
  722   723     1 
  722   724     1 
  724   725     1 
  724   726     1 
  724   734     1 
  726   727     1 
  726   728     1 
  726   730     1 
  728   729     1 
  730   731     1 
  730   732     1 
  730   733     1 
  734   735     1 
  734   736     1 
  736   737     1 
  736   738     1 
  738   739     1 
  738   740     1 
  738   746     1 
  740   741     1 
  740   742     1 
  740   743     1 
  743   744     1 
  743   745     1 
  746   747     1 
  746   748     1 
  748   749     1 
  748   750     1 
  750   751     1 
  750   752     1 
  750   765     1 
  752   753     1 
  752   754     1 
  752   755     1 
  755   756     1 
  755   757     1 
  755   761     1 
  757   758     1 
  757   759     1 
  757   760     1 
  761   762     1 
  761   763     1 
  761   764     1 
  765   766     1 
  765   767     1 
  767   768     1 
  767   769     1 
  769   770     1 
  769   771     1 
  769   784     1 
  771   772     1 
  771   773     1 
  771   774     1 
  774   775     1 
  774   776     1 
  774   780     1 
  776   777     1 
  776   778     1 
  776   779     1 
  780   781     1 
  780   782     1 
  780   783     1 
  784   785     1 
  784   786     1 
  786   787     1 
  786   788     1 
  788   789     1 
  788   790     1 
  788   791     1 
  791   792     1 
  791   793     1 
  793   794     1 
  793   795     1 
  795   796     1 
  795   797     1 
  795   805     1 
  797   798     1 
  797   799     1 
  797   801     1 
  799   800     1 
  801   802     1 
  801   803     1 
  801   804     1 
  805   806     1 
  805   807     1 
  807   808     1 
  807   809     1 
  809   810     1 
  809   811     1 
  809   824     1 
  811   812     1 
  811   813     1 
  811   814     1 
  814   815     1 
  814   816     1 
  814   820     1 
  816   817     1 
  816   818     1 
  816   819     1 
  820   821     1 
  820   822     1 
  820   823     1 
  824   825     1 
  824   826     1 
  826   827     1 
  826   828     1 
  828   829     1 
  828   830     1 
  828   843     1 
  830   831     1 
  830   832     1 
  830   833     1 
  833   834     1 
  833   835     1 
  833   839     1 
  835   836     1 
  835   837     1 
  835   838     1 
  839   840     1 
  839   841     1 
  839   842     1 
  843   844     1 
  843   845     1 
  845   846     1 
  845   847     1 
  847   848     1 
  847   849     1 
  847   859     1 
  849   850     1 
  849   851     1 
  849   855     1 
  851   852     1 
  851   853     1 
  851   854     1 
  855   856     1 
  855   857     1 
  855   858     1 
  859   860     1 
  859   861     1 
  861   862     1 
  861   863     1 
  863   864     1 
  863   865     1 
  863   870     1 
  865   866     1 
  865   867     1 
  865   868     1 
  868   869     1 
  870   871     1 
  870   872     1 
  872   873     1 
  872   876     1 
  873   874     1 
  873   875     1 
  873   881     1 
  876   877     1 
  876   878     1 
  876   884     1 
  878   879     1 
  878   880     1 
  878   881     1 
  881   882     1 
  881   883     1 
  884   885     1 
  884   886     1 
  886   887     1 
  886   888     1 
  888   889     1 
  888   890     1 
  888   900     1 
  890   891     1 
  890   892     1 
  890   896     1 
  892   893     1 
  892   894     1 
  892   895     1 
  896   897     1 
  896   898     1 
  896   899     1 
  900   901     1 
  900   902     1 
  902   903     1 
  902   904     1 
  904   905     1 
  904   906     1 
  904   914     1 
  906   907     1 
  906   908     1 
  906   910     1 
  908   909     1 
  910   911     1 
  910   912     1 
  910   913     1 
  914   915     1 
  914   916     1 
  916   917     1 
  916   918     1 
  918   919     1 
  918   920     1 
  918   933     1 
  920   921     1 
  920   922     1 
  920   926     1 
  922   923     1 
  922   924     1 
  922   925     1 
  926   927     1 
  926   928     1 
  926   929     1 
  929   930     1 
  929   931     1 
  929   932     1 
  933   934     1 
  933   935     1 
  935   936     1 
  935   937     1 
  937   938     1 
  937   939     1 
  937   943     1 
  939   940     1 
  939   941     1 
  939   942     1 
  943   944     1 
  943   945     1 
  945   946     1 
  945   947     1 
  947   948     1 
  947   949     1 
  947   957     1 
  949   950     1 
  949   951     1 
  949   953     1 
  951   952     1 
  953   954     1 
  953   955     1 
  953   956     1 
  957   958     1 
  957   959     1 
  959   960     1 
  959   961     1 
  961   962     1 
  961   963     1 
  961   978     1 
  963   964     1 
  963   965     1 
  963   966     1 
  966   967     1 
  966   974     1 
  967   968     1 
  967   969     1 
  969   970     1 
  969   971     1 
  971   972     1 
  971   976     1 
  972   973     1 
  974   975     1 
  974   976     1 
  976   977     1 
  978   979     1 
  978   980     1 
  980   981     1 
  980   982     1 
  982   983     1 
  982   984     1 
  982   995     1 
  984   985     1 
  984   986     1 
  984   987     1 
  987   988     1 
  987   989     1 
  987   990     1 
  990   991     1 
  991   992     1 
  991   993     1 
  991   994     1 
  995   996     1 
  995   997     1 
  997   998     1 
  997   999     1 
  999  1000     1 
  999  1001     1 
  999  1017     1 
 1001  1002     1 
 1001  1003     1 
 1001  1004     1 
 1004  1005     1 
 1004  1006     1 
 1004  1007     1 
 1007  1008     1 
 1007  1009     1 
 1007  1010     1 
 1010  1011     1 
 1010  1012     1 
 1010  1013     1 
 1013  1014     1 
 1013  1015     1 
 1013  1016     1 
 1017  1018     1 
 1017  1019     1 
 1019  1020     1 
 1019  1021     1 
 1021  1022     1 
 1021  1023     1 
 1021  1024     1 
 1024  1025     1 
 1024  1026     1 
 1026  1027     1 
 1026  1028     1 
 1028  1029     1 
 1028  1030     1 
 1028  1041     1 
 1030  1031     1 
 1030  1032     1 
 1030  1033     1 
 1033  1034     1 
 1033  1035     1 
 1033  1036     1 
 1036  1037     1 
 1036  1038     1 
 1038  1039     1 
 1038  1040     1 
 1041  1042     1 
 1041  1043     1 
 1043  1044     1 
 1043  1045     1 
 1045  1046     1 
 1045  1047     1 
 1045  1065     1 
 1047  1048     1 
 1047  1049     1 
 1047  1050     1 
 1050  1051     1 
 1050  1056     1 
 1051  1052     1 
 1051  1053     1 
 1053  1054     1 
 1053  1055     1 
 1055  1056     1 
 1055  1061     1 
 1056  1057     1 
 1057  1058     1 
 1057  1059     1 
 1059  1060     1 
 1059  1063     1 
 1061  1062     1 
 1061  1063     1 
 1063  1064     1 
 1065  1066     1 
 1065  1067     1 
 1067  1068     1 
 1067  1071     1 
 1068  1069     1 
 1068  1070     1 
 1068  1076     1 
 1071  1072     1 
 1071  1073     1 
 1071  1079     1 
 1073  1074     1 
 1073  1075     1 
 1073  1076     1 
 1076  1077     1 
 1076  1078     1 
 1079  1080     1 
 1079  1081     1 
 1081  1082     1 
 1081  1083     1 
 1083  1084     1 
 1083  1085     1 
 1083  1086     1 
 1086  1087     1 
 1086  1088     1 
 1088  1089     1 
 1088  1090     1 
 1090  1091     1 
 1090  1092     1 
 1090  1093     1 
 1093  1094     1 
 1093  1095     1 
 1095  1096     1 
 1095  1097     1 
 1097  1098     1 
 1097  1099     1 
 1097  1110     1 
 1099  1100     1 
 1099  1101     1 
 1099  1102     1 
 1102  1103     1 
 1102  1104     1 
 1102  1105     1 
 1105  1106     1 
 1105  1107     1 
 1107  1108     1 
 1107  1109     1 
 1110  1111     1 
 1110  1112     1 
 1112  1113     1 
 1112  1116     1 
 1113  1114     1 
 1113  1115     1 
 1113  1121     1 
 1116  1117     1 
 1116  1118     1 
 1116  1124     1 
 1118  1119     1 
 1118  1120     1 
 1118  1121     1 
 1121  1122     1 
 1121  1123     1 
 1124  1125     1 
 1124  1126     1 
 1126  1127     1 
 1126  1128     1 
 1128  1129     1 
 1128  1130     1 
 1128  1143     1 
 1130  1131     1 
 1130  1132     1 
 1130  1133     1 
 1133  1134     1 
 1133  1135     1 
 1133  1139     1 
 1135  1136     1 
 1135  1137     1 
 1135  1138     1 
 1139  1140     1 
 1139  1141     1 
 1139  1142     1 
 1143  1144     1 
 1143  1145     1 
 1145  1146     1 
 1145  1147     1 
 1147  1148     1 
 1147  1149     1 
 1147  1153     1 
 1149  1150     1 
 1149  1151     1 
 1149  1152     1 
 1152  2385     1 
 1153  1154     1 
 1153  1155     1 
 1155  1156     1 
 1155  1157     1 
 1157  1158     1 
 1157  1159     1 
 1157  1168     1 
 1159  1160     1 
 1159  1161     1 
 1159  1162     1 
 1162  1163     1 
 1162  1164     1 
 1162  1165     1 
 1165  1166     1 
 1165  1167     1 
 1168  1169     1 
 1168  1170     1 
 1170  1171     1 
 1170  1172     1 
 1172  1173     1 
 1172  1174     1 
 1172  1189     1 
 1174  1175     1 
 1174  1176     1 
 1174  1177     1 
 1177  1178     1 
 1177  1185     1 
 1178  1179     1 
 1178  1180     1 
 1180  1181     1 
 1180  1182     1 
 1182  1183     1 
 1182  1187     1 
 1183  1184     1 
 1185  1186     1 
 1185  1187     1 
 1187  1188     1 
 1189  1190     1 
 1189  1191     1 
 1191  1192     1 
 1191  1193     1 
 1193  1194     1 
 1193  1195     1 
 1193  1200     1 
 1195  1196     1 
 1195  1197     1 
 1195  1198     1 
 1198  1199     1 
 1200  1201     1 
 1200  1202     1 
 1202  1203     1 
 1202  1204     1 
 1204  1205     1 
 1204  1206     1 
 1204  1214     1 
 1206  1207     1 
 1206  1208     1 
 1206  1210     1 
 1208  1209     1 
 1210  1211     1 
 1210  1212     1 
 1210  1213     1 
 1214  1215     1 
 1214  1216     1 
 1216  1217     1 
 1216  1218     1 
 1218  1219     1 
 1218  1220     1 
 1218  1234     1 
 1220  1221     1 
 1220  1222     1 
 1220  1223     1 
 1223  1224     1 
 1223  1230     1 
 1224  1225     1 
 1224  1226     1 
 1226  1227     1 
 1226  1228     1 
 1228  1229     1 
 1228  1232     1 
 1230  1231     1 
 1230  1232     1 
 1232  1233     1 
 1234  1235     1 
 1234  1236     1 
 1236  1237     1 
 1236  1238     1 
 1238  1239     1 
 1238  1240     1 
 1238  1253     1 
 1240  1241     1 
 1240  1242     1 
 1240  1246     1 
 1242  1243     1 
 1242  1244     1 
 1242  1245     1 
 1246  1247     1 
 1246  1248     1 
 1246  1249     1 
 1249  1250     1 
 1249  1251     1 
 1249  1252     1 
 1253  1254     1 
 1253  1255     1 
 1255  1256     1 
 1255  1257     1 
 1257  1258     1 
 1257  1259     1 
 1257  1272     1 
 1259  1260     1 
 1259  1261     1 
 1259  1262     1 
 1262  1263     1 
 1262  1264     1 
 1262  1268     1 
 1264  1265     1 
 1264  1266     1 
 1264  1267     1 
 1268  1269     1 
 1268  1270     1 
 1268  1271     1 
 1272  1273     1 
 1272  1274     1 
 1274  1275     1 
 1274  1276     1 
 1276  1277     1 
 1276  1278     1 
 1276  1291     1 
 1278  1279     1 
 1278  1280     1 
 1278  1281     1 
 1281  1282     1 
 1281  1283     1 
 1281  1287     1 
 1283  1284     1 
 1283  1285     1 
 1283  1286     1 
 1287  1288     1 
 1287  1289     1 
 1287  1290     1 
 1291  1292     1 
 1291  1293     1 
 1293  1294     1 
 1293  1295     1 
 1295  1296     1 
 1295  1297     1 
 1295  1311     1 
 1297  1298     1 
 1297  1299     1 
 1297  1300     1 
 1300  1301     1 
 1300  1307     1 
 1301  1302     1 
 1301  1303     1 
 1303  1304     1 
 1303  1305     1 
 1305  1306     1 
 1305  1309     1 
 1307  1308     1 
 1307  1309     1 
 1309  1310     1 
 1311  1312     1 
 1311  1313     1 
 1313  1314     1
[truncated: 901,643 more chars]
