# Supplementary material for: Docking for EP4R antagonists active against inflammatory pain
Source: Nat Commun. 2023 Dec 6;14:8067. doi: 10.1038/s41467-023-43506-6 (PMC10700596; doi:10.1038/s41467-023-43506-6)
Supplement: Supplementary file 6 — Supplementary Data 3 [file 41467_2023_43506_MOESM6_ESM.zip › MD-files/xtal-prot-WT.pdb]

ATOM      1  N   ASN A  18     -29.061 -47.452   1.410  1.00148.54           N
ATOM      2  CA  ASN A  18     -28.787 -46.165   2.039  1.00161.38           C
ATOM      3  C   ASN A  18     -29.514 -45.034   1.313  1.00175.28           C
ATOM      4  O   ASN A  18     -29.972 -44.079   1.939  1.00180.93           O
ATOM      5  CB  ASN A  18     -27.279 -45.891   2.077  1.00157.81           C
ATOM      6  CG  ASN A  18     -26.673 -45.737   0.693  1.00153.88           C
ATOM      7  OD1 ASN A  18     -26.219 -44.655   0.321  1.00150.67           O
ATOM      8  ND2 ASN A  18     -26.656 -46.822  -0.073  1.00150.72           N
ATOM      9  N   SER A  19     -29.618 -45.151  -0.012  1.00177.27           N
ATOM     10  CA  SER A  19     -30.342 -44.186  -0.833  1.00176.40           C
ATOM     11  C   SER A  19     -31.850 -44.266  -0.596  1.00165.76           C
ATOM     12  O   SER A  19     -32.508 -43.217  -0.507  1.00170.30           O
ATOM     13  CB  SER A  19     -30.022 -44.390  -2.318  1.00181.40           C
ATOM     14  OG  SER A  19     -28.636 -44.240  -2.571  1.00183.34           O
ATOM     15  N   PRO A  20     -32.445 -45.471  -0.507  1.00148.97           N
ATOM     16  CA  PRO A  20     -33.868 -45.539  -0.128  1.00133.28           C
ATOM     17  C   PRO A  20     -34.199 -44.748   1.124  1.00120.35           C
ATOM     18  O   PRO A  20     -35.159 -43.971   1.121  1.00121.03           O
ATOM     19  CB  PRO A  20     -34.094 -47.044   0.062  1.00126.27           C
ATOM     20  CG  PRO A  20     -33.169 -47.665  -0.900  1.00131.10           C
ATOM     21  CD  PRO A  20     -31.937 -46.803  -0.895  1.00142.77           C
ATOM     22  N   VAL A  21     -33.423 -44.916   2.198  1.00111.42           N
ATOM     23  CA  VAL A  21     -33.635 -44.112   3.395  1.00112.41           C
ATOM     24  C   VAL A  21     -33.215 -42.665   3.173  1.00119.94           C
ATOM     25  O   VAL A  21     -33.695 -41.766   3.874  1.00117.99           O
ATOM     26  CB  VAL A  21     -32.877 -44.724   4.589  1.00105.55           C
ATOM     27  CG1 VAL A  21     -33.358 -44.118   5.901  1.00 99.48           C
ATOM     28  CG2 VAL A  21     -33.041 -46.236   4.601  1.00105.18           C
ATOM     29  N   THR A  22     -32.332 -42.413   2.202  1.00127.86           N
ATOM     30  CA  THR A  22     -31.877 -41.050   1.948  1.00129.16           C
ATOM     31  C   THR A  22     -32.973 -40.194   1.324  1.00126.17           C
ATOM     32  O   THR A  22     -33.021 -38.983   1.569  1.00131.12           O
ATOM     33  CB  THR A  22     -30.637 -41.072   1.050  1.00127.77           C
ATOM     34  OG1 THR A  22     -29.622 -41.882   1.655  1.00128.76           O
ATOM     35  CG2 THR A  22     -30.089 -39.667   0.841  1.00124.48           C
ATOM     36  N   ILE A  23     -33.860 -40.792   0.532  1.00127.27           N
ATOM     37  CA  ILE A  23     -34.919 -40.028  -0.131  1.00118.30           C
ATOM     38  C   ILE A  23     -35.813 -39.326   0.895  1.00113.97           C
ATOM     39  O   ILE A  23     -35.845 -38.084   0.915  1.00117.15           O
ATOM     40  CB  ILE A  23     -35.737 -40.919  -1.084  1.00 96.24           C
ATOM     41  CG1 ILE A  23     -34.841 -41.476  -2.193  1.00 98.37           C
ATOM     42  CG2 ILE A  23     -36.902 -40.140  -1.675  1.00 96.93           C
ATOM     43  CD1 ILE A  23     -35.568 -42.363  -3.182  1.00 99.60           C
ATOM     44  N   PRO A  24     -36.535 -40.039   1.776  1.00 92.33           N
ATOM     45  CA  PRO A  24     -37.459 -39.334   2.678  1.00100.10           C
ATOM     46  C   PRO A  24     -36.758 -38.468   3.705  1.00103.47           C
ATOM     47  O   PRO A  24     -37.403 -37.590   4.291  1.00114.42           O
ATOM     48  CB  PRO A  24     -38.230 -40.475   3.349  1.00 90.15           C
ATOM     49  CG  PRO A  24     -37.240 -41.561   3.419  1.00 90.04           C
ATOM     50  CD  PRO A  24     -36.444 -41.466   2.140  1.00 91.60           C
ATOM     51  N   ALA A  25     -35.468 -38.695   3.959  1.00 92.84           N
ATOM     52  CA  ALA A  25     -34.720 -37.767   4.798  1.00100.46           C
ATOM     53  C   ALA A  25     -34.565 -36.420   4.105  1.00106.04           C
ATOM     54  O   ALA A  25     -34.744 -35.368   4.731  1.00 96.70           O
ATOM     55  CB  ALA A  25     -33.356 -38.358   5.152  1.00102.62           C
ATOM     56  N   VAL A  26     -34.241 -36.434   2.810  1.00111.34           N
ATOM     57  CA  VAL A  26     -34.174 -35.193   2.044  1.00111.34           C
ATOM     58  C   VAL A  26     -35.548 -34.539   1.974  1.00112.71           C
ATOM     59  O   VAL A  26     -35.679 -33.316   2.127  1.00112.41           O
ATOM     60  CB  VAL A  26     -33.594 -35.463   0.643  1.00104.39           C
ATOM     61  CG1 VAL A  26     -33.671 -34.214  -0.223  1.00100.00           C
ATOM     62  CG2 VAL A  26     -32.157 -35.948   0.754  1.00 98.90           C
ATOM     63  N   MET A  27     -36.595 -35.341   1.751  1.00121.13           N
ATOM     64  CA  MET A  27     -37.953 -34.802   1.750  1.00128.85           C
ATOM     65  C   MET A  27     -38.261 -34.094   3.066  1.00127.77           C
ATOM     66  O   MET A  27     -38.772 -32.967   3.077  1.00135.58           O
ATOM     67  CB  MET A  27     -38.963 -35.922   1.496  1.00136.72           C
ATOM     68  CG  MET A  27     -38.664 -36.783   0.280  1.00143.68           C
ATOM     69  SD  MET A  27     -38.956 -35.940  -1.285  1.00148.61           S
ATOM     70  CE  MET A  27     -40.740 -35.771  -1.253  1.00149.30           C
ATOM     71  N   PHE A  28     -37.940 -34.743   4.188  1.00119.89           N
ATOM     72  CA  PHE A  28     -38.221 -34.169   5.501  1.00119.08           C
ATOM     73  C   PHE A  28     -37.437 -32.881   5.721  1.00119.36           C
ATOM     74  O   PHE A  28     -37.990 -31.878   6.188  1.00117.93           O
ATOM     75  CB  PHE A  28     -37.891 -35.191   6.589  1.00119.30           C
ATOM     76  CG  PHE A  28     -38.369 -34.800   7.960  1.00121.30           C
ATOM     77  CD1 PHE A  28     -39.475 -33.983   8.122  1.00126.88           C
ATOM     78  CD2 PHE A  28     -37.703 -35.248   9.088  1.00117.88           C
ATOM     79  CE1 PHE A  28     -39.915 -33.631   9.386  1.00130.56           C
ATOM     80  CE2 PHE A  28     -38.134 -34.895  10.352  1.00120.23           C
ATOM     81  CZ  PHE A  28     -39.240 -34.085  10.501  1.00127.89           C
ATOM     82  N   ILE A  29     -36.140 -32.897   5.401  1.00114.30           N
ATOM     83  CA  ILE A  29     -35.309 -31.707   5.571  1.00108.54           C
ATOM     84  C   ILE A  29     -35.862 -30.548   4.753  1.00114.01           C
ATOM     85  O   ILE A  29     -35.895 -29.400   5.215  1.00124.20           O
ATOM     86  CB  ILE A  29     -33.848 -32.021   5.194  1.00106.42           C
ATOM     87  CG1 ILE A  29     -33.243 -33.016   6.187  1.00114.33           C
ATOM     88  CG2 ILE A  29     -33.012 -30.748   5.130  1.00 99.79           C
ATOM     89  CD1 ILE A  29     -31.862 -33.495   5.802  1.00118.75           C
ATOM     90  N   PHE A  30     -36.322 -30.831   3.531  1.00116.49           N
ATOM     91  CA  PHE A  30     -36.839 -29.771   2.672  1.00123.93           C
ATOM     92  C   PHE A  30     -38.165 -29.230   3.195  1.00125.39           C
ATOM     93  O   PHE A  30     -38.412 -28.018   3.143  1.00132.19           O
ATOM     94  CB  PHE A  30     -36.983 -30.287   1.240  1.00127.61           C
ATOM     95  CG  PHE A  30     -35.713 -30.210   0.432  1.00129.75           C
ATOM     96  CD1 PHE A  30     -34.516 -30.701   0.934  1.00128.89           C
ATOM     97  CD2 PHE A  30     -35.721 -29.658  -0.838  1.00133.80           C
ATOM     98  CE1 PHE A  30     -33.352 -30.631   0.188  1.00132.89           C
ATOM     99  CE2 PHE A  30     -34.560 -29.587  -1.589  1.00137.13           C
ATOM    100  CZ  PHE A  30     -33.375 -30.074  -1.075  1.00136.98           C
ATOM    101  N   GLY A  31     -39.024 -30.110   3.715  1.00118.98           N
ATOM    102  CA  GLY A  31     -40.271 -29.645   4.304  1.00117.98           C
ATOM    103  C   GLY A  31     -40.045 -28.768   5.520  1.00126.05           C
ATOM    104  O   GLY A  31     -40.573 -27.655   5.606  1.00136.66           O
ATOM    105  N   VAL A  32     -39.238 -29.251   6.471  1.00122.29           N
ATOM    106  CA  VAL A  32     -38.969 -28.493   7.694  1.00115.18           C
ATOM    107  C   VAL A  32     -38.303 -27.165   7.367  1.00106.48           C
ATOM    108  O   VAL A  32     -38.770 -26.093   7.776  1.00100.76           O
ATOM    109  CB  VAL A  32     -38.108 -29.321   8.664  1.00108.11           C
ATOM    110  CG1 VAL A  32     -37.449 -28.412   9.696  1.00105.93           C
ATOM    111  CG2 VAL A  32     -38.956 -30.367   9.351  1.00100.03           C
ATOM    112  N   VAL A  33     -37.190 -27.216   6.632  1.00111.31           N
ATOM    113  CA  VAL A  33     -36.415 -26.009   6.363  1.00119.18           C
ATOM    114  C   VAL A  33     -37.240 -25.016   5.551  1.00121.87           C
ATOM    115  O   VAL A  33     -37.402 -23.854   5.940  1.00119.21           O
ATOM    116  CB  VAL A  33     -35.095 -26.364   5.656  1.00114.56           C
ATOM    117  CG1 VAL A  33     -34.454 -25.117   5.071  1.00114.96           C
ATOM    118  CG2 VAL A  33     -34.143 -27.045   6.630  1.00102.07           C
ATOM    119  N   GLY A  34     -37.787 -25.469   4.422  1.00123.63           N
ATOM    120  CA  GLY A  34     -38.513 -24.562   3.546  1.00127.69           C
ATOM    121  C   GLY A  34     -39.764 -23.993   4.187  1.00134.04           C
ATOM    122  O   GLY A  34     -39.967 -22.776   4.210  1.00139.89           O
ATOM    123  N   ASN A  35     -40.616 -24.864   4.728  1.00132.20           N
ATOM    124  CA  ASN A  35     -41.862 -24.377   5.306  1.00133.44           C
ATOM    125  C   ASN A  35     -41.612 -23.543   6.558  1.00132.66           C
ATOM    126  O   ASN A  35     -42.369 -22.607   6.835  1.00132.66           O
ATOM    127  CB  ASN A  35     -42.799 -25.547   5.608  1.00131.35           C
ATOM    128  CG  ASN A  35     -44.250 -25.117   5.714  1.00136.52           C
ATOM    129  OD1 ASN A  35     -45.004 -25.182   4.741  1.00135.44           O
ATOM    130  ND2 ASN A  35     -44.648 -24.675   6.900  1.00141.01           N
ATOM    131  N   LEU A  36     -40.549 -23.842   7.312  1.00130.37           N
ATOM    132  CA  LEU A  36     -40.257 -23.032   8.490  1.00129.29           C
ATOM    133  C   LEU A  36     -39.674 -21.676   8.103  1.00128.68           C
ATOM    134  O   LEU A  36     -39.942 -20.673   8.777  1.00137.58           O
ATOM    135  CB  LEU A  36     -39.325 -23.795   9.441  1.00127.79           C
ATOM    136  CG  LEU A  36     -39.394 -23.401  10.925  1.00124.12           C
ATOM    137  CD1 LEU A  36     -40.834 -23.189  11.368  1.00119.43           C
ATOM    138  CD2 LEU A  36     -38.715 -24.436  11.824  1.00119.63           C
ATOM    139  N   VAL A  37     -38.892 -21.616   7.021  1.00133.88           N
ATOM    140  CA  VAL A  37     -38.396 -20.329   6.540  1.00134.73           C
ATOM    141  C   VAL A  37     -39.554 -19.468   6.046  1.00135.17           C
ATOM    142  O   VAL A  37     -39.660 -18.283   6.391  1.00115.13           O
ATOM    143  CB  VAL A  37     -37.326 -20.535   5.451  1.00127.68           C
ATOM    144  CG1 VAL A  37     -37.230 -19.307   4.552  1.00114.86           C
ATOM    145  CG2 VAL A  37     -35.970 -20.823   6.087  1.00111.68           C
ATOM    146  N   ALA A  38     -40.451 -20.057   5.248  1.00132.25           N
ATOM    147  CA  ALA A  38     -41.612 -19.308   4.774  1.00138.45           C
ATOM    148  C   ALA A  38     -42.522 -18.893   5.924  1.00143.84           C
ATOM    149  O   ALA A  38     -43.172 -17.842   5.855  1.00149.88           O
ATOM    150  CB  ALA A  38     -42.388 -20.136   3.752  1.00139.59           C
ATOM    151  N   ILE A  39     -42.580 -19.700   6.988  1.00143.75           N
ATOM    152  CA  ILE A  39     -43.391 -19.349   8.150  1.00145.93           C
ATOM    153  C   ILE A  39     -42.766 -18.183   8.905  1.00145.31           C
ATOM    154  O   ILE A  39     -43.472 -17.315   9.432  1.00147.88           O
ATOM    155  CB  ILE A  39     -43.582 -20.581   9.058  1.00146.68           C
ATOM    156  CG1 ILE A  39     -44.663 -21.508   8.494  1.00142.89           C
ATOM    157  CG2 ILE A  39     -43.901 -20.169  10.490  1.00150.26           C
ATOM    158  CD1 ILE A  39     -45.924 -20.800   8.083  1.00145.22           C
ATOM    159  N   VAL A  40     -41.434 -18.147   8.974  1.00144.90           N
ATOM    160  CA  VAL A  40     -40.754 -17.035   9.631  1.00147.64           C
ATOM    161  C   VAL A  40     -40.942 -15.747   8.838  1.00151.77           C
ATOM    162  O   VAL A  40     -41.205 -14.681   9.411  1.00150.18           O
ATOM    163  CB  VAL A  40     -39.265 -17.370   9.829  1.00142.63           C
ATOM    164  CG1 VAL A  40     -38.467 -16.117  10.165  1.00137.16           C
ATOM    165  CG2 VAL A  40     -39.104 -18.420  10.918  1.00137.10           C
ATOM    166  N   VAL A  41     -40.812 -15.821   7.511  1.00155.44           N
ATOM    167  CA  VAL A  41     -40.984 -14.633   6.678  1.00149.68           C
ATOM    168  C   VAL A  41     -42.419 -14.127   6.762  1.00147.02           C
ATOM    169  O   VAL A  41     -42.669 -12.958   7.081  1.00146.21           O
ATOM    170  CB  VAL A  41     -40.576 -14.933   5.225  1.00128.98           C
ATOM    171  CG1 VAL A  41     -41.002 -13.797   4.306  1.00126.87           C
ATOM    172  CG2 VAL A  41     -39.075 -15.158   5.136  1.00123.24           C
ATOM    173  N   LEU A  42     -43.384 -15.001   6.479  1.00148.08           N
ATOM    174  CA  LEU A  42     -44.795 -14.636   6.494  1.00164.84           C
ATOM    175  C   LEU A  42     -45.392 -14.604   7.896  1.00169.27           C
ATOM    176  O   LEU A  42     -46.615 -14.482   8.025  1.00163.47           O
ATOM    177  CB  LEU A  42     -45.602 -15.601   5.617  1.00172.61           C
ATOM    178  CG  LEU A  42     -45.638 -15.363   4.103  1.00176.37           C
ATOM    179  CD1 LEU A  42     -44.282 -15.609   3.457  1.00175.10           C
ATOM    180  CD2 LEU A  42     -46.702 -16.242   3.457  1.00176.79           C
ATOM    181  N   CYS A  43     -44.575 -14.711   8.944  1.00179.29           N
ATOM    182  CA  CYS A  43     -45.103 -14.735  10.303  1.00186.65           C
ATOM    183  C   CYS A  43     -45.626 -13.361  10.696  1.00186.47           C
ATOM    184  O   CYS A  43     -46.830 -13.187  10.907  1.00189.64           O
ATOM    185  CB  CYS A  43     -44.026 -15.197  11.287  1.00191.68           C
ATOM    186  SG  CYS A  43     -44.297 -14.666  12.993  1.00197.31           S
ATOM    187  N   LYS A  44     -44.729 -12.379  10.796  1.00181.16           N
ATOM    188  CA  LYS A  44     -45.112 -10.968  10.893  1.00169.03           C
ATOM    189  C   LYS A  44     -44.111 -10.185  10.045  1.00169.00           C
ATOM    190  O   LYS A  44     -43.087  -9.714  10.547  1.00176.75           O
ATOM    191  CB  LYS A  44     -45.140 -10.480  12.336  1.00158.25           C
ATOM    192  CG  LYS A  44     -46.069  -9.296  12.572  1.00156.89           C
ATOM    193  CD  LYS A  44     -45.561  -8.403  13.695  1.00152.76           C
ATOM    194  CE  LYS A  44     -44.285  -7.684  13.280  1.00145.46           C
ATOM    195  NZ  LYS A  44     -43.747  -6.801  14.352  1.00147.10           N
ATOM    196  N   SER A  45     -44.418 -10.047   8.763  1.00165.04           N
ATOM    197  CA  SER A  45     -43.637  -9.218   7.861  1.00165.30           C
ATOM    198  C   SER A  45     -44.249  -7.818   7.837  1.00178.20           C
ATOM    199  O   SER A  45     -45.085  -7.472   8.676  1.00184.70           O
ATOM    200  CB  SER A  45     -43.578  -9.857   6.474  1.00150.81           C
ATOM    201  OG  SER A  45     -44.879 -10.160   5.999  1.00141.96           O
ATOM    202  N   ARG A  46     -43.831  -6.989   6.881  1.00181.65           N
ATOM    203  CA  ARG A  46     -44.477  -5.698   6.681  1.00187.39           C
ATOM    204  C   ARG A  46     -45.907  -5.959   6.225  1.00191.25           C
ATOM    205  O   ARG A  46     -46.142  -6.332   5.072  1.00188.24           O
ATOM    206  CB  ARG A  46     -43.701  -4.848   5.670  1.00185.53           C
ATOM    207  CG  ARG A  46     -42.369  -4.306   6.200  1.00183.61           C
ATOM    208  CD  ARG A  46     -41.239  -5.327   6.101  1.00180.62           C
ATOM    209  NE  ARG A  46     -40.247  -5.149   7.160  1.00181.08           N
ATOM    210  CZ  ARG A  46     -39.231  -4.294   7.106  1.00178.86           C
ATOM    211  NH1 ARG A  46     -39.061  -3.525   6.039  1.00179.44           N
ATOM    212  NH2 ARG A  46     -38.383  -4.206   8.122  1.00174.10           N
ATOM    213  N   LYS A  47     -46.867  -5.761   7.124  1.00195.08           N
ATOM    214  CA  LYS A  47     -48.196  -6.351   7.010  1.00193.60           C
ATOM    215  C   LYS A  47     -49.297  -5.295   6.934  1.00196.98           C
ATOM    216  O   LYS A  47     -50.377  -5.460   7.506  1.00197.71           O
ATOM    217  CB  LYS A  47     -48.450  -7.307   8.174  1.00193.66           C
ATOM    218  CG  LYS A  47     -48.446  -6.648   9.552  1.00196.68           C
ATOM    219  CD  LYS A  47     -49.255  -7.485  10.537  1.00192.79           C
ATOM    220  CE  LYS A  47     -49.556  -6.724  11.821  1.00192.87           C
ATOM    221  NZ  LYS A  47     -48.322  -6.356  12.563  1.00191.09           N
ATOM    222  N   GLU A  48     -49.053  -4.219   6.186  1.00199.00           N
ATOM    223  CA  GLU A  48     -49.971  -3.081   6.128  1.00196.55           C
ATOM    224  C   GLU A  48     -50.993  -3.281   5.014  1.00191.81           C
ATOM    225  O   GLU A  48     -50.790  -2.852   3.874  1.00196.80           O
ATOM    226  CB  GLU A  48     -49.202  -1.780   5.929  1.00198.55           C
ATOM    227  CG  GLU A  48     -50.099  -0.558   5.728  1.00200.93           C
ATOM    228  CD  GLU A  48     -50.672  -0.030   7.028  1.00199.78           C
ATOM    229  OE1 GLU A  48     -50.816   1.202   7.154  1.00201.84           O
ATOM    230  OE2 GLU A  48     -50.959  -0.837   7.936  1.00197.01           O
ATOM    231  N   GLN A  49     -52.063  -4.022   5.329  1.00184.21           N
ATOM    232  CA  GLN A  49     -53.386  -3.838   4.728  1.00178.30           C
ATOM    233  C   GLN A  49     -54.395  -4.861   5.228  1.00168.49           C
ATOM    234  O   GLN A  49     -54.054  -5.775   5.985  1.00163.05           O
ATOM    235  CB  GLN A  49     -53.358  -3.901   3.203  1.00176.44           C
ATOM    236  CG  GLN A  49     -53.630  -2.551   2.571  1.00178.64           C
ATOM    237  CD  GLN A  49     -53.618  -2.603   1.068  1.00174.81           C
ATOM    238  OE1 GLN A  49     -53.338  -3.641   0.470  1.00171.60           O
ATOM    239  NE2 GLN A  49     -53.927  -1.477   0.440  1.00180.06           N
ATOM    240  N   LYS A  50     -55.649  -4.715   4.798  1.00164.10           N
ATOM    241  CA  LYS A  50     -56.573  -5.837   4.871  1.00183.10           C
ATOM    242  C   LYS A  50     -56.065  -7.032   4.071  1.00182.06           C
ATOM    243  O   LYS A  50     -56.542  -8.155   4.272  1.00174.82           O
ATOM    244  CB  LYS A  50     -57.951  -5.406   4.362  1.00163.08           C
ATOM    245  CG  LYS A  50     -59.004  -5.283   5.455  1.00164.07           C
ATOM    246  CD  LYS A  50     -58.534  -4.406   6.612  1.00166.32           C
ATOM    247  CE  LYS A  50     -59.575  -4.355   7.727  1.00167.22           C
ATOM    248  NZ  LYS A  50     -58.992  -3.868   9.010  1.00168.62           N
ATOM    249  N   GLU A  51     -55.082  -6.814   3.193  1.00185.62           N
ATOM    250  CA  GLU A  51     -54.588  -7.864   2.310  1.00189.73           C
ATOM    251  C   GLU A  51     -53.842  -8.954   3.062  1.00195.15           C
ATOM    252  O   GLU A  51     -53.867 -10.120   2.648  1.00200.06           O
ATOM    253  CB  GLU A  51     -53.662  -7.262   1.263  1.00191.05           C
ATOM    254  CG  GLU A  51     -54.368  -6.758   0.040  1.00194.27           C
ATOM    255  CD  GLU A  51     -53.401  -6.499  -1.083  1.00192.29           C
ATOM    256  OE1 GLU A  51     -52.185  -6.667  -0.855  1.00189.43           O
ATOM    257  OE2 GLU A  51     -53.845  -6.134  -2.189  1.00191.22           O
ATOM    258  N   THR A  52     -53.171  -8.600   4.155  1.00195.69           N
ATOM    259  CA  THR A  52     -52.198  -9.502   4.757  1.00196.06           C
ATOM    260  C   THR A  52     -52.852 -10.625   5.551  1.00197.48           C
ATOM    261  O   THR A  52     -52.208 -11.646   5.821  1.00195.46           O
ATOM    262  CB  THR A  52     -51.253  -8.700   5.644  1.00192.60           C
ATOM    263  OG1 THR A  52     -52.013  -8.028   6.657  1.00190.67           O
ATOM    264  CG2 THR A  52     -50.532  -7.666   4.797  1.00192.38           C
ATOM    265  N   THR A  53     -54.128 -10.469   5.915  1.00196.23           N
ATOM    266  CA  THR A  53     -54.837 -11.557   6.579  1.00184.95           C
ATOM    267  C   THR A  53     -54.904 -12.785   5.684  1.00175.57           C
ATOM    268  O   THR A  53     -54.962 -13.922   6.174  1.00165.79           O
ATOM    269  CB  THR A  53     -56.240 -11.106   6.981  1.00179.24           C
ATOM    270  OG1 THR A  53     -56.829 -10.369   5.903  1.00181.25           O
ATOM    271  CG2 THR A  53     -56.178 -10.226   8.216  1.00175.18           C
ATOM    272  N   PHE A  54     -54.881 -12.571   4.367  1.00173.29           N
ATOM    273  CA  PHE A  54     -54.705 -13.672   3.431  1.00167.34           C
ATOM    274  C   PHE A  54     -53.395 -14.403   3.691  1.00170.70           C
ATOM    275  O   PHE A  54     -53.343 -15.639   3.654  1.00180.07           O
ATOM    276  CB  PHE A  54     -54.745 -13.141   2.000  1.00171.99           C
ATOM    277  CG  PHE A  54     -55.070 -14.183   0.980  1.00181.49           C
ATOM    278  CD1 PHE A  54     -55.678 -15.367   1.351  1.00188.69           C
ATOM    279  CD2 PHE A  54     -54.761 -13.982  -0.352  1.00181.96           C
ATOM    280  CE1 PHE A  54     -55.978 -16.326   0.410  1.00188.81           C
ATOM    281  CE2 PHE A  54     -55.059 -14.940  -1.299  1.00178.19           C
ATOM    282  CZ  PHE A  54     -55.668 -16.114  -0.917  1.00182.47           C
ATOM    283  N   TYR A  55     -52.321 -13.653   3.952  1.00170.02           N
ATOM    284  CA  TYR A  55     -51.044 -14.263   4.299  1.00170.93           C
ATOM    285  C   TYR A  55     -51.068 -14.898   5.682  1.00166.04           C
ATOM    286  O   TYR A  55     -50.188 -15.707   5.992  1.00164.18           O
ATOM    287  CB  TYR A  55     -49.921 -13.227   4.226  1.00178.06           C
ATOM    288  CG  TYR A  55     -49.477 -12.876   2.822  1.00179.20           C
ATOM    289  CD1 TYR A  55     -48.171 -13.110   2.410  1.00180.22           C
ATOM    290  CD2 TYR A  55     -50.360 -12.312   1.911  1.00177.52           C
ATOM    291  CE1 TYR A  55     -47.757 -12.788   1.130  1.00180.52           C
ATOM    292  CE2 TYR A  55     -49.956 -11.990   0.630  1.00178.41           C
ATOM    293  CZ  TYR A  55     -48.655 -12.229   0.245  1.00179.71           C
ATOM    294  OH  TYR A  55     -48.255 -11.906  -1.030  1.00179.00           O
ATOM    295  N   THR A  56     -52.037 -14.536   6.525  1.00161.52           N
ATOM    296  CA  THR A  56     -52.201 -15.233   7.796  1.00152.10           C
ATOM    297  C   THR A  56     -52.920 -16.561   7.600  1.00154.46           C
ATOM    298  O   THR A  56     -52.602 -17.547   8.273  1.00150.68           O
ATOM    299  CB  THR A  56     -52.961 -14.358   8.794  1.00149.30           C
ATOM    300  OG1 THR A  56     -54.323 -14.218   8.371  1.00152.74           O
ATOM    301  CG2 THR A  56     -52.319 -12.982   8.894  1.00149.22           C
ATOM    302  N   LEU A  57     -53.895 -16.599   6.689  1.00159.32           N
ATOM    303  CA  LEU A  57     -54.523 -17.867   6.329  1.00150.39           C
ATOM    304  C   LEU A  57     -53.516 -18.797   5.662  1.00133.83           C
ATOM    305  O   LEU A  57     -53.441 -19.989   5.984  1.00131.61           O
ATOM    306  CB  LEU A  57     -55.719 -17.614   5.411  1.00143.58           C
ATOM    307  CG  LEU A  57     -56.830 -18.664   5.439  1.00135.07           C
ATOM    308  CD1 LEU A  57     -57.438 -18.729   6.825  1.00135.55           C
ATOM    309  CD2 LEU A  57     -57.894 -18.348   4.405  1.00135.81           C
ATOM    310  N   VAL A  58     -52.730 -18.261   4.724  1.00134.45           N
ATOM    311  CA  VAL A  58     -51.675 -19.045   4.088  1.00148.27           C
ATOM    312  C   VAL A  58     -50.637 -19.473   5.116  1.00160.48           C
ATOM    313  O   VAL A  58     -50.124 -20.598   5.072  1.00129.48           O
ATOM    314  CB  VAL A  58     -51.038 -18.243   2.938  1.00133.73           C
ATOM    315  CG1 VAL A  58     -49.769 -18.922   2.453  1.00133.52           C
ATOM    316  CG2 VAL A  58     -52.029 -18.074   1.796  1.00134.04           C
ATOM    317  N   CYS A  59     -50.313 -18.586   6.059  1.00160.11           N
ATOM    318  CA  CYS A  59     -49.339 -18.920   7.093  1.00166.37           C
ATOM    319  C   CYS A  59     -49.831 -20.080   7.951  1.00170.57           C
ATOM    320  O   CYS A  59     -49.092 -21.039   8.202  1.00168.95           O
ATOM    321  CB  CYS A  59     -49.050 -17.690   7.955  1.00164.32           C
ATOM    322  SG  CYS A  59     -47.722 -17.905   9.164  1.00160.42           S
ATOM    323  N   GLY A  60     -51.083 -20.010   8.408  1.00170.12           N
ATOM    324  CA  GLY A  60     -51.657 -21.124   9.142  1.00164.40           C
ATOM    325  C   GLY A  60     -51.731 -22.399   8.327  1.00151.80           C
ATOM    326  O   GLY A  60     -51.590 -23.498   8.870  1.00149.58           O
ATOM    327  N   LEU A  61     -51.951 -22.275   7.016  1.00169.35           N
ATOM    328  CA  LEU A  61     -52.035 -23.459   6.168  1.00124.84           C
ATOM    329  C   LEU A  61     -50.670 -24.118   6.002  1.00144.29           C
ATOM    330  O   LEU A  61     -50.568 -25.350   5.966  1.00142.14           O
ATOM    331  CB  LEU A  61     -52.632 -23.084   4.812  1.00125.37           C
ATOM    332  CG  LEU A  61     -53.407 -24.185   4.091  1.00123.46           C
ATOM    333  CD1 LEU A  61     -54.181 -25.019   5.095  1.00126.42           C
ATOM    334  CD2 LEU A  61     -54.350 -23.575   3.070  1.00124.62           C
ATOM    335  N   ALA A  62     -49.608 -23.315   5.903  1.00147.79           N
ATOM    336  CA  ALA A  62     -48.267 -23.882   5.847  1.00153.49           C
ATOM    337  C   ALA A  62     -47.831 -24.411   7.208  1.00152.68           C
ATOM    338  O   ALA A  62     -46.999 -25.322   7.277  1.00152.96           O
ATOM    339  CB  ALA A  62     -47.247 -22.837   5.408  1.00  0.00           C
ATOM    340  N   VAL A  63     -48.369 -23.852   8.294  1.00157.69           N
ATOM    341  CA  VAL A  63     -48.176 -24.460   9.608  1.00149.69           C
ATOM    342  C   VAL A  63     -48.835 -25.833   9.650  1.00135.74           C
ATOM    343  O   VAL A  63     -48.269 -26.796  10.185  1.00131.56           O
ATOM    344  CB  VAL A  63     -48.716 -23.533  10.715  1.00147.84           C
ATOM    345  CG1 VAL A  63     -48.825 -24.280  12.035  1.00140.74           C
ATOM    346  CG2 VAL A  63     -47.816 -22.317  10.872  1.00146.93           C
ATOM    347  N   THR A  64     -50.039 -25.944   9.081  1.00136.02           N
ATOM    348  CA  THR A  64     -50.678 -27.248   8.931  1.00132.28           C
ATOM    349  C   THR A  64     -49.813 -28.188   8.102  1.00129.00           C
ATOM    350  O   THR A  64     -49.721 -29.386   8.399  1.00126.53           O
ATOM    351  CB  THR A  64     -52.058 -27.084   8.289  1.00126.37           C
ATOM    352  OG1 THR A  64     -52.921 -26.366   9.179  1.00125.44           O
ATOM    353  CG2 THR A  64     -52.677 -28.440   7.971  1.00116.76           C
ATOM    354  N   ASP A  65     -49.162 -27.661   7.062  1.00135.19           N
ATOM    355  CA  ASP A  65     -48.285 -28.492   6.242  1.00137.84           C
ATOM    356  C   ASP A  65     -47.071 -28.968   7.029  1.00136.44           C
ATOM    357  O   ASP A  65     -46.635 -30.114   6.871  1.00140.50           O
ATOM    358  CB  ASP A  65     -47.844 -27.723   4.999  1.00146.82           C
ATOM    359  CG  ASP A  65     -48.944 -27.605   3.971  1.00154.96           C
ATOM    360  OD1 ASP A  65     -50.119 -27.839   4.327  1.00155.68           O
ATOM    361  OD2 ASP A  65     -48.633 -27.280   2.807  1.00159.20           O
ATOM    362  N   LEU A  66     -46.514 -28.107   7.884  1.00136.05           N
ATOM    363  CA  LEU A  66     -45.322 -28.487   8.636  1.00124.39           C
ATOM    364  C   LEU A  66     -45.663 -29.475   9.743  1.00116.40           C
ATOM    365  O   LEU A  66     -44.868 -30.371  10.053  1.00112.49           O
ATOM    366  CB  LEU A  66     -44.644 -27.242   9.204  1.00122.91           C
ATOM    367  CG  LEU A  66     -43.153 -27.410   9.485  1.00123.42           C
ATOM    368  CD1 LEU A  66     -42.481 -28.089   8.303  1.00115.80           C
ATOM    369  CD2 LEU A  66     -42.513 -26.062   9.769  1.00119.69           C
ATOM    370  N   LEU A  67     -46.841 -29.325  10.353  1.00114.56           N
ATOM    371  CA  LEU A  67     -47.334 -30.351  11.265  1.00113.17           C
ATOM    372  C   LEU A  67     -47.547 -31.670  10.533  1.00122.50           C
ATOM    373  O   LEU A  67     -47.180 -32.740  11.038  1.00109.21           O
ATOM    374  CB  LEU A  67     -48.634 -29.882  11.918  1.00114.38           C
ATOM    375  CG  LEU A  67     -49.416 -30.887  12.767  1.00118.38           C
ATOM    376  CD1 LEU A  67     -48.670 -31.197  14.054  1.00116.93           C
ATOM    377  CD2 LEU A  67     -50.813 -30.360  13.059  1.00117.02           C
ATOM    378  N   GLY A  68     -48.116 -31.606   9.331  1.00114.98           N
ATOM    379  CA  GLY A  68     -48.353 -32.778   8.514  1.00108.78           C
ATOM    380  C   GLY A  68     -47.094 -33.549   8.182  1.00119.35           C
ATOM    381  O   GLY A  68     -46.990 -34.735   8.506  1.00132.32           O
ATOM    382  N   THR A  69     -46.128 -32.894   7.531  1.00116.65           N
ATOM    383  CA  THR A  69     -44.880 -33.576   7.203  1.00123.72           C
ATOM    384  C   THR A  69     -44.119 -33.973   8.462  1.00123.80           C
ATOM    385  O   THR A  69     -43.474 -35.030   8.490  1.00134.86           O
ATOM    386  CB  THR A  69     -44.008 -32.697   6.299  1.00126.53           C
ATOM    387  OG1 THR A  69     -42.771 -33.367   6.023  1.00129.95           O
ATOM    388  CG2 THR A  69     -43.714 -31.355   6.953  1.00129.14           C
ATOM    389  N   LEU A  70     -44.202 -33.154   9.515  1.00118.30           N
ATOM    390  CA  LEU A  70     -43.542 -33.484  10.774  1.00119.67           C
ATOM    391  C   LEU A  70     -44.123 -34.749  11.389  1.00114.41           C
ATOM    392  O   LEU A  70     -43.434 -35.444  12.145  1.00110.54           O
ATOM    393  CB  LEU A  70     -43.664 -32.310  11.749  1.00125.02           C
ATOM    394  CG  LEU A  70     -42.570 -32.140  12.804  1.00120.43           C
ATOM    395  CD1 LEU A  70     -41.277 -31.678  12.153  1.00110.60           C
ATOM    396  CD2 LEU A  70     -43.005 -31.163  13.886  1.00112.00           C
ATOM    397  N   LEU A  71     -45.382 -35.061  11.083  1.00121.71           N
ATOM    398  CA  LEU A  71     -46.021 -36.262  11.608  1.00122.08           C
ATOM    399  C   LEU A  71     -45.897 -37.463  10.677  1.00112.45           C
ATOM    400  O   LEU A  71     -45.853 -38.602  11.155  1.00102.25           O
ATOM    401  CB  LEU A  71     -47.501 -35.986  11.893  1.00126.16           C
ATOM    402  CG  LEU A  71     -47.901 -35.524  13.300  1.00105.63           C
ATOM    403  CD1 LEU A  71     -46.960 -34.458  13.844  1.00107.23           C
ATOM    404  CD2 LEU A  71     -49.341 -35.027  13.307  1.00106.73           C
ATOM    405  N   VAL A  72     -45.834 -37.240   9.366  1.00108.00           N
ATOM    406  CA  VAL A  72     -45.837 -38.334   8.396  1.00100.00           C
ATOM    407  C   VAL A  72     -44.428 -38.841   8.114  1.00101.34           C
ATOM    408  O   VAL A  72     -44.217 -40.048   7.973  1.00103.57           O
ATOM    409  CB  VAL A  72     -46.537 -37.879   7.100  1.00100.54           C
ATOM    410  CG1 VAL A  72     -46.452 -38.961   6.035  1.00 99.41           C
ATOM    411  CG2 VAL A  72     -47.985 -37.524   7.373  1.00101.36           C
ATOM    412  N   SER A  73     -43.455 -37.934   8.028  1.00104.34           N
ATOM    413  CA  SER A  73     -42.094 -38.335   7.676  1.00111.61           C
ATOM    414  C   SER A  73     -41.468 -39.363   8.619  1.00108.86           C
ATOM    415  O   SER A  73     -40.714 -40.222   8.126  1.00115.59           O
ATOM    416  CB  SER A  73     -41.210 -37.085   7.578  1.00121.92           C
ATOM    417  OG  SER A  73     -41.531 -36.159   8.599  1.00136.41           O
ATOM    418  N   PRO A  74     -41.699 -39.340   9.940  1.00111.25           N
ATOM    419  CA  PRO A  74     -41.086 -40.383  10.782  1.00112.18           C
ATOM    420  C   PRO A  74     -41.500 -41.798  10.411  1.00109.51           C
ATOM    421  O   PRO A  74     -40.655 -42.702  10.422  1.00 96.79           O
ATOM    422  CB  PRO A  74     -41.555 -40.004  12.193  1.00113.44           C
ATOM    423  CG  PRO A  74     -41.742 -38.537  12.130  1.00100.02           C
ATOM    424  CD  PRO A  74     -42.305 -38.278  10.766  1.00111.51           C
ATOM    425  N   VAL A  75     -42.771 -42.022  10.074  1.00118.56           N
ATOM    426  CA  VAL A  75     -43.212 -43.388   9.814  1.00105.05           C
ATOM    427  C   VAL A  75     -42.708 -43.885   8.462  1.00112.56           C
ATOM    428  O   VAL A  75     -42.522 -45.093   8.275  1.00131.05           O
ATOM    429  CB  VAL A  75     -44.744 -43.502   9.924  1.00 97.01           C
ATOM    430  CG1 VAL A  75     -45.233 -42.898  11.234  1.00 96.70           C
ATOM    431  CG2 VAL A  75     -45.432 -42.854   8.734  1.00 93.84           C
ATOM    432  N   THR A  76     -42.467 -42.986   7.504  1.00 93.14           N
ATOM    433  CA  THR A  76     -41.942 -43.444   6.222  1.00109.75           C
ATOM    434  C   THR A  76     -40.428 -43.621   6.277  1.00113.45           C
ATOM    435  O   THR A  76     -39.892 -44.558   5.674  1.00113.31           O
ATOM    436  CB  THR A  76     -42.348 -42.488   5.093  1.00107.61           C
ATOM    437  OG1 THR A  76     -41.834 -42.980   3.849  1.00119.04           O
ATOM    438  CG2 THR A  76     -41.818 -41.086   5.327  1.00 95.37           C
ATOM    439  N   ILE A  77     -39.723 -42.756   7.011  1.00113.15           N
ATOM    440  CA  ILE A  77     -38.289 -42.962   7.203  1.00118.33           C
ATOM    441  C   ILE A  77     -38.046 -44.257   7.969  1.00114.01           C
ATOM    442  O   ILE A  77     -37.218 -45.088   7.577  1.00112.21           O
ATOM    443  CB  ILE A  77     -37.658 -41.752   7.915  1.00119.95           C
ATOM    444  CG1 ILE A  77     -37.674 -40.527   6.998  1.00116.60           C
ATOM    445  CG2 ILE A  77     -36.236 -42.072   8.354  1.00117.98           C
ATOM    446  CD1 ILE A  77     -36.959 -39.323   7.572  1.00113.45           C
ATOM    447  N   ALA A  78     -38.784 -44.454   9.065  1.00122.53           N
ATOM    448  CA  ALA A  78     -38.694 -45.708   9.805  1.00 89.84           C
ATOM    449  C   ALA A  78     -39.154 -46.888   8.960  1.00102.94           C
ATOM    450  O   ALA A  78     -38.669 -48.010   9.148  1.00109.69           O
ATOM    451  CB  ALA A  78     -39.516 -45.619  11.091  1.00 90.16           C
ATOM    452  N   THR A  79     -40.088 -46.660   8.033  1.00100.35           N
ATOM    453  CA  THR A  79     -40.478 -47.715   7.103  1.00 95.39           C
ATOM    454  C   THR A  79     -39.304 -48.126   6.224  1.00 95.94           C
ATOM    455  O   THR A  79     -39.078 -49.320   5.991  1.00 95.25           O
ATOM    456  CB  THR A  79     -41.657 -47.253   6.245  1.00 94.51           C
ATOM    457  OG1 THR A  79     -42.823 -47.110   7.067  1.00 88.00           O
ATOM    458  CG2 THR A  79     -41.944 -48.255   5.135  1.00 94.92           C
ATOM    459  N   TYR A  80     -38.535 -47.150   5.735  1.00 98.47           N
ATOM    460  CA  TYR A  80     -37.358 -47.465   4.935  1.00104.47           C
ATOM    461  C   TYR A  80     -36.208 -48.007   5.775  1.00114.90           C
ATOM    462  O   TYR A  80     -35.293 -48.624   5.219  1.00116.73           O
ATOM    463  CB  TYR A  80     -36.894 -46.227   4.167  1.00 88.78           C
ATOM    464  CG  TYR A  80     -37.691 -45.929   2.915  1.00109.53           C
ATOM    465  CD1 TYR A  80     -37.162 -46.179   1.658  1.00112.27           C
ATOM    466  CD2 TYR A  80     -38.970 -45.397   2.990  1.00106.42           C
ATOM    467  CE1 TYR A  80     -37.880 -45.903   0.511  1.00115.82           C
ATOM    468  CE2 TYR A  80     -39.699 -45.120   1.851  1.00112.25           C
ATOM    469  CZ  TYR A  80     -39.148 -45.375   0.613  1.00130.47           C
ATOM    470  OH  TYR A  80     -39.870 -45.101  -0.525  1.00177.38           O
ATOM    471  N   MET A  81     -36.229 -47.791   7.092  1.00117.04           N
ATOM    472  CA  MET A  81     -35.152 -48.288   7.944  1.00125.31           C
ATOM    473  C   MET A  81     -35.148 -49.812   7.995  1.00120.28           C
ATOM    474  O   MET A  81     -34.139 -50.455   7.681  1.00123.91           O
ATOM    475  CB  MET A  81     -35.278 -47.700   9.351  1.00140.45           C
ATOM    476  CG  MET A  81     -34.947 -46.218   9.443  1.00150.78           C
ATOM    477  SD  MET A  81     -33.213 -45.855   9.104  1.00156.54           S
ATOM    478  CE  MET A  81     -32.424 -46.609  10.524  1.00151.47           C
ATOM    479  N   LYS A  82     -36.270 -50.410   8.389  1.00119.47           N
ATOM    480  CA  LYS A  82     -36.379 -51.859   8.499  1.00121.09           C
ATOM    481  C   LYS A  82     -36.748 -52.534   7.185  1.00127.76           C
ATOM    482  O   LYS A  82     -36.821 -53.767   7.140  1.00124.15           O
ATOM    483  CB  LYS A  82     -37.412 -52.236   9.567  1.00114.54           C
ATOM    484  CG  LYS A  82     -36.950 -52.020  10.997  1.00117.74           C
ATOM    485  CD  LYS A  82     -37.988 -52.532  11.984  1.00123.35           C
ATOM    486  CE  LYS A  82     -37.524 -52.363  13.421  1.00117.35           C
ATOM    487  NZ  LYS A  82     -38.544 -52.850  14.391  1.00107.42           N
ATOM    488  N   GLY A  83     -36.981 -51.767   6.121  1.00126.15           N
ATOM    489  CA  GLY A  83     -37.396 -52.328   4.854  1.00117.46           C
ATOM    490  C   GLY A  83     -38.856 -52.710   4.764  1.00108.64           C
ATOM    491  O   GLY A  83     -39.322 -53.051   3.669  1.00102.58           O
ATOM    492  N   GLN A  84     -39.595 -52.671   5.869  1.00107.18           N
ATOM    493  CA  GLN A  84     -41.011 -53.013   5.867  1.00101.10           C
ATOM    494  C   GLN A  84     -41.719 -52.147   6.904  1.00108.22           C
ATOM    495  O   GLN A  84     -41.145 -51.195   7.442  1.00106.09           O
ATOM    496  CB  GLN A  84     -41.210 -54.510   6.134  1.00 87.61           C
ATOM    497  CG  GLN A  84     -40.779 -54.957   7.521  1.00 90.05           C
ATOM    498  CD  GLN A  84     -41.170 -56.390   7.811  1.00 90.56           C
ATOM    499  OE1 GLN A  84     -41.651 -57.101   6.930  1.00 94.19           O
ATOM    500  NE2 GLN A  84     -40.970 -56.821   9.052  1.00 80.48           N
ATOM    501  N   TRP A  85     -42.973 -52.482   7.184  1.00111.29           N
ATOM    502  CA  TRP A  85     -43.759 -51.720   8.147  1.00 98.11           C
ATOM    503  C   TRP A  85     -43.282 -52.026   9.564  1.00101.37           C
ATOM    504  O   TRP A  85     -43.188 -53.200   9.941  1.00104.83           O
ATOM    505  CB  TRP A  85     -45.240 -52.055   7.994  1.00 89.57           C
ATOM    506  CG  TRP A  85     -46.140 -51.282   8.904  1.00 90.18           C
ATOM    507  CD1 TRP A  85     -46.550 -51.645  10.151  1.00 94.54           C
ATOM    508  CD2 TRP A  85     -46.754 -50.016   8.633  1.00 93.80           C
ATOM    509  NE1 TRP A  85     -47.377 -50.683  10.678  1.00 95.17           N
ATOM    510  CE2 TRP A  85     -47.518 -49.672   9.765  1.00 88.20           C
ATOM    511  CE3 TRP A  85     -46.729 -49.139   7.544  1.00 97.86           C
ATOM    512  CZ2 TRP A  85     -48.251 -48.490   9.840  1.00 87.74           C
ATOM    513  CZ3 TRP A  85     -47.457 -47.966   7.621  1.00 87.82           C
ATOM    514  CH2 TRP A  85     -48.207 -47.652   8.761  1.00 88.52           C
ATOM    515  N   PRO A  86     -42.970 -51.010  10.373  1.00104.84           N
ATOM    516  CA  PRO A  86     -42.403 -51.259  11.703  1.00110.32           C
ATOM    517  C   PRO A  86     -43.404 -51.351  12.844  1.00107.06           C
ATOM    518  O   PRO A  86     -43.002 -51.721  13.956  1.00102.33           O
ATOM    519  CB  PRO A  86     -41.490 -50.040  11.897  1.00104.08           C
ATOM    520  CG  PRO A  86     -42.228 -48.941  11.200  1.00 97.04           C
ATOM    521  CD  PRO A  86     -42.944 -49.578  10.024  1.00102.68           C
ATOM    522  N   GLY A  87     -44.680 -51.034  12.618  1.00103.78           N
ATOM    523  CA  GLY A  87     -45.660 -50.969  13.670  1.00 96.80           C
ATOM    524  C   GLY A  87     -46.749 -52.013  13.543  1.00 96.08           C
ATOM    525  O   GLY A  87     -46.621 -53.010  12.817  1.00103.34           O
ATOM    526  N   GLY A  88     -47.838 -51.789  14.273  1.00 99.15           N
ATOM    527  CA  GLY A  88     -48.980 -52.680  14.248  1.00 84.27           C
ATOM    528  C   GLY A  88     -50.240 -52.014  13.735  1.00 91.64           C
ATOM    529  O   GLY A  88     -50.175 -50.979  13.064  1.00 96.07           O
ATOM    530  N   GLN A  89     -51.394 -52.608  14.039  1.00 94.13           N
ATOM    531  CA  GLN A  89     -52.664 -52.018  13.623  1.00101.70           C
ATOM    532  C   GLN A  89     -52.909 -50.625  14.200  1.00121.90           C
ATOM    533  O   GLN A  89     -53.429 -49.769  13.461  1.00128.67           O
ATOM    534  CB  GLN A  89     -53.809 -52.975  13.981  1.00107.66           C
ATOM    535  CG  GLN A  89     -55.169 -52.565  13.438  1.00115.45           C
ATOM    536  CD  GLN A  89     -56.206 -53.662  13.585  1.00123.84           C
ATOM    537  OE1 GLN A  89     -55.876 -54.807  13.894  1.00124.04           O
ATOM    538  NE2 GLN A  89     -57.469 -53.316  13.363  1.00128.90           N
ATOM    539  N   PRO A  90     -52.590 -50.327  15.470  1.00134.50           N
ATOM    540  CA  PRO A  90     -52.733 -48.934  15.933  1.00 90.10           C
ATOM    541  C   PRO A  90     -51.947 -47.936  15.099  1.00101.54           C
ATOM    542  O   PRO A  90     -52.437 -46.829  14.841  1.00103.41           O
ATOM    543  CB  PRO A  90     -52.224 -48.996  17.379  1.00 90.25           C
ATOM    544  CG  PRO A  90     -52.504 -50.387  17.804  1.00 88.93           C
ATOM    545  CD  PRO A  90     -52.265 -51.234  16.588  1.00 87.55           C
ATOM    546  N   LEU A  91     -50.733 -48.297  14.673  1.00 96.88           N
ATOM    547  CA  LEU A  91     -49.980 -47.433  13.768  1.00100.98           C
ATOM    548  C   LEU A  91     -50.731 -47.231  12.458  1.00106.09           C
ATOM    549  O   LEU A  91     -50.741 -46.127  11.900  1.00107.37           O
ATOM    550  CB  LEU A  91     -48.595 -48.032  13.509  1.00105.32           C
ATOM    551  CG  LEU A  91     -47.375 -47.106  13.466  1.00114.51           C
ATOM    552  CD1 LEU A  91     -47.528 -46.018  12.411  1.00118.27           C
ATOM    553  CD2 LEU A  91     -47.110 -46.497  14.836  1.00122.25           C
ATOM    554  N   CYS A  92     -51.369 -48.292  11.957  1.00105.64           N
ATOM    555  CA  CYS A  92     -52.150 -48.198  10.728  1.00103.50           C
ATOM    556  C   CYS A  92     -53.288 -47.194  10.878  1.00108.18           C
ATOM    557  O   CYS A  92     -53.447 -46.285  10.051  1.00111.21           O
ATOM    558  CB  CYS A  92     -52.687 -49.584  10.364  1.00 99.79           C
ATOM    559  SG  CYS A  92     -53.214 -49.822   8.657  1.00111.82           S
ATOM    560  N   GLU A  93     -54.088 -47.341  11.940  1.00109.95           N
ATOM    561  CA  GLU A  93     -55.181 -46.403  12.186  1.00115.22           C
ATOM    562  C   GLU A  93     -54.662 -44.978  12.341  1.00109.86           C
ATOM    563  O   GLU A  93     -55.258 -44.029  11.817  1.00102.18           O
ATOM    564  CB  GLU A  93     -55.957 -46.827  13.434  1.00121.47           C
ATOM    565  CG  GLU A  93     -56.335 -48.299  13.463  1.00121.56           C
ATOM    566  CD  GLU A  93     -57.780 -48.543  13.080  1.00129.95           C
ATOM    567  OE1 GLU A  93     -58.466 -49.300  13.799  1.00130.90           O
ATOM    568  OE2 GLU A  93     -58.234 -47.974  12.065  1.00134.02           O
ATOM    569  N   TYR A  94     -53.549 -44.817  13.060  1.00107.94           N
ATOM    570  CA  TYR A  94     -52.959 -43.498  13.273  1.00113.22           C
ATOM    571  C   TYR A  94     -52.586 -42.835  11.950  1.00125.18           C
ATOM    572  O   TYR A  94     -53.008 -41.706  11.664  1.00132.54           O
ATOM    573  CB  TYR A  94     -51.739 -43.642  14.187  1.00114.55           C
ATOM    574  CG  TYR A  94     -50.849 -42.425  14.307  1.00119.07           C
ATOM    575  CD1 TYR A  94     -51.110 -41.437  15.247  1.00111.80           C
ATOM    576  CD2 TYR A  94     -49.724 -42.285  13.504  1.00120.09           C
ATOM    577  CE1 TYR A  94     -50.288 -40.332  15.368  1.00108.96           C
ATOM    578  CE2 TYR A  94     -48.897 -41.185  13.618  1.00110.60           C
ATOM    579  CZ  TYR A  94     -49.183 -40.213  14.552  1.00102.32           C
ATOM    580  OH  TYR A  94     -48.361 -39.115  14.664  1.00100.85           O
ATOM    581  N   SER A  95     -51.799 -43.531  11.125  1.00124.65           N
ATOM    582  CA  SER A  95     -51.360 -42.954   9.858  1.00 95.33           C
ATOM    583  C   SER A  95     -52.539 -42.675   8.935  1.00 95.89           C
ATOM    584  O   SER A  95     -52.567 -41.648   8.246  1.00103.59           O
ATOM    585  CB  SER A  95     -50.352 -43.882   9.181  1.00 93.71           C
ATOM    586  OG  SER A  95     -49.198 -44.051   9.986  1.00 93.33           O
ATOM    587  N   THR A  96     -53.526 -43.575   8.910  1.00 95.10           N
ATOM    588  CA  THR A  96     -54.708 -43.350   8.082  1.00106.88           C
ATOM    589  C   THR A  96     -55.444 -42.083   8.511  1.00115.18           C
ATOM    590  O   THR A  96     -55.768 -41.222   7.679  1.00114.68           O
ATOM    591  CB  THR A  96     -55.632 -44.566   8.154  1.00105.42           C
ATOM    592  OG1 THR A  96     -54.887 -45.753   7.852  1.00107.62           O
ATOM    593  CG2 THR A  96     -56.764 -44.428   7.160  1.00101.75           C
ATOM    594  N   PHE A  97     -55.714 -41.960   9.816  1.00119.57           N
ATOM    595  CA  PHE A  97     -56.261 -40.726  10.375  1.00127.70           C
ATOM    596  C   PHE A  97     -55.481 -39.514   9.880  1.00125.93           C
ATOM    597  O   PHE A  97     -56.065 -38.553   9.366  1.00129.95           O
ATOM    598  CB  PHE A  97     -56.239 -40.811  11.909  1.00131.17           C
ATOM    599  CG  PHE A  97     -56.955 -39.677  12.628  1.00132.33           C
ATOM    600  CD1 PHE A  97     -57.549 -38.627  11.943  1.00129.49           C
ATOM    601  CD2 PHE A  97     -57.024 -39.676  14.011  1.00133.02           C
ATOM    602  CE1 PHE A  97     -58.187 -37.601  12.622  1.00126.82           C
ATOM    603  CE2 PHE A  97     -57.665 -38.656  14.693  1.00131.06           C
ATOM    604  CZ  PHE A  97     -58.246 -37.619  13.998  1.00128.99           C
ATOM    605  N   ILE A  98     -54.153 -39.551  10.008  1.00130.46           N
ATOM    606  CA  ILE A  98     -53.342 -38.388   9.648  1.00102.07           C
ATOM    607  C   ILE A  98     -53.526 -38.032   8.176  1.00102.31           C
ATOM    608  O   ILE A  98     -53.828 -36.882   7.832  1.00123.58           O
ATOM    609  CB  ILE A  98     -51.863 -38.637   9.991  1.00102.93           C
ATOM    610  CG1 ILE A  98     -51.652 -38.535  11.502  1.00101.75           C
ATOM    611  CG2 ILE A  98     -50.975 -37.651   9.261  1.00103.35           C
ATOM    612  CD1 ILE A  98     -50.207 -38.413  11.900  1.00102.94           C
ATOM    613  N   LEU A  99     -53.358 -39.014   7.285  1.00100.71           N
ATOM    614  CA  LEU A  99     -53.447 -38.738   5.852  1.00100.87           C
ATOM    615  C   LEU A  99     -54.807 -38.158   5.484  1.00102.09           C
ATOM    616  O   LEU A  99     -54.893 -37.147   4.771  1.00103.84           O
ATOM    617  CB  LEU A  99     -53.169 -40.012   5.052  1.00 98.92           C
ATOM    618  CG  LEU A  99     -51.813 -40.670   5.312  1.00 97.65           C
ATOM    619  CD1 LEU A  99     -51.516 -41.732   4.267  1.00 96.04           C
ATOM    620  CD2 LEU A  99     -50.707 -39.628   5.363  1.00 98.74           C
ATOM    621  N   LEU A 100     -55.884 -38.783   5.970  1.00101.73           N
ATOM    622  CA  LEU A 100     -57.223 -38.253   5.722  1.00112.24           C
ATOM    623  C   LEU A 100     -57.344 -36.812   6.209  1.00117.39           C
ATOM    624  O   LEU A 100     -57.785 -35.924   5.467  1.00116.95           O
ATOM    625  CB  LEU A 100     -58.269 -39.141   6.402  1.00102.37           C
ATOM    626  CG  LEU A 100     -58.851 -40.353   5.665  1.00102.97           C
ATOM    627  CD1 LEU A 100     -57.768 -41.249   5.083  1.00105.14           C
ATOM    628  CD2 LEU A 100     -59.760 -41.145   6.597  1.00100.50           C
ATOM    629  N   PHE A 101     -56.927 -36.561   7.454  1.00117.89           N
ATOM    630  CA  PHE A 101     -57.127 -35.255   8.074  1.00107.69           C
ATOM    631  C   PHE A 101     -56.364 -34.157   7.348  1.00108.83           C
ATOM    632  O   PHE A 101     -56.869 -33.039   7.201  1.00121.46           O
ATOM    633  CB  PHE A 101     -56.713 -35.309   9.545  1.00110.28           C
ATOM    634  CG  PHE A 101     -56.618 -33.958  10.199  1.00112.40           C
ATOM    635  CD1 PHE A 101     -57.756 -33.297  10.624  1.00114.33           C
ATOM    636  CD2 PHE A 101     -55.387 -33.352  10.393  1.00110.42           C
ATOM    637  CE1 PHE A 101     -57.671 -32.053  11.224  1.00115.74           C
ATOM    638  CE2 PHE A 101     -55.296 -32.110  10.993  1.00118.84           C
ATOM    639  CZ  PHE A 101     -56.440 -31.460  11.410  1.00119.03           C
ATOM    640  N   PHE A 102     -55.143 -34.444   6.898  1.00107.83           N
ATOM    641  CA  PHE A 102     -54.329 -33.391   6.304  1.00109.00           C
ATOM    642  C   PHE A 102     -54.592 -33.201   4.817  1.00109.10           C
ATOM    643  O   PHE A 102     -54.535 -32.065   4.330  1.00120.72           O
ATOM    644  CB  PHE A 102     -52.845 -33.667   6.559  1.00108.15           C
ATOM    645  CG  PHE A 102     -52.431 -33.418   7.981  1.00108.70           C
ATOM    646  CD1 PHE A 102     -52.182 -32.131   8.426  1.00121.05           C
ATOM    647  CD2 PHE A 102     -52.319 -34.463   8.880  1.00107.27           C
ATOM    648  CE1 PHE A 102     -51.813 -31.894   9.737  1.00120.04           C
ATOM    649  CE2 PHE A 102     -51.950 -34.234  10.192  1.00107.82           C
ATOM    650  CZ  PHE A 102     -51.696 -32.947  10.621  1.00109.84           C
ATOM    651  N   SER A 103     -54.890 -34.273   4.079  1.00113.00           N
ATOM    652  CA  SER A 103     -55.370 -34.091   2.712  1.00107.70           C
ATOM    653  C   SER A 103     -56.663 -33.285   2.704  1.00109.39           C
ATOM    654  O   SER A 103     -56.788 -32.276   1.992  1.00119.52           O
ATOM    655  CB  SER A 103     -55.570 -35.449   2.039  1.00105.69           C
ATOM    656  OG  SER A 103     -56.115 -35.294   0.741  1.00105.96           O
ATOM    657  N   LEU A 104     -57.630 -33.700   3.528  1.00109.29           N
ATOM    658  CA  LEU A 104     -58.898 -32.987   3.603  1.00110.93           C
ATOM    659  C   LEU A 104     -58.726 -31.587   4.178  1.00120.66           C
ATOM    660  O   LEU A 104     -59.538 -30.699   3.895  1.00121.57           O
ATOM    661  CB  LEU A 104     -59.889 -33.785   4.442  1.00110.35           C
ATOM    662  CG  LEU A 104     -61.354 -33.612   4.063  1.00113.49           C
ATOM    663  CD1 LEU A 104     -61.601 -34.180   2.675  1.00110.31           C
ATOM    664  CD2 LEU A 104     -62.219 -34.294   5.094  1.00110.94           C
ATOM    665  N   SER A 105     -57.689 -31.374   4.990  1.00126.32           N
ATOM    666  CA  SER A 105     -57.426 -30.040   5.518  1.00115.25           C
ATOM    667  C   SER A 105     -56.903 -29.117   4.426  1.00116.31           C
ATOM    668  O   SER A 105     -57.374 -27.982   4.280  1.00118.33           O
ATOM    669  CB  SER A 105     -56.436 -30.120   6.681  1.00114.99           C
ATOM    670  OG  SER A 105     -57.010 -30.779   7.796  1.00114.43           O
ATOM    671  N   GLY A 106     -55.925 -29.590   3.648  1.00115.11           N
ATOM    672  CA  GLY A 106     -55.440 -28.814   2.511  1.00116.00           C
ATOM    673  C   GLY A 106     -56.582 -28.461   1.567  1.00116.83           C
ATOM    674  O   GLY A 106     -56.752 -27.296   1.187  1.00118.76           O
ATOM    675  N   LEU A 107     -57.388 -29.458   1.190  1.00122.18           N
ATOM    676  CA  LEU A 107     -58.487 -29.200   0.263  1.00123.17           C
ATOM    677  C   LEU A 107     -59.501 -28.227   0.857  1.00118.19           C
ATOM    678  O   LEU A 107     -59.930 -27.275   0.192  1.00119.84           O
ATOM    679  CB  LEU A 107     -59.159 -30.517  -0.126  1.00118.07           C
ATOM    680  CG  LEU A 107     -58.304 -31.430  -1.004  1.00113.86           C
ATOM    681  CD1 LEU A 107     -59.012 -32.746  -1.271  1.00111.15           C
ATOM    682  CD2 LEU A 107     -57.963 -30.727  -2.307  1.00113.49           C
ATOM    683  N   SER A 108     -59.884 -28.443   2.118  1.00118.23           N
ATOM    684  CA  SER A 108     -60.937 -27.633   2.724  1.00127.69           C
ATOM    685  C   SER A 108     -60.503 -26.183   2.899  1.00137.72           C
ATOM    686  O   SER A 108     -61.275 -25.260   2.609  1.00124.28           O
ATOM    687  CB  SER A 108     -61.352 -28.238   4.066  1.00122.60           C
ATOM    688  OG  SER A 108     -60.243 -28.345   4.940  1.00122.98           O
ATOM    689  N   ILE A 109     -59.278 -25.957   3.375  1.00137.67           N
ATOM    690  CA  ILE A 109     -58.862 -24.585   3.645  1.00124.58           C
ATOM    691  C   ILE A 109     -58.438 -23.870   2.365  1.00125.39           C
ATOM    692  O   ILE A 109     -58.631 -22.653   2.241  1.00139.97           O
ATOM    693  CB  ILE A 109     -57.755 -24.566   4.710  1.00124.39           C
ATOM    694  CG1 ILE A 109     -58.201 -25.364   5.938  1.00127.69           C
ATOM    695  CG2 ILE A 109     -57.430 -23.138   5.114  1.00129.90           C
ATOM    696  CD1 ILE A 109     -57.204 -25.355   7.076  1.00123.37           C
ATOM    697  N   ILE A 110     -57.860 -24.590   1.401  1.00128.58           N
ATOM    698  CA  ILE A 110     -57.632 -23.997   0.086  1.00127.70           C
ATOM    699  C   ILE A 110     -58.959 -23.574  -0.533  1.00136.37           C
ATOM    700  O   ILE A 110     -59.069 -22.498  -1.139  1.00149.70           O
ATOM    701  CB  ILE A 110     -56.860 -24.977  -0.820  1.00135.32           C
ATOM    702  CG1 ILE A 110     -55.369 -24.964  -0.473  1.00147.51           C
ATOM    703  CG2 ILE A 110     -57.069 -24.639  -2.289  1.00127.68           C
ATOM    704  CD1 ILE A 110     -54.667 -23.673  -0.830  1.00123.92           C
ATOM    705  N   CYS A 111     -59.993 -24.403  -0.370  1.00138.68           N
ATOM    706  CA  CYS A 111     -61.337 -23.997  -0.766  1.00144.91           C
ATOM    707  C   CYS A 111     -61.777 -22.744  -0.019  1.00159.42           C
ATOM    708  O   CYS A 111     -62.372 -21.835  -0.612  1.00167.73           O
ATOM    709  CB  CYS A 111     -62.320 -25.141  -0.519  1.00139.02           C
ATOM    710  SG  CYS A 111     -64.056 -24.644  -0.502  1.00135.10           S
ATOM    711  N   ALA A 112     -61.479 -22.674   1.282  1.00158.56           N
ATOM    712  CA  ALA A 112     -61.903 -21.531   2.086  1.00152.10           C
ATOM    713  C   ALA A 112     -61.273 -20.233   1.593  1.00142.29           C
ATOM    714  O   ALA A 112     -61.950 -19.202   1.506  1.00148.89           O
ATOM    715  CB  ALA A 112     -61.561 -21.768   3.557  1.00154.10           C
ATOM    716  N   MET A 113     -59.979 -20.258   1.266  1.00134.21           N
ATOM    717  CA  MET A 113     -59.334 -19.038   0.791  1.00135.03           C
ATOM    718  C   MET A 113     -59.737 -18.706  -0.641  1.00140.00           C
ATOM    719  O   MET A 113     -59.850 -17.523  -0.990  1.00149.58           O
ATOM    720  CB  MET A 113     -57.814 -19.153   0.913  1.00133.48           C
ATOM    721  CG  MET A 113     -57.208 -20.395   0.295  1.00146.65           C
ATOM    722  SD  MET A 113     -55.454 -20.569   0.686  1.00154.05           S
ATOM    723  CE  MET A 113     -54.708 -19.473  -0.516  1.00142.88           C
ATOM    724  N   SER A 114     -59.968 -19.722  -1.477  1.00135.27           N
ATOM    725  CA  SER A 114     -60.429 -19.463  -2.838  1.00141.84           C
ATOM    726  C   SER A 114     -61.793 -18.779  -2.834  1.00142.92           C
ATOM    727  O   SER A 114     -61.987 -17.745  -3.487  1.00146.76           O
ATOM    728  CB  SER A 114     -60.481 -20.766  -3.635  1.00151.59           C
ATOM    729  OG  SER A 114     -61.408 -21.675  -3.068  1.00160.58           O
ATOM    730  N   VAL A 115     -62.754 -19.341  -2.094  1.00142.32           N
ATOM    731  CA  VAL A 115     -64.069 -18.713  -2.011  1.00150.90           C
ATOM    732  C   VAL A 115     -63.982 -17.384  -1.270  1.00161.71           C
ATOM    733  O   VAL A 115     -64.774 -16.468  -1.528  1.00141.23           O
ATOM    734  CB  VAL A 115     -65.086 -19.669  -1.355  1.00143.19           C
ATOM    735  CG1 VAL A 115     -64.795 -19.848   0.129  1.00139.74           C
ATOM    736  CG2 VAL A 115     -66.509 -19.170  -1.574  1.00137.08           C
ATOM    737  N   GLU A 116     -63.015 -17.246  -0.360  1.00162.88           N
ATOM    738  CA  GLU A 116     -62.841 -15.984   0.349  1.00171.28           C
ATOM    739  C   GLU A 116     -62.406 -14.878  -0.603  1.00168.76           C
ATOM    740  O   GLU A 116     -62.863 -13.734  -0.487  1.00171.29           O
ATOM    741  CB  GLU A 116     -61.823 -16.155   1.475  1.00180.92           C
ATOM    742  CG  GLU A 116     -62.249 -15.552   2.800  1.00192.18           C
ATOM    743  CD  GLU A 116     -61.238 -15.805   3.900  1.00198.12           C
ATOM    744  OE1 GLU A 116     -60.398 -14.917   4.154  1.00202.42           O
ATOM    745  OE2 GLU A 116     -61.276 -16.899   4.501  1.00196.59           O
ATOM    746  N   ARG A 117     -61.533 -15.202  -1.558  1.00175.11           N
ATOM    747  CA  ARG A 117     -61.077 -14.188  -2.501  1.00165.86           C
ATOM    748  C   ARG A 117     -62.075 -13.970  -3.629  1.00159.03           C
ATOM    749  O   ARG A 117     -62.130 -12.871  -4.194  1.00146.62           O
ATOM    750  CB  ARG A 117     -59.700 -14.559  -3.056  1.00142.42           C
ATOM    751  CG  ARG A 117     -58.546 -13.933  -2.277  1.00143.37           C
ATOM    752  CD  ARG A 117     -58.640 -14.259  -0.793  1.00143.01           C
ATOM    753  NE  ARG A 117     -58.172 -13.166   0.054  1.00145.23           N
ATOM    754  CZ  ARG A 117     -58.324 -13.130   1.374  1.00145.64           C
ATOM    755  NH1 ARG A 117     -58.934 -14.128   1.999  1.00143.97           N
ATOM    756  NH2 ARG A 117     -57.871 -12.097   2.070  1.00169.43           N
ATOM    757  N   TYR A 118     -62.876 -14.986  -3.969  1.00158.64           N
ATOM    758  CA  TYR A 118     -63.996 -14.736  -4.870  1.00162.02           C
ATOM    759  C   TYR A 118     -64.994 -13.775  -4.240  1.00159.73           C
ATOM    760  O   TYR A 118     -65.479 -12.850  -4.901  1.00161.36           O
ATOM    761  CB  TYR A 118     -64.696 -16.037  -5.257  1.00170.94           C
ATOM    762  CG  TYR A 118     -66.074 -15.790  -5.832  1.00175.51           C
ATOM    763  CD1 TYR A 118     -67.215 -16.213  -5.162  1.00173.76           C
ATOM    764  CD2 TYR A 118     -66.235 -15.099  -7.027  1.00176.04           C
ATOM    765  CE1 TYR A 118     -68.476 -15.975  -5.679  1.00168.97           C
ATOM    766  CE2 TYR A 118     -67.492 -14.855  -7.549  1.00172.72           C
ATOM    767  CZ  TYR A 118     -68.608 -15.296  -6.872  1.00168.10           C
ATOM    768  OH  TYR A 118     -69.860 -15.056  -7.391  1.00165.93           O
ATOM    769  N   LEU A 119     -65.317 -13.980  -2.961  1.00157.36           N
ATOM    770  CA  LEU A 119     -66.182 -13.035  -2.266  1.00158.41           C
ATOM    771  C   LEU A 119     -65.486 -11.705  -2.012  1.00164.07           C
ATOM    772  O   LEU A 119     -66.163 -10.707  -1.745  1.00153.48           O
ATOM    773  CB  LEU A 119     -66.673 -13.637  -0.949  1.00151.65           C
ATOM    774  CG  LEU A 119     -67.615 -14.834  -1.091  1.00148.19           C
ATOM    775  CD1 LEU A 119     -68.098 -15.307   0.271  1.00145.77           C
ATOM    776  CD2 LEU A 119     -68.792 -14.487  -1.992  1.00147.30           C
ATOM    777  N   ALA A 120     -64.153 -11.670  -2.087  1.00162.83           N
ATOM    778  CA  ALA A 120     -63.436 -10.405  -1.985  1.00159.11           C
ATOM    779  C   ALA A 120     -63.476  -9.621  -3.291  1.00154.11           C
ATOM    780  O   ALA A 120     -63.464  -8.385  -3.266  1.00156.75           O
ATOM    781  CB  ALA A 120     -61.986 -10.652  -1.565  1.00151.61           C
ATOM    782  N   ILE A 121     -63.522 -10.311  -4.431  1.00156.45           N
ATOM    783  CA  ILE A 121     -63.608  -9.619  -5.714  1.00153.77           C
ATOM    784  C   ILE A 121     -65.050  -9.241  -6.032  1.00160.75           C
ATOM    785  O   ILE A 121     -65.320  -8.149  -6.543  1.00161.35           O
ATOM    786  CB  ILE A 121     -62.987 -10.486  -6.825  1.00155.73           C
ATOM    787  CG1 ILE A 121     -61.475 -10.604  -6.626  1.00156.54           C
ATOM    788  CG2 ILE A 121     -63.301  -9.913  -8.200  1.00152.71           C
ATOM    789  CD1 ILE A 121     -60.747  -9.279  -6.688  1.00153.18           C
ATOM    790  N   ASN A 122     -65.999 -10.128  -5.724  1.00167.05           N
ATOM    791  CA  ASN A 122     -67.394  -9.867  -6.061  1.00177.78           C
ATOM    792  C   ASN A 122     -68.006  -8.824  -5.133  1.00185.42           C
ATOM    793  O   ASN A 122     -68.779  -7.967  -5.578  1.00192.02           O
ATOM    794  CB  ASN A 122     -68.195 -11.169  -6.010  1.00181.87           C
ATOM    795  CG  ASN A 122     -69.631 -10.991  -6.466  1.00184.89           C
ATOM    796  OD1 ASN A 122     -69.953 -10.053  -7.195  1.00183.17           O
ATOM    797  ND2 ASN A 122     -70.502 -11.898  -6.038  1.00185.77           N
ATOM    798  N   HIS A 123     -67.672  -8.875  -3.845  1.00227.01           N
ATOM    799  CA  HIS A 123     -68.229  -7.963  -2.857  1.00234.90           C
ATOM    800  C   HIS A 123     -67.106  -7.291  -2.080  1.00230.30           C
ATOM    801  O   HIS A 123     -66.009  -7.839  -1.941  1.00227.52           O
ATOM    802  CB  HIS A 123     -69.171  -8.693  -1.890  1.00238.63           C
ATOM    803  CG  HIS A 123     -70.369  -9.298  -2.553  1.00243.75           C
ATOM    804  ND1 HIS A 123     -71.024 -10.399  -2.047  1.00239.95           N
ATOM    805  CD2 HIS A 123     -71.033  -8.951  -3.682  1.00249.69           C
ATOM    806  CE1 HIS A 123     -72.038 -10.707  -2.835  1.00242.19           C
ATOM    807  NE2 HIS A 123     -72.065  -9.844  -3.835  1.00248.45           N
ATOM    808  N   ALA A 124     -67.394  -6.093  -1.572  1.00232.98           N
ATOM    809  CA  ALA A 124     -66.427  -5.314  -0.809  1.00220.00           C
ATOM    810  C   ALA A 124     -66.862  -5.082   0.630  1.00209.52           C
ATOM    811  O   ALA A 124     -66.088  -5.355   1.557  1.00199.90           O
ATOM    812  CB  ALA A 124     -66.169  -3.968  -1.505  1.00213.36           C
ATOM    813  N   TYR A 125     -68.082  -4.582   0.847  1.00213.16           N
ATOM    814  CA  TYR A 125     -68.544  -4.335   2.210  1.00216.04           C
ATOM    815  C   TYR A 125     -68.796  -5.644   2.951  1.00210.66           C
ATOM    816  O   TYR A 125     -68.495  -5.754   4.149  1.00210.19           O
ATOM    817  CB  TYR A 125     -69.803  -3.466   2.184  1.00224.66           C
ATOM    818  CG  TYR A 125     -70.392  -3.185   3.549  1.00223.71           C
ATOM    819  CD1 TYR A 125     -69.889  -2.168   4.352  1.00226.19           C
ATOM    820  CD2 TYR A 125     -71.460  -3.931   4.030  1.00218.66           C
ATOM    821  CE1 TYR A 125     -70.429  -1.909   5.599  1.00224.08           C
ATOM    822  CE2 TYR A 125     -72.005  -3.680   5.274  1.00215.76           C
ATOM    823  CZ  TYR A 125     -71.487  -2.669   6.054  1.00217.74           C
ATOM    824  OH  TYR A 125     -72.030  -2.417   7.293  1.00215.86           O
ATOM    825  N   PHE A 126     -69.361  -6.637   2.254  1.00206.33           N
ATOM    826  CA  PHE A 126     -69.443  -8.001   2.769  1.00204.99           C
ATOM    827  C   PHE A 126     -68.122  -8.430   3.395  1.00208.57           C
ATOM    828  O   PHE A 126     -68.088  -9.014   4.483  1.00206.09           O
ATOM    829  CB  PHE A 126     -69.819  -8.960   1.634  1.00199.11           C
ATOM    830  CG  PHE A 126     -71.269  -9.351   1.605  1.00196.50           C
ATOM    831  CD1 PHE A 126     -71.686 -10.540   2.182  1.00184.35           C
ATOM    832  CD2 PHE A 126     -72.211  -8.548   0.981  1.00204.37           C
ATOM    833  CE1 PHE A 126     -73.015 -10.916   2.150  1.00184.69           C
ATOM    834  CE2 PHE A 126     -73.545  -8.919   0.947  1.00203.24           C
ATOM    835  CZ  PHE A 126     -73.946 -10.105   1.533  1.00195.41           C
ATOM    836  N   TYR A 127     -67.021  -8.140   2.703  1.00214.83           N
ATOM    837  CA  TYR A 127     -65.692  -8.508   3.179  1.00215.76           C
ATOM    838  C   TYR A 127     -65.278  -7.653   4.373  1.00216.31           C
ATOM    839  O   TYR A 127     -65.002  -8.173   5.469  1.00214.67           O
ATOM    840  CB  TYR A 127     -64.703  -8.361   2.019  1.00221.31           C
ATOM    841  CG  TYR A 127     -63.245  -8.595   2.341  1.00220.42           C
ATOM    842  CD1 TYR A 127     -62.643  -9.815   2.068  1.00212.15           C
ATOM    843  CD2 TYR A 127     -62.459  -7.583   2.878  1.00225.54           C
ATOM    844  CE1 TYR A 127     -61.308 -10.029   2.344  1.00210.07           C
ATOM    845  CE2 TYR A 127     -61.127  -7.787   3.159  1.00224.17           C
ATOM    846  CZ  TYR A 127     -60.555  -9.010   2.890  1.00216.77           C
ATOM    847  OH  TYR A 127     -59.223  -9.206   3.171  1.00214.88           O
ATOM    848  N   SER A 128     -65.249  -6.327   4.169  1.00227.49           N
ATOM    849  CA  SER A 128     -64.721  -5.393   5.160  1.00226.68           C
ATOM    850  C   SER A 128     -65.409  -5.547   6.505  1.00215.90           C
ATOM    851  O   SER A 128     -64.778  -5.378   7.555  1.00205.58           O
ATOM    852  CB  SER A 128     -64.855  -3.950   4.654  1.00202.89           C
ATOM    853  OG  SER A 128     -66.206  -3.568   4.442  1.00206.08           O
ATOM    854  N   HIS A 129     -66.702  -5.858   6.501  1.00216.36           N
ATOM    855  CA  HIS A 129     -67.402  -6.154   7.741  1.00219.61           C
ATOM    856  C   HIS A 129     -67.278  -7.640   8.036  1.00212.53           C
ATOM    857  O   HIS A 129     -67.748  -8.473   7.253  1.00208.96           O
ATOM    858  CB  HIS A 129     -68.874  -5.760   7.675  1.00225.81           C
ATOM    859  CG  HIS A 129     -69.611  -6.001   8.956  1.00226.62           C
ATOM    860  ND1 HIS A 129     -69.463  -5.189  10.060  1.00231.06           N
ATOM    861  CD2 HIS A 129     -70.481  -6.974   9.319  1.00222.37           C
ATOM    862  CE1 HIS A 129     -70.222  -5.642  11.042  1.00229.05           C
ATOM    863  NE2 HIS A 129     -70.850  -6.724  10.619  1.00223.88           N
ATOM    864  N   TYR A 130     -66.641  -7.965   9.157  1.00207.37           N
ATOM    865  CA  TYR A 130     -66.624  -9.312   9.706  1.00191.41           C
ATOM    866  C   TYR A 130     -65.837 -10.302   8.856  1.00178.33           C
ATOM    867  O   TYR A 130     -66.064 -11.509   8.957  1.00175.64           O
ATOM    868  CB  TYR A 130     -68.052  -9.834   9.907  1.00189.04           C
ATOM    869  CG  TYR A 130     -68.189 -10.880  10.981  1.00184.77           C
ATOM    870  CD1 TYR A 130     -67.221 -11.024  11.960  1.00182.55           C
ATOM    871  CD2 TYR A 130     -69.290 -11.723  11.016  1.00184.08           C
ATOM    872  CE1 TYR A 130     -67.347 -11.975  12.949  1.00178.89           C
ATOM    873  CE2 TYR A 130     -69.426 -12.679  11.998  1.00179.90           C
ATOM    874  CZ  TYR A 130     -68.452 -12.803  12.963  1.00176.52           C
ATOM    875  OH  TYR A 130     -68.584 -13.756  13.946  1.00169.81           O
ATOM    876  N   VAL A 131     -64.918  -9.861   8.002  1.00185.95           N
ATOM    877  CA  VAL A 131     -64.124 -10.855   7.295  1.00193.16           C
ATOM    878  C   VAL A 131     -62.649 -10.682   7.642  1.00220.94           C
ATOM    879  O   VAL A 131     -62.191  -9.588   7.988  1.00167.00           O
ATOM    880  CB  VAL A 131     -64.402 -10.794   5.773  1.00174.04           C
ATOM    881  CG1 VAL A 131     -63.404 -11.608   4.965  1.00168.64           C
ATOM    882  CG2 VAL A 131     -65.808 -11.328   5.507  1.00163.81           C
ATOM    883  N   ASP A 132     -61.927 -11.806   7.598  1.00223.42           N
ATOM    884  CA  ASP A 132     -60.474 -12.002   7.635  1.00228.95           C
ATOM    885  C   ASP A 132     -59.806 -12.069   9.013  1.00219.16           C
ATOM    886  O   ASP A 132     -58.594 -12.319   9.060  1.00220.41           O
ATOM    887  CB  ASP A 132     -59.755 -10.931   6.798  1.00240.57           C
ATOM    888  CG  ASP A 132     -59.592 -11.346   5.349  1.00247.70           C
ATOM    889  OD1 ASP A 132     -60.332 -12.243   4.898  1.00246.45           O
ATOM    890  OD2 ASP A 132     -58.715 -10.787   4.660  1.00253.38           O
ATOM    891  N   LYS A 133     -60.517 -11.908  10.114  1.00210.04           N
ATOM    892  CA  LYS A 133     -59.872 -12.392  11.335  1.00178.55           C
ATOM    893  C   LYS A 133     -60.759 -13.310  12.161  1.00157.06           C
ATOM    894  O   LYS A 133     -60.274 -14.314  12.690  1.00145.97           O
ATOM    895  CB  LYS A 133     -59.397 -11.220  12.209  1.00172.36           C
ATOM    896  CG  LYS A 133     -58.917 -11.641  13.605  1.00152.12           C
ATOM    897  CD  LYS A 133     -57.390 -11.632  13.755  1.00152.34           C
ATOM    898  CE  LYS A 133     -56.967 -12.164  15.127  1.00149.87           C
ATOM    899  NZ  LYS A 133     -55.514 -11.951  15.392  1.00151.02           N
ATOM    900  N   ARG A 134     -62.050 -13.005  12.272  1.00160.25           N
ATOM    901  CA  ARG A 134     -62.944 -13.815  13.089  1.00160.35           C
ATOM    902  C   ARG A 134     -63.570 -14.941  12.280  1.00163.14           C
ATOM    903  O   ARG A 134     -63.663 -16.074  12.764  1.00163.37           O
ATOM    904  CB  ARG A 134     -64.028 -12.932  13.717  1.00161.02           C
ATOM    905  CG  ARG A 134     -64.804 -13.608  14.836  1.00155.76           C
ATOM    906  CD  ARG A 134     -65.480 -12.596  15.756  1.00163.61           C
ATOM    907  NE  ARG A 134     -64.534 -11.932  16.651  1.00166.89           N
ATOM    908  CZ  ARG A 134     -64.011 -10.730  16.434  1.00168.34           C
ATOM    909  NH1 ARG A 134     -63.159 -10.211  17.307  1.00167.01           N
ATOM    910  NH2 ARG A 134     -64.339 -10.045  15.346  1.00170.95           N
ATOM    911  N   LEU A 135     -63.992 -14.657  11.048  1.00161.79           N
ATOM    912  CA  LEU A 135     -64.426 -15.730  10.162  1.00153.19           C
ATOM    913  C   LEU A 135     -63.247 -16.516   9.607  1.00153.06           C
ATOM    914  O   LEU A 135     -63.400 -17.694   9.269  1.00152.19           O
ATOM    915  CB  LEU A 135     -65.266 -15.171   9.014  1.00148.20           C
ATOM    916  CG  LEU A 135     -66.698 -14.764   9.361  1.00146.32           C
ATOM    917  CD1 LEU A 135     -67.463 -14.360   8.108  1.00149.31           C
ATOM    918  CD2 LEU A 135     -67.409 -15.894  10.087  1.00141.15           C
ATOM    919  N   ALA A 136     -62.074 -15.890   9.503  1.00152.41           N
ATOM    920  CA  ALA A 136     -60.897 -16.598   9.010  1.00151.04           C
ATOM    921  C   ALA A 136     -60.363 -17.562  10.062  1.00141.37           C
ATOM    922  O   ALA A 136     -60.279 -18.773   9.828  1.00130.51           O
ATOM    923  CB  ALA A 136     -59.820 -15.596   8.589  1.00138.52           C
ATOM    924  N   GLY A 137     -59.998 -17.040  11.235  1.00140.19           N
ATOM    925  CA  GLY A 137     -59.520 -17.907  12.300  1.00130.47           C
ATOM    926  C   GLY A 137     -60.602 -18.824  12.839  1.00131.01           C
ATOM    927  O   GLY A 137     -60.359 -20.011  13.078  1.00131.21           O
ATOM    928  N   LEU A 138     -61.808 -18.286  13.043  1.00134.87           N
ATOM    929  CA  LEU A 138     -62.934 -19.122  13.450  1.00134.69           C
ATOM    930  C   LEU A 138     -63.204 -20.210  12.418  1.00134.91           C
ATOM    931  O   LEU A 138     -63.557 -21.341  12.773  1.00134.10           O
ATOM    932  CB  LEU A 138     -64.175 -18.251  13.668  1.00135.62           C
ATOM    933  CG  LEU A 138     -65.459 -18.845  14.260  1.00131.05           C
ATOM    934  CD1 LEU A 138     -66.364 -19.430  13.180  1.00124.88           C
ATOM    935  CD2 LEU A 138     -65.136 -19.887  15.321  1.00127.93           C
ATOM    936  N   THR A 139     -63.039 -19.887  11.133  1.00135.18           N
ATOM    937  CA  THR A 139     -63.164 -20.907  10.098  1.00131.14           C
ATOM    938  C   THR A 139     -62.041 -21.935  10.190  1.00128.42           C
ATOM    939  O   THR A 139     -62.264 -23.120   9.920  1.00118.10           O
ATOM    940  CB  THR A 139     -63.195 -20.245   8.717  1.00129.27           C
ATOM    941  OG1 THR A 139     -64.391 -19.465   8.593  1.00140.49           O
ATOM    942  CG2 THR A 139     -63.173 -21.286   7.606  1.00124.63           C
ATOM    943  N   LEU A 140     -60.839 -21.512  10.592  1.00130.47           N
ATOM    944  CA  LEU A 140     -59.734 -22.458  10.736  1.00119.13           C
ATOM    945  C   LEU A 140     -59.995 -23.441  11.871  1.00114.04           C
ATOM    946  O   LEU A 140     -59.867 -24.661  11.696  1.00118.14           O
ATOM    947  CB  LEU A 140     -58.419 -21.708  10.957  1.00117.45           C
ATOM    948  CG  LEU A 140     -57.853 -20.994   9.728  1.00117.92           C
ATOM    949  CD1 LEU A 140     -56.407 -20.564   9.945  1.00118.82           C
ATOM    950  CD2 LEU A 140     -57.971 -21.885   8.502  1.00118.66           C
ATOM    951  N   PHE A 141     -60.363 -22.929  13.048  1.00115.04           N
ATOM    952  CA  PHE A 141     -60.736 -23.813  14.147  1.00118.98           C
ATOM    953  C   PHE A 141     -61.904 -24.708  13.751  1.00125.74           C
ATOM    954  O   PHE A 141     -61.936 -25.896  14.098  1.00127.24           O
ATOM    955  CB  PHE A 141     -61.079 -22.985  15.387  1.00121.36           C
ATOM    956  CG  PHE A 141     -61.423 -23.807  16.598  1.00117.91           C
ATOM    957  CD1 PHE A 141     -60.443 -24.158  17.513  1.00111.62           C
ATOM    958  CD2 PHE A 141     -62.728 -24.215  16.832  1.00115.50           C
ATOM    959  CE1 PHE A 141     -60.756 -24.909  18.631  1.00104.40           C
ATOM    960  CE2 PHE A 141     -63.046 -24.967  17.946  1.00107.74           C
ATOM    961  CZ  PHE A 141     -62.059 -25.313  18.847  1.00102.59           C
ATOM    962  N   ALA A 142     -62.862 -24.154  13.003  1.00126.06           N
ATOM    963  CA  ALA A 142     -64.045 -24.916  12.619  1.00123.05           C
ATOM    964  C   ALA A 142     -63.679 -26.090  11.720  1.00134.88           C
ATOM    965  O   ALA A 142     -64.142 -27.216  11.936  1.00140.24           O
ATOM    966  CB  ALA A 142     -65.054 -23.997  11.931  1.00122.96           C
ATOM    967  N   VAL A 143     -62.852 -25.844  10.699  1.00135.85           N
ATOM    968  CA  VAL A 143     -62.454 -26.913   9.791  1.00128.33           C
ATOM    969  C   VAL A 143     -61.500 -27.886  10.461  1.00122.30           C
ATOM    970  O   VAL A 143     -61.395 -29.042  10.037  1.00131.53           O
ATOM    971  CB  VAL A 143     -61.816 -26.347   8.507  1.00134.68           C
ATOM    972  CG1 VAL A 143     -62.791 -25.447   7.775  1.00142.85           C
ATOM    973  CG2 VAL A 143     -60.513 -25.617   8.820  1.00135.25           C
ATOM    974  N   TYR A 144     -60.789 -27.451  11.499  1.00124.29           N
ATOM    975  CA  TYR A 144     -59.960 -28.394  12.234  1.00 98.95           C
ATOM    976  C   TYR A 144     -60.821 -29.349  13.048  1.00 97.20           C
ATOM    977  O   TYR A 144     -60.592 -30.565  13.034  1.00102.16           O
ATOM    978  CB  TYR A 144     -58.972 -27.639  13.117  1.00 98.19           C
ATOM    979  CG  TYR A 144     -57.566 -27.620  12.559  1.00 98.27           C
ATOM    980  CD1 TYR A 144     -57.295 -27.069  11.312  1.00101.00           C
ATOM    981  CD2 TYR A 144     -56.510 -28.159  13.279  1.00 95.97           C
ATOM    982  CE1 TYR A 144     -56.004 -27.057  10.798  1.00113.26           C
ATOM    983  CE2 TYR A 144     -55.222 -28.152  12.779  1.00102.20           C
ATOM    984  CZ  TYR A 144     -54.973 -27.600  11.539  1.00112.39           C
ATOM    985  OH  TYR A 144     -53.689 -27.594  11.044  1.00119.86           O
ATOM    986  N   ALA A 145     -61.840 -28.820  13.729  1.00 97.97           N
ATOM    987  CA  ALA A 145     -62.761 -29.673  14.472  1.00 96.99           C
ATOM    988  C   ALA A 145     -63.525 -30.603  13.536  1.00117.10           C
ATOM    989  O   ALA A 145     -63.600 -31.816  13.770  1.00118.47           O
ATOM    990  CB  ALA A 145     -63.723 -28.811  15.287  1.00 98.37           C
ATOM    991  N   SER A 146     -64.099 -30.048  12.465  1.00112.82           N
ATOM    992  CA  SER A 146     -64.877 -30.857  11.532  1.00123.03           C
ATOM    993  C   SER A 146     -64.013 -31.912  10.851  1.00130.90           C
ATOM    994  O   SER A 146     -64.454 -33.051  10.660  1.00125.62           O
ATOM    995  CB  SER A 146     -65.551 -29.964  10.493  1.00120.32           C
ATOM    996  OG  SER A 146     -66.710 -29.342  11.020  1.00120.26           O
ATOM    997  N   ASN A 147     -62.777 -31.556  10.485  1.00136.25           N
ATOM    998  CA  ASN A 147     -61.886 -32.531   9.860  1.00136.43           C
ATOM    999  C   ASN A 147     -61.496 -33.630  10.842  1.00131.21           C
ATOM   1000  O   ASN A 147     -61.431 -34.810  10.472  1.00141.95           O
ATOM   1001  CB  ASN A 147     -60.632 -31.841   9.313  1.00139.18           C
ATOM   1002  CG  ASN A 147     -60.893 -31.054   8.037  1.00143.35           C
ATOM   1003  OD1 ASN A 147     -59.990 -30.406   7.501  1.00142.71           O
ATOM   1004  ND2 ASN A 147     -62.129 -31.091   7.557  1.00146.84           N
ATOM   1005  N   VAL A 148     -61.219 -33.261  12.097  1.00117.47           N
ATOM   1006  CA  VAL A 148     -60.880 -34.257  13.111  1.00107.75           C
ATOM   1007  C   VAL A 148     -62.054 -35.194  13.366  1.00107.92           C
ATOM   1008  O   VAL A 148     -61.864 -36.385  13.645  1.00111.21           O
ATOM   1009  CB  VAL A 148     -60.414 -33.556  14.404  1.00101.56           C
ATOM   1010  CG1 VAL A 148     -60.612 -34.461  15.613  1.00 89.42           C
ATOM   1011  CG2 VAL A 148     -58.955 -33.151  14.282  1.00 90.27           C
ATOM   1012  N   LEU A 149     -63.281 -34.682  13.262  1.00 96.43           N
ATOM   1013  CA  LEU A 149     -64.450 -35.545  13.393  1.00 98.12           C
ATOM   1014  C   LEU A 149     -64.591 -36.466  12.185  1.00110.63           C
ATOM   1015  O   LEU A 149     -64.818 -37.674  12.339  1.00114.90           O
ATOM   1016  CB  LEU A 149     -65.706 -34.693  13.581  1.00107.46           C
ATOM   1017  CG  LEU A 149     -66.166 -34.393  15.012  1.00109.10           C
ATOM   1018  CD1 LEU A 149     -66.727 -35.652  15.651  1.00 98.85           C
ATOM   1019  CD2 LEU A 149     -65.042 -33.812  15.865  1.00106.62           C
ATOM   1020  N   PHE A 150     -64.446 -35.914  10.978  1.00109.64           N
ATOM   1021  CA  PHE A 150     -64.602 -36.703   9.758  1.00119.79           C
ATOM   1022  C   PHE A 150     -63.586 -37.835   9.701  1.00116.54           C
ATOM   1023  O   PHE A 150     -63.916 -38.968   9.331  1.00109.17           O
ATOM   1024  CB  PHE A 150     -64.459 -35.800   8.531  1.00129.18           C
ATOM   1025  CG  PHE A 150     -65.382 -36.159   7.398  1.00140.02           C
ATOM   1026  CD1 PHE A 150     -66.563 -36.837   7.638  1.00143.03           C
ATOM   1027  CD2 PHE A 150     -65.067 -35.817   6.094  1.00143.69           C
ATOM   1028  CE1 PHE A 150     -67.413 -37.159   6.600  1.00147.19           C
ATOM   1029  CE2 PHE A 150     -65.912 -36.140   5.049  1.00146.37           C
ATOM   1030  CZ  PHE A 150     -67.088 -36.814   5.305  1.00148.54           C
ATOM   1031  N   CYS A 151     -62.340 -37.545  10.057  1.00116.40           N
ATOM   1032  CA  CYS A 151     -61.262 -38.513   9.943  1.00117.39           C
ATOM   1033  C   CYS A 151     -61.047 -39.298  11.232  1.00113.94           C
ATOM   1034  O   CYS A 151     -60.235 -40.233  11.251  1.00117.29           O
ATOM   1035  CB  CYS A 151     -59.988 -37.791   9.502  1.00124.73           C
ATOM   1036  SG  CYS A 151     -60.295 -36.700   8.077  1.00142.12           S
ATOM   1037  N   ALA A 152     -61.770 -38.935  12.298  1.00113.47           N
ATOM   1038  CA  ALA A 152     -61.933 -39.758  13.487  1.00112.89           C
ATOM   1039  C   ALA A 152     -63.067 -40.759  13.345  1.00112.91           C
ATOM   1040  O   ALA A 152     -63.083 -41.762  14.071  1.00110.83           O
ATOM   1041  CB  ALA A 152     -62.192 -38.872  14.713  1.00112.33           C
ATOM   1042  N   LEU A 153     -64.024 -40.493  12.458  1.00118.28           N
ATOM   1043  CA  LEU A 153     -65.069 -41.474  12.184  1.00131.34           C
ATOM   1044  C   LEU A 153     -64.520 -42.831  11.753  1.00140.97           C
ATOM   1045  O   LEU A 153     -65.064 -43.849  12.207  1.00142.45           O
ATOM   1046  CB  LEU A 153     -66.040 -40.917  11.132  1.00136.26           C
ATOM   1047  CG  LEU A 153     -67.258 -41.768  10.757  1.00141.95           C
ATOM   1048  CD1 LEU A 153     -68.009 -42.199  12.003  1.00140.38           C
ATOM   1049  CD2 LEU A 153     -68.179 -41.000   9.825  1.00145.77           C
ATOM   1050  N   PRO A 154     -63.471 -42.931  10.925  1.00147.41           N
ATOM   1051  CA  PRO A 154     -62.944 -44.267  10.604  1.00145.45           C
ATOM   1052  C   PRO A 154     -62.389 -45.002  11.806  1.00151.52           C
ATOM   1053  O   PRO A 154     -62.550 -46.223  11.908  1.00155.76           O
ATOM   1054  CB  PRO A 154     -61.844 -43.970   9.575  1.00136.39           C
ATOM   1055  CG  PRO A 154     -62.201 -42.678   8.994  1.00144.03           C
ATOM   1056  CD  PRO A 154     -62.852 -41.894  10.085  1.00148.26           C
ATOM   1057  N   ASN A 155     -61.728 -44.289  12.720  1.00153.96           N
ATOM   1058  CA  ASN A 155     -61.065 -44.953  13.835  1.00156.93           C
ATOM   1059  C   ASN A 155     -62.058 -45.668  14.742  1.00157.15           C
ATOM   1060  O   ASN A 155     -61.722 -46.700  15.334  1.00154.30           O
ATOM   1061  CB  ASN A 155     -60.242 -43.937  14.628  1.00158.84           C
ATOM   1062  CG  ASN A 155     -59.184 -43.258  13.778  1.00165.75           C
ATOM   1063  OD1 ASN A 155     -59.265 -43.254  12.549  1.00173.01           O
ATOM   1064  ND2 ASN A 155     -58.182 -42.681  14.431  1.00163.60           N
ATOM   1065  N   MET A 156     -63.279 -45.149  14.860  1.00157.38           N
ATOM   1066  CA  MET A 156     -64.287 -45.734  15.738  1.00155.31           C
ATOM   1067  C   MET A 156     -65.657 -45.726  15.068  1.00149.81           C
ATOM   1068  O   MET A 156     -66.669 -45.386  15.691  1.00154.12           O
ATOM   1069  CB  MET A 156     -64.336 -45.000  17.078  1.00157.08           C
ATOM   1070  CG  MET A 156     -64.885 -45.829  18.226  1.00165.56           C
ATOM   1071  SD  MET A 156     -64.928 -44.909  19.775  1.00165.27           S
ATOM   1072  CE  MET A 156     -65.581 -46.151  20.887  1.00164.31           C
ATOM   1073  N   GLY A 157     -65.716 -46.097  13.790  1.00132.62           N
ATOM   1074  CA  GLY A 157     -66.978 -46.017  13.079  1.00128.40           C
ATOM   1075  C   GLY A 157     -66.963 -46.479  11.637  1.00119.05           C
ATOM   1076  O   GLY A 157     -66.426 -47.544  11.315  1.00106.37           O
ATOM   1077  N   LEU A 158     -67.560 -45.665  10.759  1.00132.66           N
ATOM   1078  CA  LEU A 158     -67.881 -46.082   9.396  1.00143.22           C
ATOM   1079  C   LEU A 158     -66.667 -46.525   8.587  1.00144.68           C
ATOM   1080  O   LEU A 158     -66.838 -47.206   7.572  1.00143.03           O
ATOM   1081  CB  LEU A 158     -68.589 -44.945   8.655  1.00147.55           C
ATOM   1082  CG  LEU A 158     -69.951 -44.490   9.178  1.00150.35           C
ATOM   1083  CD1 LEU A 158     -70.519 -43.405   8.279  1.00148.22           C
ATOM   1084  CD2 LEU A 158     -70.907 -45.667   9.274  1.00151.93           C
ATOM   1085  N   GLY A 159     -65.452 -46.151   8.992  1.00145.69           N
ATOM   1086  CA  GLY A 159     -64.255 -46.473   8.252  1.00143.04           C
ATOM   1087  C   GLY A 159     -63.422 -47.557   8.924  1.00135.53           C
ATOM   1088  O   GLY A 159     -63.682 -47.984  10.048  1.00142.56           O
ATOM   1089  N   SER A 160     -62.404 -48.005   8.193  1.00130.18           N
ATOM   1090  CA  SER A 160     -61.477 -49.017   8.679  1.00106.95           C
ATOM   1091  C   SER A 160     -60.140 -48.837   7.977  1.00 87.64           C
ATOM   1092  O   SER A 160     -60.082 -48.401   6.824  1.00 85.45           O
ATOM   1093  CB  SER A 160     -62.007 -50.439   8.451  1.00109.02           C
ATOM   1094  OG  SER A 160     -63.079 -50.732   9.330  1.00124.73           O
ATOM   1095  N   SER A 161     -59.067 -49.183   8.680  1.00 82.63           N
ATOM   1096  CA  SER A 161     -57.722 -49.072   8.141  1.00 91.18           C
ATOM   1097  C   SER A 161     -57.290 -50.393   7.512  1.00 91.54           C
ATOM   1098  O   SER A 161     -57.894 -51.445   7.739  1.00 81.98           O
ATOM   1099  CB  SER A 161     -56.737 -48.659   9.236  1.00100.75           C
ATOM   1100  OG  SER A 161     -55.432 -48.492   8.714  1.00109.93           O
ATOM   1101  N   ARG A 162     -56.226 -50.327   6.715  1.00 95.24           N
ATOM   1102  CA  ARG A 162     -55.752 -51.490   5.978  1.00 80.99           C
ATOM   1103  C   ARG A 162     -54.354 -51.209   5.447  1.00 77.34           C
ATOM   1104  O   ARG A 162     -54.007 -50.060   5.142  1.00 92.59           O
ATOM   1105  CB  ARG A 162     -56.702 -51.846   4.826  1.00 79.49           C
ATOM   1106  CG  ARG A 162     -56.536 -53.261   4.298  1.00 85.65           C
ATOM   1107  CD  ARG A 162     -55.926 -53.272   2.908  1.00 90.11           C
ATOM   1108  NE  ARG A 162     -56.826 -52.725   1.898  1.00 66.60           N
ATOM   1109  CZ  ARG A 162     -56.485 -52.519   0.630  1.00 66.47           C
ATOM   1110  NH1 ARG A 162     -57.367 -52.019  -0.224  1.00 67.92           N
ATOM   1111  NH2 ARG A 162     -55.259 -52.810   0.216  1.00 65.00           N
ATOM   1112  N   LEU A 163     -53.563 -52.278   5.343  1.00 64.84           N
ATOM   1113  CA  LEU A 163     -52.199 -52.218   4.837  1.00 63.68           C
ATOM   1114  C   LEU A 163     -52.190 -52.341   3.319  1.00 67.34           C
ATOM   1115  O   LEU A 163     -52.838 -53.222   2.749  1.00 71.79           O
ATOM   1116  CB  LEU A 163     -51.346 -53.329   5.456  1.00 61.74           C
ATOM   1117  CG  LEU A 163     -50.289 -52.936   6.491  1.00 61.81           C
ATOM   1118  CD1 LEU A 163     -49.688 -54.180   7.124  1.00 59.95           C
ATOM   1119  CD2 LEU A 163     -49.207 -52.088   5.846  1.00 62.02           C
ATOM   1120  N   GLN A 164     -51.435 -51.463   2.669  1.00 71.75           N
ATOM   1121  CA  GLN A 164     -51.389 -51.396   1.217  1.00 81.16           C
ATOM   1122  C   GLN A 164     -50.133 -52.076   0.686  1.00 74.74           C
ATOM   1123  O   GLN A 164     -49.079 -52.064   1.328  1.00 75.62           O
ATOM   1124  CB  GLN A 164     -51.427 -49.941   0.746  1.00 85.16           C
ATOM   1125  CG  GLN A 164     -52.559 -49.108   1.335  1.00 76.51           C
ATOM   1126  CD  GLN A 164     -53.889 -49.345   0.649  1.00 88.01           C
ATOM   1127  OE1 GLN A 164     -53.973 -50.071  -0.341  1.00 98.75           O
ATOM   1128  NE2 GLN A 164     -54.940 -48.728   1.175  1.00 69.84           N
ATOM   1129  N   TYR A 165     -50.259 -52.666  -0.500  1.00 61.30           N
ATOM   1130  CA  TYR A 165     -49.131 -53.266  -1.208  1.00 59.88           C
ATOM   1131  C   TYR A 165     -48.020 -52.240  -1.394  1.00 66.47           C
ATOM   1132  O   TYR A 165     -48.292 -51.094  -1.750  1.00 78.31           O
ATOM   1133  CB  TYR A 165     -49.586 -53.810  -2.568  1.00 59.75           C
ATOM   1134  CG  TYR A 165     -48.476 -54.386  -3.424  1.00 58.56           C
ATOM   1135  CD1 TYR A 165     -48.088 -55.712  -3.289  1.00 56.61           C
ATOM   1136  CD2 TYR A 165     -47.824 -53.606  -4.374  1.00 59.51           C
ATOM   1137  CE1 TYR A 165     -47.079 -56.244  -4.067  1.00 55.60           C
ATOM   1138  CE2 TYR A 165     -46.812 -54.131  -5.155  1.00 68.70           C
ATOM   1139  CZ  TYR A 165     -46.445 -55.451  -4.998  1.00 61.67           C
ATOM   1140  OH  TYR A 165     -45.440 -55.982  -5.772  1.00 55.78           O
ATOM   1141  N   PRO A 166     -46.761 -52.644  -1.161  1.00 64.52           N
ATOM   1142  CA  PRO A 166     -46.308 -53.977  -0.755  1.00 66.42           C
ATOM   1143  C   PRO A 166     -46.086 -54.113   0.752  1.00 66.74           C
ATOM   1144  O   PRO A 166     -45.007 -54.547   1.160  1.00 62.56           O
ATOM   1145  CB  PRO A 166     -44.989 -54.124  -1.508  1.00 63.99           C
ATOM   1146  CG  PRO A 166     -44.436 -52.737  -1.511  1.00 64.43           C
ATOM   1147  CD  PRO A 166     -45.622 -51.788  -1.543  1.00 66.75           C
ATOM   1148  N   ASP A 167     -47.083 -53.721   1.552  1.00 75.12           N
ATOM   1149  CA  ASP A 167     -46.991 -53.727   3.017  1.00 77.03           C
ATOM   1150  C   ASP A 167     -45.965 -52.702   3.504  1.00 72.59           C
ATOM   1151  O   ASP A 167     -45.133 -52.989   4.364  1.00 69.86           O
ATOM   1152  CB  ASP A 167     -46.675 -55.124   3.562  1.00 71.61           C
ATOM   1153  CG  ASP A 167     -47.907 -55.998   3.677  1.00 63.79           C
ATOM   1154  OD1 ASP A 167     -48.973 -55.597   3.165  1.00 60.23           O
ATOM   1155  OD2 ASP A 167     -47.808 -57.089   4.278  1.00 61.33           O
ATOM   1156  N   THR A 168     -46.034 -51.495   2.941  1.00 71.64           N
ATOM   1157  CA  THR A 168     -45.143 -50.407   3.318  1.00 61.75           C
ATOM   1158  C   THR A 168     -45.878 -49.150   3.763  1.00 64.03           C
ATOM   1159  O   THR A 168     -45.225 -48.194   4.197  1.00 93.04           O
ATOM   1160  CB  THR A 168     -44.203 -50.058   2.155  1.00 71.26           C
ATOM   1161  OG1 THR A 168     -44.976 -49.704   1.001  1.00 79.35           O
ATOM   1162  CG2 THR A 168     -43.307 -51.241   1.815  1.00 59.67           C
ATOM   1163  N   TRP A 169     -47.206 -49.117   3.673  1.00 64.66           N
ATOM   1164  CA  TRP A 169     -47.975 -47.960   4.115  1.00 66.86           C
ATOM   1165  C   TRP A 169     -49.409 -48.398   4.373  1.00 82.68           C
ATOM   1166  O   TRP A 169     -49.817 -49.502   4.011  1.00 87.40           O
ATOM   1167  CB  TRP A 169     -47.915 -46.821   3.093  1.00 78.41           C
ATOM   1168  CG  TRP A 169     -48.442 -47.168   1.736  1.00 75.65           C
ATOM   1169  CD1 TRP A 169     -47.866 -48.000   0.821  1.00 73.62           C
ATOM   1170  CD2 TRP A 169     -49.640 -46.671   1.128  1.00 74.87           C
ATOM   1171  NE1 TRP A 169     -48.639 -48.062  -0.314  1.00 76.77           N
ATOM   1172  CE2 TRP A 169     -49.731 -47.251  -0.152  1.00 74.02           C
ATOM   1173  CE3 TRP A 169     -50.647 -45.794   1.544  1.00 75.91           C
ATOM   1174  CZ2 TRP A 169     -50.790 -46.987  -1.018  1.00 75.78           C
ATOM   1175  CZ3 TRP A 169     -51.696 -45.532   0.682  1.00 72.05           C
ATOM   1176  CH2 TRP A 169     -51.760 -46.127  -0.584  1.00 71.23           C
ATOM   1177  N   CYS A 170     -50.173 -47.511   5.009  1.00 78.17           N
ATOM   1178  CA  CYS A 170     -51.530 -47.811   5.439  1.00 86.51           C
ATOM   1179  C   CYS A 170     -52.492 -46.738   4.951  1.00 82.11           C
ATOM   1180  O   CYS A 170     -52.117 -45.573   4.789  1.00 81.42           O
ATOM   1181  CB  CYS A 170     -51.616 -47.923   6.964  1.00 96.55           C
ATOM   1182  SG  CYS A 170     -51.507 -49.610   7.582  1.00107.61           S
ATOM   1183  N   PHE A 171     -53.741 -47.140   4.724  1.00 85.39           N
ATOM   1184  CA  PHE A 171     -54.783 -46.206   4.309  1.00 79.90           C
ATOM   1185  C   PHE A 171     -56.134 -46.868   4.548  1.00 85.58           C
ATOM   1186  O   PHE A 171     -56.211 -47.997   5.036  1.00 78.07           O
ATOM   1187  CB  PHE A 171     -54.600 -45.788   2.846  1.00 76.48           C
ATOM   1188  CG  PHE A 171     -55.214 -44.457   2.512  1.00 86.07           C
ATOM   1189  CD1 PHE A 171     -54.674 -43.284   3.015  1.00 96.28           C
ATOM   1190  CD2 PHE A 171     -56.322 -44.377   1.685  1.00 89.59           C
ATOM   1191  CE1 PHE A 171     -55.233 -42.058   2.707  1.00 87.19           C
ATOM   1192  CE2 PHE A 171     -56.887 -43.153   1.374  1.00 95.02           C
ATOM   1193  CZ  PHE A 171     -56.341 -41.993   1.885  1.00 88.44           C
ATOM   1194  N   ILE A 172     -57.210 -46.153   4.205  1.00 98.50           N
ATOM   1195  CA  ILE A 172     -58.544 -46.711   4.388  1.00 97.94           C
ATOM   1196  C   ILE A 172     -58.703 -47.948   3.510  1.00 82.30           C
ATOM   1197  O   ILE A 172     -58.111 -48.054   2.428  1.00 73.59           O
ATOM   1198  CB  ILE A 172     -59.645 -45.682   4.074  1.00 78.47           C
ATOM   1199  CG1 ILE A 172     -59.565 -45.227   2.615  1.00 78.64           C
ATOM   1200  CG2 ILE A 172     -59.561 -44.493   5.012  1.00 80.29           C
ATOM   1201  CD1 ILE A 172     -60.637 -44.229   2.225  1.00 81.74           C
ATOM   1202  N   ASP A 173     -59.513 -48.898   3.978  1.00 76.27           N
ATOM   1203  CA  ASP A 173     -59.788 -50.111   3.209  1.00 81.62           C
ATOM   1204  C   ASP A 173     -60.812 -49.770   2.128  1.00 76.20           C
ATOM   1205  O   ASP A 173     -62.015 -50.011   2.254  1.00 78.93           O
ATOM   1206  CB  ASP A 173     -60.271 -51.236   4.115  1.00 93.87           C
ATOM   1207  CG  ASP A 173     -60.466 -52.542   3.367  1.00 97.53           C
ATOM   1208  OD1 ASP A 173     -59.470 -53.265   3.159  1.00 91.87           O
ATOM   1209  OD2 ASP A 173     -61.613 -52.845   2.982  1.00104.11           O
ATOM   1210  N   TRP A 174     -60.312 -49.186   1.040  1.00 74.22           N
ATOM   1211  CA  TRP A 174     -61.149 -48.833  -0.099  1.00 75.48           C
ATOM   1212  C   TRP A 174     -61.342 -50.032  -1.023  1.00 94.98           C
ATOM   1213  O   TRP A 174     -61.227 -49.916  -2.248  1.00104.27           O
ATOM   1214  CB  TRP A 174     -60.512 -47.665  -0.857  1.00 76.22           C
ATOM   1215  CG  TRP A 174     -59.017 -47.829  -1.067  1.00 74.57           C
ATOM   1216  CD1 TRP A 174     -58.291 -48.981  -0.949  1.00 72.46           C
ATOM   1217  CD2 TRP A 174     -58.079 -46.805  -1.422  1.00 86.04           C
ATOM   1218  NE1 TRP A 174     -56.966 -48.739  -1.205  1.00 71.57           N
ATOM   1219  CE2 TRP A 174     -56.808 -47.411  -1.501  1.00 79.26           C
ATOM   1220  CE3 TRP A 174     -58.189 -45.437  -1.683  1.00 87.45           C
ATOM   1221  CZ2 TRP A 174     -55.659 -46.698  -1.829  1.00 73.21           C
ATOM   1222  CZ3 TRP A 174     -57.043 -44.730  -2.009  1.00 76.95           C
ATOM   1223  CH2 TRP A 174     -55.797 -45.362  -2.079  1.00 77.69           C
ATOM   1224  N   THR A 175     -61.670 -51.186  -0.432  1.00 81.76           N
ATOM   1225  CA  THR A 175     -61.991 -52.395  -1.180  1.00 76.95           C
ATOM   1226  C   THR A 175     -63.104 -53.212  -0.538  1.00 90.29           C
ATOM   1227  O   THR A 175     -63.466 -54.263  -1.081  1.00101.34           O
ATOM   1228  CB  THR A 175     -60.747 -53.293  -1.341  1.00 75.43           C
ATOM   1229  OG1 THR A 175     -60.033 -53.361  -0.100  1.00 76.71           O
ATOM   1230  CG2 THR A 175     -59.827 -52.779  -2.446  1.00 69.89           C
ATOM   1231  N   THR A 176     -63.649 -52.772   0.593  1.00 87.84           N
ATOM   1232  CA  THR A 176     -64.503 -53.616   1.418  1.00 91.24           C
ATOM   1233  C   THR A 176     -65.832 -53.914   0.732  1.00101.17           C
ATOM   1234  O   THR A 176     -66.299 -53.162  -0.126  1.00106.90           O
ATOM   1235  CB  THR A 176     -64.766 -52.941   2.760  1.00 87.00           C
ATOM   1236  OG1 THR A 176     -65.760 -53.677   3.484  1.00 87.68           O
ATOM   1237  CG2 THR A 176     -65.251 -51.522   2.529  1.00 88.27           C
ATOM   1238  N   ASN A 177     -66.457 -55.016   1.139  1.00101.29           N
ATOM   1239  CA  ASN A 177     -67.718 -55.424   0.540  1.00110.83           C
ATOM   1240  C   ASN A 177     -68.927 -54.990   1.357  1.00121.30           C
ATOM   1241  O   ASN A 177     -70.022 -54.866   0.798  1.00120.08           O
ATOM   1242  CB  ASN A 177     -67.756 -56.932   0.355  1.00  0.00           C
ATOM   1243  CG  ASN A 177     -66.702 -57.400  -0.638  1.00  0.00           C
ATOM   1244  ND2 ASN A 177     -65.697 -58.127  -0.145  1.00  0.00           N
ATOM   1245  OD1 ASN A 177     -66.794 -57.109  -1.829  1.00  0.00           O
ATOM   1246  N   VAL A 178     -68.756 -54.752   2.659  1.00128.59           N
ATOM   1247  CA  VAL A 178     -69.847 -54.236   3.475  1.00131.45           C
ATOM   1248  C   VAL A 178     -70.191 -52.823   3.015  1.00130.28           C
ATOM   1249  O   VAL A 178     -69.311 -52.033   2.642  1.00134.48           O
ATOM   1250  CB  VAL A 178     -69.477 -54.285   4.970  1.00129.05           C
ATOM   1251  CG1 VAL A 178     -68.148 -54.988   5.165  1.00126.88           C
ATOM   1252  CG2 VAL A 178     -69.434 -52.879   5.584  1.00129.17           C
ATOM   1253  N   THR A 179     -71.489 -52.513   3.009  1.00128.63           N
ATOM   1254  CA  THR A 179     -71.967 -51.276   2.400  1.00113.74           C
ATOM   1255  C   THR A 179     -71.600 -50.044   3.219  1.00103.60           C
ATOM   1256  O   THR A 179     -71.490 -48.944   2.663  1.00 96.10           O
ATOM   1257  CB  THR A 179     -73.479 -51.351   2.216  1.00109.81           C
ATOM   1258  OG1 THR A 179     -74.093 -51.681   3.469  1.00117.29           O
ATOM   1259  CG2 THR A 179     -73.829 -52.413   1.194  1.00 95.44           C
ATOM   1260  N   ALA A 180     -71.412 -50.202   4.530  1.00111.54           N
ATOM   1261  CA  ALA A 180     -71.165 -49.048   5.387  1.00119.67           C
ATOM   1262  C   ALA A 180     -69.835 -48.383   5.053  1.00123.95           C
ATOM   1263  O   ALA A 180     -69.785 -47.182   4.766  1.00127.74           O
ATOM   1264  CB  ALA A 180     -71.205 -49.469   6.857  1.00120.15           C
ATOM   1265  N   HIS A 181     -68.742 -49.152   5.083  1.00116.54           N
ATOM   1266  CA  HIS A 181     -67.426 -48.565   4.851  1.00112.04           C
ATOM   1267  C   HIS A 181     -67.288 -48.050   3.423  1.00106.03           C
ATOM   1268  O   HIS A 181     -66.712 -46.977   3.200  1.00117.74           O
ATOM   1269  CB  HIS A 181     -66.329 -49.584   5.169  1.00118.37           C
ATOM   1270  CG  HIS A 181     -66.275 -49.995   6.609  1.00118.79           C
ATOM   1271  ND1 HIS A 181     -67.288 -50.703   7.221  1.00116.79           N
ATOM   1272  CD2 HIS A 181     -65.326 -49.804   7.557  1.00115.79           C
ATOM   1273  CE1 HIS A 181     -66.968 -50.926   8.483  1.00114.25           C
ATOM   1274  NE2 HIS A 181     -65.782 -50.390   8.713  1.00114.38           N
ATOM   1275  N   ALA A 182     -67.807 -48.794   2.443  1.00100.21           N
ATOM   1276  CA  ALA A 182     -67.790 -48.305   1.068  1.00105.07           C
ATOM   1277  C   ALA A 182     -68.544 -46.988   0.952  1.00117.25           C
ATOM   1278  O   ALA A 182     -68.086 -46.056   0.278  1.00122.03           O
ATOM   1279  CB  ALA A 182     -68.384 -49.349   0.121  1.00 96.71           C
ATOM   1280  N   ALA A 183     -69.700 -46.893   1.614  1.00117.38           N
ATOM   1281  CA  ALA A 183     -70.414 -45.624   1.668  1.00110.93           C
ATOM   1282  C   ALA A 183     -69.548 -44.535   2.287  1.00112.42           C
ATOM   1283  O   ALA A 183     -69.571 -43.384   1.832  1.00123.63           O
ATOM   1284  CB  ALA A 183     -71.717 -45.790   2.448  1.00106.38           C
ATOM   1285  N   TYR A 184     -68.772 -44.876   3.322  1.00106.53           N
ATOM   1286  CA  TYR A 184     -67.868 -43.888   3.901  1.00108.56           C
ATOM   1287  C   TYR A 184     -66.895 -43.373   2.849  1.00111.58           C
ATOM   1288  O   TYR A 184     -66.769 -42.161   2.645  1.00112.99           O
ATOM   1289  CB  TYR A 184     -67.101 -44.457   5.100  1.00110.69           C
ATOM   1290  CG  TYR A 184     -66.148 -43.429   5.689  1.00116.54           C
ATOM   1291  CD1 TYR A 184     -66.545 -42.598   6.728  1.00129.60           C
ATOM   1292  CD2 TYR A 184     -64.865 -43.262   5.175  1.00113.44           C
ATOM   1293  CE1 TYR A 184     -65.687 -41.639   7.248  1.00136.59           C
ATOM   1294  CE2 TYR A 184     -64.005 -42.308   5.684  1.00120.00           C
ATOM   1295  CZ  TYR A 184     -64.419 -41.500   6.720  1.00132.44           C
ATOM   1296  OH  TYR A 184     -63.555 -40.553   7.223  1.00137.98           O
ATOM   1297  N   SER A 185     -66.192 -44.287   2.173  1.00118.47           N
ATOM   1298  CA  SER A 185     -65.238 -43.874   1.146  1.00123.19           C
ATOM   1299  C   SER A 185     -65.908 -43.007   0.087  1.00123.03           C
ATOM   1300  O   SER A 185     -65.318 -42.031  -0.398  1.00121.50           O
ATOM   1301  CB  SER A 185     -64.590 -45.105   0.509  1.00126.90           C
ATOM   1302  OG  SER A 185     -63.827 -45.833   1.458  1.00123.45           O
ATOM   1303  N   TYR A 186     -67.155 -43.335  -0.266  1.00122.41           N
ATOM   1304  CA  TYR A 186     -67.885 -42.527  -1.237  1.00119.64           C
ATOM   1305  C   TYR A 186     -68.123 -41.113  -0.722  1.00123.61           C
ATOM   1306  O   TYR A 186     -68.005 -40.143  -1.481  1.00130.64           O
ATOM   1307  CB  TYR A 186     -69.211 -43.199  -1.592  1.00122.29           C
ATOM   1308  CG  TYR A 186     -69.075 -44.280  -2.640  1.00126.18           C
ATOM   1309  CD1 TYR A 186     -69.788 -45.468  -2.540  1.00128.41           C
ATOM   1310  CD2 TYR A 186     -68.236 -44.109  -3.732  1.00128.36           C
ATOM   1311  CE1 TYR A 186     -69.662 -46.458  -3.497  1.00129.84           C
ATOM   1312  CE2 TYR A 186     -68.105 -45.091  -4.693  1.00130.25           C
ATOM   1313  CZ  TYR A 186     -68.820 -46.263  -4.571  1.00129.91           C
ATOM   1314  OH  TYR A 186     -68.693 -47.245  -5.525  1.00127.45           O
ATOM   1315  N   MET A 187     -68.451 -40.966   0.565  1.00123.00           N
ATOM   1316  CA  MET A 187     -68.737 -39.625   1.064  1.00119.57           C
ATOM   1317  C   MET A 187     -67.466 -38.822   1.325  1.00117.72           C
ATOM   1318  O   MET A 187     -67.497 -37.587   1.251  1.00126.03           O
ATOM   1319  CB  MET A 187     -69.605 -39.694   2.323  1.00121.97           C
ATOM   1320  CG  MET A 187     -68.873 -39.973   3.621  1.00128.84           C
ATOM   1321  SD  MET A 187     -69.999 -39.771   5.015  1.00137.01           S
ATOM   1322  CE  MET A 187     -68.950 -40.231   6.385  1.00129.85           C
ATOM   1323  N   TYR A 188     -66.346 -39.488   1.619  1.00112.58           N
ATOM   1324  CA  TYR A 188     -65.072 -38.780   1.697  1.00104.14           C
ATOM   1325  C   TYR A 188     -64.655 -38.273   0.323  1.00 97.87           C
ATOM   1326  O   TYR A 188     -64.262 -37.109   0.169  1.00 99.42           O
ATOM   1327  CB  TYR A 188     -63.993 -39.690   2.290  1.00106.55           C
ATOM   1328  CG  TYR A 188     -62.611 -39.065   2.361  1.00102.56           C
ATOM   1329  CD1 TYR A 188     -61.725 -39.162   1.293  1.00 88.71           C
ATOM   1330  CD2 TYR A 188     -62.189 -38.390   3.499  1.00 90.78           C
ATOM   1331  CE1 TYR A 188     -60.464 -38.596   1.353  1.00 88.48           C
ATOM   1332  CE2 TYR A 188     -60.927 -37.822   3.569  1.00 98.55           C
ATOM   1333  CZ  TYR A 188     -60.070 -37.929   2.493  1.00 96.83           C
ATOM   1334  OH  TYR A 188     -58.815 -37.367   2.555  1.00 94.46           O
ATOM   1335  N   ALA A 189     -64.738 -39.139  -0.693  1.00 95.13           N
ATOM   1336  CA  ALA A 189     -64.414 -38.707  -2.048  1.00 99.62           C
ATOM   1337  C   ALA A 189     -65.360 -37.612  -2.527  1.00117.05           C
ATOM   1338  O   ALA A 189     -64.945 -36.713  -3.270  1.00122.87           O
ATOM   1339  CB  ALA A 189     -64.445 -39.903  -2.999  1.00 93.89           C
ATOM   1340  N   GLY A 190     -66.625 -37.659  -2.103  1.00118.95           N
ATOM   1341  CA  GLY A 190     -67.565 -36.620  -2.484  1.00 97.70           C
ATOM   1342  C   GLY A 190     -67.323 -35.303  -1.776  1.00115.81           C
ATOM   1343  O   GLY A 190     -67.546 -34.235  -2.354  1.00100.97           O
ATOM   1344  N   PHE A 191     -66.872 -35.354  -0.520  1.00108.36           N
ATOM   1345  CA  PHE A 191     -66.554 -34.122   0.197  1.00109.57           C
ATOM   1346  C   PHE A 191     -65.289 -33.476  -0.357  1.00110.98           C
ATOM   1347  O   PHE A 191     -65.250 -32.257  -0.577  1.00121.73           O
ATOM   1348  CB  PHE A 191     -66.408 -34.415   1.691  1.00113.18           C
ATOM   1349  CG  PHE A 191     -66.122 -33.199   2.528  1.00130.96           C
ATOM   1350  CD1 PHE A 191     -64.867 -33.002   3.079  1.00133.94           C
ATOM   1351  CD2 PHE A 191     -67.108 -32.257   2.770  1.00135.93           C
ATOM   1352  CE1 PHE A 191     -64.599 -31.889   3.855  1.00132.99           C
ATOM   1353  CE2 PHE A 191     -66.846 -31.139   3.544  1.00129.00           C
ATOM   1354  CZ  PHE A 191     -65.589 -30.956   4.086  1.00127.97           C
ATOM   1355  N   SER A 192     -64.249 -34.278  -0.599  1.00103.20           N
ATOM   1356  CA  SER A 192     -63.033 -33.743  -1.202  1.00100.68           C
ATOM   1357  C   SER A 192     -63.305 -33.204  -2.601  1.00 98.65           C
ATOM   1358  O   SER A 192     -62.790 -32.143  -2.977  1.00 99.92           O
ATOM   1359  CB  SER A 192     -61.952 -34.822  -1.238  1.00 98.52           C
ATOM   1360  OG  SER A 192     -62.443 -36.010  -1.831  1.00103.52           O
ATOM   1361  N   SER A 193     -64.122 -33.915  -3.382  1.00 98.30           N
ATOM   1362  CA  SER A 193     -64.500 -33.415  -4.699  1.00112.64           C
ATOM   1363  C   SER A 193     -65.336 -32.146  -4.594  1.00116.55           C
ATOM   1364  O   SER A 193     -65.282 -31.293  -5.488  1.00118.23           O
ATOM   1365  CB  SER A 193     -65.261 -34.491  -5.473  1.00110.53           C
ATOM   1366  OG  SER A 193     -65.611 -34.039  -6.769  1.00115.76           O
ATOM   1367  N   PHE A 194     -66.112 -32.005  -3.517  1.00117.95           N
ATOM   1368  CA  PHE A 194     -66.850 -30.768  -3.292  1.00118.82           C
ATOM   1369  C   PHE A 194     -65.897 -29.607  -3.037  1.00111.21           C
ATOM   1370  O   PHE A 194     -66.080 -28.511  -3.582  1.00112.71           O
ATOM   1371  CB  PHE A 194     -67.811 -30.943  -2.116  1.00123.57           C
ATOM   1372  CG  PHE A 194     -68.932 -29.944  -2.089  1.00125.49           C
ATOM   1373  CD1 PHE A 194     -69.662 -29.737  -0.930  1.00121.11           C
ATOM   1374  CD2 PHE A 194     -69.268 -29.226  -3.224  1.00123.09           C
ATOM   1375  CE1 PHE A 194     -70.698 -28.823  -0.899  1.00114.35           C
ATOM   1376  CE2 PHE A 194     -70.305 -28.311  -3.201  1.00116.37           C
ATOM   1377  CZ  PHE A 194     -71.020 -28.110  -2.037  1.00114.14           C
ATOM   1378  N   LEU A 195     -64.868 -29.837  -2.217  1.00105.17           N
ATOM   1379  CA  LEU A 195     -63.881 -28.794  -1.952  1.00106.13           C
ATOM   1380  C   LEU A 195     -63.129 -28.411  -3.222  1.00106.24           C
ATOM   1381  O   LEU A 195     -62.925 -27.222  -3.501  1.00132.01           O
ATOM   1382  CB  LEU A 195     -62.904 -29.264  -0.874  1.00104.72           C
ATOM   1383  CG  LEU A 195     -63.299 -29.284   0.609  1.00105.19           C
ATOM   1384  CD1 LEU A 195     -64.806 -29.258   0.852  1.00106.43           C
ATOM   1385  CD2 LEU A 195     -62.657 -30.484   1.296  1.00131.48           C
ATOM   1386  N   ILE A 196     -62.715 -29.411  -4.005  1.00104.35           N
ATOM   1387  CA  ILE A 196     -61.992 -29.146  -5.248  1.00104.50           C
ATOM   1388  C   ILE A 196     -62.866 -28.353  -6.212  1.00106.59           C
ATOM   1389  O   ILE A 196     -62.441 -27.334  -6.773  1.00129.07           O
ATOM   1390  CB  ILE A 196     -61.515 -30.468  -5.876  1.00114.18           C
ATOM   1391  CG1 ILE A 196     -60.512 -31.163  -4.952  1.00111.55           C
ATOM   1392  CG2 ILE A 196     -60.915 -30.224  -7.253  1.00102.57           C
ATOM   1393  CD1 ILE A 196     -60.276 -32.618  -5.287  1.00 97.74           C
ATOM   1394  N   LEU A 197     -64.104 -28.811  -6.416  1.00106.74           N
ATOM   1395  CA  LEU A 197     -65.020 -28.119  -7.318  1.00108.77           C
ATOM   1396  C   LEU A 197     -65.264 -26.685  -6.866  1.00114.16           C
ATOM   1397  O   LEU A 197     -65.355 -25.771  -7.697  1.00112.96           O
ATOM   1398  CB  LEU A 197     -66.340 -28.886  -7.411  1.00112.69           C
ATOM   1399  CG  LEU A 197     -66.498 -29.927  -8.526  1.00114.37           C
ATOM   1400  CD1 LEU A 197     -65.217 -30.718  -8.765  1.00105.38           C
ATOM   1401  CD2 LEU A 197     -67.664 -30.861  -8.223  1.00112.77           C
ATOM   1402  N   ALA A 198     -65.368 -26.465  -5.553  1.00115.45           N
ATOM   1403  CA  ALA A 198     -65.538 -25.108  -5.045  1.00113.63           C
ATOM   1404  C   ALA A 198     -64.322 -24.247  -5.365  1.00127.64           C
ATOM   1405  O   ALA A 198     -64.458 -23.110  -5.835  1.00134.33           O
ATOM   1406  CB  ALA A 198     -65.801 -25.141  -3.540  1.00113.64           C
ATOM   1407  N   THR A 199     -63.119 -24.775  -5.118  1.00124.41           N
ATOM   1408  CA  THR A 199     -61.900 -24.033  -5.435  1.00127.64           C
ATOM   1409  C   THR A 199     -61.857 -23.644  -6.909  1.00128.25           C
ATOM   1410  O   THR A 199     -61.635 -22.474  -7.252  1.00136.40           O
ATOM   1411  CB  THR A 199     -60.668 -24.864  -5.068  1.00128.55           C
ATOM   1412  OG1 THR A 199     -60.685 -25.159  -3.667  1.00125.93           O
ATOM   1413  CG2 THR A 199     -59.392 -24.106  -5.408  1.00130.24           C
ATOM   1414  N   VAL A 200     -62.075 -24.619  -7.795  1.00118.73           N
ATOM   1415  CA  VAL A 200     -62.029 -24.354  -9.231  1.00120.37           C
ATOM   1416  C   VAL A 200     -63.058 -23.296  -9.612  1.00130.59           C
ATOM   1417  O   VAL A 200     -62.740 -22.310 -10.289  1.00132.74           O
ATOM   1418  CB  VAL A 200     -62.241 -25.657 -10.024  1.00116.46           C
ATOM   1419  CG1 VAL A 200     -62.277 -25.370 -11.517  1.00113.42           C
ATOM   1420  CG2 VAL A 200     -61.147 -26.661  -9.695  1.00115.99           C
ATOM   1421  N   LEU A 201     -64.307 -23.483  -9.174  1.00133.80           N
ATOM   1422  CA  LEU A 201     -65.367 -22.545  -9.532  1.00133.06           C
ATOM   1423  C   LEU A 201     -65.050 -21.135  -9.049  1.00121.23           C
ATOM   1424  O   LEU A 201     -65.340 -20.153  -9.744  1.00123.42           O
ATOM   1425  CB  LEU A 201     -66.702 -23.019  -8.960  1.00126.89           C
ATOM   1426  CG  LEU A 201     -67.931 -22.184  -9.328  1.00125.78           C
ATOM   1427  CD1 LEU A 201     -68.106 -22.127 -10.838  1.00122.24           C
ATOM   1428  CD2 LEU A 201     -69.179 -22.739  -8.660  1.00121.16           C
ATOM   1429  N   CYS A 202     -64.439 -21.012  -7.869  1.00120.72           N
ATOM   1430  CA  CYS A 202     -64.145 -19.685  -7.338  1.00122.87           C
ATOM   1431  C   CYS A 202     -62.984 -19.032  -8.079  1.00139.01           C
ATOM   1432  O   CYS A 202     -62.985 -17.813  -8.288  1.00144.50           O
ATOM   1433  CB  CYS A 202     -63.860 -19.772  -5.841  1.00122.26           C
ATOM   1434  SG  CYS A 202     -65.298 -20.286  -4.880  1.00122.45           S
ATOM   1435  N   ASN A 203     -61.991 -19.821  -8.494  1.00132.24           N
ATOM   1436  CA  ASN A 203     -60.908 -19.264  -9.301  1.00136.87           C
ATOM   1437  C   ASN A 203     -61.423 -18.794 -10.658  1.00139.27           C
ATOM   1438  O   ASN A 203     -61.111 -17.679 -11.104  1.00139.08           O
ATOM   1439  CB  ASN A 203     -59.795 -20.299  -9.472  1.00141.69           C
ATOM   1440  CG  ASN A 203     -58.882 -20.380  -8.261  1.00149.60           C
ATOM   1441  OD1 ASN A 203     -57.678 -20.599  -8.394  1.00152.32           O
ATOM   1442  ND2 ASN A 203     -59.449 -20.193  -7.074  1.00153.06           N
ATOM   1443  N   VAL A 204     -62.226 -19.630 -11.324  1.00140.05           N
ATOM   1444  CA  VAL A 204     -62.784 -19.259 -12.622  1.00142.51           C
ATOM   1445  C   VAL A 204     -63.684 -18.037 -12.486  1.00148.71           C
ATOM   1446  O   VAL A 204     -63.742 -17.188 -13.384  1.00147.70           O
ATOM   1447  CB  VAL A 204     -63.535 -20.454 -13.241  1.00134.12           C
ATOM   1448  CG1 VAL A 204     -64.147 -20.073 -14.583  1.00133.19           C
ATOM   1449  CG2 VAL A 204     -62.600 -21.641 -13.403  1.00129.31           C
ATOM   1450  N   LEU A 205     -64.397 -17.922 -11.363  1.00147.61           N
ATOM   1451  CA  LEU A 205     -65.231 -16.745 -11.149  1.00139.09           C
ATOM   1452  C   LEU A 205     -64.393 -15.498 -10.889  1.00132.84           C
ATOM   1453  O   LEU A 205     -64.786 -14.397 -11.291  1.00139.23           O
ATOM   1454  CB  LEU A 205     -66.204 -16.988  -9.996  1.00137.43           C
ATOM   1455  CG  LEU A 205     -67.446 -17.821 -10.325  1.00134.62           C
ATOM   1456  CD1 LEU A 205     -68.309 -18.017  -9.088  1.00132.11           C
ATOM   1457  CD2 LEU A 205     -68.247 -17.173 -11.444  1.00134.22           C
ATOM   1458  N   VAL A 206     -63.246 -15.646 -10.220  1.00131.17           N
ATOM   1459  CA  VAL A 206     -62.354 -14.506 -10.016  1.00143.87           C
ATOM   1460  C   VAL A 206     -61.821 -14.004 -11.353  1.00151.31           C
ATOM   1461  O   VAL A 206     -61.947 -12.819 -11.689  1.00163.80           O
ATOM   1462  CB  VAL A 206     -61.207 -14.878  -9.060  1.00136.72           C
ATOM   1463  CG1 VAL A 206     -60.076 -13.866  -9.168  1.00133.53           C
ATOM   1464  CG2 VAL A 206     -61.711 -14.948  -7.632  1.00131.23           C
ATOM   1465  N   CYS A 207     -61.216 -14.903 -12.138  1.00144.34           N
ATOM   1466  CA  CYS A 207     -60.644 -14.489 -13.416  1.00151.18           C
ATOM   1467  C   CYS A 207     -61.717 -13.958 -14.359  1.00152.47           C
ATOM   1468  O   CYS A 207     -61.524 -12.927 -15.015  1.00155.26           O
ATOM   1469  CB  CYS A 207     -59.893 -15.655 -14.059  1.00159.36           C
ATOM   1470  SG  CYS A 207     -58.432 -16.194 -13.143  1.00162.55           S
ATOM   1471  N   GLY A 208     -62.857 -14.648 -14.437  1.00151.49           N
ATOM   1472  CA  GLY A 208     -63.946 -14.173 -15.275  1.00150.55           C
ATOM   1473  C   GLY A 208     -64.455 -12.808 -14.855  1.00147.84           C
ATOM   1474  O   GLY A 208     -64.760 -11.961 -15.700  1.00142.16           O
ATOM   1475  N   ALA A 209     -64.563 -12.577 -13.544  1.00144.67           N
ATOM   1476  CA  ALA A 209     -64.991 -11.270 -13.057  1.00145.58           C
ATOM   1477  C   ALA A 209     -63.988 -10.187 -13.430  1.00153.73           C
ATOM   1478  O   ALA A 209     -64.376  -9.088 -13.848  1.00166.18           O
ATOM   1479  CB  ALA A 209     -65.198 -11.315 -11.543  1.00141.15           C
ATOM   1480  N   LEU A 210     -62.691 -10.477 -13.290  1.00148.05           N
ATOM   1481  CA  LEU A 210     -61.674  -9.493 -13.651  1.00150.59           C
ATOM   1482  C   LEU A 210     -61.730  -9.165 -15.138  1.00152.52           C
ATOM   1483  O   LEU A 210     -61.667  -7.994 -15.531  1.00157.63           O
ATOM   1484  CB  LEU A 210     -60.282  -9.998 -13.265  1.00143.74           C
ATOM   1485  CG  LEU A 210     -59.962 -10.166 -11.778  1.00142.55           C
ATOM   1486  CD1 LEU A 210     -58.463 -10.023 -11.541  1.00142.67           C
ATOM   1487  CD2 LEU A 210     -60.744  -9.179 -10.922  1.00144.41           C
ATOM   1488  N   LEU A 211     -61.848 -10.192 -15.984  1.00145.32           N
ATOM   1489  CA  LEU A 211     -61.906  -9.952 -17.422  1.00163.16           C
ATOM   1490  C   LEU A 211     -63.183  -9.225 -17.824  1.00175.68           C
ATOM   1491  O   LEU A 211     -63.166  -8.424 -18.766  1.00171.40           O
ATOM   1492  CB  LEU A 211     -61.783 -11.272 -18.184  1.00152.10           C
ATOM   1493  CG  LEU A 211     -60.495 -12.065 -17.957  1.00147.18           C
ATOM   1494  CD1 LEU A 211     -60.415 -13.250 -18.908  1.00141.26           C
ATOM   1495  CD2 LEU A 211     -59.272 -11.170 -18.098  1.00149.18           C
ATOM   1496  N   ARG A 212     -64.295  -9.485 -17.132  1.00188.18           N
ATOM   1497  CA  ARG A 212     -65.541  -8.802 -17.467  1.00198.42           C
ATOM   1498  C   ARG A 212     -65.499  -7.339 -17.045  1.00203.01           C
ATOM   1499  O   ARG A 212     -65.980  -6.463 -17.774  1.00204.06           O
ATOM   1500  CB  ARG A 212     -66.728  -9.513 -16.817  1.00201.45           C
ATOM   1501  CG  ARG A 212     -68.077  -9.078 -17.374  1.00205.30           C
ATOM   1502  CD  ARG A 212     -69.235  -9.732 -16.637  1.00205.74           C
ATOM   1503  NE  ARG A 212     -69.499  -9.096 -15.349  1.00206.54           N
ATOM   1504  CZ  ARG A 212     -70.495  -9.439 -14.538  1.00202.65           C
ATOM   1505  NH1 ARG A 212     -71.324 -10.416 -14.879  1.00199.07           N
ATOM   1506  NH2 ARG A 212     -70.662  -8.806 -13.385  1.00201.17           N
ATOM   1507  N   MET A 213     -64.931  -7.052 -15.870  1.00205.01           N
ATOM   1508  CA  MET A 213     -64.828  -5.665 -15.428  1.00209.33           C
ATOM   1509  C   MET A 213     -63.792  -4.893 -16.235  1.00208.66           C
ATOM   1510  O   MET A 213     -63.940  -3.681 -16.431  1.00207.15           O
ATOM   1511  CB  MET A 213     -64.490  -5.610 -13.938  1.00211.81           C
ATOM   1512  CG  MET A 213     -65.577  -6.165 -13.034  1.00212.76           C
ATOM   1513  SD  MET A 213     -67.124  -5.246 -13.153  1.00219.99           S
ATOM   1514  CE  MET A 213     -66.605  -3.632 -12.573  1.00217.83           C
ATOM   1515  N   HIS A 214     -62.749  -5.567 -16.710  1.00205.68           N
ATOM   1516  CA  HIS A 214     -61.698  -4.910 -17.480  1.00197.96           C
ATOM   1517  C   HIS A 214     -61.915  -5.101 -18.977  1.00196.11           C
ATOM   1518  O   HIS A 214     -63.001  -4.840 -19.495  1.00197.08           O
ATOM   1519  CB  HIS A 214     -60.322  -5.444 -17.074  1.00185.94           C
ATOM   1520  CG  HIS A 214     -59.915  -5.077 -15.680  1.00178.87           C
ATOM   1521  ND1 HIS A 214     -60.768  -5.181 -14.603  1.00175.99           N
ATOM   1522  CD2 HIS A 214     -58.743  -4.610 -15.188  1.00177.13           C
ATOM   1523  CE1 HIS A 214     -60.141  -4.792 -13.507  1.00174.63           C
ATOM   1524  NE2 HIS A 214     -58.910  -4.441 -13.835  1.00175.93           N
ATOM   1525  N   ALA A 264     -57.258  -2.612  -6.220  1.00161.74           N
ATOM   1526  CA  ALA A 264     -56.526  -2.761  -7.471  1.00164.08           C
ATOM   1527  C   ALA A 264     -55.030  -2.570  -7.250  1.00169.65           C
ATOM   1528  O   ALA A 264     -54.330  -2.028  -8.104  1.00173.74           O
ATOM   1529  CB  ALA A 264     -57.039  -1.773  -8.508  1.00168.04           C
ATOM   1530  N   GLY A 265     -54.545  -3.020  -6.096  1.00168.95           N
ATOM   1531  CA  GLY A 265     -53.144  -2.879  -5.757  1.00167.40           C
ATOM   1532  C   GLY A 265     -52.389  -4.188  -5.842  1.00165.64           C
ATOM   1533  O   GLY A 265     -52.327  -4.809  -6.907  1.00158.04           O
ATOM   1534  N   ALA A 266     -51.809  -4.622  -4.723  1.00172.65           N
ATOM   1535  CA  ALA A 266     -51.127  -5.910  -4.674  1.00152.10           C
ATOM   1536  C   ALA A 266     -52.085  -7.092  -4.760  1.00164.59           C
ATOM   1537  O   ALA A 266     -51.634  -8.240  -4.647  1.00162.99           O
ATOM   1538  CB  ALA A 266     -50.287  -6.011  -3.401  1.00152.17           C
ATOM   1539  N   GLU A 267     -53.386  -6.846  -4.953  1.00161.92           N
ATOM   1540  CA  GLU A 267     -54.328  -7.936  -5.182  1.00163.21           C
ATOM   1541  C   GLU A 267     -53.955  -8.765  -6.403  1.00157.12           C
ATOM   1542  O   GLU A 267     -54.403  -9.908  -6.520  1.00151.62           O
ATOM   1543  CB  GLU A 267     -55.754  -7.394  -5.344  1.00170.07           C
ATOM   1544  CG  GLU A 267     -56.201  -6.452  -4.234  1.00175.77           C
ATOM   1545  CD  GLU A 267     -57.708  -6.246  -4.192  1.00182.18           C
ATOM   1546  OE1 GLU A 267     -58.440  -7.016  -4.849  1.00182.76           O
ATOM   1547  OE2 GLU A 267     -58.158  -5.313  -3.492  1.00186.90           O
ATOM   1548  N   ILE A 268     -53.153  -8.215  -7.317  1.00159.52           N
ATOM   1549  CA  ILE A 268     -52.660  -9.004  -8.441  1.00160.62           C
ATOM   1550  C   ILE A 268     -51.688 -10.070  -7.950  1.00169.60           C
ATOM   1551  O   ILE A 268     -51.784 -11.243  -8.329  1.00170.78           O
ATOM   1552  CB  ILE A 268     -52.019  -8.090  -9.500  1.00147.26           C
ATOM   1553  CG1 ILE A 268     -53.021  -7.026  -9.950  1.00151.18           C
ATOM   1554  CG2 ILE A 268     -51.542  -8.907 -10.689  1.00145.88           C
ATOM   1555  CD1 ILE A 268     -52.489  -6.088 -11.009  1.00152.65           C
ATOM   1556  N   GLN A 269     -50.738  -9.678  -7.094  1.00173.88           N
ATOM   1557  CA  GLN A 269     -49.881 -10.662  -6.438  1.00177.11           C
ATOM   1558  C   GLN A 269     -50.712 -11.648  -5.628  1.00178.40           C
ATOM   1559  O   GLN A 269     -50.421 -12.851  -5.603  1.00179.95           O
ATOM   1560  CB  GLN A 269     -48.868  -9.961  -5.533  1.00178.89           C
ATOM   1561  CG  GLN A 269     -48.172  -8.768  -6.160  1.00183.25           C
ATOM   1562  CD  GLN A 269     -47.268  -8.044  -5.182  1.00188.28           C
ATOM   1563  OE1 GLN A 269     -47.243  -8.360  -3.993  1.00188.25           O
ATOM   1564  NE2 GLN A 269     -46.519  -7.066  -5.679  1.00191.79           N
ATOM   1565  N   MET A 270     -51.756 -11.148  -4.962  1.00176.31           N
ATOM   1566  CA  MET A 270     -52.626 -12.002  -4.160  1.00168.53           C
ATOM   1567  C   MET A 270     -53.275 -13.091  -5.009  1.00158.38           C
ATOM   1568  O   MET A 270     -53.250 -14.274  -4.649  1.00154.07           O
ATOM   1569  CB  MET A 270     -53.682 -11.138  -3.469  1.00170.82           C
ATOM   1570  CG  MET A 270     -54.915 -11.880  -3.005  1.00166.49           C
ATOM   1571  SD  MET A 270     -55.939 -10.860  -1.927  1.00165.38           S
ATOM   1572  CE  MET A 270     -54.745 -10.395  -0.675  1.00161.47           C
ATOM   1573  N   VAL A 271     -53.859 -12.708  -6.147  1.00157.46           N
ATOM   1574  CA  VAL A 271     -54.514 -13.682  -7.013  1.00146.35           C
ATOM   1575  C   VAL A 271     -53.487 -14.587  -7.685  1.00131.14           C
ATOM   1576  O   VAL A 271     -53.770 -15.758  -7.960  1.00144.69           O
ATOM   1577  CB  VAL A 271     -55.406 -12.961  -8.042  1.00134.79           C
ATOM   1578  CG1 VAL A 271     -56.038 -13.953  -9.006  1.00132.88           C
ATOM   1579  CG2 VAL A 271     -56.488 -12.162  -7.332  1.00136.39           C
ATOM   1580  N   ILE A 272     -52.283 -14.075  -7.950  1.00135.12           N
ATOM   1581  CA  ILE A 272     -51.232 -14.912  -8.526  1.00135.70           C
ATOM   1582  C   ILE A 272     -50.862 -16.034  -7.563  1.00142.42           C
ATOM   1583  O   ILE A 272     -50.808 -17.211  -7.941  1.00146.30           O
ATOM   1584  CB  ILE A 272     -50.005 -14.060  -8.900  1.00137.10           C
ATOM   1585  CG1 ILE A 272     -50.261 -13.298 -10.202  1.00138.12           C
ATOM   1586  CG2 ILE A 272     -48.762 -14.929  -9.024  1.00137.23           C
ATOM   1587  CD1 ILE A 272     -49.071 -12.498 -10.685  1.00138.04           C
ATOM   1588  N   LEU A 273     -50.610 -15.686  -6.298  1.00141.39           N
ATOM   1589  CA  LEU A 273     -50.259 -16.704  -5.312  1.00135.45           C
ATOM   1590  C   LEU A 273     -51.434 -17.634  -5.032  1.00136.30           C
ATOM   1591  O   LEU A 273     -51.240 -18.833  -4.796  1.00132.25           O
ATOM   1592  CB  LEU A 273     -49.774 -16.037  -4.026  1.00130.61           C
ATOM   1593  CG  LEU A 273     -48.494 -15.214  -4.182  1.00132.03           C
ATOM   1594  CD1 LEU A 273     -48.158 -14.486  -2.895  1.00131.74           C
ATOM   1595  CD2 LEU A 273     -47.342 -16.106  -4.611  1.00128.21           C
ATOM   1596  N   LEU A 274     -52.658 -17.101  -5.058  1.00137.16           N
ATOM   1597  CA  LEU A 274     -53.838 -17.935  -4.848  1.00134.14           C
ATOM   1598  C   LEU A 274     -53.977 -18.974  -5.955  1.00121.14           C
ATOM   1599  O   LEU A 274     -54.194 -20.161  -5.686  1.00120.87           O
ATOM   1600  CB  LEU A 274     -55.086 -17.050  -4.762  1.00133.50           C
ATOM   1601  CG  LEU A 274     -56.489 -17.653  -4.589  1.00129.18           C
ATOM   1602  CD1 LEU A 274     -57.144 -17.987  -5.929  1.00123.55           C
ATOM   1603  CD2 LEU A 274     -56.483 -18.861  -3.657  1.00121.38           C
ATOM   1604  N   ILE A 275     -53.855 -18.542  -7.212  1.00122.35           N
ATOM   1605  CA  ILE A 275     -54.018 -19.460  -8.335  1.00120.77           C
ATOM   1606  C   ILE A 275     -52.870 -20.460  -8.386  1.00127.48           C
ATOM   1607  O   ILE A 275     -53.081 -21.653  -8.630  1.00125.65           O
ATOM   1608  CB  ILE A 275     -54.150 -18.673  -9.652  1.00122.95           C
ATOM   1609  CG1 ILE A 275     -55.460 -17.884  -9.671  1.00124.68           C
ATOM   1610  CG2 ILE A 275     -54.075 -19.608 -10.850  1.00121.56           C
ATOM   1611  CD1 ILE A 275     -55.681 -17.100 -10.944  1.00126.93           C
ATOM   1612  N   ALA A 276     -51.639 -19.996  -8.155  1.00119.56           N
ATOM   1613  CA  ALA A 276     -50.492 -20.899  -8.189  1.00117.71           C
ATOM   1614  C   ALA A 276     -50.588 -21.954  -7.092  1.00125.60           C
ATOM   1615  O   ALA A 276     -50.519 -23.160  -7.364  1.00126.53           O
ATOM   1616  CB  ALA A 276     -49.194 -20.101  -8.061  1.00119.53           C
ATOM   1617  N   THR A 277     -50.749 -21.513  -5.841  1.00120.36           N
ATOM   1618  CA  THR A 277     -50.844 -22.454  -4.729  1.00122.11           C
ATOM   1619  C   THR A 277     -52.034 -23.391  -4.896  1.00126.24           C
ATOM   1620  O   THR A 277     -51.924 -24.598  -4.644  1.00131.31           O
ATOM   1621  CB  THR A 277     -50.942 -21.694  -3.405  1.00120.73           C
ATOM   1622  OG1 THR A 277     -49.802 -20.837  -3.260  1.00117.24           O
ATOM   1623  CG2 THR A 277     -50.990 -22.664  -2.233  1.00117.07           C
ATOM   1624  N   SER A 278     -53.179 -22.857  -5.328  1.00119.97           N
ATOM   1625  CA  SER A 278     -54.357 -23.695  -5.527  1.00115.90           C
ATOM   1626  C   SER A 278     -54.117 -24.740  -6.609  1.00117.38           C
ATOM   1627  O   SER A 278     -54.547 -25.891  -6.476  1.00117.92           O
ATOM   1628  CB  SER A 278     -55.566 -22.828  -5.877  1.00116.29           C
ATOM   1629  OG  SER A 278     -55.891 -21.954  -4.811  1.00133.25           O
ATOM   1630  N   LEU A 279     -53.426 -24.360  -7.686  1.00110.53           N
ATOM   1631  CA  LEU A 279     -53.135 -25.317  -8.749  1.00113.33           C
ATOM   1632  C   LEU A 279     -52.179 -26.402  -8.271  1.00109.48           C
ATOM   1633  O   LEU A 279     -52.355 -27.579  -8.604  1.00104.50           O
ATOM   1634  CB  LEU A 279     -52.562 -24.598  -9.970  1.00110.94           C
ATOM   1635  CG  LEU A 279     -53.567 -23.879 -10.873  1.00112.94           C
ATOM   1636  CD1 LEU A 279     -52.868 -23.274 -12.081  1.00114.78           C
ATOM   1637  CD2 LEU A 279     -54.674 -24.827 -11.307  1.00111.53           C
ATOM   1638  N   VAL A 280     -51.161 -26.028  -7.492  1.00109.56           N
ATOM   1639  CA  VAL A 280     -50.222 -27.024  -6.978  1.00109.65           C
ATOM   1640  C   VAL A 280     -50.935 -27.995  -6.041  1.00102.57           C
ATOM   1641  O   VAL A 280     -50.773 -29.218  -6.143  1.00101.17           O
ATOM   1642  CB  VAL A 280     -49.034 -26.335  -6.284  1.00110.39           C
ATOM   1643  CG1 VAL A 280     -48.173 -27.360  -5.561  1.00103.56           C
ATOM   1644  CG2 VAL A 280     -48.207 -25.567  -7.302  1.00107.76           C
ATOM   1645  N   VAL A 281     -51.742 -27.462  -5.120  1.00109.85           N
ATOM   1646  CA  VAL A 281     -52.438 -28.311  -4.154  1.00107.44           C
ATOM   1647  C   VAL A 281     -53.420 -29.236  -4.863  1.00103.27           C
ATOM   1648  O   VAL A 281     -53.482 -30.439  -4.579  1.00111.66           O
ATOM   1649  CB  VAL A 281     -53.142 -27.449  -3.090  1.00108.00           C
ATOM   1650  CG1 VAL A 281     -54.049 -28.309  -2.223  1.00102.02           C
ATOM   1651  CG2 VAL A 281     -52.115 -26.728  -2.232  1.00111.24           C
ATOM   1652  N   LEU A 282     -54.204 -28.689  -5.796  1.00101.85           N
ATOM   1653  CA  LEU A 282     -55.174 -29.507  -6.518  1.00100.86           C
ATOM   1654  C   LEU A 282     -54.480 -30.589  -7.336  1.00 98.97           C
ATOM   1655  O   LEU A 282     -54.884 -31.758  -7.308  1.00 99.49           O
ATOM   1656  CB  LEU A 282     -56.046 -28.627  -7.415  1.00103.04           C
ATOM   1657  CG  LEU A 282     -57.106 -27.777  -6.711  1.00112.00           C
ATOM   1658  CD1 LEU A 282     -57.988 -27.066  -7.726  1.00110.26           C
ATOM   1659  CD2 LEU A 282     -57.942 -28.629  -5.769  1.00103.30           C
ATOM   1660  N   ILE A 283     -53.427 -30.218  -8.068  1.00 99.61           N
ATOM   1661  CA  ILE A 283     -52.690 -31.191  -8.871  1.00104.19           C
ATOM   1662  C   ILE A 283     -52.144 -32.305  -7.987  1.00 99.00           C
ATOM   1663  O   ILE A 283     -52.253 -33.493  -8.314  1.00102.56           O
ATOM   1664  CB  ILE A 283     -51.565 -30.496  -9.661  1.00106.69           C
ATOM   1665  CG1 ILE A 283     -52.135 -29.764 -10.877  1.00108.36           C
ATOM   1666  CG2 ILE A 283     -50.504 -31.501 -10.089  1.00102.94           C
ATOM   1667  CD1 ILE A 283     -51.091 -29.022 -11.683  1.00103.30           C
ATOM   1668  N   CYS A 284     -51.559 -31.940  -6.848  1.00 98.78           N
ATOM   1669  CA  CYS A 284     -50.956 -32.911  -5.947  1.00100.80           C
ATOM   1670  C   CYS A 284     -51.935 -33.443  -4.904  1.00103.63           C
ATOM   1671  O   CYS A 284     -51.502 -34.008  -3.893  1.00107.42           O
ATOM   1672  CB  CYS A 284     -49.732 -32.301  -5.262  1.00103.97           C
ATOM   1673  SG  CYS A 284     -48.426 -31.779  -6.398  1.00101.91           S
ATOM   1674  N   SER A 285     -53.240 -33.279  -5.124  1.00101.85           N
ATOM   1675  CA  SER A 285     -54.245 -33.804  -4.209  1.00102.94           C
ATOM   1676  C   SER A 285     -55.384 -34.551  -4.887  1.00 97.09           C
ATOM   1677  O   SER A 285     -56.050 -35.349  -4.215  1.00 95.26           O
ATOM   1678  CB  SER A 285     -54.841 -32.674  -3.355  1.00111.92           C
ATOM   1679  OG  SER A 285     -55.519 -31.731  -4.164  1.00135.66           O
ATOM   1680  N   ILE A 286     -55.634 -34.333  -6.175  1.00 95.55           N
ATOM   1681  CA  ILE A 286     -56.706 -35.040  -6.877  1.00 99.51           C
ATOM   1682  C   ILE A 286     -56.389 -36.515  -7.142  1.00107.87           C
ATOM   1683  O   ILE A 286     -57.329 -37.324  -7.130  1.00112.84           O
ATOM   1684  CB  ILE A 286     -57.087 -34.325  -8.188  1.00104.54           C
ATOM   1685  CG1 ILE A 286     -55.878 -34.114  -9.101  1.00114.75           C
ATOM   1686  CG2 ILE A 286     -57.776 -32.999  -7.894  1.00106.97           C
ATOM   1687  CD1 ILE A 286     -56.205 -33.390 -10.391  1.00122.75           C
ATOM   1688  N   PRO A 287     -55.136 -36.939  -7.388  1.00102.02           N
ATOM   1689  CA  PRO A 287     -54.932 -38.363  -7.712  1.00 95.28           C
ATOM   1690  C   PRO A 287     -55.336 -39.308  -6.595  1.00 90.83           C
ATOM   1691  O   PRO A 287     -55.815 -40.412  -6.879  1.00 93.93           O
ATOM   1692  CB  PRO A 287     -53.427 -38.451  -8.004  1.00 85.68           C
ATOM   1693  CG  PRO A 287     -53.017 -37.070  -8.323  1.00 97.51           C
ATOM   1694  CD  PRO A 287     -53.846 -36.223  -7.422  1.00100.80           C
ATOM   1695  N   LEU A 288     -55.158 -38.913  -5.332  1.00 84.80           N
ATOM   1696  CA  LEU A 288     -55.572 -39.773  -4.228  1.00 83.44           C
ATOM   1697  C   LEU A 288     -57.087 -39.935  -4.195  1.00 84.15           C
ATOM   1698  O   LEU A 288     -57.596 -41.047  -4.008  1.00 82.84           O
ATOM   1699  CB  LEU A 288     -55.061 -39.208  -2.903  1.00 83.76           C
ATOM   1700  CG  LEU A 288     -55.381 -40.016  -1.644  1.00 82.57           C
ATOM   1701  CD1 LEU A 288     -54.717 -41.383  -1.698  1.00 80.09           C
ATOM   1702  CD2 LEU A 288     -54.955 -39.258  -0.395  1.00 94.59           C
ATOM   1703  N   VAL A 289     -57.822 -38.835  -4.382  1.00100.43           N
ATOM   1704  CA  VAL A 289     -59.280 -38.904  -4.417  1.00101.10           C
ATOM   1705  C   VAL A 289     -59.743 -39.762  -5.588  1.00 96.07           C
ATOM   1706  O   VAL A 289     -60.671 -40.571  -5.458  1.00 93.93           O
ATOM   1707  CB  VAL A 289     -59.876 -37.486  -4.480  1.00 89.79           C
ATOM   1708  CG1 VAL A 289     -61.392 -37.545  -4.448  1.00 90.87           C
ATOM   1709  CG2 VAL A 289     -59.343 -36.635  -3.337  1.00 90.49           C
ATOM   1710  N   VAL A 290     -59.103 -39.598  -6.749  1.00 86.83           N
ATOM   1711  CA  VAL A 290     -59.421 -40.437  -7.901  1.00 86.37           C
ATOM   1712  C   VAL A 290     -59.168 -41.904  -7.575  1.00 96.19           C
ATOM   1713  O   VAL A 290     -59.931 -42.787  -7.985  1.00 92.86           O
ATOM   1714  CB  VAL A 290     -58.620 -39.980  -9.134  1.00 87.03           C
ATOM   1715  CG1 VAL A 290     -58.832 -40.939 -10.296  1.00 86.53           C
ATOM   1716  CG2 VAL A 290     -59.024 -38.571  -9.533  1.00 91.89           C
ATOM   1717  N   ARG A 291     -58.104 -42.188  -6.820  1.00 94.11           N
ATOM   1718  CA  ARG A 291     -57.835 -43.568  -6.433  1.00 91.15           C
ATOM   1719  C   ARG A 291     -58.861 -44.081  -5.431  1.00 88.39           C
ATOM   1720  O   ARG A 291     -59.095 -45.291  -5.354  1.00 99.94           O
ATOM   1721  CB  ARG A 291     -56.422 -43.700  -5.866  1.00 87.44           C
ATOM   1722  CG  ARG A 291     -55.324 -43.516  -6.902  1.00 86.22           C
ATOM   1723  CD  ARG A 291     -55.627 -44.289  -8.176  1.00 84.81           C
ATOM   1724  NE  ARG A 291     -55.711 -45.727  -7.943  1.00 76.50           N
ATOM   1725  CZ  ARG A 291     -56.093 -46.609  -8.861  1.00 78.61           C
ATOM   1726  NH1 ARG A 291     -56.140 -47.901  -8.565  1.00 87.83           N
ATOM   1727  NH2 ARG A 291     -56.432 -46.199 -10.076  1.00 77.71           N
ATOM   1728  N   VAL A 292     -59.476 -43.188  -4.653  1.00 88.59           N
ATOM   1729  CA  VAL A 292     -60.594 -43.600  -3.810  1.00 81.76           C
ATOM   1730  C   VAL A 292     -61.796 -43.965  -4.674  1.00106.39           C
ATOM   1731  O   VAL A 292     -62.422 -45.017  -4.485  1.00 81.90           O
ATOM   1732  CB  VAL A 292     -60.941 -42.495  -2.795  1.00 83.35           C
ATOM   1733  CG1 VAL A 292     -62.155 -42.893  -1.970  1.00 83.88           C
ATOM   1734  CG2 VAL A 292     -59.751 -42.211  -1.892  1.00 82.59           C
ATOM   1735  N   PHE A 293     -62.128 -43.102  -5.641  1.00103.65           N
ATOM   1736  CA  PHE A 293     -63.243 -43.373  -6.547  1.00109.95           C
ATOM   1737  C   PHE A 293     -63.058 -44.701  -7.273  1.00106.95           C
ATOM   1738  O   PHE A 293     -63.985 -45.517  -7.347  1.00109.85           O
ATOM   1739  CB  PHE A 293     -63.385 -42.238  -7.563  1.00121.97           C
ATOM   1740  CG  PHE A 293     -64.099 -41.025  -7.037  1.00132.58           C
ATOM   1741  CD1 PHE A 293     -65.455 -41.068  -6.757  1.00134.71           C
ATOM   1742  CD2 PHE A 293     -63.421 -39.831  -6.856  1.00133.71           C
ATOM   1743  CE1 PHE A 293     -66.117 -39.949  -6.285  1.00134.14           C
ATOM   1744  CE2 PHE A 293     -64.078 -38.708  -6.386  1.00133.41           C
ATOM   1745  CZ  PHE A 293     -65.427 -38.767  -6.102  1.00133.03           C
ATOM   1746  N   VAL A 294     -61.865 -44.931  -7.820  1.00107.53           N
ATOM   1747  CA  VAL A 294     -61.630 -46.123  -8.628  1.00 81.44           C
ATOM   1748  C   VAL A 294     -61.508 -47.361  -7.749  1.00107.27           C
ATOM   1749  O   VAL A 294     -62.039 -48.427  -8.082  1.00114.33           O
ATOM   1750  CB  VAL A 294     -60.383 -45.924  -9.510  1.00 80.98           C
ATOM   1751  CG1 VAL A 294     -60.071 -47.192 -10.289  1.00 79.69           C
ATOM   1752  CG2 VAL A 294     -60.587 -44.751 -10.456  1.00103.49           C
ATOM   1753  N   ASN A 295     -60.817 -47.243  -6.613  1.00 96.66           N
ATOM   1754  CA  ASN A 295     -60.625 -48.396  -5.740  1.00 91.63           C
ATOM   1755  C   ASN A 295     -61.941 -48.862  -5.131  1.00 88.74           C
ATOM   1756  O   ASN A 295     -62.204 -50.068  -5.058  1.00 87.56           O
ATOM   1757  CB  ASN A 295     -59.614 -48.065  -4.643  1.00 94.99           C
ATOM   1758  CG  ASN A 295     -58.180 -48.196  -5.114  1.00101.77           C
ATOM   1759  OD1 ASN A 295     -57.838 -49.120  -5.851  1.00100.76           O
ATOM   1760  ND2 ASN A 295     -57.332 -47.264  -4.694  1.00104.27           N
ATOM   1761  N   GLN A 296     -62.784 -47.926  -4.689  1.00 93.71           N
ATOM   1762  CA  GLN A 296     -64.046 -48.331  -4.081  1.00 93.81           C
ATOM   1763  C   GLN A 296     -65.114 -48.640  -5.122  1.00 95.41           C
ATOM   1764  O   GLN A 296     -65.994 -49.471  -4.871  1.00101.58           O
ATOM   1765  CB  GLN A 296     -64.545 -47.249  -3.123  1.00100.27           C
ATOM   1766  CG  GLN A 296     -65.645 -47.721  -2.183  1.00108.14           C
ATOM   1767  CD  GLN A 296     -65.215 -48.900  -1.328  1.00104.26           C
ATOM   1768  OE1 GLN A 296     -64.489 -48.740  -0.347  1.00107.05           O
ATOM   1769  NE2 GLN A 296     -65.665 -50.095  -1.698  1.00 94.40           N
ATOM   1770  N   LEU A 297     -65.059 -47.993  -6.287  1.00 96.43           N
ATOM   1771  CA  LEU A 297     -66.086 -48.203  -7.302  1.00102.61           C
ATOM   1772  C   LEU A 297     -65.829 -49.475  -8.102  1.00111.60           C
ATOM   1773  O   LEU A 297     -66.722 -50.315  -8.252  1.00115.51           O
ATOM   1774  CB  LEU A 297     -66.157 -46.993  -8.236  1.00104.35           C
ATOM   1775  CG  LEU A 297     -67.215 -47.021  -9.341  1.00107.10           C
ATOM   1776  CD1 LEU A 297     -68.608 -47.167  -8.749  1.00110.94           C
ATOM   1777  CD2 LEU A 297     -67.125 -45.766 -10.197  1.00101.40           C
ATOM   1778  N   TYR A 298     -64.618 -49.629  -8.621  1.00123.98           N
ATOM   1779  CA  TYR A 298     -64.256 -50.736  -9.491  1.00125.56           C
ATOM   1780  C   TYR A 298     -63.078 -51.495  -8.883  1.00115.75           C
ATOM   1781  O   TYR A 298     -62.668 -51.245  -7.746  1.00119.13           O
ATOM   1782  CB  TYR A 298     -63.946 -50.229 -10.902  1.00132.75           C
ATOM   1783  CG  TYR A 298     -65.149 -49.643 -11.620  1.00139.01           C
ATOM   1784  CD1 TYR A 298     -66.436 -50.102 -11.355  1.00144.71           C
ATOM   1785  CD2 TYR A 298     -64.999 -48.635 -12.568  1.00138.12           C
ATOM   1786  CE1 TYR A 298     -67.537 -49.575 -12.011  1.00148.66           C
ATOM   1787  CE2 TYR A 298     -66.098 -48.103 -13.228  1.00142.25           C
ATOM   1788  CZ  TYR A 298     -67.363 -48.575 -12.947  1.00148.37           C
ATOM   1789  OH  TYR A 298     -68.459 -48.047 -13.601  1.00152.04           O
ATOM   1790  N   GLN A 299     -62.541 -52.439  -9.655  1.00112.82           N
ATOM   1791  CA  GLN A 299     -61.498 -53.341  -9.179  1.00115.09           C
ATOM   1792  C   GLN A 299     -60.138 -52.642  -9.185  1.00117.30           C
ATOM   1793  O   GLN A 299     -59.814 -51.922 -10.132  1.00107.54           O
ATOM   1794  CB  GLN A 299     -61.441 -54.599 -10.046  1.00107.28           C
ATOM   1795  CG  GLN A 299     -62.660 -55.509  -9.892  1.00108.93           C
ATOM   1796  CD  GLN A 299     -62.449 -56.885 -10.500  1.00106.58           C
ATOM   1797  OE1 GLN A 299     -61.556 -57.083 -11.324  1.00105.76           O
ATOM   1798  NE2 GLN A 299     -63.270 -57.847 -10.091  1.00103.23           N
ATOM   1799  N   PRO A 300     -59.322 -52.834  -8.142  1.00126.80           N
ATOM   1800  CA  PRO A 300     -58.011 -52.157  -8.124  1.00128.62           C
ATOM   1801  C   PRO A 300     -57.016 -52.737  -9.122  1.00124.72           C
ATOM   1802  O   PRO A 300     -56.266 -51.979  -9.749  1.00124.64           O
ATOM   1803  CB  PRO A 300     -57.540 -52.350  -6.674  1.00132.52           C
ATOM   1804  CG  PRO A 300     -58.791 -52.693  -5.893  1.00134.76           C
ATOM   1805  CD  PRO A 300     -59.625 -53.480  -6.854  1.00130.35           C
ATOM   1806  N   SER A 301     -56.966 -54.064  -9.257  1.00125.64           N
ATOM   1807  CA  SER A 301     -56.214 -54.862 -10.231  1.00123.69           C
ATOM   1808  C   SER A 301     -54.705 -54.919 -10.001  1.00111.02           C
ATOM   1809  O   SER A 301     -54.030 -55.688 -10.700  1.00102.32           O
ATOM   1810  CB  SER A 301     -56.445 -54.403 -11.677  1.00130.14           C
ATOM   1811  OG  SER A 301     -55.684 -55.212 -12.560  1.00135.24           O
ATOM   1812  N   LEU A 302     -54.157 -54.151  -9.055  1.00113.80           N
ATOM   1813  CA  LEU A 302     -52.815 -54.355  -8.505  1.00111.84           C
ATOM   1814  C   LEU A 302     -51.690 -54.603  -9.513  1.00110.69           C
ATOM   1815  O   LEU A 302     -51.237 -55.746  -9.662  1.00106.89           O
ATOM   1816  CB  LEU A 302     -52.794 -55.496  -7.487  1.00100.64           C
ATOM   1817  CG  LEU A 302     -51.460 -55.331  -6.743  1.00 84.13           C
ATOM   1818  CD1 LEU A 302     -51.471 -54.026  -5.954  1.00 87.92           C
ATOM   1819  CD2 LEU A 302     -51.093 -56.523  -5.875  1.00 76.42           C
ATOM   1820  N   GLU A 303     -51.265 -53.582 -10.256  1.00104.91           N
ATOM   1821  CA  GLU A 303     -49.961 -53.663 -10.908  1.00 97.06           C
ATOM   1822  C   GLU A 303     -48.901 -54.089  -9.896  1.00 82.17           C
ATOM   1823  O   GLU A 303     -48.793 -53.514  -8.808  1.00 73.09           O
ATOM   1824  CB  GLU A 303     -49.593 -52.317 -11.540  1.00108.99           C
ATOM   1825  CG  GLU A 303     -48.125 -52.176 -11.969  1.00115.67           C
ATOM   1826  CD  GLU A 303     -47.766 -52.970 -13.223  1.00123.75           C
ATOM   1827  OE1 GLU A 303     -48.480 -53.938 -13.558  1.00127.42           O
ATOM   1828  OE2 GLU A 303     -46.760 -52.621 -13.880  1.00127.89           O
ATOM   1829  N   ARG A 304     -48.129 -55.118 -10.257  1.00 86.92           N
ATOM   1830  CA  ARG A 304     -47.178 -55.718  -9.325  1.00 83.02           C
ATOM   1831  C   ARG A 304     -45.955 -54.832  -9.116  1.00 79.00           C
ATOM   1832  O   ARG A 304     -45.571 -54.550  -7.975  1.00 69.94           O
ATOM   1833  CB  ARG A 304     -46.750 -57.100  -9.829  1.00 76.88           C
ATOM   1834  CG  ARG A 304     -47.878 -58.120  -9.930  1.00 82.35           C
ATOM   1835  CD  ARG A 304     -47.330 -59.513 -10.235  1.00 96.82           C
ATOM   1836  NE  ARG A 304     -46.238 -59.869  -9.330  1.00 96.73           N
ATOM   1837  CZ  ARG A 304     -45.413 -60.895  -9.512  1.00 88.43           C
ATOM   1838  NH1 ARG A 304     -45.546 -61.681 -10.572  1.00 78.49           N
ATOM   1839  NH2 ARG A 304     -44.448 -61.135  -8.635  1.00 91.42           N
ATOM   1840  N   GLU A 305     -45.326 -54.394 -10.205  1.00 83.62           N
ATOM   1841  CA  GLU A 305     -44.126 -53.574 -10.101  1.00 84.94           C
ATOM   1842  C   GLU A 305     -44.439 -52.271  -9.378  1.00 86.25           C
ATOM   1843  O   GLU A 305     -45.345 -51.530  -9.772  1.00 85.32           O
ATOM   1844  CB  GLU A 305     -43.558 -53.288 -11.492  1.00 84.70           C
ATOM   1845  CG  GLU A 305     -42.297 -52.433 -11.492  1.00 88.93           C
ATOM   1846  CD  GLU A 305     -41.084 -53.169 -10.950  1.00 83.78           C
ATOM   1847  OE1 GLU A 305     -40.961 -54.384 -11.210  1.00 86.17           O
ATOM   1848  OE2 GLU A 305     -40.254 -52.535 -10.263  1.00 71.53           O
ATOM   1849  N   VAL A 306     -43.686 -51.997  -8.310  1.00 95.38           N
ATOM   1850  CA  VAL A 306     -43.903 -50.791  -7.520  1.00 95.39           C
ATOM   1851  C   VAL A 306     -43.615 -49.519  -8.297  1.00 90.22           C
ATOM   1852  O   VAL A 306     -43.921 -48.426  -7.807  1.00 81.30           O
ATOM   1853  CB  VAL A 306     -43.042 -50.815  -6.241  1.00 97.91           C
ATOM   1854  CG1 VAL A 306     -43.299 -52.087  -5.454  1.00 97.85           C
ATOM   1855  CG2 VAL A 306     -41.563 -50.682  -6.590  1.00100.83           C
ATOM   1856  N   SER A 307     -43.035 -49.629  -9.495  1.00 99.25           N
ATOM   1857  CA  SER A 307     -42.724 -48.436 -10.274  1.00103.77           C
ATOM   1858  C   SER A 307     -43.996 -47.691 -10.666  1.00105.52           C
ATOM   1859  O   SER A 307     -44.125 -46.490 -10.407  1.00114.19           O
ATOM   1860  CB  SER A 307     -41.898 -48.804 -11.511  1.00107.98           C
ATOM   1861  OG  SER A 307     -42.689 -49.447 -12.499  1.00112.93           O
ATOM   1862  N   LYS A 308     -44.955 -48.383 -11.290  1.00105.25           N
ATOM   1863  CA  LYS A 308     -46.163 -47.686 -11.738  1.00107.86           C
ATOM   1864  C   LYS A 308     -47.173 -47.513 -10.603  1.00105.39           C
ATOM   1865  O   LYS A 308     -47.353 -46.401 -10.096  1.00123.02           O
ATOM   1866  CB  LYS A 308     -46.771 -48.439 -12.928  1.00111.21           C
ATOM   1867  CG  LYS A 308     -45.767 -48.658 -14.060  1.00120.70           C
ATOM   1868  CD  LYS A 308     -46.334 -49.502 -15.191  1.00131.22           C
ATOM   1869  CE  LYS A 308     -45.329 -49.627 -16.331  1.00134.93           C
ATOM   1870  NZ  LYS A 308     -45.830 -50.468 -17.457  1.00135.83           N
ATOM   1871  N   ASN A 309     -47.828 -48.620 -10.178  1.00 86.40           N
ATOM   1872  CA  ASN A 309     -48.682 -48.707  -8.986  1.00 85.08           C
ATOM   1873  C   ASN A 309     -49.487 -47.429  -8.752  1.00 87.05           C
ATOM   1874  O   ASN A 309     -49.070 -46.588  -7.942  1.00 99.10           O
ATOM   1875  CB  ASN A 309     -47.889 -49.056  -7.722  1.00 90.70           C
ATOM   1876  CG  ASN A 309     -48.733 -49.838  -6.709  1.00100.97           C
ATOM   1877  OD1 ASN A 309     -49.840 -50.278  -7.021  1.00100.23           O
ATOM   1878  ND2 ASN A 309     -48.209 -50.020  -5.503  1.00113.56           N
ATOM   1879  N   PRO A 310     -50.589 -47.206  -9.480  1.00 79.49           N
ATOM   1880  CA  PRO A 310     -51.300 -45.914  -9.368  1.00 83.12           C
ATOM   1881  C   PRO A 310     -51.568 -45.448  -7.940  1.00 78.43           C
ATOM   1882  O   PRO A 310     -51.524 -44.239  -7.682  1.00 75.85           O
ATOM   1883  CB  PRO A 310     -52.607 -46.171 -10.135  1.00 89.80           C
ATOM   1884  CG  PRO A 310     -52.743 -47.656 -10.198  1.00 73.33           C
ATOM   1885  CD  PRO A 310     -51.346 -48.181 -10.281  1.00 71.86           C
ATOM   1886  N   ASP A 311     -51.842 -46.362  -7.006  1.00 80.29           N
ATOM   1887  CA  ASP A 311     -52.042 -45.956  -5.617  1.00 84.65           C
ATOM   1888  C   ASP A 311     -50.766 -45.357  -5.037  1.00 87.32           C
ATOM   1889  O   ASP A 311     -50.794 -44.288  -4.414  1.00 98.36           O
ATOM   1890  CB  ASP A 311     -52.516 -47.148  -4.784  1.00 95.93           C
ATOM   1891  CG  ASP A 311     -53.865 -47.676  -5.238  1.00105.39           C
ATOM   1892  OD1 ASP A 311     -54.155 -47.607  -6.451  1.00109.97           O
ATOM   1893  OD2 ASP A 311     -54.636 -48.158  -4.382  1.00108.66           O
ATOM   1894  N   LEU A 312     -49.631 -46.035  -5.243  1.00 81.34           N
ATOM   1895  CA  LEU A 312     -48.347 -45.489  -4.814  1.00 83.89           C
ATOM   1896  C   LEU A 312     -48.082 -44.134  -5.451  1.00 91.47           C
ATOM   1897  O   LEU A 312     -47.602 -43.211  -4.783  1.00101.84           O
ATOM   1898  CB  LEU A 312     -47.216 -46.461  -5.150  1.00 83.60           C
ATOM   1899  CG  LEU A 312     -46.893 -47.501  -4.078  1.00 77.86           C
ATOM   1900  CD1 LEU A 312     -45.640 -48.288  -4.438  1.00 65.96           C
ATOM   1901  CD2 LEU A 312     -46.747 -46.832  -2.726  1.00 82.60           C
ATOM   1902  N   GLN A 313     -48.384 -43.995  -6.746  1.00 90.80           N
ATOM   1903  CA  GLN A 313     -48.234 -42.694  -7.391  1.00 96.96           C
ATOM   1904  C   GLN A 313     -49.062 -41.632  -6.681  1.00102.10           C
ATOM   1905  O   GLN A 313     -48.571 -40.529  -6.411  1.00110.24           O
ATOM   1906  CB  GLN A 313     -48.633 -42.784  -8.864  1.00110.01           C
ATOM   1907  CG  GLN A 313     -47.550 -43.331  -9.774  1.00119.99           C
ATOM   1908  CD  GLN A 313     -47.992 -43.398 -11.223  1.00119.13           C
ATOM   1909  OE1 GLN A 313     -49.080 -42.941 -11.572  1.00124.35           O
ATOM   1910  NE2 GLN A 313     -47.148 -43.971 -12.074  1.00109.90           N
ATOM   1911  N   ALA A 314     -50.313 -41.957  -6.347  1.00 99.42           N
ATOM   1912  CA  ALA A 314     -51.185 -40.988  -5.691  1.00 92.81           C
ATOM   1913  C   ALA A 314     -50.638 -40.578  -4.329  1.00 93.09           C
ATOM   1914  O   ALA A 314     -50.600 -39.387  -3.996  1.00104.74           O
ATOM   1915  CB  ALA A 314     -52.594 -41.564  -5.554  1.00 86.01           C
ATOM   1916  N   ILE A 315     -50.206 -41.552  -3.523  1.00 81.94           N
ATOM   1917  CA  ILE A 315     -49.770 -41.227  -2.168  1.00 85.31           C
ATOM   1918  C   ILE A 315     -48.446 -40.464  -2.197  1.00 93.02           C
ATOM   1919  O   ILE A 315     -48.231 -39.534  -1.407  1.00105.36           O
ATOM   1920  CB  ILE A 315     -49.697 -42.506  -1.307  1.00 75.75           C
ATOM   1921  CG1 ILE A 315     -49.643 -42.148   0.178  1.00 76.25           C
ATOM   1922  CG2 ILE A 315     -48.514 -43.387  -1.695  1.00108.41           C
ATOM   1923  CD1 ILE A 315     -50.856 -41.384   0.666  1.00 78.02           C
ATOM   1924  N   ARG A 316     -47.561 -40.808  -3.137  1.00 78.06           N
ATOM   1925  CA  ARG A 316     -46.296 -40.090  -3.262  1.00 91.10           C
ATOM   1926  C   ARG A 316     -46.530 -38.651  -3.705  1.00 98.30           C
ATOM   1927  O   ARG A 316     -45.980 -37.706  -3.121  1.00 94.93           O
ATOM   1928  CB  ARG A 316     -45.378 -40.816  -4.248  1.00 86.99           C
ATOM   1929  CG  ARG A 316     -44.813 -42.133  -3.737  1.00 82.42           C
ATOM   1930  CD  ARG A 316     -44.066 -42.870  -4.840  1.00 82.81           C
ATOM   1931  NE  ARG A 316     -43.488 -44.127  -4.371  1.00 81.15           N
ATOM   1932  CZ  ARG A 316     -42.787 -44.958  -5.136  1.00 81.43           C
ATOM   1933  NH1 ARG A 316     -42.576 -44.667  -6.412  1.00 80.31           N
ATOM   1934  NH2 ARG A 316     -42.297 -46.080  -4.626  1.00 68.64           N
ATOM   1935  N   ILE A 317     -47.354 -38.467  -4.741  1.00101.67           N
ATOM   1936  CA  ILE A 317     -47.688 -37.121  -5.202  1.00104.35           C
ATOM   1937  C   ILE A 317     -48.333 -36.320  -4.077  1.00103.41           C
ATOM   1938  O   ILE A 317     -48.101 -35.112  -3.940  1.00113.03           O
ATOM   1939  CB  ILE A 317     -48.593 -37.194  -6.447  1.00111.43           C
ATOM   1940  CG1 ILE A 317     -47.819 -37.774  -7.632  1.00120.60           C
ATOM   1941  CG2 ILE A 317     -49.133 -35.825  -6.808  1.00114.10           C
ATOM   1942  CD1 ILE A 317     -48.682 -38.055  -8.840  1.00127.26           C
ATOM   1943  N   ALA A 318     -49.140 -36.981  -3.243  1.00100.26           N
ATOM   1944  CA  ALA A 318     -49.673 -36.326  -2.054  1.00103.24           C
ATOM   1945  C   ALA A 318     -48.589 -36.023  -1.028  1.00110.48           C
ATOM   1946  O   ALA A 318     -48.801 -35.176  -0.153  1.00 87.98           O
ATOM   1947  CB  ALA A 318     -50.761 -37.189  -1.415  1.00 96.52           C
ATOM   1948  N   SER A 319     -47.439 -36.694  -1.109  1.00109.45           N
ATOM   1949  CA  SER A 319     -46.345 -36.439  -0.179  1.00116.65           C
ATOM   1950  C   SER A 319     -45.409 -35.329  -0.638  1.00119.66           C
ATOM   1951  O   SER A 319     -44.731 -34.725   0.201  1.00124.93           O
ATOM   1952  CB  SER A 319     -45.536 -37.717   0.041  1.00130.11           C
ATOM   1953  OG  SER A 319     -46.380 -38.846  -0.060  1.00142.43           O
ATOM   1954  N   VAL A 320     -45.349 -35.048  -1.943  1.00119.53           N
ATOM   1955  CA  VAL A 320     -44.485 -33.972  -2.426  1.00112.95           C
ATOM   1956  C   VAL A 320     -45.026 -32.588  -2.068  1.00115.80           C
ATOM   1957  O   VAL A 320     -44.289 -31.599  -2.157  1.00127.42           O
ATOM   1958  CB  VAL A 320     -44.285 -34.097  -3.949  1.00 89.94           C
ATOM   1959  CG1 VAL A 320     -43.116 -33.241  -4.419  1.00 91.80           C
ATOM   1960  CG2 VAL A 320     -44.061 -35.545  -4.332  1.00116.55           C
ATOM   1961  N   ASN A 321     -46.289 -32.492  -1.646  1.00113.29           N
ATOM   1962  CA  ASN A 321     -46.924 -31.189  -1.443  1.00121.43           C
ATOM   1963  C   ASN A 321     -46.178 -30.269  -0.476  1.00123.48           C
ATOM   1964  O   ASN A 321     -45.896 -29.116  -0.854  1.00128.29           O
ATOM   1965  CB  ASN A 321     -48.377 -31.400  -0.999  1.00123.57           C
ATOM   1966  CG  ASN A 321     -49.374 -31.070  -2.089  1.00125.22           C
ATOM   1967  OD1 ASN A 321     -49.137 -30.185  -2.913  1.00132.90           O
ATOM   1968  ND2 ASN A 321     -50.498 -31.778  -2.101  1.00114.86           N
ATOM   1969  N   PRO A 322     -45.833 -30.681   0.753  1.00124.96           N
ATOM   1970  CA  PRO A 322     -45.226 -29.725   1.699  1.00132.09           C
ATOM   1971  C   PRO A 322     -43.881 -29.171   1.253  1.00132.89           C
ATOM   1972  O   PRO A 322     -43.402 -28.206   1.862  1.00131.41           O
ATOM   1973  CB  PRO A 322     -45.081 -30.546   2.990  1.00129.43           C
ATOM   1974  CG  PRO A 322     -46.038 -31.677   2.837  1.00124.02           C
ATOM   1975  CD  PRO A 322     -46.011 -32.003   1.379  1.00122.16           C
ATOM   1976  N   ILE A 323     -43.256 -29.746   0.226  1.00132.93           N
ATOM   1977  CA  ILE A 323     -42.016 -29.177  -0.291  1.00136.16           C
ATOM   1978  C   ILE A 323     -42.311 -28.074  -1.300  1.00140.41           C
ATOM   1979  O   ILE A 323     -41.644 -27.034  -1.311  1.00143.18           O
ATOM   1980  CB  ILE A 323     -41.136 -30.285  -0.899  1.00136.36           C
ATOM   1981  CG1 ILE A 323     -40.704 -31.274   0.186  1.00136.97           C
ATOM   1982  CG2 ILE A 323     -39.919 -29.688  -1.594  1.00133.58           C
ATOM   1983  CD1 ILE A 323     -39.765 -32.347  -0.311  1.00132.24           C
ATOM   1984  N   LEU A 324     -43.319 -28.274  -2.151  1.00138.13           N
ATOM   1985  CA  LEU A 324     -43.635 -27.284  -3.174  1.00135.82           C
ATOM   1986  C   LEU A 324     -44.435 -26.110  -2.625  1.00142.71           C
ATOM   1987  O   LEU A 324     -44.330 -25.000  -3.159  1.00153.28           O
ATOM   1988  CB  LEU A 324     -44.405 -27.937  -4.323  1.00124.24           C
ATOM   1989  CG  LEU A 324     -43.587 -28.755  -5.323  1.00120.97           C
ATOM   1990  CD1 LEU A 324     -44.472 -29.247  -6.458  1.00121.20           C
ATOM   1991  CD2 LEU A 324     -42.426 -27.934  -5.861  1.00121.83           C
ATOM   1992  N   ASP A 325     -45.230 -26.325  -1.576  1.00140.57           N
ATOM   1993  CA  ASP A 325     -46.123 -25.267  -1.102  1.00146.08           C
ATOM   1994  C   ASP A 325     -45.398 -23.994  -0.665  1.00145.16           C
ATOM   1995  O   ASP A 325     -45.783 -22.908  -1.129  1.00142.31           O
ATOM   1996  CB  ASP A 325     -47.021 -25.818   0.010  1.00155.69           C
ATOM   1997  CG  ASP A 325     -48.105 -26.735  -0.523  1.00166.28           C
ATOM   1998  OD1 ASP A 325     -48.716 -26.393  -1.558  1.00170.05           O
ATOM   1999  OD2 ASP A 325     -48.341 -27.800   0.083  1.00170.45           O
ATOM   2000  N   PRO A 326     -44.372 -24.035   0.197  1.00139.61           N
ATOM   2001  CA  PRO A 326     -43.750 -22.765   0.616  1.00136.76           C
ATOM   2002  C   PRO A 326     -42.865 -22.139  -0.450  1.00139.65           C
ATOM   2003  O   PRO A 326     -42.729 -20.908  -0.486  1.00141.07           O
ATOM   2004  CB  PRO A 326     -42.942 -23.169   1.855  1.00124.91           C
ATOM   2005  CG  PRO A 326     -42.580 -24.582   1.602  1.00123.58           C
ATOM   2006  CD  PRO A 326     -43.753 -25.188   0.877  1.00133.17           C
ATOM   2007  N   TRP A 327     -42.256 -22.947  -1.319  1.00142.02           N
ATOM   2008  CA  TRP A 327     -41.379 -22.414  -2.354  1.00150.96           C
ATOM   2009  C   TRP A 327     -42.133 -21.654  -3.435  1.00153.39           C
ATOM   2010  O   TRP A 327     -41.493 -21.007  -4.271  1.00158.41           O
ATOM   2011  CB  TRP A 327     -40.560 -23.546  -2.974  1.00157.18           C
ATOM   2012  CG  TRP A 327     -39.493 -24.062  -2.056  1.00162.23           C
ATOM   2013  CD1 TRP A 327     -39.675 -24.766  -0.902  1.00159.99           C
ATOM   2014  CD2 TRP A 327     -38.076 -23.912  -2.215  1.00168.33           C
ATOM   2015  NE1 TRP A 327     -38.461 -25.064  -0.332  1.00163.00           N
ATOM   2016  CE2 TRP A 327     -37.464 -24.552  -1.119  1.00168.67           C
ATOM   2017  CE3 TRP A 327     -37.267 -23.301  -3.178  1.00168.00           C
ATOM   2018  CZ2 TRP A 327     -36.080 -24.597  -0.958  1.00169.10           C
ATOM   2019  CZ3 TRP A 327     -35.893 -23.347  -3.016  1.00165.39           C
ATOM   2020  CH2 TRP A 327     -35.314 -23.990  -1.916  1.00166.45           C
ATOM   2021  N   ILE A 328     -43.466 -21.721  -3.448  1.00148.24           N
ATOM   2022  CA  ILE A 328     -44.237 -20.825  -4.302  1.00142.91           C
ATOM   2023  C   ILE A 328     -44.088 -19.389  -3.819  1.00144.06           C
ATOM   2024  O   ILE A 328     -44.023 -18.450  -4.620  1.00150.50           O
ATOM   2025  CB  ILE A 328     -45.713 -21.258  -4.340  1.00138.95           C
ATOM   2026  CG1 ILE A 328     -45.831 -22.716  -4.780  1.00134.59           C
ATOM   2027  CG2 ILE A 328     -46.514 -20.358  -5.270  1.00139.28           C
ATOM   2028  CD1 ILE A 328     -47.230 -23.268  -4.672  1.00131.28           C
ATOM   2029  N   TYR A 329     -44.020 -19.199  -2.503  1.00141.28           N
ATOM   2030  CA  TYR A 329     -43.837 -17.875  -1.925  1.00141.45           C
ATOM   2031  C   TYR A 329     -42.371 -17.493  -1.801  1.00140.94           C
ATOM   2032  O   TYR A 329     -42.036 -16.308  -1.918  1.00139.55           O
ATOM   2033  CB  TYR A 329     -44.517 -17.807  -0.554  1.00138.24           C
ATOM   2034  CG  TYR A 329     -46.002 -18.089  -0.615  1.00138.18           C
ATOM   2035  CD1 TYR A 329     -46.920 -17.053  -0.721  1.00140.11           C
ATOM   2036  CD2 TYR A 329     -46.485 -19.391  -0.582  1.00137.81           C
ATOM   2037  CE1 TYR A 329     -48.277 -17.305  -0.784  1.00139.72           C
ATOM   2038  CE2 TYR A 329     -47.840 -19.653  -0.646  1.00138.43           C
ATOM   2039  CZ  TYR A 329     -48.731 -18.606  -0.749  1.00139.02           C
ATOM   2040  OH  TYR A 329     -50.082 -18.860  -0.811  1.00137.76           O
ATOM   2041  N   ILE A 330     -41.487 -18.469  -1.578  1.00145.97           N
ATOM   2042  CA  ILE A 330     -40.056 -18.175  -1.565  1.00151.61           C
ATOM   2043  C   ILE A 330     -39.581 -17.783  -2.960  1.00156.81           C
ATOM   2044  O   ILE A 330     -38.880 -16.780  -3.137  1.00156.00           O
ATOM   2045  CB  ILE A 330     -39.266 -19.374  -1.012  1.00146.51           C
ATOM   2046  CG1 ILE A 330     -39.668 -19.655   0.437  1.00143.79           C
ATOM   2047  CG2 ILE A 330     -37.769 -19.119  -1.115  1.00143.75           C
ATOM   2048  CD1 ILE A 330     -38.911 -20.802   1.070  1.00138.72           C
ATOM   2049  N   LEU A 331     -39.961 -18.567  -3.974  1.00163.01           N
ATOM   2050  CA  LEU A 331     -39.594 -18.235  -5.348  1.00169.35           C
ATOM   2051  C   LEU A 331     -40.422 -17.074  -5.884  1.00169.32           C
ATOM   2052  O   LEU A 331     -39.919 -16.267  -6.675  1.00173.72           O
ATOM   2053  CB  LEU A 331     -39.754 -19.463  -6.246  1.00167.72           C
ATOM   2054  CG  LEU A 331     -39.474 -19.270  -7.739  1.00168.49           C
ATOM   2055  CD1 LEU A 331     -38.059 -18.755  -7.965  1.00169.61           C
ATOM   2056  CD2 LEU A 331     -39.705 -20.566  -8.498  1.00163.89           C
ATOM   2057  N   LEU A 332     -41.681 -16.965  -5.458  1.00166.38           N
ATOM   2058  CA  LEU A 332     -42.554 -15.859  -5.828  1.00158.51           C
ATOM   2059  C   LEU A 332     -42.555 -14.760  -4.772  1.00161.11           C
ATOM   2060  O   LEU A 332     -43.592 -14.136  -4.521  1.00151.54           O
ATOM   2061  CB  LEU A 332     -43.975 -16.356  -6.090  1.00138.76           C
ATOM   2062  CG  LEU A 332     -44.200 -16.996  -7.462  1.00135.74           C
ATOM   2063  CD1 LEU A 332     -45.663 -17.362  -7.658  1.00132.90           C
ATOM   2064  CD2 LEU A 332     -43.720 -16.072  -8.572  1.00130.72           C
ATOM   2065  N   ARG A 333     -41.405 -14.531  -4.137  1.00170.30           N
ATOM   2066  CA  ARG A 333     -41.232 -13.503  -3.117  1.00177.91           C
ATOM   2067  C   ARG A 333     -41.653 -12.129  -3.626  1.00183.64           C
ATOM   2068  O   ARG A 333     -41.781 -11.917  -4.837  1.00192.05           O
ATOM   2069  CB  ARG A 333     -39.773 -13.465  -2.654  1.00183.25           C
ATOM   2070  CG  ARG A 333     -38.789 -13.187  -3.781  1.00187.29           C
ATOM   2071  CD  ARG A 333     -37.346 -13.135  -3.298  1.00188.82           C
ATOM   2072  NE  ARG A 333     -36.824 -14.454  -2.952  1.00183.56           N
ATOM   2073  CZ  ARG A 333     -35.533 -14.718  -2.774  1.00183.22           C
ATOM   2074  NH1 ARG A 333     -35.142 -15.945  -2.459  1.00179.85           N
ATOM   2075  NH2 ARG A 333     -34.632 -13.756  -2.918  1.00186.44           N
ATOM   2076  N   LYS A 334     -41.868 -11.193  -2.695  1.00183.34           N
ATOM   2077  CA  LYS A 334     -42.401  -9.878  -3.041  1.00181.36           C
ATOM   2078  C   LYS A 334     -41.565  -9.186  -4.111  1.00186.60           C
ATOM   2079  O   LYS A 334     -42.110  -8.566  -5.031  1.00190.88           O
ATOM   2080  CB  LYS A 334     -42.480  -9.010  -1.784  1.00173.81           C
ATOM   2081  CG  LYS A 334     -43.034  -7.615  -2.017  1.00173.98           C
ATOM   2082  CD  LYS A 334     -44.532  -7.652  -2.261  1.00171.02           C
ATOM   2083  CE  LYS A 334     -45.274  -8.181  -1.044  1.00167.03           C
ATOM   2084  NZ  LYS A 334     -46.749  -8.183  -1.246  1.00166.10           N
ATOM   2085  N   THR A 335     -40.238  -9.285  -4.010  1.00189.83           N
ATOM   2086  CA  THR A 335     -39.371  -8.565  -4.937  1.00199.67           C
ATOM   2087  C   THR A 335     -39.444  -9.157  -6.340  1.00203.37           C
ATOM   2088  O   THR A 335     -39.696  -8.438  -7.314  1.00208.58           O
ATOM   2089  CB  THR A 335     -37.931  -8.576  -4.423  1.00203.23           C
ATOM   2090  OG1 THR A 335     -37.902  -8.110  -3.068  1.00205.27           O
ATOM   2091  CG2 THR A 335     -37.054  -7.674  -5.280  1.00205.34           C
ATOM   2092  N   VAL A 336     -39.231 -10.469  -6.462  1.00200.21           N
ATOM   2093  CA  VAL A 336     -39.217 -11.106  -7.778  1.00198.35           C
ATOM   2094  C   VAL A 336     -40.590 -11.009  -8.434  1.00197.87           C
ATOM   2095  O   VAL A 336     -40.719 -10.585  -9.590  1.00197.00           O
ATOM   2096  CB  VAL A 336     -38.748 -12.567  -7.661  1.00187.70           C
ATOM   2097  CG1 VAL A 336     -38.818 -13.258  -9.014  1.00181.42           C
ATOM   2098  CG2 VAL A 336     -37.335 -12.627  -7.100  1.00187.31           C
ATOM   2099  N   LEU A 337     -41.638 -11.398  -7.702  1.00199.10           N
ATOM   2100  CA  LEU A 337     -42.984 -11.364  -8.264  1.00198.36           C
ATOM   2101  C   LEU A 337     -43.409  -9.940  -8.601  1.00206.91           C
ATOM   2102  O   LEU A 337     -44.049  -9.702  -9.633  1.00212.65           O
ATOM   2103  CB  LEU A 337     -43.974 -12.007  -7.292  1.00194.57           C
ATOM   2104  CG  LEU A 337     -45.433 -12.076  -7.748  1.00189.95           C
ATOM   2105  CD1 LEU A 337     -45.550 -12.838  -9.059  1.00185.13           C
ATOM   2106  CD2 LEU A 337     -46.301 -12.713  -6.674  1.00188.15           C
ATOM   2107  N   SER A 338     -43.055  -8.976  -7.747  1.00209.51           N
ATOM   2108  CA  SER A 338     -43.425  -7.588  -8.007  1.00208.53           C
ATOM   2109  C   SER A 338     -42.698  -7.041  -9.231  1.00212.19           C
ATOM   2110  O   SER A 338     -43.279  -6.281 -10.015  1.00215.29           O
ATOM   2111  CB  SER A 338     -43.137  -6.728  -6.778  1.00199.22           C
ATOM   2112  OG  SER A 338     -43.673  -5.425  -6.934  1.00197.63           O
ATOM   2113  N   LYS A 339     -41.428  -7.412  -9.410  1.00213.47           N
ATOM   2114  CA  LYS A 339     -40.708  -7.023 -10.620  1.00215.42           C
ATOM   2115  C   LYS A 339     -41.360  -7.627 -11.857  1.00214.16           C
ATOM   2116  O   LYS A 339     -41.561  -6.941 -12.868  1.00214.51           O
ATOM   2117  CB  LYS A 339     -39.243  -7.449 -10.525  1.00216.75           C
ATOM   2118  CG  LYS A 339     -38.406  -6.629  -9.558  1.00216.73           C
ATOM   2119  CD  LYS A 339     -36.962  -7.107  -9.551  1.00217.09           C
ATOM   2120  CE  LYS A 339     -36.872  -8.587  -9.213  1.00214.49           C
ATOM   2121  NZ  LYS A 339     -35.470  -9.086  -9.258  1.00212.83           N
ATOM   2122  N   ALA A 340     -41.698  -8.919 -11.792  1.00208.51           N
ATOM   2123  CA  ALA A 340     -42.359  -9.569 -12.919  1.00196.51           C
ATOM   2124  C   ALA A 340     -43.666  -8.869 -13.271  1.00190.05           C
ATOM   2125  O   ALA A 340     -43.959  -8.643 -14.452  1.00195.06           O
ATOM   2126  CB  ALA A 340     -42.606 -11.045 -12.604  1.00189.05           C
ATOM   2127  N   ILE A 341     -44.455  -8.500 -12.259  1.00182.95           N
ATOM   2128  CA  ILE A 341     -45.721  -7.821 -12.514  1.00176.05           C
ATOM   2129  C   ILE A 341     -45.480  -6.440 -13.112  1.00177.36           C
ATOM   2130  O   ILE A 341     -46.182  -6.019 -14.039  1.00173.18           O
ATOM   2131  CB  ILE A 341     -46.556  -7.747 -11.222  1.00163.22           C
ATOM   2132  CG1 ILE A 341     -47.047  -9.142 -10.833  1.00156.13           C
ATOM   2133  CG2 ILE A 341     -47.730  -6.794 -11.385  1.00160.68           C
ATOM   2134  CD1 ILE A 341     -48.008  -9.147  -9.670  1.00154.95           C
ATOM   2135  N   GLU A 342     -44.483  -5.715 -12.600  1.00183.62           N
ATOM   2136  CA  GLU A 342     -44.192  -4.388 -13.126  1.00189.59           C
ATOM   2137  C   GLU A 342     -43.637  -4.430 -14.544  1.00195.30           C
ATOM   2138  O   GLU A 342     -43.728  -3.427 -15.261  1.00192.68           O
ATOM   2139  CB  GLU A 342     -43.210  -3.657 -12.208  1.00190.81           C
ATOM   2140  CG  GLU A 342     -43.846  -3.059 -10.966  1.00189.95           C
ATOM   2141  CD  GLU A 342     -42.860  -2.260 -10.135  1.00193.93           C
ATOM   2142  OE1 GLU A 342     -41.675  -2.652 -10.082  1.00193.99           O
ATOM   2143  OE2 GLU A 342     -43.266  -1.235  -9.547  1.00196.93           O
ATOM   2144  N   LYS A 343     -43.066  -5.555 -14.969  1.00198.26           N
ATOM   2145  CA  LYS A 343     -42.447  -5.639 -16.283  1.00194.52           C
ATOM   2146  C   LYS A 343     -43.183  -6.547 -17.259  1.00183.86           C
ATOM   2147  O   LYS A 343     -42.679  -6.769 -18.364  1.00182.14           O
ATOM   2148  CB  LYS A 343     -40.991  -6.105 -16.149  1.00193.44           C
ATOM   2149  CG  LYS A 343     -40.026  -5.060 -15.586  1.00194.06           C
ATOM   2150  CD  LYS A 343     -39.413  -4.180 -16.677  1.00190.10           C
ATOM   2151  CE  LYS A 343     -40.254  -2.944 -16.962  1.00184.95           C
ATOM   2152  NZ  LYS A 343     -39.633  -2.078 -18.001  1.00182.91           N
ATOM   2153  N   ILE A 344     -44.351  -7.076 -16.903  1.00177.18           N
ATOM   2154  CA  ILE A 344     -45.091  -7.961 -17.800  1.00173.48           C
ATOM   2155  C   ILE A 344     -46.038  -7.124 -18.654  1.00173.15           C
ATOM   2156  O   ILE A 344     -47.091  -6.678 -18.187  1.00166.33           O
ATOM   2157  CB  ILE A 344     -45.846  -9.060 -17.038  1.00172.94           C
ATOM   2158  CG1 ILE A 344     -46.711  -9.882 -17.999  1.00161.82           C
ATOM   2159  CG2 ILE A 344     -46.697  -8.494 -15.911  1.00178.97           C
ATOM   2160  CD1 ILE A 344     -47.538 -10.945 -17.321  1.00152.06           C
ATOM   2161  N   LYS A 345     -45.642  -6.885 -19.904  1.00178.25           N
ATOM   2162  CA  LYS A 345     -46.516  -6.294 -20.919  1.00178.67           C
ATOM   2163  C   LYS A 345     -47.149  -4.982 -20.454  1.00182.01           C
ATOM   2164  O   LYS A 345     -48.291  -4.672 -20.794  1.00165.62           O
ATOM   2165  CB  LYS A 345     -47.598  -7.289 -21.343  1.00170.36           C
ATOM   2166  CG  LYS A 345     -47.062  -8.481 -22.132  1.00158.34           C
ATOM   2167  CD  LYS A 345     -48.190  -9.359 -22.646  1.00158.88           C
ATOM   2168  CE  LYS A 345     -47.676 -10.540 -23.469  1.00156.46           C
ATOM   2169  NZ  LYS A 345     -48.808 -11.363 -23.999  1.00152.97           N
ATOM   2170  N   CYS A 346     -46.409  -4.212 -19.658  1.00186.78           N
ATOM   2171  CA  CYS A 346     -46.895  -2.927 -19.155  1.00199.42           C
ATOM   2172  C   CYS A 346     -45.743  -2.094 -18.602  1.00193.55           C
ATOM   2173  O   CYS A 346     -45.952  -1.126 -17.874  1.00188.48           O
ATOM   2174  CB  CYS A 346     -47.961  -3.123 -18.071  1.00208.71           C
ATOM   2175  SG  CYS A 346     -47.349  -3.897 -16.554  1.00208.98           S
