# Supplementary material for: Docking for EP4R antagonists active against inflammatory pain
Source: Nat Commun. 2023 Dec 6;14:8067. doi: 10.1038/s41467-023-43506-6 (PMC10700596; doi:10.1038/s41467-023-43506-6)
Supplement: Supplementary file 8 — Source Data [file 41467_2023_43506_MOESM8_ESM.xlsx]

## Sheet: Figure 1B
3H-PGE2 Displacement by 10 µM of docking hits
Compound	Displacment
Total	-6.56556	3.79455	5.41721	-2.63371
Non-Specific	90.9193	101.966	103.713	102.902
1	-28.4271	-32.3481	-34.6102	-19.5295
2	-16.5256	-32.5727	-17.4089	-25.9477
3	-18.7058	-22.5494	-26.2009
4	-34.781	-15.2006	-20.2061	-17.2617
5	-26.2009	-14.4777	-16.3996
6	-21.2367	-21.0894	-20.0589	-12.9923
7	-14.4777	-17.7448	-22.9338
8	-17.1683	-13.709	-24.2791
9	-6.59822	-24.0869	-23.5103
10	-6.15578	-15.6477	-20.1145	-29.4668
11	-14.4777	-24.4713	-13.9012
12	-15.4577	-26.4666	-15.9101	-10.4811
13	-26.0142	-14.5529	-15.7593	-9.57623
14	-19.6803	-12.7432	-20.4343	-6.10768
15	-18.3214	-22.1651	-3.13893
16	-22.2083	-10.7621	-16.4852	-8.38917
17	-18.1292	-17.7448	-6.02167
18	-9.42543	-24.0537	-20.7359	-0.678631
19	1.47347	-27.9306	-13.1325
20	-22.1651	-8.13569	-7.94351
21	-7.75132	-13.709	-15.4386
22	-8.31305	-5.567	-21.7937	-10.6846
23	-8.90442	-20.4354	-3.90766
24	-14.6699	-14.8621	-2.56238
25	-19.6667	-9.28879	-2.75456
26	-1.21457	-10.6367	-11.8145	-18.5867
27	-16.5917	-13.709	-1.02491
28	7.16332	0.22621	-17.1166	-31.2924
29	10.7103	-6.51454	-15.0534	-30.0699
30	-17.1683	-1.79365	-11.2106
31	14.1004	-11.6875	-19.8311	-20.2835
32	-10.435	-11.0591	-7.81377	-4.81807
33	-8.52006	-5.25294	-10.4419
34	-1.9472	-8.93715	-3.94433	-9.43644
35	-4.59961	-10.6319	-11.5367	3.39315
36	6.40929	-0.527824	-12.7432	-16.2117
37	-1.98583	-11.0184	-2.56238
38	-1.19828	-5.69182	-8.43787	-5.31736
39	8.0077	15.3107	-38.1163
40	-2.75456	-2.75456	-6.59822
41	6.44093	-3.71734	-3.86456	-12.4034
42	-12.9955	-0.85148	-4.34115	5.56951
43	-2.75456	-10.8263	5.7015
44	2.02429	6.88259	-9.90063	-9.45896
45	-9.22669	2.21943	-4.34115	4.31323
46	18.5234	-15.303	-5.44218	-3.94433
47	-1.2171	-11.7872	9.73734
48	16.4014	1.29813	-3.19541	-14.8037
49	-4.48421	-4.48421	11.2748
50	12.4072	-3.94433	5.79167	-10.5598
51	10.6983	-6.02167	-1.60146
52	18.1705	-1.26319	-11.9517	-0.291505
53	-5.82949	8.58424	5.50931
54	13.5075	5.70482	0.110416	-5.04233
55	8.58424	13.9654	0.128186
56	39.0704	7.24456	-4.62032	-10.2038
57	28.3842	11.2838	-2.5713	-1.07346
58	2.81875	14.1576	15.5028
59	23.2241	14.0964	-1.80346	11.0048
60	9.92953	23.1902	8.19988
61	26.2651	9.54516	9.35298
62	33.1274	30.1317	5.16757	0.549211
63	11.467	23.1902	23.3823
64	32.6069	18.4481	4.15047	24.9722
65	23.3823	20.6918	27.8026
66	42.9045	27.2206	10.1795	22.244
67	47.4052	38.9492	8.0077
68	33.3759	42.2163	19.7309
69	57.5909	34.9133	20.4996
70	64.7405	66.8016	47.8101	45.4545
71	81.5047	70.3378	54.8437	44.933

## Sheet: Figure 1C
EP4R - PRESTO-Tango beta-Arrestin2 Recruitment Antagonist Assay
Log[Compound], M	62									65									66									68									70									71
-12	149.098	111.374	168.859	105.887	60.6561	93.0213	110.871	87.5234	113.688	91.4972	110.977	107.017	113.752	100.521	73.918	121.36	113.089	109.505	108.93	100.755	71.301	86.0336	120.471	74.5068	108.505	89.8521	92.2867	117.884	121.784	38.0419	114.951	93.6704	82.7976	140.877	129.485	100.504	102.09	98.1013	123.104	97.878	85.4639	102.448	101.043	94.331	75.6526	114.868	98.4608	152.229	108.716
-11.5	119.464	112.99	123.48	72.2897	122.397	71.2069	92.7288	113.667	170.205	106.561	83.5023	86.9149	69.4011	105.855	78.5773	89.3881	74.7399	92.8068	77.1291	87.3128	117.848	79.6375	70.0434	88.5297	85.7377	120.224	77.3063	79.9526	133.011	65.9872	91.9457	109.806	83.8321	83.3179	94.4142	119.103	111.077	85.8854	105.011	100.537	78.1885	90.9041	71.4476	82.844	140.781	91.6624	62.7808	81.6051	98.7158
-11	85.2345	105.276	128.572	102.352	152.102	101.381	80.1458	121.606	111.701	75.8726	127.601	142.154	116.282	119.251	78.683	94.4137	96.3902	76.889	112.576	77.7268	91.3242	96.0656	87.2065	104.105	63.0422	83.5688	83.9937	67.2712	154.263	22.1397	98.8378	85.8111	89.1746	128.138	115.121	115.977	130.897	121.489	111.077	91.509	142.038	86.987	106.789	96.2737	102.851	74.0536	74.0492	151.528	98.031
-10.5	132.192	103.925	100.961	110.154	106.962	79.2322	95.9119	66.8662	84.917	86.4563	104.984	104.023	79.097	81.2477	86.5459	78.3885	75.6492	72.3864	104.979	73.6256	70.1763	75.4113	64.6495	55.4729	95.9363	89.9375	73.4509	95.5477	31.262	27.4244	71.4607	116.731	120.314	108.653	87.191	81.8367	107.593	97.6012	81.6543	112.161	103.461	60.5871	72.9398	75.762	87.4879	144.892	85.636	106.655	75.437
-10	85.6535	90.8311	75.2319	136.069	97.3608	135.449	95.4635	63.982	107.262	68.2576	74.4114	109.944	109.655	114.709	95.6674	135.524	95.3136	143.184	140.21	73.5455	61.4699	100.627	69.7811	124.281	82.2435	95.0808	71.7332	127.64	93.4645	117.207	86.2132	109.574	118.462	88.8676	107.975	86.3554	92.5896	82.3688	111.839	90.5934	106.274	79.6401	85.8111	89.1746	128.138	99.7286	67.1492	103.812	110.532
-9.5	82.6828	75.7925	89.8382	114.417	94.2122	110.6	109.748	96.2747	88.1839	114.202	94.2183	83.4134	86.4438	77.6581	100.813	95.9799	107.327	97.4147	79.126	85.1577	93.0174	77.2646	77.3276	79.616	147.263	73.6808	82.6095	58.4249	43.2835	128.689	69.5056	120.576	125.964	116.828	89.0844	120.436	57.1665	74.1765	85.3224	96.3322	64.4822	86.5666	87.9843	77.2913	89.893	76.3616	96.5387	104.401	108.036
-9	124.021	96.3481	95.2146	44.2974	87.6259	88.2285	86.1198	71.2172	90.6157	78.185	70.5265	78.1191	83.5341	109.358	123.957	123.084	74.3744	105.055	127.077	86.7932	67.4762	88.6099	56.1509	76.2851	72.9538	86.3714	83.7221	105.82	163.865	168.324	105.057	96.3188	93.3411	81.0747	85.2588	100.946	94.7506	89.5174	109.553	64.3458	114.48	104.193	102.29	85.624	100.544	59.4766	99.6456	95.7045	109.345
-8.5	76.1998	88.2564	87.2196	105.552	100.283	112.654	112.996	109.113	77.1046	83.1868	76.8655	72.0087	95.269	86.4929	61.0034	103.289	102.67	111.419	102.246	87.0066	113.662	114.76	101.06	115.801	109.439	95.2854	116.715	156.005	139.419	89.3293	98.0206	85.3384	54.3706	115.256	102.625	95.8638	110.465	87.0067	85.1539	94.4726	75.7645	105.162	112.855	107.059	128.556	96.2676	136.117	125.745	83.2261
-8	63.7857	64.9314	79.1583	95.2343	82.8984	83.3243	67.5409	106.301	90.3456	88.2564	91.2774	101.349	59.7544	70.3687	45.8312	113.193	104.245	120.217	160.284	107.488	87.0989	84.6174	181.752	73.3268	126.31	112.493	102.031	15.5302	127.575	123.236	79.6612	52.4221	80.4893	129.307	77.2846	85.2089	102.855	87.1537	128.586	75.2062	125.395	89.5381	80.3565	119.005	85.5411	115.041	81.4401	102.544	81.8921
-7.5	82.2525	107.529	101.953	113.832	116.483	88.5946	108.395	77.7548	91.6876	64.9314	77.4456	66.6636	74.0309	84.9291	84.4286	92.4074	131.747	94.0617	113.824	82.4444	113.785	169.282	113.084	122.637	122.337	106.634	135.286	109.796	61.1081	124.035	66.9486	59.9065	73.9776	113.424	91.2967	103.509	68.2435	78.7349	91.5172	117.288	116.25	107.29	111.813	138.051	91.6068	84.9348	76.4598	113.604	76.6234
-7	66.5987	98.4905	105.661	75.5157	118.737	74.5139	105.611	115.595	86.1928	74.7723	77.0769	66.5987	103.821	104.377	69.2193	100.501	77.9881	84.7874	82.923	179.206	83.4953	129.449	126.755	88.7367	123.731	119.124	119.643	112.734	67.1872	218.385	80.2796	111.134	93.8562	136.34	158.043	92.63	90.4242	131.312	87.3061	104.198	140.794	140.977	110.129	106.126	105.063	100.399	64.6805	97.6931	118.444
-6.5	86.1438	78.0302	87.855	118.709	74.9474	82.898	106.112	141.7	92.0265	64.5793	53.8393	82.4025	141.452	32.1002	75.3151	103.12	80.3875	80.0382	120.65	120.754	107.009	70.5435	139.413	128.658				86.4134	165.017	72.0663	96.7524	74.6731	79.1037	80.6553	112.74	118.67	137.879	123.631	85.8371	115.171	133.271	83.7123	93.8169	110.664	121.595	104.626	69.9026	72.6559	56.7014
-6	55.6555	47.8115	131.194	40.0162	86.4665	37.995	83.3388	128.703	97.415	86.0569	81.4365	61.9646	87.7168	50.1774	71.3122	120.607	96.1838	60.3315	103.411	115.875	57.0121	162.375	115.094	79.1282	122.365	107.945	100.703	27.2469	54.5465	8.26067	93.5509	68.3363	73.1473	83.9809	116.866	114.8	97.6656	99.9624	118.483	106.074	129.821	73.5065	108.362	111.569	99.3295	26.3595	55.2655	38.1617	27.3032
-5.5	49.9666	37.9818	52.8226	35.8666	21.7707	12.5503	89.1334	99.5141	83.0749	61.5569	76.7189	70.2931	43.7052	82.6332	54.3804	51.2339	68.8983	77.9844	51.1298	48.9557	38.8798	59.7793	77.1541	64.9937	59.6467	71.0113	50.4092	38.7067	92.0437	51.2898	55.4519	92.6282	65.9205	75.0003	83.8432	92.3601	85.0914	93.4174	71.5829	113.358	91.8034	52.922	81.0061	61.8453	70.1223	13.312	12.85	36.8822	12.4823
-5	31.7176	25.9521	27.3502	-1.26803	25.295	-3.15718	20.7251	31.7846	27.2001	52.2985	44.8804	46.5354	33.2711	26.361	36.4736	71.8275	26.6696	38.3193	18.9811	17.2333	11.6865	11.8338	9.91749	0.551089	11.8301	22.9347	11.885	24.6717	30.7052	-17.4982	66.8344	38.7933	37.4479	118.197	91.5222	105.252	66.124	57.8565	42.2662	87.8811	59.795	47.4452	69.9601	41.3301	58.3073	13.6807	12.031	22.4375	8.43245
-4.5	26.4179	23.7613	24.7673	-12.2273	-0.253856	-0.823354	27.4733	23.0984	21.7903	33.4659	34.6297	30.0196	-1.63652	-3.6844	-13.3084	23.0976	12.1591	13.3275	10.2639	6.45864	6.53775	-5.91678	-5.78876	-7.54112	-7.55743	-9.79272	-9.9476	28.454	-31.2069	-45.0787	29.8288	41.3395	29.8744	69.3596	69.1547	84.0442	49.1779	37.2737	37.8187	32.657	27.9351	16.6129	21.9972	34.6746	24.3216	12.1863	14.9294	9.37094	17.9157
[truncated: 14 more columns]

## Sheet: Figure 2E
EP4R - BRET beta-arrestin2 Recruitment Assay Antagonist Mode
log [compound], M	71						72						73						74						ONO-AE3-208
-4.5	-17.7053	16.9126	17.208	18.4401	-11.8895	-19.1825	-11.5864	-3.69337	-7.0559	-7.83627	53.5262	28.8836	39.4324	32.667	1.81329	10.3974	31.4138	-9.15242	-2.3769	12.0438	14.9191	35.8314	47.4735825239244*	9.54144
-5	3.59804	32.8901	-14.8273	31.9936	-8.24303	-15.536	9.83747	3.07205	12.4534	6.99077	-16.7051	21.4908	25.9016	34.9222	23.6637	3.37403	9.23553	-17.8713	-15.1011	15.4369	27.4861	5.49992	14.9191	32.844
-5.5	36.8845	54.1934	-50.559	-24.6843	23.3598	8.77389	42.537	24.4959	30.4019	4.64966	-48.7405	-45.0441	-7.98368	41.6876	12.7385	8.05625	9.23553	16.5598	-15.9493	-10.0114	-18.485	3.50118	11.9316	20.894
-6	59.5193	31.9936	48.0112	51.7076	87.781	45.2387	30.1337	30.1337	47.57	38.986	0.544648	4.24103	52.9633	40.56	19.7618	1.81329	-8.01427	-25.2641	-7.46656	14.5886	5.49992	25.4874	-28.3995	10.4378	2.07397	-11.4985	-6.66438	-28.6167	22.6316	35.2122
-6.5	56.8563	68.8395	76.8282	52.9397	142.478	98.7204	127.105	98.9155	49.1308	58.4952	32.58	31.3479	84.5352	72.1319	18.9814	35.3692	-7.98368	30.1817	5.2576	27.3128	31.4836	17.4924	19.4003	28.3627	9.70846	16.4947	22.0425	18.6652	-17.2069	11.0994
-7	59.5193	79.4911	59.1004	76.3502	88.9965	84.1345	153.039	129.36	80.3456	59.2756	39.9728	46.1334	103.704	121.745	61.1214	29.9066	36.4283	6.04113679462792*	68.0301	36.6439	27.4861	43.4761	28.3627	31.3502	-8.10536	-2.16742	14.4436	-1.59846	-18.2553	6.90589
-7.5	110.115	122.098	80.0466	60.3325	133.97	101.151	138.38	101.171	94.3923	78.7849	39.9728	95.4185	104.831	114.98	80.6307	87.8526	43.4407	84.3953	62.0922	72.2715	81.4523	85.4498	59.7313	59.7313	11.405	18.1912	-10.886	7.68906	0.615604	-4.6263
-8	92.8057	116.772	91.1357	80.0466	101.151	86.5655	124.85	49.3024	112.341	81.126	91.7221	78.1687	81.1525	108.214	97.0185	89.2148	54.8243	79.4668	106.203	86.6922	105.437	115.431	88.1124	77.6562	24.1292	20.7361	52.438	12.755	5.85751	25.7768
-8.5	67.508	75.4967	80.0466	100.993	110.875	71.9796	85.3846	45.9197	113.121	108.439	62.1511	113.9	78.8974	64.239	96.2381	88.4344	108.89	132.448	82.4508	115.534	85.4498	83.451	80.6437	97.0749	73.3293	47.8809	49.0607	39.7732	68.7604	74.0023
-9	78.1597	98.1315	89.9036	73.8859	88.9965	69.5486	100.043	130.487	104.537	92.0512	63.3832	104.043	105.959	147.679	90.7755	108.724	63.3092	75.7705	90.9336	111.292	101.44	73.4573	44.7939	98.5686	55.5154	81.812	130.96	34.7073	87.6313	98.1151
-9.5	106.12	126.092	99.7606	84.9751	70.7641	34.2993	98.9155	43.6646	88.1493	102.976	136.079	86.7936	86.7904	108.89	89.9952	104.042	106.574	86.8596	111.292	120.623	65.4623	81.4523	80.6437	92.5936	99.6259	109.805	108.163	49.0607	88.6797	110.696
-10	122.098	143.401	107.153	104.689	109.66	181.374	116.957	59.4505	112.341	102.976	91.7221	116.365	112.724	107.087	107.944	96.2381	127.52	115.199	73.9681	79.0577	98.4666	131.421	129.937	80.2302	86.9017	110.653	71.0131	114.918	63.5185	81.341
-10.5																									86.0534	125.922	113.229	94.654	64.5669	85.5345
-11																									104.716	114.047	78.6119	100.564	86.5829	97.0667
-11.5																									62.3017	91.1431	115.762	114.918	134.808	144.244

## Sheet: Figure 3A
Carrageenan-induced allodynia - 77 PO and IP
Baseline	VEH (PO)	77 (PO) [30 mg/kg]	VEH (IP)	77 (IP) [30 mg/kg]
103.75	3.4	42.9	4.9	30.3
86.4	16.1	24.5	26.5	39.4
88.02	20.2	10.4	18.6	44.8
100.78	19.6	51.4	7	39.1
121.04	2.8	11.4	17.8	40.4
93.98	8.3	35.4
114.7	9.8	45.8
85.43	34.6	24.2
101.06	6.1	57.3
104.83	36.2	32.3
80.79
99.01
71.49
140.52
108.19
136.56
76.19
80.78
72.72
133.75
114.3
78.5
129.6
102.5
75.2
108.2
74.6
71.5
132.5
113.2

## Sheet: Figure 3B
Carrageenan-induced allodynia - CJ-42794 vs 77
Baseline	Carrageenan (3h)	CJ-42794 (IP) [10 mg/kg]	77 (IP) [10 mg/kg]
117.4	9.2	46.2	32
97.9	19.9	10	31.3
104.7	10.3	25	24.3
96.8	11.2	43.5	20.9
83.2	23.4	50.3	32.5
79.6	13.3	26.4	40
94.1	11.2	27	27
114.7	16.6	24	58.1
133.3	7.9	35.5	18.1
78.3	13.5	35.6	18.3

## Sheet: Figure 3C
PGE2-indcued allodynia - 77
Baseline	PGE2 [10 ug] (intraplantar)	Vehicle (IP)	77 (IP) [10 mg/kg]	77 (IP) [30 mg/kg]
118.7	4.9	1.5	13.4	121.3
97.2	3.1	6.9	18.9	118.3
131.3	5.5	2	50.3	44.9
72.6	3.5	2.7	69.2	101.1
80.1	2.6	3.4	11.7	46.9
98.1
75.3
112.2
111.5
102.9

## Sheet: Figure 3D
CFA-induced allodynia - 74
Baseline	CFA - day 2	VEH (IP) - day 3/4	74 [10 mg/kg] (IP) - day 3	74 [30 mg/kg] (IP) - day 4
74.4	7.9	6.5	31.5	35.4
103.2	13.6	14.7	39	28.1
117.8	13.2	21.1	36.3	62
91.9	13	23.7	64.2	31.3
112.8	18.8	34	20.2	22.9
160.1	4.5	13.4
73.8	12	37.7
104.7	27.4	17.4
100.7	24.6	18.8
60.7	20.2	13.3

## Sheet: Figure 3E
Effect of 77 on paw thickness after single carrageenan injection
Vehicle
	Baseline				Carrageenan 30 µg				30 min					60 min					120 min					180 min					24 hours
Mouse	Thickness		AVG Baseline	% Baseline	Thickness		AVG CARR	%Baseline	Thickness		AVG 30	%Baseline	%BL CARR	Thickness		AVG 60	%Baseline	%BL CARR	Thickness		AVG 120	%Baseline	%BL CARR	Thickness		AVG 180	%Baseline	%BL CARR	Thickness		AVG 24h	%Baseline	%BL CARR
1	1.67	1.65	1.66	97.5323	2.1	2.2	2.15	101.176	2.2	2.14	2.17	130.723	100.93	2.2	2.2	2.2	132.53	102.326	2.3	2.03	2.165	130.422	100.698	2.1	2.05	2.075	125	96.5116	1.91	1.9	1.905	114.759	88.6047
2	1.65	1.7	1.675	98.4136	1.99	2	1.995	93.8824	2.14	2.3	2.22	132.537	111.278	2.04	1.95	1.995	119.104	100	1.9	1.9	1.9	113.433	95.2381	1.96	1.86	1.91	114.03	95.7393	1.89	1.9	1.895	113.134	94.9875
3	1.6	1.62	1.61	94.5946	2.2	2.45	2.325	109.412	2.16	2.35	2.255	140.062	96.9892	2.2	2.2	2.2	136.646	94.6237	2.25	2.2	2.225	138.199	95.6989	2.06	2.16	2.11	131.056	90.7527	2	2	2	124.224	86.0215
4	1.75	1.7	1.725	101.351	1.98	2.1	2.04	96	2	2.1	2.05	118.841	100.49	2.05	1.9	1.975	114.493	96.8137	2.21	2.04	2.125	123.188	104.167	2.04	1.95	1.995	115.652	97.7941	2	1.82	1.91	110.725	93.6275
5	1.79	1.89	1.84	108.108	2.08	2.15	2.115	99.5294	2.1	2.18	2.14	116.304	101.182	2.1	1.95	2.025	110.054	95.7447	2.1	2.22	2.16	117.391	102.128	2	1.93	1.965	106.793	92.9078	1.9	1.96	1.93	104.891	91.253
Group Average			1.702	100			2.125	100			2.167	127.693	102.174			2.079	122.566	97.9015			2.115	124.527	99.5858			2.011	118.506	94.7411			1.928	113.547	90.8988
6	1.74	1.8	1.77	100.683	2.2	2.2	2.2	102.136	2.3	1.9	2.1	118.644	95.4545	2.2	2.02	2.11	119.209	95.9091	2.12	2	2.06	116.384	93.6364	2.16	2.06	2.11	119.209	95.9091	2.15	2.06	2.105	118.927	95.6818
7	1.6	1.87	1.735	98.6917	2	2.03	2.015	93.5469	2.3	2.15	2.225	128.242	110.422	2	2.18	2.09	120.461	103.722	2	2.08	2.04	117.579	101.241	2.1	2.16	2.13	122.767	105.707	2	2.1	2.05	118.156	101.737
8	1.72	1.73	1.725	98.1229	2.19	2.14	2.165	100.511	2	2.15	2.075	120.29	95.843	2	2	2	115.942	92.3788	2.1	2.17	2.135	123.768	98.6143	1.95	2	1.975	114.493	91.224	2.08	2.18	2.13	123.478	98.3834
9	1.81	1.71	1.76	100.114	2.1	2.18	2.14	99.35	2.26	2.3	2.28	129.545	106.542	2.2	2.1	2.15	122.159	100.467	2.01	2.05	2.03	115.341	94.8598	2.12	2.04	2.08	118.182	97.1963	2.17	2.05	2.11	119.886	98.5981
10	1.9	1.7	1.8	102.389	2.2	2.3	2.25	104.457	2.29	2.31	2.3	127.778	102.222	2.15	2.2	2.175	120.833	96.6667	2.2	2.25	2.225	123.611	98.8889	2.02	2.17	2.095	116.389	93.1111	2.2	2.1	2.15	119.444	95.5556
Group Average			1.758	100			2.154	100			2.196	124.9	102.097			2.105	119.721	97.8288			2.098	119.337	97.448			2.078	118.208	96.6295			2.109	119.978	97.9912
77
	Baseline				Carrageenan 30 µg				30 min					60 min					120 min					180 min					24 hours
Mouse	Thickness		AVG Baseline	% Baseline	Thickness		AVG CARR	%Baseline	Thickness		AVG 30	%Baseline	%BL CARR	Thickness		AVG 60	%Baseline	%BL CARR	Thickness		AVG 120	%Baseline	%BL CARR	Thickness		AVG 180	%Baseline	%BL CARR	Thickness		AVG 24h	%Baseline	%BL CARR
11	1.61	1.6	1.605	93.9696	2.2	2.2	2.2	100.045	2.04	1.9	1.97	122.741	89.5455	2.1	1.9	2	124.611	90.9091	2	2.05	2.025	126.168	92.0455	2.03	2	2.015	125.545	91.5909	1.9	1.9	1.9	118.38	86.3636
12	1.63	1.82	1.725	100.995	2.13	2.11	2.12	96.4075	2.1	2.2	2.15	124.638	101.415	2.1	2	2.05	118.841	96.6981	1.9	1.95	1.925	111.594	90.8019	2	1.95	1.975	114.493	93.1604	1.83	2	1.915	111.014	90.3302
13	1.68	1.79	1.735	101.581	2.3	2.26	2.28	103.683	2.14	2.04	2.09	120.461	91.6667	2.1	2	2.05	118.156	89.9123	2	1.9	1.95	112.392	85.5263	1.95	1.9	1.925	110.951	84.4298	1.92	1.87	1.895	109.222	83.114
14	1.75	1.8	1.775	103.923	2.1	2.2	2.15	97.7717	2.06	1.9	1.98	111.549	92.093	2.02	1.97	1.995	112.394	92.7907	2.04	1.9	1.97	110.986	91.6279	1.9	2.09	1.995	112.394	92.7907	1.84	1.92	1.88	105.915	87.4419
15	1.65	1.75	1.7	99.5316	2.19	2.3	2.245	102.092	1.9	1.98	1.94	114.118	86.4143	2	1.98	1.99	117.059	88.6414	1.9	1.95	1.925	113.235	85.7461	2.02	1.91	1.965	115.588	87.5278	1.8	1.85	1.825	107.353	81.2918
Group Average			1.708	100			2.199	100			2.026	118.701	92.2269			2.017	118.212	91.7903			1.959	114.875	89.1495			1.975	115.794	89.8999			1.883	110.377	85.7083
16	1.7	1.76	1.73	100.348	1.94	2	1.97	93.4535	1.95	2.08	2.015	116.474	102.284	1.9	1.9	1.9	109.827	96.4467	1.9	1.95	1.925	111.272	97.7157	1.91	1.99	1.95	112.717	98.9848	2	2	2	115.607	101.523
17	1.9	1.7	1.8	104.408	2.18	2.15	2.165	102.704	2.2	2.2	2.2	122.222	101.617	2.05	2.09	2.07	115	95.612	2.1	2.07	2.085	115.833	96.3048	1.9	1.95	1.925	106.944	88.9145	1.93	2	1.965	109.167	90.7621
18	1.6	1.8	1.7	98.6079	2.2	2.1	2.15	101.992	1.88	1.77	1.825	107.353	84.8837	2	1.9	1.95	114.706	90.6977	1.91	2.03	1.97	115.882	91.6279	1.9	1.9	1.9	111.765	88.3721	1.95	1.95	1.95	114.706	90.6977
19	1.7	1.75	1.725	100.058	2.17	2.1	2.135	101.281	2.13	2	2.065	119.71	96.7213	2.1	1.98	2.04	118.261	95.5504	1.94	2	1.97	114.203	92.2717	2	2	2	115.942	93.6768	1.95	2	1.975	114.493	92.5059
20	1.7	1.63	1.665	96.5777	2.2	2.04	2.12	100.569	2.14	2.02	2.08	124.925	98.1132	2.2	2	2.1	126.126	99.0566	1.97	2.1	2.035	122.222	95.9906	2	1.96	1.98	118.919	93.3962	2	2	2	120.12	94.3396
Group Average			1.724	100			2.108	100			2.037	118.137	96.7238			2.012	116.784	95.4727			1.997	115.882	94.7821			1.951	113.257	92.6689			1.978	114.818	93.9656
Highlighted Data (%BL CARR) was used for Figure 3E

## Sheet: Figure 3F
Effect of 77 on Paw thickness in CFA-induced chronic inflammation
Vehicle	Thickness		Thickness			Thickness		Thickness		Thickness		Thickness		Thickness		Thickness		Thickness		Thickness		Thickness
Mouse	BL	%	CFA D1	%BL	%BL CFA	D1 (1h)	%BL	CFA D2	%	D2 (1h)	%BL	CFA D3	%	D3 (1h)	%	CFA D4	%	D4 (1h)	%	CFA D5	%	CFA D7	%
1	1.77	100.683	3.44	194.35	94.6095	3.91	113.663	5.12	148.837	5.13	149.128	4.52	131.395	5.19	150.872	4.85	140.988	4.91	142.733	4.3	125	3.82	111.047
2	1.735	98.6917	3.93	226.513	108.086	3.75	95.4198	4.77	121.374	4.6	117.048	4.5	114.504	4.63	117.812	4.5	114.504	4.3	109.415	4	101.781	3.5	89.0585
3	1.725	98.1229	3.55	205.797	97.6348	3.75	105.634	4.83	136.056	4.95	139.437	4.51	127.042	4.63	130.423	4.2	118.31	4.2	118.31	4.2	118.31	3.6	101.408
4	1.76	100.114	3.5	198.864	96.2596	3.5	100	4.59	131.143	4.6	131.429	4.75	135.714	4.9	140	4.43	126.571	4.5	128.571	3.9	111.429	3.5	100
5	1.8	102.389	3.76	208.889	103.41	3.87	102.926	4.5	119.681	4.95	131.649	4.36	115.957	4.88	129.787	4.26	113.298	4.2	111.702	3.5	93.0851	3.74	99.4681
Average	1.758	100	3.636	206.883	100	3.756	103.528	4.762	131.418	4.846	133.738	4.528	124.923	4.846	133.779	4.448	122.734	4.422	122.146	3.98	109.921	3.632	100.196
77 (30 mg/kg)	Thickness		Thickness			Thickness		Thickness		Thickness		Thickness		Thickness		Thickness		Thickness		Thickness		Thickness
Mouse	BL	%	CFA	%BL	%BL CFA	D1	%BL	BL D2		D2 (1h)	%BL	CFA D3	%	D3 (1h)	%	CFA D4	%	D4 (1h)	%	CFA D5	%	CFA D7	%
6	1.73	100.348	3.89	224.855	101.886	3.58	92.0308	4.81	123.65	4.5	115.681	5.13	131.877	5	128.535	4.6	118.252	4.4	113.111	3.89	100	4	102.828
7	1.8	104.408	3.54	196.667	92.7187	3.3	93.2203	4.39	124.011	4.28	120.904	4.31	121.751	4.17	117.797	3.9	110.169	3.8	107.345	3.8	107.345	3.4	96.0452
8	1.7	98.6079	3.88	228.235	101.624	3.4	87.6289	4.69	120.876	4.52	116.495	4.28	110.309	4.03	103.866	4.17	107.474	4	103.093	3.78	97.4227	3.5	90.2062
9	1.725	100.058	3.94	228.406	103.195	3.89	98.731	4.16	105.584	4.3	109.137	4.14	105.076	4	101.523	4.18	106.091	4.08	103.553	3.57	90.6091	3.39	86.0406
10	1.665	96.5777	3.84	230.631	100.576	3.68	95.8333	4.59	119.531	4.6	119.792	4.95	128.906	4.7	122.396	4.19	109.115	4.02	104.688	4	104.167	4.1	106.771
Average	1.724	100	3.818	221.759	100	3.57	93.4889	4.528	118.731	4.44	116.402	4.562	119.584	4.38	114.823	4.208	110.22	4.06	106.358	3.808	99.9086	3.678	96.3781
Highlighted Data (%BL CARR) was used for Figure 3F

## Sheet: Supplementary Figure 4B
EP4R-BRET arrestin recruitment assay
Log[Compound]	ONO AE3-208										79							82										83										66
-4.5											-17.4197	43.4019	29.1259	-19.6961	16.6733	6.86606	-19.4484	45.0412	22.5908	-22.1297	-16.8673	-0.694333	4.35757	-40.6968	-32.0374	6.86606	-19.4484	41.8123	26.025		17.8509	32.0515	41.2958	77.5962	16.9806	5.4325	28.2383	-21.6294	76.2361	30.5114	35.8372	1.55041	-6.95804
-5											-12.7697	-25.9388	-3.505	-28.3555	-0.64547	33.1805	15.6375	25.232	18.629	-27.3921	-30.0234	29.6171	-20.9019	6.06383	-16.4505	33.1805	15.6375	70.7556	73.3868	12.799	-12.4605	41.2958	46.5782	23.9081	32.5675	40.5184	28.2383	-10.2497	50.0628	47.8203	29.1799	48.9547	10.0589
-5.5	-17.1715	16.9285	-8.35456	-8.35456	57.0195	-6.20287					4.28025	-11.6627	-21.8599	1.0864	14.9414	6.86606	8.62036	35.7969	-1.18019	-1.08001	-27.3921	16.1453	-5.74623	-19.9143	-35.5011	6.86606	8.62036	47.0747	52.3371	22.9028	9.43106	10.9217	42.6164	89.7193	42.9587			50.0628	29.2799	82.4382	29.1799		40.4462
-6	-18.7215	18.4785	0.0472319	18.0511	-20.4789	32.5464	36.0693	30.8737	34.7941	-17.8348	53.8802	10.771	-19.8205	32.2601	-0.64547	5.11177	6.86606	55.6061	18.629	17.3385	-82.6476	54.8766	-36.0576	-9.52303	-14.7187	5.11177	6.86606	76.018	73.3868	59.9501	1.01123	45.2576	51.8607	37.7631	96.6468	77.3586	63.3242	86.4779	83.0639	77.1124	82.4382		72.0491
-6.5	-9.4215	4.52849	-4.75379	-7.15431	-2.124	-10.2817	-57.4519	20.4824	10.2339	-14.3262	12.0302	43.4019	65.8357	82.4845	25.3326	20.9004	31.4262	56.9267	60.8885	-6.34244	43.6506	108.763	9.40947	2.60008	12.9913	20.9004	31.4262	99.699	70.7556	93.6294	24.5868	90.1584	117.891	68.9369	105.306	96.6558	128.233	84.2019	119.479	102.41	106.404	149.841	113.376
-7	-9.4215	-18.7215	10.8495	-26.3584	22.3492	-28.6366	-22.8144	46.4606	6.72534	-14.3262	37.2837	30.6824	59.4886	66.8976	68.6295	63.0035	55.9863	99.1862	99.1862	98.9061	62.0691	117.183	103.712	38.9694	32.0419	63.0035	55.9863	115.486	141.798	88.5775	76.7897	123.174	133.739	77.5962	127.821	65.0785	110.69	75.0691	92.3945	91.7584	89.0955	129.177	114.591
-7.5	10.7285	27.7785	3.648	27.6531	1.95486	-8.2423	-14.155	-2.03192	-0.291844	22.514	81.7802	63.7963	48.6862	106.731	106.731	101.598	101.598	111.072	91.2626	112.062	122.587	130.655	83.504	94.3894	120.368	101.598	101.598	133.905	110.224	110.469	90.2614	106.006	148.265	82.7918	101.842	115.953	128.233	68.2703	112.651	129.039	106.404	136.47	74.48
-8	-3.2215	38.6284	26.4529	18.0511	-4.16343	12.152	-2.03192	18.7506	-10.8176	17.2511	103.48	49.5202	86.23	94.6076	110.194	96.3351	57.7406		93.9038	101.537	93.6437	118.867	58.2445	71.875	116.904	96.3351	57.7406	131.274	110.224	128.993	91.9454	104.685	119.212	120.893	105.306	93.1472	93.1472	78.5121	71.6842	98.4157	90.427	149.841	90.2815
-8.5	43.2784	52.5784	14.4503	68.4618	77.4138730397927*	57.0195	30.8737	39.5331	24.2683	29.5312	86.4302	80.1117	100.38	82.4845	63.4339	89.3179	87.5636	132.202	89.942	14.7073	62.0691	118.867	63.2964	68.4113	40.7013	89.3179	87.5636	76.018	49.7059	98.6813	44.7944	29.4103	115.25	89.7193	86.2556	87.8844	114.199	46.6489	143.376	77.1124	73.118	127.962	73.2646
-9	20.0285	78.9284	55.259	66.0613	140.636	54.9801	88.0255	91.4893	78.6514	69.88	94.1801	92.3483	98.4666	66.8976	82.4845	87.5636	91.0722	89.942	75.4152	175.211	67.3315	112.131	70.0323	63.2157	77.0707	87.5636	91.0722	120.749	65.4932	110.469	76.7897	90.1584	113.929	86.2556	112.234	77.3586	98.4101	129.721	119.479	123.713	81.1068	123.1	51.3857
-9.5	72.7284	83.5784	33.6544049827014*	109.271	79.4533	42.7435	98.4168	139.982	92.6858	54.0913	128.28	122.94	90.3089	124.049	108.463	108.615	108.615	97.8656	108.431	88.3812	80.4876	107.08	68.3483	96.1213	125.563	108.615	108.615	91.8053	78.6493	112.153	105.417	14.8836	117.891	113.966	98.3787	80.8672	135.25	86.4779	103.547	106.404	86.4326	50.1702	45.3082
-10	89.7784	95.9784	109.271	80.4644	124.321	85.5716	77.6343	89.7574	113.737	55.8456	80.2302	98.4666	135.176	104.999	136.173	115.632	106.861	85.9801	93.9038	122.587	114.693	135.707	81.82	149.809	129.027	115.632	106.861	118.117	68.1244	118.889	93.6294	10.9217	156.189	79.3281	108.77	66.8328	103.673	92.1677	121.755	85.1011	135.697	102.436	76.911
-10.5	99.0784	130.078	82.8649	147.679	103.926	83.5322	112.272	56.8518	89.1772	75.1428
-11	105.278	80.4784	78.0639	109.271	124.321	91.6899	86.2936	110.54	150.578	103.212
-11.5							91.4893	101.881	117.246	75.1428

[truncated: 29 more sheets: Supplementary Figure 4D, Supplementary Figure 4E, Supplementary Figure 5A, Supplementary Figure 5B, Supplementary Figure 5E, Supplementary Figure 6A, Supplementary Figure 6B, Supplementary Figure 6C, Supplementary Figure 6D, Supplementary Figure 6E, Supplementary Figure 6F, Supplementary Figure 6G, Supplementary Figure 6H, Supplementary Figure 7A, Supplementary Figure 7B, Supplementary Figure 7C, Supplementary Figure 7D, Supplementary Figure 7E, Supplementary Figure 7G, Supplementary Figure 7H …]
